# Supplementary material for: Identification of key candidate genes and pathways in rheumatoid arthritis and osteoarthritis by integrated bioinformatical analysis
Source: Front Genet. 2023 Feb 13;14:1083615. doi: 10.3389/fgene.2023.1083615 (PMC9968929; doi:10.3389/fgene.2023.1083615)
Supplement: Supplementary file 1 [file DataSheet3.ZIP]

Archive with 40 entries (37 files):
- 3-Code and data sheets/
- 3-Code and data sheets/codes_Figure1_BDH.txt
- __MACOSX/
- __MACOSX/3-Code and data sheets/
- __MACOSX/3-Code and data sheets/._codes_Figure1_BDH.txt
- 3-Code and data sheets/IL7R.xlsx
- __MACOSX/3-Code and data sheets/._IL7R.xlsx
- 3-Code and data sheets/.DS_Store
- __MACOSX/3-Code and data sheets/._.DS_Store
- 3-Code and data sheets/CD27.xlsx
- __MACOSX/3-Code and data sheets/._CD27.xlsx
- 3-Code and data sheets/CD2.xlsx
- __MACOSX/3-Code and data sheets/._CD2.xlsx
- 3-Code and data sheets/GZMB.xlsx
- __MACOSX/3-Code and data sheets/._GZMB.xlsx
- 3-Code and data sheets/codes_Figure5A.R
- __MACOSX/3-Code and data sheets/._codes_Figure5A.R
- 3-Code and data sheets/CCL5.xlsx
- __MACOSX/3-Code and data sheets/._CCL5.xlsx
- 3-Code and data sheets/RASJ_group.txt
- __MACOSX/3-Code and data sheets/._RASJ_group.txt
- 3-Code and data sheets/RALJ_log.txt
- __MACOSX/3-Code and data sheets/._RALJ_log.txt
- 3-Code and data sheets/RASJ_expr.txt
- __MACOSX/3-Code and data sheets/._RASJ_expr.txt
- 3-Code and data sheets/RASJ_log.txt
- __MACOSX/3-Code and data sheets/._RASJ_log.txt
- 3-Code and data sheets/CXCL9.xlsx
- __MACOSX/3-Code and data sheets/._CXCL9.xlsx
- 3-Code and data sheets/RALJ_expr.txt
- __MACOSX/3-Code and data sheets/._RALJ_expr.txt
- 3-Code and data sheets/codes_Figure1_ACG.txt
- __MACOSX/3-Code and data sheets/._codes_Figure1_ACG.txt
- 3-Code and data sheets/RALJ_group.txt
- __MACOSX/3-Code and data sheets/._RALJ_group.txt
- 3-Code and data sheets/CD8A.xlsx
- __MACOSX/3-Code and data sheets/._CD8A.xlsx
- 3-Code and data sheets/Fig5 data.csv
- __MACOSX/3-Code and data sheets/._Fig5 data.csv
- __MACOSX/._3-Code and data sheets
