# Supplementary material for: Identification of key candidate genes and pathways in rheumatoid arthritis and osteoarthritis by integrated bioinformatical analysis
Source: Front Genet. 2023 Feb 13;14:1083615. doi: 10.3389/fgene.2023.1083615 (PMC9968929; doi:10.3389/fgene.2023.1083615)
Supplement: Supplementary file 1 [file DataSheet3.ZIP › 3-Code and data sheets/IL7R.xlsx]

## Sheet: Sheet1
!Sample_title	205798_at
RA-LJ	-0.717322
RA-LJ	0.572847
RA-LJ	0.349118
RA-LJ	1.50312
RA-LJ	1.83056
RA-LJ	-0.4393
RA-LJ	-0.0590906
RA-LJ	1.03622
RA-SJ	1.93585
RA-SJ	0.777695
RA-SJ	1.40809
RA-SJ	1.01194
RA-SJ	0.83957
RA-SJ	0.698371
RA-SJ	-0.0393186
RA-SJ	0.0393186
OA-LJ	-1.89163
OA-LJ	-0.594267
OA-LJ	-0.71124
OA-LJ	-1.80205
