# Supplementary material for: Identification of key candidate genes and pathways in rheumatoid arthritis and osteoarthritis by integrated bioinformatical analysis
Source: Front Genet. 2023 Feb 13;14:1083615. doi: 10.3389/fgene.2023.1083615 (PMC9968929; doi:10.3389/fgene.2023.1083615)
Supplement: Supplementary file 1 [file DataSheet3.ZIP › 3-Code and data sheets/CD27.xlsx]

## Sheet: Sheet1
!Sample_title	206150_at
RA-LJ	0.0332155
RA-LJ	0.685579
RA-LJ	0.165076
RA-LJ	0.103071
RA-LJ	-0.69002
RA-LJ	-1.14062
RA-LJ	0.0636921
RA-LJ	0.854033
RA-SJ	2.03385
RA-SJ	0.496168
RA-SJ	0.569516
RA-SJ	-0.187124
RA-SJ	1.50553
RA-SJ	1.31329
RA-SJ	0.14579
RA-SJ	-0.0332155
OA-LJ	-1.76257
OA-LJ	-2.01244
OA-LJ	-0.321655
OA-LJ	-1.3376
