# Supplementary material for: Identification of key candidate genes and pathways in rheumatoid arthritis and osteoarthritis by integrated bioinformatical analysis
Source: Front Genet. 2023 Feb 13;14:1083615. doi: 10.3389/fgene.2023.1083615 (PMC9968929; doi:10.3389/fgene.2023.1083615)
Supplement: Supplementary file 1 [file DataSheet3.ZIP › 3-Code and data sheets/CD2.xlsx]

## Sheet: Sheet1
!Sample_title	205831_at
RA-LJ	0.312297
RA-LJ	0.83619
RA-LJ	1.01308
RA-LJ	0.566835
RA-LJ	-0.00779533
RA-LJ	-0.352815
RA-LJ	0.498111
RA-LJ	-0.459694
RA-SJ	1.50125
RA-SJ	1.18877
RA-SJ	0.834952
RA-SJ	0.411403
RA-SJ	0.443344
RA-SJ	0.184354
RA-SJ	0.00779486
RA-SJ	-0.279298
OA-LJ	-1.28383
OA-LJ	-2.12984
OA-LJ	-0.742251
OA-LJ	-1.07961
