# Supplementary material for: Identification of key candidate genes and pathways in rheumatoid arthritis and osteoarthritis by integrated bioinformatical analysis
Source: Front Genet. 2023 Feb 13;14:1083615. doi: 10.3389/fgene.2023.1083615 (PMC9968929; doi:10.3389/fgene.2023.1083615)
Supplement: Supplementary file 1 [file DataSheet3.ZIP › 3-Code and data sheets/GZMB.xlsx]

## Sheet: Sheet1
!Sample_title	210164_at
RA-LJ	0.952429
RA-LJ	0.221805
RA-LJ	-0.287105
RA-LJ	0.43497
RA-LJ	1.51365
RA-LJ	-0.718607
RA-LJ	0.0602956
RA-LJ	1.13955
RA-SJ	1.35849
RA-SJ	0.924128
RA-SJ	0.763607
RA-SJ	0.199092
RA-SJ	2.02116
RA-SJ	-0.528863
RA-SJ	-1.49962
RA-SJ	0.416318
OA-LJ	-2.0538
OA-LJ	-2.60965
OA-LJ	-2.49327
OA-LJ	-2.40029
