# Supplementary material for: Identification of key candidate genes and pathways in rheumatoid arthritis and osteoarthritis by integrated bioinformatical analysis
Source: Front Genet. 2023 Feb 13;14:1083615. doi: 10.3389/fgene.2023.1083615 (PMC9968929; doi:10.3389/fgene.2023.1083615)
Supplement: Supplementary file 1 [file DataSheet3.ZIP › 3-Code and data sheets/codes_Figure5A.R]

#####CD8A####
library(ggpubr)
library(ggplot2)
library(tidyverse)
gsva_plot2 <- read.csv("Fig5 data.csv")%>%
  filter(Test=="CD8A") 
my_comparisons <- list(c("RA-LJ", "RA-SJ"), 
                       c("OA-LJ", "RA-LJ"), c("RA-SJ", "OA-LJ"))

p <- ggboxplot(gsva_plot2, x="group", y="Expression", color = "black", 
                shape="group",fill="group",
               ylab = "Expression Score of CD8A",
               xlab ="CD8A",
               palette=c("#4DBBD5CC","#E64B35CC","#00A087CC"))+
  stat_compare_means(comparisons = my_comparisons,
             aes(group = group),
              label = "p.signif", 
               method = "wilcox.test",
               hide.ns = F,
               size = 4.5)

p


#####CD2####
library(ggpubr)
library(ggplot2)
library(tidyverse)
gsva_plot2 <- read.csv("Fig5 data.csv")%>%
  filter(Test=="CD2") 
my_comparisons <- list(c("RA-LJ", "RA-SJ"), 
                       c("OA-LJ", "RA-LJ"), c("RA-SJ", "OA-LJ"))

p <- ggboxplot(gsva_plot2, x="group", y="Expression", color = "black", 
               shape="group",fill="group",
               ylab = "Expression Score of CD2",
               xlab ="CD2",
               palette=c("#4DBBD5CC","#E64B35CC","#00A087CC"))+
  stat_compare_means(comparisons = my_comparisons,
                     aes(group = group),
                     label = "p.signif", 
                     method = "wilcox.test",
                     hide.ns = F,
                     size = 4.5)

p


####GZMB########
library(ggpubr)
library(ggplot2)
library(tidyverse)
gsva_plot2 <- read.csv("Fig5 data.csv")%>%
  filter(Test=="GZMB") 
my_comparisons <- list(c("RA-LJ", "RA-SJ"), 
                       c("OA-LJ", "RA-LJ"), c("RA-SJ", "OA-LJ"))

p <- ggboxplot(gsva_plot2, x="group", y="Expression", color = "black", 
               shape="group",fill="group",          
               ylab = "Expression Score of GZMB",
               xlab ="GZMB",
               palette=c("#4DBBD5CC","#E64B35CC","#00A087CC"))+
  stat_compare_means(comparisons = my_comparisons,
                     aes(group = group),
                     label = "p.signif", 
                     method = "wilcox.test",
                     hide.ns = F,
                     size = 4.5)

p

####CCL5########
library(ggpubr)
library(ggplot2)
library(tidyverse)
gsva_plot2 <- read.csv("Fig5 data.csv")%>%
  filter(Test=="CCL5") 
my_comparisons <- list(c("RA-LJ", "RA-SJ"), 
                       c("OA-LJ", "RA-LJ"), c("RA-SJ", "OA-LJ"))

p <- ggboxplot(gsva_plot2, x="group", y="Expression", color = "black", 
               shape="group",fill="group",
               ylab = "Expression Score of CCL5",
               xlab ="CCL5",
               palette=c("#4DBBD5CC","#E64B35CC","#00A087CC"))+
  stat_compare_means(comparisons = my_comparisons,
                     aes(group = group),
                     label = "p.signif", 
                     method = "wilcox.test",
                     hide.ns = F,
                     size = 4.5)

p

####CD27########
library(ggpubr)
library(ggplot2)
library(tidyverse)
gsva_plot2 <- read.csv("Fig5 data.csv")%>%
  filter(Test=="CD27") 
my_comparisons <- list(c("RA-LJ", "RA-SJ"), 
                       c("OA-LJ", "RA-LJ"), c("RA-SJ", "OA-LJ"))

p <- ggboxplot(gsva_plot2, x="group", y="Expression", color = "black", 
               shape="group",fill="group",
               ylab = "Expression Score of CD27",
               xlab ="CD27",
               palette=c("#4DBBD5CC","#E64B35CC","#00A087CC"))+
  stat_compare_means(comparisons = my_comparisons,
                     aes(group = group),
                     label = "p.signif", 
                     method = "wilcox.test",
                     hide.ns = F,
                     size = 4.5)

p

####CXCL9########
library(ggpubr)
library(ggplot2)
library(tidyverse)
gsva_plot2 <- read.csv("Fig5 data.csv")%>%
  filter(Test=="CXCL9") 
my_comparisons <- list(c("RA-LJ", "RA-SJ"), 
                       c("OA-LJ", "RA-LJ"), c("RA-SJ", "OA-LJ"))

p <- ggboxplot(gsva_plot2, x="group", y="Expression", color = "black", 
               shape="group",fill="group",
               ylab = "Expression Score of CXCL9",
               xlab ="CXCL9",
               palette=c("#4DBBD5CC","#E64B35CC","#00A087CC"))+
  stat_compare_means(comparisons = my_comparisons,
                     aes(group = group),
                     label = "p.signif", 
                     method = "wilcox.test",
                     hide.ns = F,
                     size = 4.5)

p

####IL7R########
library(ggpubr)
library(ggplot2)
library(tidyverse)
gsva_plot2 <- read.csv("Fig5 data.csv")%>%
  filter(Test=="IL7R") 
my_comparisons <- list(c("RA-LJ", "RA-SJ"), 
                       c("OA-LJ", "RA-LJ"), c("RA-SJ", "OA-LJ"))

p <- ggboxplot(gsva_plot2, x="group", y="Expression", color = "black", 
               shape="group",fill="group",
               ylab = "Expression Score of IL7R",
               xlab ="IL7R",
               palette=c("#4DBBD5CC","#E64B35CC","#00A087CC"))+
  stat_compare_means(comparisons = my_comparisons,
                     aes(group = group),
                     label = "p.signif", 
                     method = "wilcox.test",
                     hide.ns = F,
                     size = 4.5)

p
