# Supplementary material for: Identification of key candidate genes and pathways in rheumatoid arthritis and osteoarthritis by integrated bioinformatical analysis
Source: Front Genet. 2023 Feb 13;14:1083615. doi: 10.3389/fgene.2023.1083615 (PMC9968929; doi:10.3389/fgene.2023.1083615)
Supplement: Supplementary file 1 [file DataSheet3.ZIP › 3-Code and data sheets/CCL5.xlsx]

## Sheet: Sheet1
!Sample_title	204655_at
RA-LJ	0.988657
RA-LJ	1.07161
RA-LJ	0.554468
RA-LJ	0.623488
RA-LJ	-0.0435457
RA-LJ	0.117603
RA-LJ	0.621567
RA-LJ	-0.141653
RA-SJ	0.198832
RA-SJ	1.13369
RA-SJ	0.453079
RA-SJ	0.0496244
RA-SJ	0.139637
RA-SJ	0.0435457
RA-SJ	-0.159124
RA-SJ	-0.379817
OA-LJ	-1.15385
OA-LJ	-2.01038
OA-LJ	-1.04663
OA-LJ	-1.70532
