# Supplementary material for: Identification of key candidate genes and pathways in rheumatoid arthritis and osteoarthritis by integrated bioinformatical analysis
Source: Front Genet. 2023 Feb 13;14:1083615. doi: 10.3389/fgene.2023.1083615 (PMC9968929; doi:10.3389/fgene.2023.1083615)
Supplement: Supplementary file 1 [file DataSheet3.ZIP › 3-Code and data sheets/RALJ_log.txt]

gene_name	logFC	Pvalue	padj
CXCL13	4.596446628	1.47E-08	0.000318601
C15orf48	3.985823616	0.000742362	0.073934254
GJB6	-3.877358935	0.000970853	0.084433001
ADAMDEC1	3.793102863	7.68E-06	0.010938379
CXCL9	3.344791775	1.07E-05	0.011038528
CSN1S1	-3.342082557	0.006166953	0.193824931
BCL2A1	3.266506605	0.002037973	0.120251487
GBP5	3.166314611	0.000134535	0.033179347
TNFRSF17	3.153277934	0.000865523	0.07909518
BTC	-3.074581701	0.000491868	0.061499792
CXCL10	3.057717701	0.000230337	0.044936554
IGJ	2.849031389	0.013882899	0.265577892
AIM2	2.836003431	0.00087897	0.079640531
GZMB	2.803877229	1.38E-06	0.007352341
LAMP3	2.706051726	4.24E-05	0.019427722
FCN1	2.684199753	0.000465795	0.060040388
PCK1	-2.663474778	0.01082644	0.238016812
MZB1	2.656375986	0.000377396	0.054483445
EMR2	2.535927783	0.000432577	0.057735607
TRHDE	-2.413272833	0.001392494	0.102218485
RP1-93H18.6	2.40302987	0.001132007	0.092156397
C2orf40	-2.390571256	0.003326054	0.147896706
SLAMF8	2.388303708	3.47E-05	0.01860167
HTRA4	-2.386562635	7.62E-05	0.024456941
IGLL5	2.379216739	0.009129101	0.226483142
CRLF1	-2.315136019	1.70E-05	0.014163033
ANKRD22	2.313248983	0.004339322	0.164279733
CCL18	2.29174245	4.28E-05	0.019427722
GZMA	2.272362556	3.30E-05	0.01860167
EPYC	-2.259208445	0.002645386	0.133582037
RASGRP1	2.254468164	9.26E-06	0.010938379
SPP1	2.23893065	0.014160434	0.268295635
ISG20	2.228936817	2.56E-05	0.01712974
IGK	2.222376882	0.002806345	0.13643649
GPR64	-2.213797791	5.82E-05	0.022109888
IGKC	2.205517522	0.014859175	0.274552425
ITK	2.194271578	1.01E-05	0.010954474
DIRC3	-2.188459468	0.004993061	0.17544424
FGFBP2	-2.175332576	0.02855866	0.36335945
RSPO2	-2.154370892	3.69E-05	0.01860167
SLC2A12	-2.147432059	0.000136364	0.033179347
IL4I1	2.14151509	0.000835536	0.07798937
PIM2	2.136236616	0.000696877	0.071861292
HPGDS	-2.121790584	0.002133042	0.121816099
ZNF385B	-2.113571688	0.000282899	0.048237659
QPCT	2.113165338	0.000303339	0.049242762
ENPP5	-2.102815077	0.001043338	0.088041758
NDNF	-2.06178457	0.000239408	0.045179054
SERPINA1	2.056147717	0.001560783	0.107438597
MMP1	2.055173834	0.013269921	0.260054426
GABRA4	-2.031372056	0.00290691	0.136954067
CXCL11	2.02782209	0.001353876	0.10110303
TPD52L1	-2.026054628	0.000173484	0.038762322
THBS4	-2.014856238	0.007862115	0.217576464
PRDM6	-1.97578788	0.000815026	0.07773401
CD8A	1.965130314	3.01E-06	0.008056464
ITGBL1	-1.953622713	0.00260193	0.132888683
CCL5	1.953072046	2.36E-06	0.007781507
GPR1	-1.951452764	0.000174013	0.038762322
ISM1	-1.949382148	0.01918328	0.306352448
NKG7	1.948941418	2.51E-05	0.01712974
RERGL	-1.945987638	0.019032125	0.30528939
NTN4	-1.938769985	0.000258852	0.046715355
CLEC4E	1.931718149	0.019004421	0.305221947
TMEM100	-1.930082327	0.002475609	0.129179092
STMN2	-1.927892953	1.42E-07	0.001540404
GPR88	-1.927590998	0.000827277	0.077889903
ANK3	-1.91504664	0.000508282	0.062100868
ADAM12	1.910871653	0.031648853	0.375645091
GPR171	1.895963424	5.55E-05	0.022041027
TIMD4	-1.89280669	0.001811151	0.114345383
MRAP2	-1.874232044	0.001516005	0.106033461
ITLN1	-1.867043749	0.001801254	0.114053085
CCL8	1.865363787	0.001274471	0.097521789
IGLL3P	1.859931208	0.007903512	0.218304286
SPAG4	1.851553845	0.000580673	0.066181432
TRHDE-AS1	-1.84679399	0.001112393	0.092141735
ITIH4	-1.843869446	7.93E-05	0.024518662
FGF10	-1.837823804	0.009115965	0.226483142
TRBC1	1.835459839	3.05E-05	0.01860167
RPS4Y1	-1.829639859	0.068648278	0.49693841
TAP1	1.828087678	1.23E-05	0.011602366
SHANK2	-1.821190352	2.61E-05	0.01712974
IGFBP5	-1.81667141	0.007792982	0.216357802
POU3F3	-1.812509435	1.95E-05	0.01509277
SERPINE1	1.811138286	0.012420205	0.252435134
HLA-DQA1	1.810486838	0.238034459	0.694985389
LILRA3	1.803007306	0.007505692	0.212181558
GCH1	1.771664261	3.30E-05	0.01860167
PPP5D1	-1.76835766	0.000439916	0.057735607
GJB2	-1.765529209	0.008196135	0.220207561
IL7R	1.759313951	0.001675879	0.110982133
LGALS2	1.756481366	0.003952725	0.158907186
CLEC10A	1.750947598	4.46E-05	0.019427722
GZMK	1.744844337	0.000136089	0.033179347
TRAC	1.739296368	1.83E-05	0.014711633
PTX3	1.735484072	0.058570168	0.472224144
GPX3	-1.735276457	0.010724336	0.237459618
IL1RN	1.709868034	0.052488749	0.452581421
CD72	1.707779045	0.000313191	0.049504738
CD3D	1.706858852	7.01E-05	0.023425721
TMEM196	-1.705599846	0.002140142	0.121816099
MTUS2	-1.698587911	6.24E-06	0.010352848
ZDBF2	-1.697762392	0.002816306	0.13643649
SLC2A3	1.691375975	0.035524422	0.394705671
HLA-DQB1	1.690195993	0.359791506	0.770736816
MN1	-1.685955111	0.000891844	0.079805285
ITGAL	1.68152756	1.41E-05	0.012765117
EML6	-1.678140001	0.000184294	0.039908874
IL32	1.671332304	0.000629427	0.068493627
TCEAL2	-1.658738902	0.001999025	0.119582554
PART1	-1.656897285	0.000119039	0.031057656
VNN2	1.656295974	0.007965108	0.218766527
PDZRN4	-1.65365873	0.000546604	0.06398226
LOC101929272	1.650270855	0.004746462	0.171541251
SLC7A5	1.645961469	1.17E-05	0.011474363
CXCL6	1.642390995	0.096281767	0.540010793
PLA2G7	1.638443492	0.040260094	0.410467197
PKIB	-1.633360791	0.013139898	0.259006066
SECTM1	1.626250654	4.37E-05	0.019427722
GABRB2	-1.62585199	4.83E-05	0.019733621
LILRB2	1.624048278	0.000623454	0.068493627
DLX3	-1.623324393	0.002841861	0.136502826
LTB	1.610480544	0.000618703	0.068493627
CD2	1.609658417	0.000111377	0.029698503
CXCL8	1.60933184	0.18339363	0.649452837
TOX3	-1.601290436	0.018343333	0.29979236
NPY1R	-1.601054355	0.046131789	0.43452249
ICAM3	1.59914314	3.91E-05	0.019238872
CILP	-1.597016224	0.038371129	0.404147275
NEURL2	1.596984947	0.000718592	0.073401455
L1TD1	-1.587527465	0.000438936	0.057735607
TSPAN7	-1.584025791	0.00297059	0.138340037
PRG4	-1.581713345	0.000725404	0.073462228
MGAT4C	-1.576289386	0.006489184	0.198039478
EPSTI1	1.571344738	0.000840658	0.078130647
CD247	1.57051347	5.68E-06	0.0102587
LRP1B	-1.569436356	0.002137388	0.121816099
GZMH	1.559431851	4.49E-05	0.019427722
SAMD5	-1.555792735	5.78E-05	0.022109888
CRISPLD1	-1.554280927	0.000862939	0.07909518
FAM65B	1.552566398	0.011658688	0.245115418
CPNE4	-1.552255719	0.000206409	0.04156115
NLRC3	1.545738456	6.52E-05	0.022789039
ERRFI1	-1.542304173	3.64E-05	0.01860167
LMNB1	1.541381841	0.000186524	0.03999185
TENM1	-1.54022563	0.005041281	0.175795379
TNFSF13B	1.538299213	0.000211116	0.04156115
SEMA3E	-1.535770841	0.017079975	0.287756955
TGFB2	-1.535107903	0.005292816	0.179648789
CRTAC1	-1.535101901	4.78E-05	0.019733621
TNFRSF1B	1.533075101	0.000376389	0.054483445
CXCL3	1.525734979	0.047493138	0.437458066
AMICA1	1.523983175	0.001423481	0.103441175
PENK	-1.523377777	0.01098282	0.2395021
MAFF	1.520550665	0.005365147	0.180545808
CKS2	1.517900003	0.008994735	0.225964012
RERG	-1.517184121	0.001842216	0.115298244
CTLA4	1.515605335	0.00552813	0.183325644
NALCN	-1.515452191	0.000339543	0.052200355
SERPINA3	-1.510234719	0.015273149	0.275574094
SIX3	-1.508276543	0.015128995	0.275391772
IRF1	1.504456174	0.000211037	0.04156115
SBSPON	-1.499896743	0.000887797	0.079772791
SOX8	-1.495541477	0.000239926	0.045179054
P2RY8	1.485040116	0.000111568	0.029698503
MXD1	1.480951369	0.066606964	0.494132852
RGS1	1.479171994	0.054410985	0.460081955
NFE2L3	1.47754244	5.62E-06	0.0102587
LOXL2	1.476248383	0.001170333	0.093865025
AOAH	1.474684735	0.000564066	0.064853595
GPC5	-1.472213352	0.002802792	0.13643649
S100A9	1.472179291	0.001127571	0.092141735
ZC3H12D	1.471293195	2.52E-06	0.007781507
TUBA4A	1.470554594	0.000124664	0.031987616
ATF5	1.463765989	0.001501509	0.106033461
SYT17	-1.458783129	6.69E-06	0.010352848
CCR2	1.458680333	0.002707299	0.134103186
OSR1	-1.454305183	0.003957894	0.158907186
NELL1	-1.453786048	0.002283484	0.123932075
C16orf54	1.450920767	0.003710836	0.154821728
COMP	-1.449443076	0.065036569	0.489696422
LINC00478	-1.43848568	8.53E-06	0.010938379
HTR2B	-1.437391298	0.029004876	0.36376006
TNNT1	1.431461501	0.276632887	0.721003673
IL2RB	1.428450662	0.001918342	0.117681847
LOC102723479	1.427462095	0.002668454	0.133582037
NPR3	-1.424577813	0.003662425	0.153403886
FZD10	-1.424256079	0.000205368	0.04156115
TNFRSF11B	-1.421032841	0.000195092	0.040622247
VAT1L	-1.420185209	0.00824328	0.220919544
CD38	1.419222234	1.54E-05	0.013315049
LAX1	1.417184595	0.010518377	0.235062381
KDM5D	-1.41641285	0.03679793	0.400979894
RBP4	-1.414139565	0.104773016	0.555684465
GCHFR	-1.407364913	0.009298682	0.2279308
GK3P	1.402076315	0.050312692	0.445612006
SUSD5	-1.396942843	6.25E-05	0.022565929
FCGR1B	1.39515836	0.009056082	0.226403515
LRRN4CL	-1.39324961	0.012759496	0.256072013
PRF1	1.393155713	2.36E-05	0.01712974
LOC100130232	-1.392639009	0.002273727	0.123932075
CMTM2	1.391610885	0.091418218	0.533170348
CST7	1.388481788	9.93E-05	0.02868165
SCRG1	-1.385381532	0.009856085	0.231240035
THBS1	1.379880433	0.016638603	0.284604218
DUSP5	1.37939196	0.003236706	0.14632749
ZNF667-AS1	-1.379232824	0.001244589	0.096600598
PSMB9	1.377380754	0.000278126	0.047800159
IGHM	1.376359949	0.01159834	0.244797332
HCST	1.37570845	5.60E-05	0.022041027
RGS18	1.372257589	0.008747591	0.224714284
AQP9	1.372202324	0.083954517	0.523114761
FAM46C	1.368214294	0.001207634	0.09475111
CD27	1.367819587	0.00236824	0.12662776
FOXP2	-1.364929508	0.00361377	0.15241594
ANKH	-1.361977793	3.50E-05	0.01860167
ITGA4	1.360853066	0.001950943	0.118340795
CHRDL1	-1.360789579	0.180331335	0.64782267
GABRB1	-1.360016963	0.003124157	0.143030909
BEGAIN	-1.359588876	7.74E-05	0.024456941
ADAM8	1.358749349	0.015314743	0.275678104
HLF	-1.358597338	0.036970227	0.40109733
PCDH9	-1.357958436	0.013441462	0.261053676
ADAMTS3	-1.355670019	0.000274599	0.047592065
EZH2	1.353848347	0.00127243	0.097521789
DDX3Y	-1.349250699	0.132613856	0.601460975
MOXD1	1.348916696	0.00226824	0.123932075
FZD7	-1.34838134	0.001748428	0.112473602
BAI3	-1.348160054	0.027114589	0.354141391
ENPP1	-1.346312962	4.73E-07	0.003415957
RHOH	1.34567254	0.004460683	0.166555864
EOMES	1.345384305	0.000747707	0.073934254
LOC101927668	-1.344739616	0.005511308	0.183048116
CCL20	1.344681466	0.147925987	0.61703992
IGLC1	1.343593401	0.066077096	0.493073575
LAP3	1.342966938	4.30E-05	0.019427722
USP9Y	-1.342899238	0.061186514	0.479549024
UNC5C	-1.336869676	0.004951069	0.17544424
HCAR3	1.336391351	0.26382345	0.712622778
TCHH	-1.333271055	0.00191029	0.117661388
AMPD3	1.332416718	0.001706502	0.11149512
ADIPOQ	-1.332401501	0.437225009	0.816005133
COBL	-1.322077627	0.000246172	0.045589848
GNLY	1.321321379	0.004719746	0.170913204
C16orf45	-1.316854133	0.000510457	0.062100868
GK	1.316725448	0.047216071	0.436763781
CLIC5	-1.315319276	0.002745861	0.134833232
NEB	1.314038576	0.291019851	0.727801694
CYFIP2	1.312860807	7.42E-05	0.02434632
KLRB1	1.312232193	0.006344257	0.196790682
APOBEC3B	1.310060674	0.01869916	0.301736452
CXCL5	1.309146658	0.277504904	0.721003673
HAMP	1.307949412	0.028843938	0.36376006
GAS1	-1.3067516	0.01143288	0.244401801
TMEM71	1.305715438	0.023575936	0.334993731
ITGAX	1.301270351	0.022830945	0.329240377
TBC1D10C	1.300844119	0.000135939	0.033179347
CFI	-1.298990853	0.009614504	0.230297464
DEFB1	-1.296855149	0.015222916	0.275391772
STAT1	1.294815012	0.001899178	0.117661388
SMOC1	-1.29399663	0.003056079	0.140807229
C1QTNF7	-1.291990576	0.005649024	0.186123384
NLRC5	1.291851421	1.70E-06	0.007352341
TMEM158	1.289733826	0.028083767	0.360494355
TSPAN5	1.27759785	0.009709363	0.230759686
CRTAM	1.275787871	0.004466761	0.166555864
SFRP4	1.275297275	0.159565412	0.627698605
XYLT1	-1.273526315	0.003512274	0.15056503
PNOC	1.271784704	0.011183909	0.241012711
HIST1H1C	1.270926657	0.004704818	0.170913204
RHBDF2	1.269663916	0.000494071	0.061499792
ZBTB7C	-1.269153611	0.000111921	0.029698503
RRM2	1.26826227	0.011738169	0.245878722
SCARA3	-1.261829346	0.000389234	0.055090666
MARCKSL1	1.26022954	0.002392666	0.127305126
F5	-1.254895688	0.000302033	0.049242762
MAGI2-AS3	-1.254633903	0.000503391	0.061937153
FPR2	1.254146451	0.081391419	0.520241819
TIMP3	-1.251732346	6.28E-05	0.022565929
SCO2	1.251072875	0.000488809	0.061499792
CSF2RB	1.249671103	0.00029681	0.049242762
GCA	1.248067383	0.009819949	0.231240035
FAM83D	1.242614144	0.006072326	0.192245923
S100P	1.242550558	0.117279882	0.577317379
UHRF1	1.237502923	0.003395416	0.1488887
IDO1	1.237204491	0.002506866	0.130182686
ACTA1	1.236969727	0.417258112	0.803890072
IGHD	1.236899897	0.202645033	0.667743318
HTRA1	-1.236497632	3.37E-05	0.01860167
CCBE1	1.236229429	0.008052048	0.218779301
ITGB8	-1.235324715	0.000995594	0.085553879
YME1L1	1.234328203	0.002266758	0.123932075
PDE1C	-1.233652933	0.002232146	0.12362437
CTHRC1	1.230356581	0.054044359	0.458413865
TNFAIP3	1.228882806	0.006032621	0.191830247
TWISTNB	-1.228515627	0.001689195	0.11149512
MICU3	-1.227718879	0.00827339	0.220919544
KLHL29	-1.22575927	0.002283486	0.123932075
AGMAT	-1.225627494	0.014330101	0.269816195
GHR	-1.224236305	0.106166483	0.557604333
S100A12	1.221610946	0.091780255	0.533765885
PCDHB2	-1.220819958	2.40E-05	0.01712974
WARS	1.220731967	7.03E-05	0.023425721
GPR84	1.213890128	0.03407753	0.389418954
LOC100506388	-1.210997695	0.003517381	0.15056503
PDE1A	-1.208256969	0.013206135	0.259273669
WISP2	-1.207160721	0.011292362	0.241875463
LCP1	1.203797438	0.000493799	0.061499792
MGST1	-1.202547058	0.149737737	0.61881087
ZIC1	-1.200417771	3.79E-06	0.008202276
MGP	-1.199206348	0.001207574	0.09475111
CNTN4	-1.198993029	0.027497731	0.357206583
SELE	1.198299705	0.204045745	0.66902432
CYTIP	1.198176646	0.02048603	0.313515885
CFP	1.197262519	0.021276446	0.320017321
PIK3CD	1.196813534	0.000166147	0.037872877
RP3-525N10.2	-1.196544465	0.001574787	0.107577316
SEMA5A	-1.1961509	0.004497263	0.166555864
GFRA1	-1.193174238	0.011908709	0.248349176
TMOD1	-1.192848699	0.008778034	0.224714284
DNASE1L3	-1.192746895	0.012869515	0.256668147
NBEAL2	1.192345423	0.000112458	0.029698503
FXYD1	-1.190909444	0.025061171	0.342829856
EPB41L1	-1.190181601	0.010415205	0.234874302
CD3G	1.189040902	6.36E-05	0.022565929
SERPINA5	-1.187179932	0.000883076	0.079679194
SLC8A1	1.186714233	0.010668349	0.236763371
TIMP4	-1.18588912	0.159615698	0.627698605
SDC1	1.185425588	0.047895643	0.43836862
KCNQ3	-1.184511903	0.004503227	0.166555864
B3GNT5	1.180625154	0.047355345	0.436963594
TNPO1	-1.178025498	0.003933079	0.158907186
MYH2	1.175418498	0.438535605	0.81718342
SLAMF7	1.174782283	0.005831685	0.187924324
ZAP70	1.172780453	0.000208473	0.04156115
ZNF365	-1.172524388	0.000142085	0.033839536
WISP3	1.17220205	0.02368457	0.33579568
SLN	1.171535568	0.185855585	0.652683271
ANLN	1.170760463	0.030505498	0.370705137
RSAD2	1.170391202	0.04631353	0.43472887
EYA4	-1.169978232	0.042164101	0.419413631
IGLV1-44	1.169808349	0.057983409	0.471258101
TRIM2	-1.168465882	0.00064525	0.069313843
HOXC10	-1.167994913	0.013061561	0.258073084
PAG1	1.166718775	0.002154494	0.121816099
ASPHD2	1.166257448	0.000357251	0.052988095
SELL	1.165488781	0.025296932	0.343882645
CCR5	1.16535641	0.009887857	0.231240035
GBP4	1.162516051	0.002499219	0.130097551
HAS1	-1.162365751	0.013400964	0.260734845
PTPRCAP	1.16182369	0.002073837	0.121169965
FBXO6	1.161022258	0.005537443	0.183353719
IRF7	1.154594664	0.001433995	0.103856745
CA3	1.152888178	0.338378759	0.759163982
KLF3-AS1	-1.152740454	0.000261952	0.046715355
SASH3	1.151418506	0.000869298	0.07909518
BATF	1.15103711	0.000239166	0.045179054
CD69	1.150216892	0.048899228	0.44062439
IGSF10	-1.150150431	0.012957344	0.256668147
BHMT2	-1.149773478	0.006966704	0.205021742
HLA-DQB2	1.14911908	0.019667588	0.310167438
MEG3	-1.148397336	0.071730104	0.502203489
HOGA1	-1.145770801	7.79E-05	0.024456941
CKB	-1.144120478	0.009183976	0.226644996
DHRS9	1.141747706	0.007417805	0.211080897
MICB	1.138914925	0.00076563	0.074055598
EPHA7	-1.138623216	0.021309645	0.320017321
CRHBP	-1.138042	9.43E-06	0.010938379
LILRA5	1.136924269	0.096019079	0.539865047
KCNK3	-1.13615765	0.002077212	0.121169965
HPSE	1.135954863	0.021931693	0.324628033
NAMPT	1.13560634	0.079290018	0.514793261
PTP4A3	1.134129631	0.009848893	0.231240035
RP3-428L16.2	-1.131839775	0.052122166	0.450763728
ADIRF	-1.13177604	0.066156075	0.493213113
TYMP	1.131573916	0.00403867	0.160472285
SEMA3G	-1.131259484	0.040859628	0.41338958
IL2RA	1.129955052	0.004366888	0.164747333
EIF1AY	-1.127260453	0.126627746	0.591200187
TRIL	-1.126390035	0.023600804	0.334993731
APOB	-1.125372033	0.000107977	0.029698503
PTN	-1.123829057	0.081250043	0.520065223
FAM26F	1.123533301	0.012487528	0.252726552
LIMK2	1.123386749	0.01164286	0.245020535
DISP1	-1.121818653	0.000646566	0.069313843
RGMA	-1.119676336	0.008393745	0.222208494
SEMA3A	-1.115901392	0.017337295	0.290812645
CNTNAP3	-1.115857398	0.003407406	0.1488887
PLEKHO1	1.115439889	0.000384273	0.05474632
PLSCR4	-1.113176717	0.004026752	0.160472285
MYO1F	1.112598425	0.002585353	0.132354203
PRSS35	-1.111637501	0.010401137	0.234874302
SNED1	-1.111452652	6.92E-05	0.023425721
LOXL1	1.110535034	0.009888168	0.231240035
CEP55	1.109752657	0.008283845	0.220919544
MYL2	1.109660803	0.468211176	0.831914573
ENO3	1.107577465	0.239047703	0.695015775
CYP27C1	-1.106962156	0.012890525	0.256668147
DEF6	1.104542965	6.19E-05	0.022565929
AL132709.8	-1.102338089	9.60E-06	0.010938379
BMP4	-1.102087802	0.001039954	0.088041758
NMI	1.10105609	0.001345659	0.10110303
DLGAP5	1.097966543	0.010401772	0.234874302
ITGB2-AS1	1.095718034	0.000321021	0.050374762
MMP13	1.094585058	0.286319725	0.724937038
CCR7	1.094434279	0.009840091	0.231240035
ERICH3	-1.093988361	0.01013033	0.232945632
CLEC5A	1.091592069	0.224655383	0.685971844
TNNC1	1.090768644	0.450810864	0.824312112
AR	-1.090651507	0.018322288	0.299674574
NUPR1	-1.088923689	0.00194846	0.118340795
HCP5	1.088709699	0.000666225	0.070034481
IL6	1.084213458	0.140538125	0.60947114
MCOLN3	-1.082834059	4.75E-05	0.019733621
C6	-1.081931461	0.246531442	0.702087763
MYH11	-1.081105443	0.2146296	0.67900542
MYOC	-1.080754539	0.269879533	0.716118279
ATP1A2	-1.080489978	0.295024183	0.730643718
TOX2	1.079277216	0.001771054	0.113133268
FCGR2A	1.079189037	0.158368919	0.625589006
FAIM3	1.078818562	0.007137909	0.206713321
IL1R2	1.077891525	0.156706911	0.623267932
CKM	1.076969104	0.453148699	0.824997595
NOV	-1.076635831	0.013945049	0.266296319
IL2RG	1.075426947	0.019628841	0.310038324
LY75	1.075333102	0.02737492	0.356127308
SMAP2	1.074923749	0.000914017	0.080612978
GAREM	-1.071768763	0.002944415	0.138011495
IGFLR1	1.065808901	0.002838876	0.136502826
CDC7	1.064285091	0.011988801	0.249159013
SPINT2	1.063480564	0.009747291	0.230960157
EML1	-1.062804823	0.002573376	0.132321354
CMPK2	1.061828746	0.002227339	0.12362437
PITX1	-1.061699283	0.01232493	0.252026781
HAL	1.060822463	0.10619073	0.557604333
CD52	1.060211424	0.004335964	0.164279733
GSTT2	-1.060187446	0.00183038	0.114889477
ARHGAP9	1.057966727	0.001410822	0.102866523
CX3CR1	-1.057561268	0.011001182	0.2395021
CXADR	-1.055831222	3.35E-06	0.008056464
TSPAN13	1.055611612	0.002336868	0.125882789
PRR16	1.054974426	0.008567326	0.223786655
FGD3	1.054710871	0.000905947	0.080402762
CYTL1	1.054400063	0.087065881	0.52615352
PCOLCE2	-1.054051507	0.051633821	0.448687961
RARRES2	1.053494518	0.04742096	0.436979099
MAMDC2	-1.053358188	0.047577521	0.437571862
PVRIG	1.052236784	0.001708471	0.11149512
IRX3	-1.05114132	0.004811694	0.172667773
TSPAN15	-1.051115722	0.001588173	0.107617216
FZD2	1.049636533	0.007290625	0.20883675
PI3	1.049058441	0.223512431	0.685166669
TNNI2	1.048582615	0.280157071	0.722636825
TTN	1.048224103	0.354093174	0.768094529
GRK5	-1.047431164	0.0001065	0.029698503
CORO1A	1.047225773	0.010341836	0.234751003
IKZF3	1.046313178	0.003042689	0.140489177
ADORA3	-1.045445458	0.063707576	0.486795497
RP11-731J8.2	-1.043765658	0.003808905	0.157408094
LCK	1.042077005	0.001354984	0.10110303
DUSP2	1.042038686	0.000763426	0.074055598
ADH1C	-1.041819731	0.224724842	0.685985191
KRT24	-1.03899316	0.000819018	0.07773401
LOC100130502	-1.0387615	0.000350299	0.052449822
F13A1	1.037606114	0.008355704	0.221743596
DUSP4	1.03752166	0.002429402	0.12800171
PTGDS	-1.03745102	0.064504426	0.489135154
GPR18	1.037006565	0.008328093	0.221330244
SELP	-1.036061102	0.001517911	0.106033461
STK10	1.035882478	0.001735109	0.112160565
MEST	-1.035589647	0.060711679	0.477903096
SLC28A3	1.034298287	0.166330608	0.634090343
EREG	-1.033376594	0.160252714	0.627698605
GPRASP1	-1.030323407	0.007560089	0.212181558
FYB	1.027780234	0.033848666	0.388365976
CXCL1	1.026777326	0.158678295	0.626125817
SIGLEC10	1.025235173	0.035964289	0.396945303
CCL7	1.025176831	0.195006916	0.660546656
PRC1	1.02352988	0.018455969	0.300740344
MPPED2	-1.023395823	0.041409399	0.41628679
IL6R	1.023196869	0.005953347	0.190427956
FXYD6	-1.022828596	0.006823934	0.203732844
GPR183	1.019974479	0.00329714	0.147748268
CXCR2	1.019356304	0.279363454	0.721916783
C9orf47	-1.019103665	0.001532719	0.106402655
PLK2	1.018662252	0.050659646	0.446099191
HSPA12A	-1.018396914	0.003589061	0.152096121
CCNB2	1.018373073	0.008632209	0.223786655
SLC45A1	-1.017492365	0.000103836	0.029586311
PITPNM3	-1.017040847	0.000896288	0.079872905
GATA6	1.016851725	0.039533698	0.408238086
SSC5D	-1.016159938	0.007771499	0.216313369
VIT	-1.016103273	0.145380249	0.614524553
PLIN2	1.014604093	0.03918273	0.406608844
ALDH1A1	-1.01397174	0.071943614	0.502231184
LINC00632	-1.013453483	0.005431854	0.181243126
MFAP4	-1.01286709	0.095828822	0.53981744
PPP1R1A	-1.012735711	0.342213161	0.760844558
AGAP11	-1.012713965	0.0072538	0.208640233
ARHGAP30	1.008302515	0.004401875	0.165251456
GBP2	1.007517223	0.000246318	0.045589848
TSPAN33	1.005556294	0.007128436	0.206713321
SDF2L1	1.004903549	0.00052301	0.063272573
CENPW	1.004835194	0.004286825	0.164279733
SNORD89	0.999027087	0.008506432	0.223571819
CFD	-0.997635725	0.040582531	0.412008775
MICALL1	0.997217791	0.004243384	0.163975276
AP000473.8	-0.99682911	9.92E-05	0.02868165
CREB5	-0.995534937	0.001608831	0.108533426
IGLV6-57	0.994344596	0.006352191	0.196790682
COPG2IT1	-0.993672893	0.063433756	0.486219019
LBR	0.992639167	0.004219015	0.163975276
TPSB2	-0.992473072	0.045985539	0.434285583
CTTNBP2	-0.991894476	0.031515007	0.375234669
GZMM	0.989816526	0.000263185	0.046715355
TNFRSF4	0.98950189	0.000605289	0.068268369
SH2D1A	0.988609499	0.000500036	0.061875892
ISG15	0.988580515	0.01693381	0.287260696
RPS6KA1	0.986549604	0.008176022	0.220137518
ADAMTS9	0.985773501	0.012815498	0.256250792
C1GALT1	-0.983379964	0.021267573	0.320017321
EPHX1	-0.981654661	0.086239442	0.525616413
SLC2A6	0.980742275	0.001271242	0.097521789
FZD10-AS1	-0.98051923	9.12E-05	0.027687808
ARHGEF26	-0.979329057	0.016593344	0.284279159
CXCR6	0.97898019	0.00138545	0.102218485
PTPRE	0.978934043	0.006451626	0.198039478
IGF1	-0.97892493	0.034795445	0.392037127
NDUFA4L2	-0.978887428	0.004460197	0.166555864
SLC29A1	-0.978670244	0.000291485	0.049074815
PRRT2	-0.977344457	0.007793077	0.216357802
GSTM5	-0.976985208	0.013332211	0.260687695
MCEMP1	0.975533178	0.141128775	0.610003948
SEMA6D	-0.9743327	0.000159951	0.037244482
EYA2	-0.973930457	0.004829565	0.172866511
FOXC1	-0.973204851	0.006892876	0.204456003
OSCAR	0.972915239	0.041112773	0.414863511
RALA	0.972647961	0.017871385	0.294300268
PLEKHA1	-0.971990228	0.001007727	0.085914665
FOLR1	-0.967369676	0.031345521	0.374516065
SLC5A3	-0.967342064	0.019155015	0.306126829
SLC38A5	0.967310486	0.001924146	0.117704455
CENPK	0.965295361	0.00651518	0.198154795
GDF10	-0.965179619	0.015296239	0.275574094
CP	-0.964302176	0.117534897	0.577317379
OAS2	0.963666795	0.000475489	0.060927321
RASGEF1A	0.963107451	0.046270992	0.43452249
NDC80	0.961941707	0.007254957	0.208640233
NABP1	0.961845546	0.011504412	0.244797332
BAZ1A	0.961801178	0.0075354	0.212181558
GALNT10	-0.960422451	0.000375184	0.054483445
DOCK8	0.960154476	0.027014176	0.353683183
BTN3A2	0.959846864	0.016402335	0.283473711
FJX1	0.959324784	0.002578601	0.132321354
TRIM59	0.958204727	0.064243072	0.488992522
SIRPB1	0.957482334	0.027663139	0.358493496
C9orf91	0.95583426	0.000766033	0.074055598
PRR11	0.954409773	0.012803782	0.256250792
SRGN	0.954325552	0.00095515	0.0834023
PSMB8	0.953712701	0.003425114	0.148937435
CCRL2	0.952225994	0.04635909	0.434766287
AC083949.1	0.951270627	0.005263059	0.178919219
ITGB7	0.950605464	0.002351172	0.126043318
PTPRC	0.948873525	0.028223186	0.361213406
RUNX3	0.947324706	0.001111128	0.092141735
RARRES3	0.946378826	0.002351489	0.126043318
SYTL1	0.946225111	0.018542094	0.30077082
FRAT1	0.945611784	0.003511211	0.15056503
CBFA2T3	0.945086963	9.21E-05	0.027687808
PBK	0.944378025	0.054851339	0.461007891
ENPEP	0.942888252	0.116452249	0.57614198
NETO2	0.942856249	0.002908591	0.136954067
CD163L1	0.941905442	0.001766162	0.113133268
SLA	0.941517655	0.01289521	0.256668147
IL15	0.940791145	0.000705618	0.07241776
MNDA	0.939878335	0.044046578	0.426682865
ZNF204P	-0.939653099	0.008853197	0.224977435
PTGS2	0.939380231	0.181362644	0.648236089
GSTM3	-0.938184371	0.000308477	0.049482039
FN1	-0.938027994	0.004524436	0.166910844
ASGR1	0.936250447	0.03766571	0.403045209
GNAL	-0.935580195	0.010215129	0.233853418
PLA2G2A	-0.935330143	0.027044793	0.353797981
GIMAP7	0.935164337	0.003841878	0.15800177
MFAP2	0.935085823	0.094641231	0.538197443
SELENBP1	-0.934444441	0.020215671	0.311580321
MX2	0.93384373	0.010063241	0.232945632
COCH	-0.933497525	0.258589207	0.709381876
NR3C2	-0.932697478	0.019894063	0.310866534
CRNDE	-0.932141542	0.024254755	0.338891252
PSTPIP2	0.931327219	0.049487443	0.443042723
GPR155	0.930040655	0.013380612	0.260734845
CSTA	0.928846841	0.02641837	0.35093096
CISH	0.927950506	0.015383028	0.276007738
CXCR4	0.927579293	0.072953912	0.504664957
CRYAB	-0.925923289	0.21873056	0.682115535
PPIF	0.924708068	0.031661526	0.375645091
CDC42EP3	0.92291129	0.001656938	0.110064422
TNFSF10	0.921926982	0.000457352	0.059662455
GGH	0.921778309	0.013381274	0.260734845
ZWINT	0.921701206	0.007968445	0.218766527
GMFG	0.920206206	0.0031589	0.144012592
TPPP3	-0.919858935	0.004504782	0.166555864
COLEC12	-0.919690124	0.002055063	0.120930408
AGTR1	-0.916244862	0.076463287	0.511526871
CLUL1	-0.915061741	0.000165312	0.037872877
CCDC69	0.914586858	0.000274718	0.047592065
CYP1B1	-0.91440787	0.006043868	0.191877255
KLHL41	0.912710769	0.452769063	0.824997595
STC1	0.91227675	0.122784932	0.585464643
PKP1	-0.912187876	0.000556013	0.064733627
SERTAD4-AS1	-0.911285464	0.002072352	0.121169965
LCP2	0.910767423	0.020704957	0.315306501
DPYS	-0.910431007	0.022805757	0.329239116
CD14	0.909360171	0.00019365	0.040622247
LRRN1	-0.908883679	0.133688835	0.601899824
THEMIS	0.907240808	0.002516709	0.130381166
ADAM22	-0.906848012	0.017537769	0.292588899
PRELID1	0.906051334	0.000304712	0.049242762
LOC286367	-0.905871684	0.006031909	0.191830247
CCL13	0.905411855	0.069992998	0.498911097
DENND1A	0.90522153	0.022607617	0.328138197
SCUBE2	-0.904355366	0.000351199	0.052449822
IFIT3	0.901950236	0.03900494	0.406082681
MYL1	0.900941781	0.503852829	0.844218238
MELK	0.900030913	0.036567237	0.399453318
RMI1	0.899791719	0.01982805	0.310866534
ADH1B	-0.89967047	0.603903165	0.883930856
ASAP2	-0.898962254	0.00879971	0.224714284
DBF4	0.898953906	0.000397494	0.055451004
CDO1	-0.898635991	0.019534575	0.309654385
CPE	-0.898334394	0.023389095	0.332940792
ZNF423	-0.897847121	0.023806487	0.336507484
NNMT	0.896203558	0.018482346	0.300740344
IL21R	0.896031671	0.009539451	0.229785115
ANGPT1	-0.894795134	0.038779266	0.405130405
PPL	-0.894713164	0.111346269	0.566808521
KIAA1377	-0.894632691	0.013780183	0.265489207
CCL4	0.89435261	0.03742423	0.402790839
SIGLEC7	0.894188574	0.045924063	0.434048079
LRRC2	-0.893861493	0.008147704	0.219998157
FAH	-0.893305964	0.021297207	0.320017321
IGHV3-54	0.892341321	0.00620639	0.194126856
STK17B	0.892297454	0.0043646	0.164747333
KIF2C	0.892068845	0.016492646	0.284058837
FNBP1	0.891239276	0.000396974	0.055451004
CXorf21	0.891025848	0.010126873	0.232945632
SUSD4	-0.890298409	0.00123099	0.095888771
UBE2T	0.88988966	0.002893601	0.136954067
BIRC3	0.889372526	0.00146813	0.105272668
SLC47A1	-0.889201594	0.015201952	0.275391772
ANGPT2	0.889113495	0.041543496	0.416300053
IL17D	-0.888384537	0.123964634	0.587665095
TXNDC11	0.888144438	0.001652039	0.110064422
FGF14	-0.887894315	0.026741843	0.352681038
TLR2	0.887674339	0.050760985	0.446099191
CD86	0.886612711	0.006968183	0.205021742
RP11-389G6.3	-0.885902459	2.93E-05	0.01860167
GPRC5C	-0.88563066	0.002444896	0.128505398
SORBS1	-0.885433378	0.355528623	0.768378404
MLIP	-0.884934898	0.086760128	0.52615352
SORL1	0.884508858	0.089642868	0.530097301
KCNJ2	0.884052566	0.027373548	0.356127308
PNMAL1	-0.883940013	0.138579375	0.607908023
PLA2G16	-0.88351829	0.113198396	0.570204992
CCL2	0.880589356	0.042331621	0.420307772
FRAT2	0.879335754	0.016733137	0.285544581
UBE2L6	0.879205356	0.000152073	0.035795044
TFDP2	-0.878855115	0.006788403	0.203323475
THEMIS2	0.878479602	0.007994289	0.218766527
KAL1	-0.878050669	0.059887306	0.475319525
RP11-2E11.9	-0.8778143	0.060696851	0.477903096
FABP5	0.877802024	0.035937205	0.396945303
TTK	0.877589309	0.013505402	0.261591654
CLMN	0.876759055	0.007517709	0.212181558
NBL1	-0.876609564	0.002707013	0.134103186
FAM20A	0.876102685	0.00330907	0.147748268
SEL1L3	0.875691245	0.005939746	0.190427956
PPAP2B	-0.875283358	0.007864725	0.217576464
TRAT1	0.874249693	0.002404655	0.127629434
SPARCL1	-0.874049318	0.004386969	0.165217052
SPON1	-0.87340421	0.047964605	0.43860319
P2RY13	0.873011773	0.105570389	0.556847358
CD48	0.872818045	0.00396259	0.158907186
DAB2	-0.871273399	0.002391661	0.127305126
GFPT2	-0.87115396	0.002171206	0.122441307
CCL21	0.870868444	0.155878785	0.622351515
SLCO4A1	0.870267218	0.091327435	0.532927942
NDE1	0.870127075	0.003852456	0.15800177
FGF18	-0.870029329	0.004502744	0.166555864
PLAC8	0.869378381	0.055721533	0.463455583
PARP12	0.868603227	0.00112228	0.092141735
POSTN	0.868079412	0.066999719	0.494776622
IL15RA	0.867812503	3.60E-05	0.01860167
HOXA10	-0.867445718	0.00133295	0.10110303
CPXM1	0.867079622	0.204335969	0.66902432
SLC2A5	0.866434208	0.008639374	0.223786655
OASL	0.865808424	0.021441634	0.320830536
ADAMTSL1	-0.865387674	0.033248139	0.385020563
EGR1	-0.865116672	0.077314434	0.513368521
FAM134B	-0.864251979	0.000656633	0.070013814
KIAA1551	0.863474136	0.029997999	0.368049101
FFAR2	0.863250608	0.244421053	0.700680157
NSF	-0.862640885	0.004776846	0.172117487
TIGIT	0.862393791	0.008567009	0.223786655
KIF11	0.862174343	0.001183769	0.093899337
DDIT4	0.860715864	0.079969707	0.517235737
RAB11FIP1	0.860562816	0.02996007	0.368012865
FCAR	0.860371308	0.334287304	0.756605424
CCL19	0.860328439	0.255440668	0.70663869
RASL10A	-0.859762602	0.002711084	0.134103186
NRXN1	-0.858910035	0.002670054	0.133582037
MAN1C1	-0.858694622	0.001097472	0.09175965
CECR6	0.858537446	0.016249367	0.282939701
SYT12	-0.856734116	0.004304005	0.164279733
IDH2	0.856305965	0.001162848	0.093792915
TNFRSF10C	0.856232949	0.079330355	0.514793261
TBX15	-0.856127203	0.002638486	0.133582037
SPOCK2	0.855289828	0.015384038	0.276007738
AGPAT9	0.854873359	0.077941291	0.513483008
HLA-B	0.854714159	0.002102665	0.12174656
RACGAP1	0.85451954	0.021631447	0.322609493
GLT8D2	-0.854472999	0.034987216	0.392640432
NIPSNAP3B	-0.851219948	0.032083906	0.379150461
STAT4	0.851041754	0.00055958	0.064800528
FCGR2B	0.850954534	0.021223957	0.320017321
ERO1L	0.850903848	0.037270443	0.402338706
FCGBP	-0.850680137	0.103590006	0.552920097
HOMER2	-0.850584483	0.002136913	0.121816099
ZBED2	0.849858703	0.023135441	0.331128864
AURKA	0.849557541	0.004810482	0.172667773
TPM2	0.849549226	0.378799039	0.782443214
ZNF267	0.849542951	0.076786011	0.511552739
TGFBR3	-0.84934592	0.078391163	0.513829526
PTTG1	0.84845698	0.005185605	0.177990939
LINC01405	0.84839265	0.354132778	0.768103496
COL11A1	0.848346469	0.275205355	0.719904974
ATP2A1	0.848288396	0.372130124	0.777170203
CCR1	0.848056134	0.066462346	0.493714166
TMEM154	0.847929108	0.169051326	0.636479105
HMGA1	0.847379757	0.005870621	0.188897914
DNM1	-0.847040115	0.089370092	0.529641307
PRAM1	0.846647088	0.029844466	0.368012865
RNF213	0.845988696	0.007983497	0.218766527
TBX18	-0.845691316	0.003150079	0.143913425
PSMB10	0.844298355	0.002874564	0.136810282
STEAP2	-0.844152517	0.003605081	0.15241594
PNKD	0.843728848	0.00247311	0.129179092
FCRL3	0.841711456	0.108012823	0.561723745
CD55	-0.841182829	0.003167298	0.144092117
ATP9A	-0.841073274	0.067221769	0.495300238
TAPBPL	0.840573026	0.005006353	0.17544424
CD79B	0.840538925	0.036191285	0.397828567
RYR2	-0.840537896	0.0019907	0.119570512
IGIP	-0.840203164	0.000194964	0.040622247
MPZL3	0.839764002	0.026982372	0.353683183
RASSF2	0.839113009	0.006937132	0.205005545
CYB5R3	-0.838854375	0.027576914	0.357805919
VPS9D1	0.838133764	0.005994512	0.191179922
CLEC4D	0.837694712	0.06831674	0.49693841
HSPA6	0.837011818	0.043289604	0.422458935
HHIP	-0.836968409	0.005654714	0.186123384
TNFSF14	0.83673161	0.010048898	0.232945632
GYS1	0.836399437	0.009432036	0.22795841
GPR133	0.835371956	0.089627097	0.530097301
CD19	0.835287858	0.040725701	0.41281515
SETBP1	-0.835209252	0.033842289	0.388365976
EPHA3	-0.835065124	0.01884541	0.303643863
GSTM1	-0.834242593	0.045196079	0.430817185
CIITA	0.833249751	0.003009287	0.139541983
C12orf75	0.832703869	0.078397264	0.513829526
RP11-389C8.2	0.831978435	0.022093819	0.325061972
HLA-DPB2	0.831855532	0.033599021	0.386831612
HTATSF1P2	0.830491129	0.083564564	0.522775229
SAMD9L	0.830383195	0.025591865	0.345937472
RAC2	0.829995693	0.030452674	0.370479017
PLIN1	-0.829044744	0.533717853	0.854511204
MAP1A	-0.828408725	0.004610271	0.16892625
HK2	0.8280828	0.108982436	0.563114927
RP4-758J24.5	-0.828078395	0.010077168	0.232945632
SAMHD1	0.827547725	0.057879234	0.470839521
OLR1	-0.827038348	0.290105789	0.727033178
IL26	0.826082946	0.028647594	0.363636401
XIRP2	0.826023612	0.470276966	0.832081682
C17orf62	0.825830351	0.000694889	0.071861292
PPP1R3C	-0.825828791	0.050453795	0.445767819
VGLL2	-0.825247641	0.086133864	0.525616413
TACC3	0.824428079	0.005329742	0.180336833
LOC100293211	0.823106649	0.001538239	0.106423499
SYNE1	-0.822701402	0.000566028	0.064853595
SEMA4D	0.822627668	0.022614262	0.328138197
SOD2	0.822567583	0.000617944	0.068493627
FBLN5	-0.822544449	0.033946582	0.388707487
ADAMTS1	0.822429288	0.039069007	0.406554228
EML4	0.821106019	0.004047475	0.160527603
CTPS1	0.820629661	0.011512658	0.244797332
PARVG	0.820306722	0.005594268	0.184952491
WNT5A	0.820212644	0.111051361	0.566808521
GCLM	0.81991101	0.050853002	0.446099191
FGR	0.819510871	0.068198761	0.49693841
PXDN	0.819236381	0.04803415	0.43860319
CYAT1	0.81880175	0.047632009	0.437571862
RASAL3	0.818684069	0.000175419	0.038762322
BUB1B	0.818269565	0.006306977	0.196161931
PROS1	-0.817835565	0.012560817	0.253499059
GREM1	-0.815661822	0.082866232	0.52125039
PCNX	0.815409658	0.007605661	0.21279145
NAP1L3	-0.815069323	0.023805404	0.336507484
TNFRSF10D	0.815040048	0.03041498	0.370228437
CFH	-0.814978963	0.024498242	0.339172878
SFRP2	-0.81493205	0.277316358	0.721003673
EGLN3	0.814865118	0.086788148	0.52615352
SGCA	-0.814245663	0.13087337	0.598164515
ECHDC2	-0.813761529	0.049914228	0.44472983
HMHA1	0.812047124	0.002021393	0.119706491
TPM3	0.810517095	0.371761394	0.776924627
CTSLP8	0.810109856	0.144716635	0.613515805
IER5	0.810049354	0.016987753	0.287756955
CECR1	0.808697815	0.002864516	0.13663237
MICAL2	0.80740547	0.038920818	0.405987628
FMO2	-0.807402916	0.129870657	0.595836669
KCNK6	0.806895731	0.002081516	0.121169965
NFIL3	0.80650663	0.037832121	0.403045209
HSH2D	0.806165399	0.012294319	0.251662423
MLLT11	0.805971215	0.055284484	0.462055387
MAP3K5	0.805470353	0.00069413	0.071861292
ALDH1A3	-0.805239912	0.024852386	0.341656088
CCDC102B	0.804940762	0.028781934	0.363636401
CTSL	0.803458095	0.032154111	0.379660458
KLHL13	-0.802855114	0.068057216	0.49693841
WNT11	-0.802637699	0.019557868	0.309654385
MX1	0.802536675	0.007517611	0.212181558
TPX2	0.800521971	0.029056804	0.363801189
TP53I3	0.800472018	0.014344976	0.269816195
BTN3A3	0.799878599	0.000298232	0.049242762
ADAMTS9-AS2	-0.799664786	0.03841292	0.404390753
TRG-AS1	0.799268609	0.003885169	0.158529179
SPOCK1	-0.799019403	0.012201515	0.250924795
SLC35F2	0.798344737	0.000801386	0.076787662
VRK1	0.797331861	0.001909102	0.117661388
RGS17	-0.797138812	0.00518113	0.177990939
BCL2L2	-0.796318416	0.003894598	0.158529179
VCAM1	-0.795423749	0.009911837	0.231543502
CTSS	0.794975403	0.241219994	0.696930291
MOV10	0.794286901	0.00054123	0.06398226
LNX1	-0.793967727	0.017741313	0.29319497
ZNF593	0.79350932	0.001140075	0.092465667
PAQR5	-0.793237773	0.03310948	0.38493786
PDZRN3	0.793150834	0.153163598	0.620302545
ENPP4	-0.793071082	0.006745716	0.202745509
GJA3	-0.792437829	0.002122302	0.121816099
HTATSF1	-0.792403326	0.007100983	0.206713321
CASP1	0.792402335	0.031279476	0.374516065
ADM	0.791897774	0.187421815	0.653772454
CPNE5	0.791865113	0.039433731	0.407995573
LDLR	0.791358538	0.027679572	0.358493496
MCHR1	0.791293508	0.011034683	0.2395021
HLA-DRB4	0.790956396	0.415579238	0.803099195
SGOL2	0.790672535	0.040916116	0.41365009
AMDHD1	-0.790611707	0.019888671	0.310866534
ZBP1	0.790417934	0.001794462	0.113956236
RBPMS2	-0.79029751	0.003400889	0.1488887
SAMD9	0.790161676	0.001941056	0.118340795
DQ570835	-0.789466667	0.025167762	0.343535599
UBE2S	0.788255806	0.007548885	0.212181558
LOC100289058	-0.787969821	0.000177675	0.038864075
DYSF	0.787953022	0.000626443	0.068493627
ASCL2	0.787365006	0.00897547	0.225887086
NUPL1	0.786736898	0.003482361	0.15056503
MAGI2-IT1	-0.786730151	0.006498238	0.198039478
PCDHB16	-0.785981003	0.016393243	0.283473711
PLEK	0.785390496	0.010466576	0.234874302
OGN	-0.785017375	0.151299788	0.619030955
LILRB3	0.784790917	0.009092504	0.226483142
TBX21	0.784463055	0.006196491	0.194126856
PLEKHA6	-0.784220542	0.008271717	0.220919544
NGFR	-0.784069775	0.0191118	0.30588768
HHIP-AS1	-0.783459537	0.000359741	0.052994475
HOXD4	-0.782872751	0.008832077	0.224977435
SLC7A11	0.782814913	0.182810882	0.649387236
GPR160	0.782757648	0.10254658	0.551576302
SLC30A9	0.78228175	0.004033053	0.160472285
PAK1	0.781035791	0.028446226	0.3629953
PIM1	0.78067297	0.019646176	0.310085958
CAMTA1	0.78011095	0.002190852	0.122874128
FBXO17	-0.779985371	0.021333381	0.320113226
LRRN3	-0.779199546	0.240107403	0.696054326
PSAT1	0.778919866	0.015360057	0.276007738
UPP1	0.7787552	0.072828285	0.504310696
HLA-F	0.777766217	0.000536396	0.06398226
HCLS1	0.777414072	0.005655469	0.186123384
LOC200772	-0.777108083	0.108492538	0.563000437
GIMAP2	0.776876321	0.035571433	0.394943416
FOXM1	0.77520209	0.01010255	0.232945632
JMJD6	0.774997419	0.01103199	0.2395021
NDFIP1	-0.774996274	0.000271301	0.047592065
ADCYAP1	0.774894678	0.204449943	0.66902432
RAB20	0.774486542	0.033584618	0.386831612
LBP	0.774307476	0.127625709	0.592258425
HOXC6	-0.774207359	0.034213265	0.390352083
CD28	-0.773773005	0.02007	0.311353309
GFRA2	0.773340825	0.013391725	0.260734845
LOX	0.773103588	0.334166111	0.756605424
OLFM3	-0.772904383	0.332100627	0.755208183
EBF2	-0.772668315	0.078281496	0.513682268
TCAP	0.772062661	0.391150403	0.788993077
SOX6	-0.771698496	0.01476436	0.273500609
TLR1	0.771589431	0.075409726	0.508705599
COX6A2	0.771383927	0.336867153	0.758101354
AIM1	0.770788791	0.00682041	0.203732844
SSBP2	-0.770676958	0.014487692	0.27126957
ATG16L2	0.770439746	0.07037671	0.498951596
CLEC2B	0.769921662	0.047090496	0.436191012
PC	-0.769654453	0.024297472	0.338891252
MGAM	0.769280173	0.240497196	0.696437356
GS1-259H13.2	-0.7692264	0.001634351	0.109234201
MBOAT7	0.768955819	0.041587906	0.41635973
TXLNGY	-0.767967369	0.103111701	0.552791494
CSF3R	0.767640338	0.133338109	0.601899824
SPTBN1	-0.767482577	0.082705742	0.521091897
PCYOX1	-0.767287841	0.013284764	0.260109915
FFAR4	-0.767014458	0.026752308	0.352681038
LOC100506834	-0.766632189	0.00209291	0.121506624
CCDC88C	0.766385321	0.001165102	0.093792915
IL18RAP	0.765764539	0.02880766	0.363749195
CRYZ	-0.765547231	0.044475373	0.428622254
GSTM2	-0.76360559	0.099101359	0.544832872
RP11-686D22.8	0.76351642	0.0303346	0.370017583
RP11-16N11.2	-0.763490093	0.000833881	0.07798937
HMGA2	-0.76344934	0.00085976	0.07909518
UTS2	0.762813262	0.118446671	0.578527326
CDCP1	0.762505646	0.023032344	0.330518763
HLA-C	0.76244414	0.004336894	0.164279733
KIF26B	0.762184336	0.34056053	0.76025136
MAOA	-0.761913493	0.304949586	0.736446439
CENPU	0.761706894	0.004752932	0.171541251
TJP1	-0.761478309	0.048233402	0.439104524
TNFRSF18	0.760731223	0.013534958	0.261929856
TSIX	0.760730339	0.15603892	0.622360239
MORC4	-0.760705116	0.013821161	0.265516828
FAM110C	-0.760204633	0.019222445	0.306525808
CTD-2292M16.8	-0.7600782	0.054210474	0.458668291
LINC01139	-0.759550883	0.10003022	0.546318896
REV3L	-0.759547355	0.007567467	0.212181558
NUF2	0.759089444	0.024773889	0.34148859
LIME1	0.758593205	0.009149143	0.226561377
CSPG4	-0.758121834	0.00175034	0.112473602
SLC1A1	-0.757602583	0.011641773	0.245020535
TEAD4	0.757275646	0.044142993	0.426748444
TP63	0.757088961	0.088254373	0.52831834
SEMA3C	-0.75691761	0.012707191	0.255659624
GINS1	0.75611305	0.005251617	0.178919219
LRP1	-0.755816469	0.001289156	0.098298144
ZNF83	0.7550437	0.044417538	0.428255467
SOCS6	-0.755029454	0.073654731	0.50553947
mir-223	0.754256738	0.061179029	0.479549024
RAB24	0.754169342	0.012377792	0.252395144
KMO	0.753548379	0.159872739	0.627698605
SHCBP1	0.753466424	0.02432262	0.338891252
TMEM178A	-0.753373505	0.05708767	0.467832758
DOCK10	0.752531649	0.045240352	0.430817862
TK1	0.752092245	0.003833266	0.15800177
PTEN	0.751992534	0.026908604	0.353369199
SEC16B	-0.751962993	0.011500293	0.244797332
BIRC7	-0.751879907	0.008442689	0.223217744
ANO5	-0.75061189	0.105721276	0.556848657
EPS8L2	-0.750474094	0.001180193	0.093899337
LOXL1-AS1	0.750161769	0.028763172	0.363636401
GMNN	0.750034501	0.001711087	0.11149512
TRAM1L1	-0.749952491	0.000399462	0.055451004
RCSD1	0.749481252	0.000725972	0.073462228
ANGPTL1	-0.749235518	0.026605852	0.352169765
NHSL1	0.748979206	0.178940296	0.646606533
LMNB2	0.748546539	0.004477401	0.166555864
TAPBP	0.748323921	0.000673338	0.070440297
FAM118A	0.74619439	0.227263108	0.688210297
BIRC5	0.745273455	0.034441923	0.39139781
PTPN14	-0.74490106	0.012000593	0.249159013
GAL3ST4	-0.744231382	0.092444159	0.534717181
C1orf95	-0.744049435	0.005133957	0.177867091
TNNC2	0.74325598	0.54595492	0.860643066
CCDC3	-0.742780621	0.042863985	0.421292289
LOC102724356	-0.74195564	0.009130445	0.226483142
CSK	0.741217008	0.008274982	0.220919544
TNFRSF19	-0.740975831	0.038099979	0.403978322
NCAPG	0.740322771	0.012937697	0.256668147
MYPN	-0.74024958	0.063271458	0.48603882
RASSF3	0.740208145	0.012189389	0.250924795
ALPK2	0.739898025	0.189749241	0.65578581
ENHO	-0.739726787	0.01708304	0.287756955
AK021804	-0.739655014	0.101083625	0.548429211
CD97	0.739217522	0.039452447	0.407995573
SCARA5	-0.738565798	0.000438593	0.057735607
HS3ST1	0.738302714	0.073946672	0.506585001
HMOX1	0.737209917	0.086448511	0.526128501
SCIN	-0.737149213	0.164424776	0.63266143
LOC441204	-0.737029191	0.00062675	0.068493627
MAPK12	0.736703688	0.025355947	0.344468649
CDC42SE2	0.735986118	0.000609498	0.068386929
NCF2	0.735688869	0.125394033	0.589617646
HLA-J	0.735239136	0.003413353	0.1488887
APOL1	0.734341381	0.001118022	0.092141735
DCPS	0.733898402	0.002751001	0.134833232
LOC286272	-0.733577421	0.027813257	0.359150914
FGD5	-0.733572718	0.00850041	0.223571819
LTC4S	-0.733100478	0.103141895	0.552791494
N4BP1	0.731803065	0.010131429	0.232945632
NAP1L2	-0.731218678	0.011992095	0.249159013
IFNG	0.730272504	0.000544112	0.06398226
GLRB	-0.730026966	0.072089752	0.502695092
HTR2A	-0.729474786	0.044309526	0.427404358
LOC100506563	-0.729140817	0.032986646	0.384459531
CSNK1E	0.728908477	0.000544433	0.06398226
ADAMTS16	-0.728770012	0.052274972	0.45154149
PLEKHA4	-0.728723469	0.016934267	0.287260696
PPCDC	0.727585836	0.010128973	0.232945632
NOD2	0.72735584	0.099103409	0.544832872
FEN1	0.7271471	0.00644659	0.198039478
FMO3	-0.726949049	0.090327366	0.531692774
PPM1L	-0.726584793	0.019335799	0.308106493
RFWD3	0.726502588	0.008586896	0.223786655
PRELP	-0.726095128	0.222428467	0.684243663
DTX3L	0.725725165	0.010084396	0.232945632
HIST1H2AC	0.725323266	0.127365179	0.592119569
THBS2	0.725116984	0.125920507	0.590260525
LOC100507311	-0.724561879	0.067394856	0.495900646
ICAM1	0.724436639	0.00150222	0.106033461
BAIAP2	-0.723830279	0.002909207	0.136954067
SIM2	-0.723569876	0.001203991	0.09475111
KIAA0226L	0.722354929	0.083043683	0.521551901
SYK	0.722168448	0.012726148	0.255659624
LRMP	0.722034746	0.005482488	0.182370623
RNA45S5	0.721748545	0.028727069	0.363636401
NRAP	0.720656814	0.474523119	0.833310552
GIMAP4	0.720172885	0.01385959	0.265516828
SLC38A11	-0.720102957	0.010588553	0.235900329
TRAF3	0.720064039	0.012481716	0.252726552
RNASE6	0.71992493	0.017401505	0.291597135
RBM38	0.719823418	0.008596347	0.223786655
RP11-736K20.5	-0.719648964	0.153133243	0.620295618
NLRC4	0.719553691	0.153825787	0.620840565
RASGRP2	0.719268083	0.00284289	0.136502826
NEO1	-0.719176701	0.005385438	0.180808772
RUNX1-IT1	0.71898066	0.079146922	0.514793261
RALGPS2	0.718788042	0.022285167	0.326121561
ARID3A	0.717711925	0.000429383	0.057735607
TAC1	-0.717502469	0.015604225	0.277202203
STX11	0.717462844	0.06312487	0.485779738
GSTA4	-0.71744895	0.002712408	0.134103186
STXBP6	0.716867028	0.239840586	0.695746537
AC079767.4	0.716650696	0.223632326	0.685166669
MYLPF	0.716462124	0.532884129	0.8544504
LOC100272216	-0.716097653	0.095769708	0.53981744
PDE4D	-0.715462881	0.017683061	0.29319497
ARHGAP44	-0.715354811	0.051262269	0.447850901
RELB	0.714378835	0.0007396	0.073934254
CH25H	0.713405268	0.247627698	0.70307825
VEGFA	0.713311679	0.189778776	0.65578581
DIRAS3	-0.713190794	0.105763959	0.556848657
MAP2	-0.712841457	0.105459507	0.556847358
PKD1L2	-0.712659213	0.055189927	0.461621421
CSGALNACT1	-0.712517262	0.040256793	0.410467197
HLA-A	0.712330696	0.000660279	0.070013814
LOC102723918	-0.712087425	0.004025649	0.160472285
VEGFC	-0.711923169	0.122781828	0.585464643
WISP1	0.711742415	0.34856531	0.764605125
TRIM6	-0.711704024	0.001126088	0.092141735
RGS3	0.711587663	0.07252159	0.5043022
KIAA1644	-0.710813391	0.025150303	0.343535599
LRP11	-0.71057331	0.023705579	0.33579568
ALOX5AP	-0.710568789	0.024343044	0.338891252
CHAC2	0.710447486	0.008687587	0.224407159
SEPT1	0.71004115	0.042065474	0.418817396
ZFPM2	-0.709903814	0.222086449	0.684206599
PDGFD	-0.709500799	0.081485439	0.520241819
KGFLP2	-0.709093924	0.001778314	0.113262919
PROK2	0.708991491	0.331284815	0.754318878
DDX58	0.708966374	0.051268639	0.447850901
FAM167B	0.708399418	0.000595177	0.067479387
PKHD1L1	0.708275525	0.020205382	0.311580321
VWA5A	-0.708189255	0.010273622	0.234365996
PDXK	0.708054612	0.04106688	0.414593603
PLA2G2D	0.708031886	0.114585771	0.572503138
KIF20A	0.707959832	0.058995585	0.473692768
VPS37B	0.707892361	0.000383425	0.05474632
TLR8	0.707656336	0.035659689	0.395194767
AMPD1	0.707535842	0.495342809	0.841291653
KIAA0922	0.707441495	0.001254622	0.09703159
RAB27A	0.707421654	0.003772781	0.156512607
BTLA	0.707127629	0.005726959	0.18664243
PCDHB11	-0.707051456	0.000239483	0.045179054
EMX2	-0.706508021	0.16003444	0.627698605
LOC153577	0.706487945	0.062500287	0.484077065
LOC100506497	-0.706413864	0.017551542	0.292593254
RP11-488L18.10	0.70587511	0.025731089	0.346953137
FAM46B	-0.705461086	0.004179328	0.163532418
LYN	0.705420012	0.037470293	0.402790839
EVI2A	0.705415364	0.045926824	0.434048079
PTBP3	0.705287565	0.027607263	0.357985201
PPP1R16B	0.704152528	0.003513519	0.15056503
TYMS	0.702555526	0.024439019	0.338891252
TCF7L2	-0.702526037	0.024762646	0.34148859
NLGN4Y	-0.70252157	0.086064516	0.525616413
CBX7	-0.702189262	0.002215344	0.123324625
PATL2	0.701822217	0.001000225	0.085612142
FGF7	-0.700929868	0.06593676	0.492691633
RP11-180N14.1	-0.700702599	0.051827184	0.449466424
IGFBP4	-0.700554965	0.056709043	0.46710712
SEC24A	0.700373243	0.00411631	0.161776214
CASP12	-0.700172735	0.010133216	0.232945632
CHIT1	-0.70006968	0.152973976	0.620230565
CYP4X1	-0.699751024	0.202051566	0.667494532
PLP1	-0.699643915	0.149237349	0.6187335
RP11-274H2.5	-0.699330572	0.013193173	0.259254231
PLAT	-0.6985665	0.088658457	0.52896318
SDSL	0.698395657	0.16021878	0.627698605
DDX17	-0.698166492	0.035373216	0.394378873
ILF3-AS1	-0.697909951	0.001061302	0.089079441
NPC1	0.697590947	0.040744229	0.41281515
ALDH3A2	-0.697284585	0.024226938	0.338891252
TREM2	-0.697255721	0.071262624	0.501670872
CNTN1	-0.69720721	0.025618762	0.346085026
RNF166	0.697146959	0.037061554	0.401886808
FBN2	0.697087052	0.143821021	0.611808871
IL7	0.696420839	0.071411239	0.501723193
TAF5	0.696189219	0.004865646	0.173823697
PLS1	-0.695755989	0.012242746	0.251295414
MYZAP	-0.695745878	0.087703865	0.5280699
C11orf70	-0.695267685	0.023176331	0.331276197
OGFRL1	0.695134874	0.014781572	0.273585414
TOM1L1	-0.695100488	0.053781081	0.457583878
TNFAIP8	0.694422601	0.003478535	0.15056503
PARP14	0.69440532	0.008146471	0.219998157
AC024560.2	0.694193246	0.055684658	0.463432461
ELOVL6	0.694133999	0.010130911	0.232945632
SLC16A9	-0.693663488	0.000405668	0.055953755
DNMT1	0.69357092	0.016128737	0.282104446
SPIDR	0.693330109	0.103473462	0.552791494
RTP4	0.693133172	0.003385211	0.1488887
ZNF582-AS1	-0.692807366	0.003939896	0.158907186
C2orf88	0.692281819	0.05026233	0.445348101
ACSL1	0.691870231	0.256865168	0.707840268
LOC154761	0.691184982	0.044113174	0.426701259
BIK	0.69046819	0.012139812	0.250875241
GDF5	-0.690308629	0.002735895	0.134833232
NUSAP1	0.689365509	0.101949294	0.550414352
PRKCB	0.688903686	0.013855366	0.265516828
SMAD3	-0.688473644	0.00135168	0.10110303
WDR86	0.687448862	0.004295234	0.164279733
TBC1D8B	-0.687318325	0.004872361	0.173823697
NFKBIE	0.686405246	0.036045724	0.397641446
BC022047	-0.686201091	0.001503184	0.106033461
AC002059.10	-0.686153653	0.005141759	0.177867091
UBE2C	0.685914927	0.020759771	0.315697226
SATB1	0.685897831	0.003289358	0.147748268
ATP10A	0.685221262	0.029194781	0.363801189
CD1D	0.684521077	0.055644683	0.463277824
C16orf89	-0.684264426	0.005369268	0.180545808
MYH1	0.68400651	0.374705534	0.778994065
PTPRF	-0.683838968	0.165614918	0.633363438
NTRK2	-0.683394492	0.062248173	0.482975342
CD96	0.683320541	0.010669572	0.236763371
KIF21B	0.683196663	0.000746204	0.073934254
STK32B	0.68252545	0.004919845	0.174941287
PAOX	0.68242109	0.003066739	0.140998369
LRP5	-0.681800533	0.055232229	0.461796878
PAM	-0.681198123	0.001347355	0.10110303
DYRK2	0.68097474	0.024198171	0.338891252
UBASH3A	0.680639969	0.008619197	0.223786655
MRO	-0.679697122	0.172593922	0.639580339
CXCL16	0.679192903	0.081957737	0.52049845
MME	0.679180803	0.11205935	0.56843411
S100B	0.679147886	0.387479527	0.78748766
ZNF367	0.679073275	0.014927082	0.274869017
CNDP2	0.678431275	0.032505664	0.381201184
B4GALNT3	-0.678313071	0.002023208	0.119706491
SPATC1L	0.678266937	0.050186709	0.445348101
ELOVL2	0.677986793	0.042534955	0.42039911
NRROS	0.677928204	0.000533445	0.06398226
ZNF595	-0.677893059	0.38580437	0.787157584
RASD1	-0.677583708	0.094961046	0.539206638
TBC1D9	0.67749173	0.007290722	0.20883675
ZNF281	0.677266769	0.005819364	0.187806733
CBS	-0.676900739	0.001459731	0.105272668
ZNF391	-0.676427142	0.008571527	0.223786655
TRIP13	0.676173509	0.015287173	0.275574094
IGLJ3	0.67612612	0.015565297	0.277169341
GADD45B	0.675791921	0.06927361	0.49695835
GCNT1	0.675789001	0.007111041	0.206713321
KLF4	-0.67560685	0.008904889	0.225274972
CAPN3	0.674850691	0.249574997	0.70365568
E2F3	0.674826679	0.006855188	0.204175862
TMEM47	-0.674782641	0.074117511	0.506762583
SCRN1	0.674603209	0.020321296	0.31254095
KISS1R	0.674572826	0.029043631	0.363801189
PASK	0.674472574	0.043878993	0.426059219
SIX1	-0.674198801	0.031348455	0.374516065
ACVRL1	0.674036018	0.010292406	0.234365996
PFKFB3	0.673502928	0.086214709	0.525616413
MMP12	0.673407646	0.190216619	0.656468485
C1orf162	0.673273804	0.058411732	0.472224144
TMEM261	-0.67310982	0.021798747	0.323766719
TNIP2	0.672752385	0.000438695	0.057735607
SLC31A2	0.672440188	0.016127693	0.282104446
MYH7	0.672429042	0.479350952	0.835097647
COL5A1	0.672044227	0.147473567	0.616802628
NPY5R	-0.671977916	0.004534017	0.166979835
CERS4	-0.671906944	0.011220203	0.241284511
BDH2	-0.671771394	0.015998168	0.280745806
MAN2A1	0.671636349	0.014800364	0.273699298
HOXC9	-0.67160247	0.060385152	0.476545356
APLP2	-0.671460515	0.014066334	0.267811461
MLPH	-0.671449671	0.000460651	0.059732905
TSLP	-0.671110978	0.012937189	0.256668147
IL3RA	0.670966325	0.052122483	0.450763728
TDRD9	0.670917086	0.065680371	0.492117341
PLCXD3	-0.670817128	0.063125255	0.485779738
AL833181	0.670684761	0.033473325	0.386594593
DAZL	0.670636442	0.13688023	0.605619895
SRPX2	0.670631409	0.02551065	0.345702835
NAPSB	0.670412383	0.168258476	0.635776882
ZBED3-AS1	-0.669986633	0.040088389	0.409874445
TPM1	0.669983687	0.48988502	0.839416274
SLIT3	-0.669846473	0.037998503	0.403559384
POU2F2	0.669443014	0.010622634	0.236416376
ASGR2	0.669003896	0.053267716	0.45643115
ACTN1	0.668803868	0.022893315	0.329405142
NELL2	0.668764521	0.019529995	0.309654385
PIGA	0.668745561	0.014499859	0.27126957
MANF	0.667803633	0.003518995	0.15056503
DUSP3	0.667646353	0.006371084	0.197094028
LINC00537	0.666942587	0.024406643	0.338891252
NAGS	0.666939391	0.017256264	0.289677827
PDE4DIP	-0.666836385	0.179124151	0.646792736
ADAM23	-0.666527159	0.016838295	0.286489206
RP11-548H18.2	0.66632295	0.134776815	0.603382295
ADORA1	-0.666281703	0.000758563	0.074055598
LOC338667	-0.665824767	0.000142203	0.033839536
UBE2Q1	0.665782149	0.050443647	0.445767819
MYBPC2	0.665630556	0.521688062	0.849320655
ETV7	0.665445419	0.111632814	0.56751142
S100A3	-0.665087524	0.005186436	0.177990939
IGSF21	-0.664935946	0.00214913	0.121816099
SMKR1	0.664474041	0.045333181	0.431195278
PIEZO2	0.663986679	0.191146357	0.657318223
GPR65	0.663788614	0.217140229	0.680586431
COL9A2	-0.663657589	0.013500969	0.261591654
VMO1	0.663551775	0.301271091	0.733583464
CNTN3	-0.663231894	0.249173414	0.7034436
SLC37A2	-0.66256839	0.036270207	0.398291751
ACOX2	-0.66245807	0.046606275	0.435776721
CTC-510F12.4	0.662401707	0.049084137	0.441692527
MSL3	0.662343556	0.000210611	0.04156115
TMEM2	0.662203022	0.051547032	0.448473674
FGF20	-0.662178457	0.000262041	0.046715355
FABP4	-0.661862541	0.577117354	0.87412882
COPZ2	-0.661765106	0.002941882	0.138011495
FZD4	-0.661353468	0.130634246	0.597693767
APOLD1	0.661336664	0.019910333	0.310866534
TMEM106A	0.661243913	0.019442828	0.309356684
OPN3	0.660922231	0.025257139	0.343882645
HOXA11	-0.660894277	0.000349251	0.052449822
UGCG	0.660291434	0.006939232	0.205005545
MATK	0.659859462	0.083204344	0.521653177
BLM	0.659796124	0.00352512	0.15056503
TACR2	-0.659701468	0.012966749	0.256668147
NBEA	-0.659242209	0.028883406	0.36376006
WDR43	0.65765672	0.005758219	0.186947878
PCDHB14	-0.657307714	0.106337853	0.557801687
RGN	-0.657233237	0.029697009	0.367269408
THOC6	0.657195328	0.002895795	0.136954067
ZNF672	0.656345725	0.001366909	0.101371289
PHACTR1	0.656275884	0.266194215	0.713864137
ST20	0.656208283	0.108334959	0.5624535
PFKFB4	0.655821922	0.038068719	0.403908926
APOD	-0.655708541	0.605179352	0.883930856
FCGR1A	0.655611047	0.056839761	0.467298793
IL4R	0.655366655	0.000125557	0.031987616
RRAD	0.655159455	0.14934093	0.618776742
APMAP	0.654757504	0.016515353	0.284058837
TRIM52-AS1	-0.654529402	0.000420895	0.057323737
PTPN2	0.654253966	0.090563875	0.531768091
LILRB5	-0.653810615	0.042114576	0.419113576
DDIT4L	-0.653482914	0.145216699	0.614444233
BTG2	0.65347779	0.009304587	0.2279308
SH3TC1	0.653435113	0.002267407	0.123932075
MB	0.653141402	0.603231614	0.883930856
RPL22L1	0.653035515	0.00804272	0.218779301
SP110	0.652794775	0.020888775	0.31699118
CYP4F3	0.652627493	0.329841281	0.753902476
MYD88	0.652185796	0.017013069	0.287756955
STEAP4	-0.65201402	0.01229549	0.251662423
RP11-642D21.1	-0.651945939	0.054640335	0.460941356
MARCKS	0.65184105	0.003218111	0.145791544
MTURN	-0.651597383	0.220902803	0.683843993
CDH2	-0.651438779	0.054222619	0.458668291
CCDC113	-0.651116132	0.040076686	0.409874445
FLJ32255	0.650997293	0.052565692	0.452881139
CXorf38	0.650922069	0.016555006	0.284075952
CA5B	-0.650705222	0.001182381	0.093899337
CD80	0.650647104	0.049681206	0.443648047
PTHLH	-0.650467333	0.014189554	0.268596838
NDRG2	-0.649515213	0.062507676	0.484077065
FAM132B	0.649485351	0.161863766	0.628892737
SEMA4A	0.648427193	0.000778519	0.074928099
RASL11A	-0.648421888	0.002815483	0.13643649
P2RX7	0.648076413	0.060864788	0.478760257
MFI2	-0.647353173	0.011135111	0.240649538
CSRP3	0.647138442	0.505491892	0.844477484
KLHL2	0.64684342	0.021071182	0.318642775
TRAF3IP3	0.646284881	0.002202333	0.122916279
GPSM2	-0.645918665	0.021309858	0.320017321
CES3	-0.645763583	0.002414363	0.127767929
TMC6	0.645507761	0.020134435	0.311353309
PLXNC1	0.643561364	0.093784207	0.536848272
SH3PXD2A	-0.64355362	0.036524089	0.399453318
TEX30	0.643543001	0.029187616	0.363801189
TIMELESS	0.643499557	0.01115316	0.240799286
EP400NL	0.643486432	0.014082558	0.267811461
PDLIM5	0.643441821	0.481694732	0.835896613
DDR2	-0.642805512	0.082678917	0.521091897
ZFY	-0.642496873	0.133753665	0.601899824
LINC01359	-0.642433652	0.011589043	0.244797332
DYNC1I1	-0.642166259	0.016498176	0.284058837
ALAS2	0.641655335	0.073441114	0.505355818
MYOZ2	0.641394609	0.496638822	0.841988076
LOC101927943	-0.641260299	0.003654297	0.153360081
EMP3	-0.641033766	0.004945892	0.17544424
TNNI1	0.640150545	0.547620014	0.861380585
MS4A2	-0.639849769	0.045940346	0.434048079
LOC284837	0.639487973	0.007572607	0.212181558
CLDN12	-0.639260115	0.008775302	0.224714284
MS4A1	0.638656795	0.052865518	0.454606694
RASGEF1B	-0.638316384	0.010215901	0.233853418
BUB1	0.638167767	0.136888218	0.605619895
LOC101930405	0.638079221	0.006607526	0.200576888
SNRNP48	0.637780316	0.015699328	0.277979509
AURKB	0.637614365	0.007062806	0.206682518
TGIF2	0.637386985	0.003638739	0.153003666
STAP1	0.637371309	0.024845564	0.341656088
RP11-468E2.5	0.637174247	0.000341941	0.052200355
ARID5A	0.63707673	0.000646065	0.069313843
RGS2	0.637058138	0.18155673	0.648245834
ZNF319	0.636950144	0.018953184	0.304700217
CTSH	0.636336565	0.020684197	0.315212024
XRN1	0.636145107	0.097826698	0.542613915
TSTD1	0.635655693	0.057442233	0.469223523
KIAA1211L	0.635643118	0.024469867	0.339024286
GNG12	-0.635560278	0.013862999	0.265516828
CD300LF	0.635475392	0.287449626	0.725238455
EVA1A	0.635418645	0.151930329	0.619030955
SMIM14	-0.6352368	0.029152092	0.363801189
FCGR3B	0.634584669	0.249709501	0.703729729
SLC4A4	-0.634229748	0.157402121	0.624029979
NEXN	0.634160234	0.242475022	0.698522895
NME5	-0.633557508	0.02014343	0.311353309
CENPF	0.633522338	0.035070943	0.392892534
EPB41L4B	-0.63336173	0.323029042	0.749223335
PHLPP1	-0.633321946	0.008120195	0.219998157
GLIDR	-0.633167457	0.009403995	0.227945912
LINC01116	-0.632836698	0.009189301	0.226644996
C4orf47	-0.632831155	0.032740395	0.382412755
GDPD5	-0.632824907	0.003544761	0.150809035
FERMT3	0.63270425	0.082222583	0.52049845
CLEC4A	0.63248353	0.252206157	0.704733938
RNF149	0.632456173	0.057163956	0.467832758
ACO1	0.632394378	0.349771378	0.76523267
PCDH18	-0.632035087	0.096402424	0.540386531
H1F0	-0.631919801	0.006498403	0.198039478
CABLES1	-0.631883317	0.00572151	0.18664243
UBE2QL1	0.631584225	0.225538729	0.686738707
ADRA2A	-0.631503405	0.115073293	0.573520272
ZBED4	0.631411315	0.049180376	0.441843104
CCNB1	0.631312123	0.028961358	0.36376006
COL22A1	-0.631208522	0.01517531	0.275391772
SLC19A3	-0.631191061	0.228483369	0.688298704
RNASET2	0.630544481	0.053357501	0.456671881
TNS1	-0.630069853	0.022762861	0.329040504
GRIA2	-0.630004298	0.018927059	0.304506293
MAP4K1	0.629990281	0.013417031	0.260813111
CHST11	0.629913698	0.016516805	0.284058837
MDH1B	-0.62980654	0.002182886	0.122780233
SGPL1	0.629685169	0.01488631	0.274706044
LOC100507557	-0.628776061	0.101240458	0.548513361
NXF3	-0.628559121	0.013129124	0.259006066
MTUS1	-0.628441813	0.054915242	0.461007891
INPP5D	0.628393949	0.015583962	0.277169341
SUV39H2	0.628315686	0.012771082	0.256072013
CD40	0.627264382	0.02060878	0.314505379
LINC00304	0.627211347	0.261429478	0.710570296
RCN1	0.626448153	0.011037779	0.2395021
HOXD8	-0.626024178	0.009691405	0.230759686
RUNX1T1	-0.625167134	0.018313194	0.299674574
SNX7	-0.624672299	0.018282303	0.299674574
AK1	-0.624337075	0.002609629	0.13296828
SLC45A4	0.624274077	0.019521586	0.309654385
FAM228A	-0.623903725	0.004113029	0.161776214
SYBU	-0.623721736	0.154100913	0.620840565
FAM101B	0.623473649	0.037261419	0.402338706
ASB2	0.623368733	0.329280298	0.753520538
AKR1B10	-0.623194582	0.003341769	0.147987759
CRLF3	0.622847077	0.012954262	0.256668147
KIAA0125	0.62271666	0.061553617	0.480653702
SETMAR	-0.62216311	0.036232258	0.398076884
PCDHB15	-0.621801324	0.010056097	0.232945632
ABHD6	-0.621708692	0.000981549	0.084955731
SERPINI1	-0.621042906	0.118857767	0.578527326
GRAMD1B	-0.620474578	0.002115045	0.121816099
MYBPC1	0.620123736	0.641653262	0.898046606
MPEG1	0.619701746	0.027990627	0.359938859
NCLN	0.619639158	0.000822031	0.07773401
DAW1	-0.619362944	0.015760514	0.278380047
KDM4B	0.619184612	0.010463769	0.234874302
JAM3	-0.619181688	0.055973331	0.464008811
FGFR1	-0.618857433	0.004326097	0.164279733
ZC3H12B	-0.618322343	0.001229129	0.095888771
SLC39A4	0.61831201	0.011682147	0.245370415
ANO3	-0.617823025	0.033223221	0.38493786
FEM1A	0.617754053	0.028766795	0.363636401
RASSF8-AS1	-0.617169559	0.001401362	0.102521918
GABPB2	-0.616938895	0.003994016	0.159871383
LOC100505812	0.616785055	0.064860368	0.489624269
PHLDA2	-0.616781661	0.055621649	0.463264159
NLRP2	0.616644727	0.049123904	0.441768335
EBF1	-0.616269943	0.063605457	0.486611585
PGRMC2	-0.615576328	0.028222324	0.361213406
FUT4	0.615438171	0.002839956	0.136502826
DENND2D	0.615403274	0.050080403	0.445193398
PANX1	0.615203629	0.066294672	0.493402085
DYNLT1	0.615174539	0.003417118	0.1488887
PGM5-AS1	-0.615069209	0.112560802	0.569111412
ZCCHC24	-0.614838479	0.033601028	0.386831612
CPA3	-0.61458995	0.124132677	0.588059927
P2RY10	0.614456293	0.00098471	0.084955731
UBALD2	0.614002295	0.008507189	0.223571819
AK021977	-0.613835149	0.210258244	0.674776852
CRISPLD2	0.612979582	0.159682452	0.627698605
NUBPL	-0.612934495	0.040489052	0.411689484
ZNF57	0.61250841	0.01624481	0.282939701
LAG3	0.61237836	0.012430421	0.252435134
GPR153	-0.61236107	0.002980763	0.138515928
UNC45B	0.612318103	0.368069739	0.776074421
FTCD	-0.611976214	0.027008908	0.353683183
RPF1	-0.611762042	0.010452034	0.234874302
TMEM14A	-0.611559627	0.017865303	0.294300268
ARNT2	0.611514337	0.111190796	0.566808521
SPATA5L1	0.611300827	0.006656871	0.20133317
SMCO4	0.611043705	0.073154098	0.504828549
CA2	0.61096	0.238912594	0.695015775
HAPLN3	0.610908689	0.005796616	0.187631868
PCDHGA4	-0.610613998	0.000494157	0.061499792
PCDHGA3	-0.610595989	0.017528398	0.292588899
MAPK13	0.610438231	0.184073774	0.650157816
CASP4	0.610178596	0.016555246	0.284075952
EFEMP1	-0.610053233	0.139857397	0.609011046
EFHD2	0.609618782	0.076786904	0.511552739
PRPS2	0.609523668	0.019801402	0.310866534
SLC41A2	0.608985253	0.055025009	0.461007891
ADAMTSL2	-0.608689552	0.073354231	0.505211369
PARP9	0.608663858	0.002525898	0.130544937
ANGPTL2	-0.608479145	0.121865657	0.583966978
RMDN3	-0.608328813	0.015215443	0.275391772
NEK2	0.608252049	0.012466442	0.252726552
SIX3-AS1	-0.607957007	0.002151143	0.121816099
CDKN1C	-0.607712748	0.175342132	0.641988624
FABP3	-0.607587875	0.091506735	0.533539811
PRKX	0.607356184	0.107433712	0.560448547
CDCA2	0.607290204	0.031778168	0.376659127
CDKN1A	0.607177619	0.030080957	0.368649192
RP11-324L17.1	-0.607060851	0.00471347	0.170913204
LOC400043	-0.606858434	0.046952801	0.436004676
ANPEP	0.606620784	0.075195465	0.508018526
MFHAS1	0.606440551	0.001513647	0.106033461
KYNU	0.606289034	0.154082067	0.620840565
PROCR	-0.60628498	0.055061626	0.461007891
CD300A	0.605969461	0.339495348	0.759716003
EIF4E2	0.605582125	0.010171622	0.233580555
MAPK1	0.605159816	0.05705452	0.467832758
COL1A1	0.604521756	0.181969178	0.648648981
AVEN	0.604355576	0.015494218	0.27714388
NFAM1	0.604021968	0.060159983	0.475688241
PPP1CB	0.603811988	0.199009267	0.665464127
TPI1	0.603618745	0.011128657	0.240649538
SLC39A11	0.603503818	0.008981241	0.225887086
ANXA4	-0.603408465	0.01620919	0.282939701
TBC1D14	0.60329962	0.001533024	0.106402655
DGAT2	0.603291689	0.496467115	0.841988076
ST3GAL1	0.603273221	0.010811648	0.238016812
KPNA3	0.602960326	0.055431292	0.462390075
RPH3AL	-0.602498124	0.010896999	0.239325072
RP11-728F11.4	-0.602152755	0.014544026	0.27126957
LILRB1	0.601996189	0.036874436	0.400979894
LINC00993	-0.601820638	0.009118646	0.226483142
CDC20	0.601480546	0.034433867	0.39139781
ANKRD2	0.601122428	0.444921017	0.820293462
TICAM1	0.600953941	0.006382769	0.197173833
CTD-2528L19.6	-0.600848076	0.086141822	0.525616413
FAM49A	-0.600740604	0.022014613	0.325061972
IL1RAP	0.600735376	0.188319635	0.654759319
TXLNB	0.600394434	0.208983649	0.67334762
RCAN2	-0.60008305	0.07655611	0.511552739
PRKAA2	-0.599764359	0.272242386	0.717818743
CCDC85C	0.599605863	0.011093258	0.240464973
HPGD	0.599271106	0.084896357	0.524145918
HYAL1	-0.599206855	0.019749513	0.310752811
RP11-295M18.6	-0.599121034	0.006436909	0.198039478
H3F3A	0.598855551	0.067486998	0.496273652
XG	-0.598667381	0.015463236	0.276969712
CD93	0.598322027	0.051671531	0.448828808
CD53	0.598117346	0.06263147	0.484529098
DENND1C	0.597584963	0.010394719	0.234874302
USF1	0.597522258	0.042382992	0.420351081
RAPGEF1	0.59749645	0.013156623	0.259006066
LTB4R	0.596140746	0.062847135	0.485361882
ACP5	-0.596136509	0.193891821	0.660004924
RNF128	0.595938258	0.084723681	0.524145918
BTN3A1	0.595716038	0.014323045	0.269816195
LMOD2	0.595430819	0.509499089	0.846039627
MRC2	-0.59513413	0.001828563	0.114889477
SDC3	0.595047957	0.020433673	0.313425745
SNX10	0.59482323	0.143247185	0.611478636
CTSV	0.59432966	0.004910869	0.174909331
ITGB3	-0.594319526	0.019747391	0.310752811
XPNPEP3	-0.594037065	0.024085772	0.338466833
BIN2	0.593197046	0.017613449	0.293102135
VOPP1	0.592669843	0.002707189	0.134103186
LINC00888	0.592648868	0.047409446	0.436979099
TNFRSF14	0.592432678	0.016852666	0.286489206
RSPO3	-0.592382786	0.203617818	0.668386214
CDH5	0.591225268	0.081603953	0.520456334
ABCA3	-0.591199153	0.029010096	0.36376006
SOX9	-0.590644605	0.164092955	0.632234242
PILRA	0.589811689	0.146611623	0.615741336
UAP1	-0.58955574	0.026047608	0.349047612
COLGALT2	-0.588523918	0.214162559	0.678918198
CDC34	0.587958579	0.014086227	0.267811461
TBC1D24	-0.587885249	0.017711815	0.29319497
TUBG1	0.587487995	0.005261907	0.178919219
LOC101060264	-0.587461675	0.000323489	0.050396738
JUN	0.587449121	0.027745741	0.358921163
ELF4	0.587439535	0.001467914	0.105272668
RP1-39G22.7	-0.587143304	0.023163756	0.331276197
EGFR	-0.587126324	0.30715843	0.738286689
ADHFE1	-0.586958876	0.047685583	0.437571862
CEACAM21	0.586700446	0.009384353	0.227945912
FAM60A	0.586331428	0.010285092	0.234365996
AGPAT3	0.586304065	0.001706899	0.11149512
FMO1	0.586227898	0.227381124	0.688210297
DLEU7-AS1	-0.586087824	0.019202461	0.30643279
ARHGEF9	-0.586074354	0.006750382	0.202745509
LOC439938	-0.585672111	0.005025692	0.175795379
EEF1A2	0.585510071	0.489434596	0.839320737
PTPN6	0.585275288	0.024758204	0.34148859
KLHDC9	-0.58490205	0.000292341	0.049074815
LY6D	-0.583818091	0.005221087	0.178896574
IRF9	0.583737493	0.003905608	0.15867907
TRNT1	0.583725993	0.04699012	0.436164191
PSD3	-0.583514805	0.0181697	0.298079428
EFNA5	-0.5835124	0.005251644	0.178919219
DIRAS1	-0.583479741	0.004403144	0.165251456
VASN	-0.583224068	0.022639309	0.328138197
MYO15A	-0.583056767	0.011927183	0.248349176
DICER1	0.582998568	0.01094876	0.2394903
PPIE	-0.582724215	9.76E-05	0.02868165
MORN4	-0.58227313	0.033118481	0.38493786
NPTX2	-0.582049556	0.391730712	0.789329911
LRP2BP	-0.581986303	0.001516448	0.106033461
VAV1	0.580980532	0.033169118	0.38493786
DNAJC13	0.58050945	0.045144048	0.430817185
STAC3	0.580338603	0.183591254	0.649507487
GUF1	0.580337357	0.022430419	0.326697651
RASSF5	0.58032698	0.047982771	0.43860319
DNAJC12	-0.580244291	0.026381501	0.35093096
PIN4	-0.579941739	0.00186612	0.116123067
NME8	0.579900293	0.026084099	0.349320453
KIAA0247	0.579780809	0.009242217	0.227173899
GPR52	-0.579679849	0.068825754	0.49695835
SIK3	0.579657139	0.02640675	0.35093096
SAMD4A	0.579606649	0.02203694	0.325061972
RP1-142L7.8	-0.579499247	0.079064482	0.514793261
TSC22D4	0.579335803	0.006884794	0.204456003
ZNF471	-0.579208794	0.054800407	0.461007891
SORBS2	-0.579120512	0.009070983	0.226403515
ZNF790-AS1	-0.579076802	0.00171793	0.11149512
TIMM8A	-0.57889729	0.065433901	0.49149189
TASP1	-0.578584374	0.009641146	0.230440423
AFF3	-0.578401981	0.332724086	0.755808975
SPX	-0.578035949	0.150206996	0.61881087
CDC6	0.577921934	0.031281728	0.374516065
IGFBP6	-0.577857618	0.149646821	0.61881087
RGCC	-0.577664848	0.006502243	0.198039478
MAP7D2	-0.577651018	0.023606577	0.334993731
ESYT3	-0.577580017	0.005664599	0.186140943
LOC100132167	-0.577271279	0.003850109	0.15800177
LOC645984	0.577214024	0.097901809	0.542613915
FKBP5	0.576954544	0.21327564	0.678298355
LOC100287497	-0.57686651	0.102257094	0.55084014
WIPF1	0.576723641	0.011751765	0.245878722
ENDOD1	-0.576647333	0.005366984	0.180545808
BARD1	0.576615506	0.047871248	0.4383306
APOBEC2	0.57651574	0.263625303	0.71232104
LOC102724316	-0.576502233	0.006096946	0.192386057
LOC101927210	-0.576458747	0.014243935	0.269277227
LGI1	-0.576426567	0.051923799	0.449835312
NDP	-0.576032524	0.319868943	0.748068202
GNA14	-0.575940503	0.059505024	0.475319525
STARD9	-0.575858238	0.095816612	0.53981744
PPP1CC	-0.57508778	0.015587455	0.277169341
LOC100130417	-0.574580302	0.036738865	0.400594217
PCOLCE	-0.574451086	0.017029175	0.287756955
ARPC5L	0.574274543	0.000735836	0.073934254
CTGF	-0.574252244	0.041631055	0.416599123
HLA-G	0.574128143	0.003409763	0.1488887
LINC01268	-0.574104401	0.092606552	0.534717181
ACRC	0.574010791	0.005718586	0.18664243
NAV2	-0.57388968	0.058638223	0.472224144
KIAA0040	0.573752112	0.00741651	0.211080897
IGFBP2	-0.573589493	0.175550181	0.641988624
ZPR1	0.57340766	0.008572882	0.223786655
PAK1IP1	0.573140445	0.000414839	0.05685652
PHC2	0.573099966	0.046597224	0.435776721
DENND4A	0.573073445	0.01039683	0.234874302
FAM49B	0.572951195	0.066147133	0.493213113
ISLR	-0.572908633	0.09682529	0.540957598
KRT23	0.572840059	0.165126012	0.633221852
TTYH3	0.572772854	0.001044873	0.088041758
INHBA	-0.572302006	0.142591617	0.61096586
FHL1	-0.572054635	0.211213906	0.67589146
PTAFR	0.572036141	0.121812136	0.583851663
CHMP7	0.57203179	0.001719666	0.11149512
CFB	0.571831341	0.088407444	0.52831834
ASB5	0.5717498	0.477385973	0.833949448
CILP2	-0.571226714	0.183115126	0.649452837
LYPLA1	0.571037295	0.004507122	0.166555864
RP11-305K5.1	-0.570897521	0.027099948	0.354141391
HMGN2P46	0.570874395	0.151168207	0.619030955
WDR54	0.570514265	0.071534164	0.501899435
ASUN	0.570435034	0.018493113	0.300740344
SNHG18	-0.569969788	0.02172853	0.3232671
JAKMIP1	0.569756481	0.003717723	0.154821728
EMILIN1	0.569641181	0.119792976	0.578855336
NEK6	0.569552236	0.105915363	0.557026072
ZDHHC23	0.569220062	0.010308862	0.23449413
MCL1	0.569130063	0.00279475	0.13643649
APPL2	-0.569054356	0.139359326	0.608678137
RNF138	0.568707695	0.020568468	0.314333214
ZNF518B	0.568503864	0.003024855	0.139964198
FOSL2	0.568376693	0.128422815	0.593595745
TLR6	0.56828981	0.084170261	0.523114761
KIF4A	0.568203634	0.055611035	0.463264159
KRT222	-0.568143113	0.100796816	0.54801784
CACNA1H	-0.568017115	0.004069442	0.160809775
PPBP	0.567707306	0.532249777	0.8544504
SLFN12	0.567441766	0.009154523	0.226561377
RP11-356B19.11	-0.567344185	0.002547372	0.131341305
BTBD9	-0.566904074	0.002011776	0.119684121
CYBRD1	-0.566635495	0.034692727	0.391734158
C17orf58	-0.566633998	0.014987335	0.275305547
SSBP3	-0.566620902	0.117251355	0.577317379
LOC100996579	-0.566487674	0.004681991	0.170612388
ST5	-0.566357017	0.016627027	0.284604218
TUBA1A	0.566193214	0.00430577	0.164279733
ABRA	0.56611096	0.501749577	0.843991621
SLC31A1	0.565909984	0.032809388	0.382805651
PUS1	0.565757401	0.006981856	0.205145296
SOS1	-0.565708631	0.101511625	0.548636852
DIP2C	-0.565651957	0.010784531	0.237819776
BCL11A	0.565587762	0.017134869	0.288310485
HHATL	0.56536443	0.437569995	0.816226915
ERP27	0.565231323	0.017918012	0.294843883
MGAT4B	0.565162297	0.002461612	0.129070718
TMEM253	-0.564997247	0.037306775	0.402415685
GPR97	0.564797629	0.291955833	0.728477113
DIO3OS	-0.564629063	0.076659572	0.511552739
TDRD10	-0.564594037	0.008694417	0.224407159
BACH2	0.564572403	0.020182529	0.311512944
SAC3D1	0.564446566	0.015360372	0.276007738
NKIRAS2	0.56439418	0.003800544	0.157362856
AKIRIN2	0.564370872	0.051012728	0.446877276
RRP7A	0.564280979	0.00275208	0.134833232
LAIR1	0.564226754	0.066783347	0.494409701
RP11-1109F11.5	-0.564135184	0.038503571	0.404737769
GPM6A	-0.563921078	0.026466832	0.35093096
KNTC1	0.563881588	0.072869461	0.504310696
C11orf96	-0.56333543	0.028222789	0.361213406
UNC13B	-0.563176097	0.004557014	0.167541836
SLC2A10	-0.563145821	0.107119754	0.559362976
ZNF655	0.562732821	0.017616846	0.293102135
LHFP	-0.562704557	0.072802935	0.504310696
SCG2	-0.562565358	0.497384047	0.842073676
NLGN2	-0.562520494	0.129805054	0.595836669
RBBP8	0.562419254	0.045510988	0.431377207
SH2B2	0.562320945	0.025586091	0.345937472
CHCHD7	0.56229919	0.002853746	0.13663237
ADAMTS18	-0.562148255	0.298369862	0.73181003
PLXND1	0.562124075	0.005723773	0.18664243
GLIPR2	0.561918025	0.014905546	0.274706044
TNFSF11	-0.561357142	0.147874084	0.617009947
CXCR3	0.56135064	0.00962453	0.230297464
GRIK5	-0.561226724	0.049860096	0.44472983
PLEKHA7	0.560825998	0.077409782	0.513368521
LAT2	0.560717405	0.095504924	0.53981744
ZBED6CL	0.56071532	0.007769235	0.216313369
SLC12A6	0.560117415	0.277690972	0.721003673
VASH2	0.560077334	0.094723766	0.538525376
LOC100507316	-0.559692989	0.000263101	0.046715355
PVRL2	0.559637729	0.013494331	0.261591654
PARP15	0.559332848	0.003093703	0.141936729
PPAT	0.55911315	0.118325499	0.5784541
PPP1R36	-0.559074104	0.012198162	0.250924795
SULF1	-0.558715034	0.117570916	0.577317379
MIR142	0.558593699	0.003949991	0.158907186
TSPAN14	0.558512506	0.008108118	0.219998157
HN1	0.558433238	0.028907954	0.36376006
P4HTM	-0.558136285	0.001497933	0.106033461
BACH1	0.55808079	0.124647427	0.588967931
NAGK	0.557863955	0.040513059	0.411689484
RGMB	0.557401001	0.183619711	0.649507487
DGKZ	0.557267312	0.003878579	0.158529179
SGCD	-0.557250318	0.15073731	0.619030955
PPAP2A	-0.557207695	0.039205692	0.406608844
KHDRBS3	-0.557129713	0.02552913	0.345736898
ANKRD9	0.557110255	0.034398018	0.39139781
FAM149A	-0.556976029	0.078843587	0.51478248
IFI35	0.556793336	0.003617723	0.15241594
CLPB	0.556763769	0.013858814	0.265516828
CASP5	0.556718937	0.0309689	0.372573075
GAS6	0.556688069	0.027965797	0.359938859
C12orf5	0.556585128	0.155888531	0.622351515
C9orf41	0.556328478	0.136042016	0.604732269
RPGR	0.556325081	0.01523525	0.275391772
FNDC1	0.556244248	0.420986948	0.805840392
PTGER2	0.556003084	0.063340947	0.486219019
SKAP1	0.555866242	0.011017567	0.2395021
SIT1	0.55575608	0.022765869	0.329040504
FES	0.555670864	0.010962194	0.2395021
TNFAIP8L1	0.555632349	0.009874294	0.231240035
RARG	-0.555504267	0.022114731	0.325061972
IFFO2	0.555281398	0.008856118	0.224977435
ST6GAL2	0.554780385	0.420859802	0.805840392
TMEM140	0.55471813	0.174499391	0.641668248
ANKMY2	-0.554073098	0.034944564	0.392640432
LYSMD2	0.553961042	0.039909795	0.409708004
AC017002.2	0.553936771	0.07668483	0.511552739
PDP1	0.553858634	0.013190047	0.259254231
RAB8B	0.553816261	0.089266034	0.529296763
SLC36A1	0.553779569	0.07439782	0.507002883
C4orf48	0.553068217	0.022284482	0.326121561
MIRLET7BHG	-0.55270904	0.029490578	0.365941001
TNFSF13	0.55253279	0.066164123	0.493213113
CLK4	-0.552446247	0.008774926	0.224714284
EPDR1	-0.552417942	0.059478792	0.475319525
ZNF415	-0.552317804	0.082795042	0.52125039
ACKR2	-0.552313736	0.033971352	0.388707487
CSRP2	0.552241866	0.207673962	0.671814519
RP11-38P22.2	0.552200265	0.134891041	0.603382295
CXorf65	0.552166223	0.009868847	0.231240035
NRAS	0.55214572	0.004240323	0.163975276
GMIP	0.551857524	0.048110676	0.43860319
WEE1	0.551460382	0.027982013	0.359938859
NEGR1	-0.551385518	0.285906608	0.724757183
AK097370	-0.551221878	0.00159028	0.107617216
PIM3	0.551127193	0.006481539	0.198039478
BRINP1	-0.550569237	0.003337278	0.147987759
JAKMIP2	0.549773264	0.080024105	0.51729015
ENPP6	-0.549613774	0.025922427	0.348232106
SRD5A1	0.549537902	0.084897652	0.524145918
IL10RB	0.549441999	0.06839256	0.49693841
WLS	-0.549010756	0.064704038	0.489575207
DSC2	0.548993767	0.087001989	0.52615352
LOC100288570	-0.548835995	0.026161754	0.349711596
SLC15A2	0.548830763	0.058580981	0.472224144
STXBP1	-0.5484261	0.051312408	0.447871905
SLC25A33	0.548403139	0.025265898	0.343882645
GNB4	0.547271129	0.018398544	0.300467933
RC3H1	0.547255402	0.165302505	0.633363438
C11orf30	0.547166644	0.017662846	0.29319497
BANP	0.546626393	0.053964211	0.458281735
RP11-173M1.8	0.546276453	0.096015165	0.539865047
TMEM54	-0.545585752	0.025421974	0.344932856
LL22NC03-N14H11.1	-0.545425426	0.16208189	0.628892737
TRAPPC5	0.545221445	0.045012156	0.430817185
AZI2	0.545070117	0.073812721	0.505827368
HMGCR	0.544964902	0.044651978	0.428987839
PLK3	0.544920388	0.042772246	0.421206453
AXL	-0.544700444	0.132965207	0.601899824
BLVRA	0.544455708	0.020436719	0.313425745
MOCOS	-0.544367491	0.006641859	0.201160087
ITGB2	0.544224659	0.216154164	0.679612979
ATG2A	0.544134553	0.066325509	0.493402085
ARL6	-0.543796626	0.024432665	0.338891252
ASS1	-0.543710823	0.148739557	0.618221083
FIGN	-0.54352429	0.098539056	0.543936591
EGFEM1P	-0.543460401	0.063540122	0.486402344
RYR1	0.543446246	0.512306594	0.847071647
DRAM1	0.543354154	0.014563165	0.27126957
TRIM22	0.543200502	0.005425233	0.181243126
TCF7L1	-0.543061082	0.178729189	0.646401688
PRICKLE2	-0.542695519	0.070944732	0.500651369
TAGAP	0.542591871	0.056240453	0.464842369
RIMS3	-0.542464019	0.044970826	0.430817185
ALYREF	0.542430513	0.011623141	0.245020535
IL10RA	0.542341598	0.014353648	0.269816195
PYGL	0.542188771	0.069641823	0.498049434
MYOZ1	0.542113682	0.555924116	0.864700202
RARRES1	-0.54207825	0.080644866	0.518670799
RBM24	0.542070366	0.499439876	0.842735262
LEP	-0.542039059	0.577941701	0.874158521
ACACB	-0.54203523	0.492466664	0.840175112
MEOX1	0.541870071	0.110037797	0.565216898
KIR3DX1	-0.541865646	0.048615058	0.440130303
PTH1R	-0.54173541	0.013965212	0.266446407
CST6	0.54173015	0.167083248	0.634658433
MIF	0.541719805	0.143696256	0.611808871
CASQ1	0.541706781	0.498227527	0.842462202
RP11-680F20.10	-0.541530999	0.006613341	0.200576888
GIMAP6	0.541468251	0.022860624	0.329240377
LPAR1	-0.541231609	0.05420087	0.458668291
STPG2	-0.54101512	0.030270075	0.370017583
GALNT2	0.540262053	0.034851127	0.392440569
RAPGEF5	0.540250429	0.282924525	0.724278453
SMARCC1	0.540006624	0.11958961	0.578632357
SLC16A4	-0.539956985	0.091055125	0.5323338
RP11-247L20.4	-0.539693471	0.034440517	0.39139781
WSCD2	-0.53967155	0.095657389	0.53981744
IL13RA2	0.539540965	0.445230258	0.820293462
HSPH1	0.539531098	0.103078681	0.552791494
TUFT1	-0.539446599	0.029305976	0.364724658
EXD3	-0.539262781	0.02008262	0.311353309
PSME1	0.539206388	0.005105524	0.177179674
MARC1	-0.53913379	0.334762346	0.756935092
CSRNP1	0.538789509	0.052443806	0.452458414
RP11-305O6.3	-0.538762663	0.163667727	0.631543946
ATP13A3	0.538757689	0.057707534	0.470326175
ZMYND15	0.538566294	0.022849372	0.329240377
SPAG5	0.538564506	0.041518242	0.41628679
GUCD1	0.538448811	0.009353449	0.227945912
HAT1	0.538424847	0.011567789	0.244797332
RFXANK	0.538230541	0.030373352	0.370017583
UTY	-0.538171091	0.104953037	0.555828035
TBC1D7	0.537912431	0.036388032	0.399180762
PHF20L1	0.537907065	0.002650571	0.133582037
CYP46A1	-0.537736945	0.038991132	0.406082681
NKX3-2	-0.537726814	0.041474204	0.41628679
FOS	-0.537715604	0.35002866	0.76523267
LOC100289230	-0.537475347	0.015451303	0.276969712
C1orf198	-0.53742265	0.056680814	0.46710712
NAALADL1	-0.536935449	0.046898841	0.436004676
TET2	0.536555655	0.101077783	0.548429211
PAPLN	-0.536545275	0.151827136	0.619030955
APOL2	0.536292854	0.003261852	0.147125409
PEX7	-0.536022425	0.000311398	0.049504738
PREB	0.53600282	0.002419065	0.127767929
SOAT1	0.535621469	0.277647489	0.721003673
CPEB1	-0.535547653	0.043809458	0.426059219
HCG27	0.535296263	0.143972449	0.611892237
THBD	0.535263419	0.12892147	0.594743748
ZNF10	-0.53523886	0.004108213	0.161776214
KIF18B	0.535226408	0.026761444	0.352681038
XPNPEP2	0.535197909	0.099632546	0.545660796
SPAG17	-0.534879399	0.025988345	0.348685011
JARID2	0.534832894	0.050566542	0.446099191
MYO1G	0.534788964	0.151968095	0.619030955
MPZL2	0.534766673	0.24279832	0.69885132
ABHD2	0.534484434	0.088513102	0.528613135
TNFRSF10A	0.53441542	0.007495914	0.212181558
C10orf99	-0.534402017	0.129348744	0.595207617
RFT1	0.534098445	0.038782514	0.405130405
TXNL4B	0.534054821	0.04967624	0.443648047
ZBED8	-0.533751004	0.178771088	0.646401688
PDCD1LG2	0.533731335	0.19869745	0.665109873
CDC25B	0.533683069	0.003403601	0.1488887
WIPI1	0.533665658	0.037216586	0.402158272
HERC5	0.533445891	0.069689894	0.498064243
CTNNBL1	0.533346956	0.008135446	0.219998157
HOXC4	-0.53328789	0.029179186	0.363801189
RAPH1	-0.533163368	0.015633628	0.277391787
PQLC1	0.533078077	0.001567795	0.107438597
PVRL3	-0.533058879	0.034418934	0.39139781
BLVRB	0.533039218	0.022454301	0.326779492
TLCD2	-0.532958744	0.271379063	0.71719717
MITF	-0.532520296	0.004153574	0.162944992
LOC100506100	0.532436431	0.006781538	0.203323475
CCDC167	0.532425822	0.029000304	0.36376006
PLN	-0.532401131	0.472757349	0.832999218
ZUFSP	0.532137227	0.038520644	0.404737769
GFER	0.531889749	0.014988928	0.275305547
PIK3AP1	0.531650075	0.068683291	0.49693841
PRNP	-0.530895302	0.114215479	0.571737449
CHD1	0.530723387	0.036874271	0.400979894
DIAPH3	0.530671891	0.034436803	0.39139781
MRGBP	0.530027508	0.003762684	0.156393344
SIRT4	-0.529949913	0.004816039	0.172667773
HEATR3	0.529899866	0.070355834	0.498951596
C1orf204	-0.529473302	0.001849458	0.115417879
ZNRF3	-0.529219994	0.069402921	0.49699744
ZFP37	-0.528965713	0.100793183	0.54801784
SYMPK	0.528675919	0.002970374	0.138340037
PGM5	-0.528358696	0.008938108	0.225588267
PPP4R4	-0.528333134	0.003316245	0.147763946
LOC100506258	-0.528229482	0.025207946	0.343535599
LAMP5	0.528214636	0.209056902	0.67334762
ACSL5	0.528151162	0.011196434	0.241012711
SNCA	-0.528113511	0.046356691	0.434766287
SPAST	0.527963643	0.139626627	0.608848449
CYB5D2	-0.527184066	0.022318238	0.326334535
IDI1	0.527068853	0.00091576	0.080612978
IL17RD	-0.527065694	0.093945433	0.537203157
FAT4	-0.527046748	0.091172746	0.532743066
BATF3	0.526865067	0.005409386	0.181051405
PTGS1	-0.526756596	0.101980148	0.550443697
CYS1	-0.526742705	0.139229433	0.608298783
RILPL2	0.526554941	0.047274962	0.436963594
AMOTL2	-0.526493672	0.053607517	0.457362833
IRAK4	0.526344298	0.004989675	0.17544424
GIMAP1	0.526096116	0.078136072	0.513541325
TVP23C	-0.525961288	0.008780871	0.224714284
TOR4A	0.525823176	0.011420347	0.244375103
P2RY14	0.525645021	0.105370113	0.556805707
FOXO1	-0.52548682	0.007005103	0.205549468
DSP	-0.524825816	0.104492227	0.55488834
FCER2	-0.524825788	0.036575264	0.399453318
CCDC127	-0.524534878	0.058619567	0.472224144
PDIK1L	0.524355116	0.101025703	0.548429211
GSDMD	0.524052745	0.01296271	0.256668147
APLNR	0.524031401	0.097839301	0.542613915
KAZALD1	-0.523450082	0.030686858	0.372152701
OCLN	-0.523156874	0.087101412	0.52615352
HDDC2	-0.522982597	0.002671024	0.133582037
DPEP2	0.522755145	0.042956055	0.421292289
MKI67	0.522605172	0.106673997	0.558637605
RFC4	0.522577709	0.024273973	0.338891252
LOC100288721	-0.522441676	0.038664015	0.405130405
CCNL1	0.522322899	0.008972893	0.225887086
RHOU	0.522288318	0.077258403	0.513357076
RIPK3	0.522283428	0.007329765	0.209677743
STARD8	0.52208829	0.005039679	0.175795379
DSTN	-0.521988925	0.00405656	0.160593778
ERBB4	-0.521848014	0.010334331	0.234751003
DES	0.521808924	0.574128683	0.873701726
CCM2	0.521804747	0.005734228	0.18664243
ERO1LB	0.52153193	0.047134009	0.436191012
HEYL	0.521108571	0.039179974	0.406608844
ARHGAP12	-0.521046267	0.031131132	0.373822881
KIF23	0.520987036	0.063725385	0.486795497
PLA1A	0.52091504	0.037397924	0.402790839
FBXL2	-0.520393013	0.09425364	0.537546106
TNFAIP6	0.520245551	0.205279366	0.669983242
LRFN5	-0.519994368	0.155119045	0.622169405
SH3RF1	-0.519451504	0.009321021	0.227945912
SH3BGRL2	-0.519431354	0.230146093	0.689622615
DDX39A	0.519304633	0.001624582	0.108917422
KBTBD8	0.519241458	0.122631545	0.585354497
BCAT1	-0.518889072	0.039607364	0.408238086
PFKP	-0.51874674	0.058524902	0.472224144
MREG	0.518681934	0.101204356	0.548513361
LY96	0.518571721	0.140566916	0.60947114
RP11-568N6.1	0.51855439	0.022669069	0.328140835
CDC42EP5	-0.51833571	0.032914865	0.383829516
GPR27	0.518332773	0.270883499	0.717025078
LINC00472	-0.518330227	0.04732133	0.436963594
GPA33	-0.518121247	0.035713169	0.395382757
GUCY1A2	0.517948324	0.055086165	0.461007891
ATOX1	0.517917038	0.017410995	0.291597135
PHACTR2	-0.517383374	0.005080374	0.176873787
ZNF608	-0.517211254	0.019485483	0.309654385
PTGER4	-0.517205668	0.153829187	0.620840565
BCLAF1	0.516497433	0.094250404	0.537546106
KLRF1	0.516151365	0.009044589	0.226403515
COL14A1	-0.516127925	0.107792764	0.561362079
FAM58A	0.516110958	0.002966346	0.138340037
NXT2	0.515721262	0.017735052	0.29319497
IGF1R	-0.515481256	0.225589185	0.686738707
WDPCP	-0.515423777	0.001993302	0.119570512
ATF3	0.515359167	0.071335305	0.501670872
VPS13C	-0.515356342	0.005404846	0.181051405
CCDC18	0.515300864	0.194908664	0.660420455
ANKRD35	-0.515098691	0.064600625	0.489135154
NLRP3	0.514918681	0.037582848	0.402928334
NET1	-0.514718351	0.01986319	0.310866534
LNP1	-0.514511474	0.037444943	0.402790839
SYNC	-0.514507409	0.218539763	0.682058271
NAPRT	0.51408702	0.094467347	0.538036808
PAX9	-0.513913399	0.004198233	0.163806748
CORO2B	-0.513831554	0.145473958	0.614577547
ANKUB1	-0.513733187	0.004994958	0.17544424
TBC1D1	0.513521617	0.042823087	0.421292289
CCR6	0.513479849	0.003267944	0.147125409
C7orf63	-0.513360621	0.159703117	0.627698605
CCDC155	-0.513269396	0.027947223	0.359938859
NXN	0.51309312	0.07265809	0.5043022
NT5E	-0.513054683	0.091019984	0.5323338
PCBP1-AS1	0.512804925	0.022433591	0.326697651
ZNF217	0.512572641	0.092169466	0.534714005
DLX4	-0.512567127	0.036937955	0.40109733
CDA	0.512456184	0.136585852	0.605107738
IMPDH1	0.512369389	0.002248892	0.123932075
OSR2	-0.51197445	0.201471766	0.667207692
[truncated: 19,656 more rows]
