# Supplementary material for: Identification of key candidate genes and pathways in rheumatoid arthritis and osteoarthritis by integrated bioinformatical analysis
Source: Front Genet. 2023 Feb 13;14:1083615. doi: 10.3389/fgene.2023.1083615 (PMC9968929; doi:10.3389/fgene.2023.1083615)
Supplement: Supplementary file 1 [file DataSheet3.ZIP › 3-Code and data sheets/RASJ_expr.txt]

ID_REF	GSM4633116	GSM4633118	GSM4633120	GSM4633122	GSM4633124	GSM4633126	GSM4633128	GSM4633130	GSM4633132	GSM4633136	GSM4633137	GSM4633138	GSM4633139
1007_s_at	-0.6248245	-0.458179	-0.29345608	0.23086643	0.055743217	-0.053505898	0.036962032	-0.25714493	-0.16867924	0.3631711	0.18918371	-0.02138567	0.08699465
1053_at	-0.12118673	-0.015707016	0.11130047	-0.096772194	0.006232262	-0.078778744	-0.006231785	0.012737274	0.06412649	0.22302628	-0.46164465	-0.3323598	0.05432272
117_at	0.8429203	0.3708477	0.1947422	-0.002920151	0.9037008	0.056622505	-0.15660572	-1.5493703	-0.1555481	-0.32829332	-0.5009718	-0.9136367	-0.42085123
121_at	-0.4648471	0.117733	0.117360115	0.2689848	0.2408495	-0.059370995	0.13004732	-0.4607544	-0.00696373	-0.3861065	0.13255405	0.5121336	0.13485527
1255_g_at	-0.18237281	-0.27052212	-0.24511957	0.3746972	-0.071131945	0.03592348	0.6243572	-0.088777065	-0.091780186	0.49667168	0.12181878	0.47593403	0.30437922
1294_at	0.19204855	0.21836472	-0.14098358	-0.47802734	-0.081064224	0.02150917	-0.20791721	0.02398777	-0.02150917	0.033968925	-0.13528347	-0.3263464	-0.28365755
1316_at	-0.41346407	0.20346832	-0.49896622	-0.29808187	-0.8439169	-0.42690134	-0.7262325	0.45238686	0.08822107	-0.020483017	0.53279686	0.028841972	-0.7164769
1320_at	-0.33591366	-0.23028898	-0.044581413	-5.29E-04	-0.15385246	0.056108475	0.04245591	-0.066993	0.20343924	0.085597515	0.27662468	0.46207857	0.22477865
1405_i_at	0.29794788	1.1781664	0.7079878	0.20427036	0.21800804	-0.08541584	-0.15502548	-0.44009972	-0.72103405	-1.1951938	-3.0972238	-1.2425332	-2.229783
1431_at	0.01581335	-0.0632236	0.09394884	-0.06511855	0.20603132	-0.24423933	0.020980358	0.027305841	0.2718048	0.05157876	-0.08141422	-0.092942	-0.074689865
1438_at	-0.34413052	0.027840614	-0.601171	-0.05016613	0.40375137	0.21885681	0.21573591	-0.16638327	-0.014228344	-0.25879192	0.10951853	0.18044615	0.014228344
1487_at	0.09810114	-0.05354786	0.001479149	0.1639247	-0.001479149	0.2307558	-0.068076134	-0.007791042	-0.15863085	-0.12502193	-0.1692872	-0.14007807	0.12529898
1494_f_at	-0.1911788	-0.011405468	-0.33775902	0.09746885	0.011405468	0.38951445	0.058974743	-0.38450813	-0.069962025	-0.09185696	0.53942394	0.9193492	0.23675442
1552256_a_at	-0.29589128	0.33533716	-0.4463606	-0.42731285	-0.062206745	0.010780335	-0.65737295	-0.35130644	-0.29050827	0.8311138	-0.29263735	0.39656734	0.7493839
1552257_a_at	0.20438957	0.06815243	-0.56793404	0.1318469	-0.07826519	-0.09396982	-0.23564386	-0.21954489	-0.003441811	-0.28136444	-0.05951023	0.06446171	-0.00793457
1552258_at	0.076592445	0.3091135	-0.11466408	0.10501051	0.23350048	0.86778355	-0.032735825	0.12984848	0.32201338	-0.44513607	-0.32206583	0.032735825	-0.10764027
1552261_at	-0.3683021	0.055478096	-0.24321413	0.18676639	0.025882721	0.11879349	0.2502184	-0.3763361	0.10008669	-0.38948107	0.24652576	0.1763885	-0.102549076
1552263_at	0.5089607	0.13273239	-0.1282258	0.5324373	0.60950327	-0.2340312	0.00326395	0.024160862	-0.72058535	0.18668795	-0.8189163	-0.5352726	-0.03263998
1552264_a_at	0.132308	0.26983595	0.23898506	0.29850817	-0.029183388	-0.14669561	-0.014190674	-0.39223242	-0.37284708	0.12177086	-0.7349019	-0.90777636	0.07966709
1552266_at	-0.32700253	0.030288458	-0.15965962	-0.13777995	-0.014882803	-0.24879289	0.07558823	-0.070343494	-0.023121119	-0.03447032	0.15680599	0.07760072	0.07013297
1552269_at	-0.006332159	-0.056827307	-0.11430192	-0.07164097	0.006332159	0.043485403	0.109050274	0.060507536	0.024879456	0.22937942	0.28394485	-0.12715459	0.11467767
1552271_at	0.06012535	-0.32592797	-0.31458235	0.09068537	0.28244114	0.3222928	0.08881569	-0.2587118	0.47154903	-0.59649277	0.05102825	-0.06628227	-0.056124687
1552272_a_at	0.078676224	0.21513128	-0.05624485	0.042925835	0.07294941	0.10921383	-0.031959534	-0.22305632	-0.11346197	-0.36413288	-0.007010937	0.0624094	0.120731354
1552274_at	0.59639454	-0.3863721	-0.12730932	-0.054688454	-1.0471754	-0.45083904	-0.13773012	-0.11042786	0.4273796	-0.04595232	0.045952797	-0.4829507	0.05406761
1552275_s_at	0.40130806	-0.36285543	0.111946106	-0.119121075	-0.04533291	-0.5305457	0.0611372	0.20897579	-0.25584126	0.04533291	-0.31020832	-1.5072393	0.06508255
1552276_a_at	-0.1860838	0.008058548	-0.10138178	0.17805624	0.16761065	0.29886246	0.1254487	-0.16739321	-0.24646568	-0.015387535	-0.16968918	0.60814047	0.06811142
1552277_a_at	-0.26762342	-0.35459566	0.2978301	0.16570377	0.12956715	-0.0886755	-0.09281206	0.27948332	-0.22780561	-0.102286816	0.019881248	-0.52303696	-0.019881248
1552278_a_at	-0.15443182	0.7754736	-0.4320078	0.17169762	0.5343027	-0.33948803	-0.0778389	-0.5745692	-0.08076477	0.52057314	-0.49673223	0.45692492	0.26191378
1552279_a_at	-0.14145803	0.05085659	-0.6505923	-0.1631093	-0.42168283	0.17493105	0.0352211	-0.3905549	0.016204357	0.111135006	-0.07781887	0.2722621	0.32935762
1552280_at	1.0573101	0.88818836	0.85848427	-2.357386	1.7391434	-1.7411332	0.4342394	-1.013732	-0.20119953	1.4254856	0.20119953	1.2104568	1.6500654
1552281_at	-0.40898132	-0.20226192	-0.12966633	0.38014078	-0.02795887	0.02795887	0.14587641	-0.48575878	0.08138847	-0.1455183	0.60646725	0.58217525	0.48669863
1552283_s_at	-1.1130276	0.18703651	2.0688057	-0.7831402	1.2657366	-1.1812229	1.2228642	1.2907486	0.8457222	-0.15367699	0.16141367	-0.6898427	-0.5515356
1552286_at	-0.35214615	-0.05256176	0.012444496	0.16802692	0.01889515	-0.3076172	0.115447044	-0.15435123	-0.23908806	0.018915653	-0.7885227	-0.3836317	-0.07628679
1552287_s_at	0.480556	0.3629384	0.37542915	-0.3613329	0.16664982	0.019787788	-0.20667076	0.6970663	-0.019787312	0.24676275	-0.20212364	-0.9823222	-0.11600828
1552288_at	-0.234025	0.2843156	0.10066557	-0.19452405	-0.20050669	0.26040745	-0.34367466	0.32088232	-0.001719236	-0.01272893	3.4748178	-0.077109575	-0.020345211
1552289_a_at	-0.696445	-0.4071536	-0.36925316	-0.053511143	-0.089767456	0.23910189	-0.22841549	-0.39112902	0.57799387	0.108242035	2.5329561	0.42275715	0.40426207
1552291_at	-0.06260109	0.09944773	0.00915432	-0.1852274	0.30754423	-0.28672743	0.17409086	0.4526391	0.045610428	0.014671803	-0.14563513	-0.10659599	-0.012934685
1552293_at	-0.66247225	0.029007435	0.32320833	-1.0754566	-0.5496483	-0.9135003	0.87518406	-0.5217271	0.12672138	1.3623581	0.3626008	0.814909	1.7149391
1552295_a_at	-0.38460684	-0.076271534	-0.24588823	-0.2309556	-0.12103987	0.11152458	-0.21383762	-0.47696686	-0.2682209	0.30499458	0.37523317	0.54202414	0.41714334
1552296_at	0.17367435	-0.21503377	0.467355	0.09305143	0.002506495	-0.030992746	-0.10921359	0.07254195	0.5882938	0.07887626	0.5776315	-0.14772153	-0.11347175
1552299_at	-0.007194281	0.007194519	0.22550106	0.015721798	-0.05898881	0.030113697	-0.109945536	0.07516956	0.19211912	0.3221283	-0.30373406	-0.055714607	0.23607111
1552301_a_at	-0.8025341	-0.004533768	0.46245193	-0.120229244	-0.12707949	0.3766017	0.19037056	0.76177835	-0.39453602	0.004533768	0.42736673	0.045589924	-0.20564604
1552302_at	-0.22000885	0.33649254	-0.58184624	0.066886425	-0.117201805	0.70946264	0.057903767	-0.1399641	0.119915485	-0.38805246	-0.3464613	-0.05110407	-0.23252344
1552303_a_at	0.04835558	0.47004795	-0.19445372	-0.021961212	-0.16405487	0.015179634	-0.16250467	-0.48963118	-0.43931293	0.23397636	-0.072016716	-0.43199444	-0.028118134
1552304_at	-0.0400877	0.015776157	0.126122	0.23546839	0.1689763	-0.25829315	0.04347086	-0.14526892	-0.5535984	-0.17667747	0.4675088	0.021055222	0.18367577
1552306_at	0.61345196	-0.028814793	0.38449526	0.6774907	0.6783109	-0.22194624	0.59158945	0.075088024	-0.30327344	-0.22790956	-0.72792816	-0.27461863	0.07259083
1552307_a_at	0.3186183	-0.04690981	-0.16684246	0.68363476	0.048480034	0.101911545	-0.3618245	-0.18282461	-0.0923419	0.02423954	-0.276464	-0.57589674	-0.027061462
1552309_a_at	-0.07156944	-1.0018301	0.51128197	-0.79325676	-0.2486682	-0.43464088	-0.0034585	1.757299	-0.34539223	0.0034585	0.28003263	-0.5671139	-0.30890894
1552310_at	0.5934019	-0.016161919	0.42119217	-0.5931568	0.19665527	-0.023377419	0.016161919	0.5684719	-0.03593588	0.6447544	-0.36343098	-0.53896	-0.07629776
1552311_a_at	-0.22604561	0.03315735	0.037805557	0.15468311	-0.21760178	0.09545374	-0.08858681	-0.20928097	0.09810352	-0.24479389	0.470788	0.27056026	-0.122633934
1552312_a_at	-0.089024544	-0.03647852	0.094435215	0.03647852	-0.091299534	-0.2981677	0.12716103	0.41333675	-1.0009513	0.28170633	-0.7080326	-0.77582216	0.4342351
1552314_a_at	0.14923859	-0.12789154	0.5321207	-0.08109188	0.015088558	0.4495368	-0.33342123	-0.34447145	0.36713505	-0.22177505	-0.19859576	-0.015088558	0.084481955
1552315_at	0.15062904	-0.1178298	-0.29914045	0.41573238	0.036516666	0.065853596	-0.44546223	0.01314497	-0.7781644	0.3919134	-0.8655205	-0.9146657	-0.10376501
1552316_a_at	0.28479576	0.006956101	-0.15129757	0.5903864	0.34212685	0.001848221	-0.09876251	0.14385414	-0.3594904	-0.02238226	-1.0948362	-0.9654269	-0.19910717
1552318_at	0.20373917	-0.27419806	0.25723076	0.19991493	0.39879036	0.095973015	-0.01776886	0.12238693	-0.08892059	0.028057098	-1.1101527	-1.0299139	-0.056372643
1552319_a_at	-0.012188911	0.16693187	-0.12459397	0.20120978	0.01218915	0.15499425	0.013798475	-0.07910037	0.37475634	-0.57928467	-0.35567284	0.56916595	0.07140398
1552320_a_at	-0.14966631	0.002937079	-0.14867592	-0.04669571	0.12702823	0.31555104	0.008613348	-0.1324656	0.002937079	-0.17255497	0.37225485	0.1841662	0.13519311
1552321_a_at	-0.10872388	0.29533505	0.14145398	-0.06983423	-0.043492317	0.009820223	0.20116353	-0.009820223	0.34840417	0.08687377	0.20158458	0.04321885	-0.13827682
1552322_at	0.058553696	0.20566845	0.29624867	-0.14819813	-0.09389639	-0.042250156	0.077142	-0.008129835	0.051241636	0.08835864	0.070611715	-0.016180992	-0.02289176
1552323_s_at	0.027542591	-0.355752	0.1609559	-0.015402794	0.076459885	-0.016479015	0.38915825	0.4690895	-0.4192114	0.015402794	-0.13807249	-0.5957885	0.4876089
1552325_at	-0.14816117	0.16094828	0.043068647	-0.18631601	-0.15697336	0.023635387	-0.14573002	-0.13678646	0.32247448	0.14202476	0.19871426	0.020180702	0.002076864
1552326_a_at	-0.20920515	-0.33535218	-0.3938744	0.07256532	-4.40E-04	-0.22768521	0.048535824	-0.004825115	-0.09247327	0.2443409	0.4145472	0.20265532	0.17302561
1552327_at	-0.8465171	-0.84256506	-0.011427879	-1.2180846	-0.6903324	-0.6839495	-0.03223133	0.5590954	0.21845055	0.851552	0.53423786	0.011705875	0.16888046
1552329_at	0.55641127	-0.40132236	0.7818117	-0.24146128	0.30210114	0.22618008	0.2701168	0.8079438	-0.2736001	0.19498491	-1.5818491	-0.925313	-0.031497
1552330_at	-0.022999763	-0.001970291	0.18345404	-0.10781479	-0.2881794	0.001970291	-0.0544281	0.12904453	-0.67843294	0.5183258	-0.022927284	-0.45330048	0.12688684
1552332_at	-0.208879	-0.013051987	-0.3927927	-0.119137764	0.09823513	0.035695076	-0.17277813	-0.19156408	0.1771512	-0.035069942	0.24348974	0.28877687	0.013051987
1552334_at	-0.19000816	-0.011704445	0.16696215	-0.61508274	-0.028857708	-0.061950207	0.23796272	0.84262276	0.15778923	0.6292186	-0.09841442	-0.71804094	0.023944378
1552335_at	-0.3658018	-0.09060717	0.17884064	0.8788514	-0.00466919	0.26890373	0.18384314	-0.6577525	-0.37834883	-0.24337578	-0.32259417	0.28781796	0.033237457
1552337_s_at	-0.43879128	0.5783081	-0.6367774	-0.7661147	-0.1554122	-0.16984034	0.021907806	0.54589796	0.2286334	0.9688835	1.1776938	-0.26768875	0.28387308
1552338_at	-0.49586058	0.47637367	-0.4273181	-0.06634283	-0.03242445	-0.004041195	0.14316607	0.22542906	-0.43119144	0.07510805	1.1251192	-0.09792566	0.004041195
1552340_at	-0.13935089	0.16666079	-0.32907724	0.20303011	-0.1043911	0.53659964	0.01154089	-0.5423894	0.17487144	-0.3319335	0.16051912	0.25442076	-0.01154089
1552343_s_at	1.4370594	-0.08403015	0.6754241	-0.0750165	0.08303976	0.00967598	-0.18959999	0.13248634	0.680429	-0.3027115	0.052918434	0.075930595	-0.33350754
1552344_s_at	0.52625895	-0.34351206	0.9477024	-0.18592024	0.5123315	0.07644415	0.14554405	0.067498684	-0.24134302	-0.054222584	-0.30397797	-0.55342245	-0.110150814
1552347_at	0.027017593	-0.039010525	0.31567764	-0.6901398	-0.036195755	-0.12174845	0.035512447	0.6616187	0.18110752	0.07694912	-0.56531954	-0.7141895	0.068612576
1552348_at	-0.10785198	0.061498642	-0.60372686	0.37478352	0.19760036	0.16892481	-0.1631341	-0.65224886	0.13923931	-0.33467817	0.7118659	0.9015002	-0.043001175
1552349_a_at	-0.26738644	0.13331866	-0.3863783	-0.1828227	0.051235676	0.14680815	0.16219234	-0.083663225	0.14680815	-0.08526611	-0.030071497	0.63637257	-0.06656003
1552354_at	-0.1673255	0.71686935	-0.2307949	0.003084898	-0.08953977	0.83741426	-0.12808514	-0.2815342	2.330471	0.029762268	1.5030694	1.3482423	-0.00308466
1552355_s_at	-0.16816998	-0.018993378	2.03E-04	-0.014924526	0.060350418	0.474895	0.069392204	-0.2538538	0.16103125	-0.11701155	0.11950302	0.16737318	0.052440166
1552359_at	0.16050029	-0.27988243	-0.024718523	0.049238443	0.05386901	-0.11706042	-0.02753973	-0.20923376	0.19644046	-0.10412407	0.84439135	0.20786119	0.18038106
1552360_a_at	-0.003920078	0.031643867	-0.08454704	0.003920078	0.49434948	-0.4054699	0.2503972	0.08061886	-0.35298872	0.35894823	-0.7177143	-0.42765713	0.34465742
1552362_a_at	0.037624836	-0.11711788	0.09224367	-0.14192867	0.16022205	0.19329691	-0.1291194	0.71086645	-0.17941284	0.38775635	0.90613747	0.008544445	-0.03403759
1552364_s_at	1.3641262	0.013490677	0.41819334	-0.06573534	-0.19354296	0.11203623	0.12724495	-0.18893051	-0.5290551	0.94567347	-0.40335083	0.7062683	0.4359932
1552365_at	-0.38578868	-0.2267685	-0.56722784	0.8880935	-0.3686986	-0.25843334	-0.6527436	-0.18795586	-0.10002518	3.1717243	-0.15923262	1.1805015	0.10002518
1552367_a_at	-0.39544344	-0.22117066	-0.52659535	0.02708149	-0.05280423	-0.3254211	-0.4369359	-0.2968669	0.017559052	2.9852352	-0.080587864	0.80724573	-0.09436369
1552368_at	-0.16468859	0.27230048	0.033133507	-0.15193176	0.025324821	0.14088345	-0.053635836	-0.12430143	0.5249982	-0.21435475	0.025269985	0.6578505	-0.059179544
1552370_at	0.001408577	0.10756922	0.2904768	-0.13581228	-0.001408577	-0.20363665	0.027655602	0.21428299	-0.30205488	0.29887438	-0.15457726	-0.9314079	0.11384106
1552372_at	0.004396915	-0.083422184	-0.1681242	-0.09820986	0.11908817	-0.002277851	-0.062627316	-0.07624102	0.169281	0.13830042	0.13572931	-0.14347649	-0.017846584
1552373_s_at	-5.09E-04	-0.18567991	-0.04918623	-0.08829355	-0.15245867	0.44926143	-0.1813407	-0.15197802	0.16469908	0.037824154	0.33690095	-0.09432268	-0.068621635
1552375_at	-0.44474506	-0.2622881	-0.11858177	-0.057507038	0.15281439	-0.16137695	0.15049362	0.28648138	-0.13742161	-0.51246834	0.3876648	-0.5049925	0.20661879
1552377_s_at	-0.22277308	0.48362827	-0.35657978	0.051241398	0.10063124	0.2588029	0.073504925	-0.5528984	0.12293768	-0.018213272	0.778842	0.86046124	0.14119196
1552378_s_at	0.05659008	0.07176113	0.40718555	-0.041406155	-0.06217146	0.06061077	-0.03448248	0.03448248	-0.10790205	0.7774277	-0.32755184	-0.035867214	-0.071485996
1552379_at	0.09033775	0.017641783	0.04160905	-0.11885309	-0.0614686	-0.14574456	0.036167383	-0.056432247	0.0970819	-0.038052797	0.26657605	-0.04785061	-0.017641783
1552381_at	-0.064329624	0.29421878	0.018096447	0.008130074	-0.18916583	0.001070261	-0.029041529	-0.045598984	0.12549305	-0.26515508	0.004008055	0.06543875	-0.015516758
1552383_at	-0.19645357	0.49241352	0	-0.08733225	-0.21718359	0.5610256	-0.006214142	0	-0.09643078	-0.45453978	0.41167927	0.073216915	-0.51538706
1552384_a_at	-0.12555695	0.09175682	-0.018488884	0.22201538	-0.15600872	0.2668972	-0.15306664	-0.05209303	0.21350622	0.005498886	0.14618921	0.009887695	-0.005498886
1552386_at	1.3237758	0.73121214	0.019062996	1.5380845	0.19114733	0.7687311	-0.21106291	-0.80626535	-0.33577013	1.4231644	-0.6939573	-0.21172285	0.51922274
1552388_at	-0.39680958	-0.20683432	-0.62144756	0.001379013	-0.7194705	-0.42353582	-0.35225105	0.6132479	0.62660646	1.9283204	0.29244852	2.1556897	1.5697603
1552389_at	-0.046192646	-0.039319515	0.03924942	-0.05229497	0.17638063	-0.19964027	-0.010045052	-0.026483297	0.35992908	0.010045052	0.5204704	0.119980335	-0.20646667
1552390_a_at	-0.15207624	-0.0642066	-0.29397154	-0.091029406	0.15520239	-0.05169344	-0.034424305	-0.15231895	0.122597694	-0.046785593	0.27495337	-0.24028873	0.179605
1552391_at	-0.09674311	0.26998305	0.14144039	-0.023104668	-0.26447916	0.22410107	-0.11102843	-0.036268234	0.59797645	0.12414932	0.36608768	0.004060984	-0.09742522
1552393_at	0.01244235	0.13683271	0.040647507	-0.2070365	-0.25032377	0.012610197	-0.102030516	-0.19020104	0.054347515	0.039062023	0.22068238	-0.16367197	-0.23429036
1552394_a_at	-0.004288435	0.043987513	0.04058981	-0.084068775	0.107571125	-0.08387661	0.004288673	-0.017463446	0.49566913	-0.081724405	0.39427233	-0.14717722	-0.0918231
1552395_at	-0.6095357	0.071240425	-0.2669897	0.42924118	0.29459572	-0.103229046	0.065971375	-0.38094664	0.26486778	-0.6346779	0.41401148	0.47786617	0.10662413
1552396_at	-0.27679372	-0.034534454	-0.021836996	0.34919906	0.331455	-0.10845566	0.04769039	-0.084417105	-0.049768686	-0.33021975	0.043682575	0.35774016	0.06818938
1552398_a_at	2.1041155	0.027810097	1.9684267	1.1139679	1.1064396	0.76604223	0.23340368	-1.5981407	-0.6987386	-0.0722456	0.781549	-0.31856155	-0.027810097
1552399_a_at	-0.059661627	0.002525568	-0.15120721	-0.1953144	-0.16407013	0.29753733	-0.16650248	0.043424845	-0.41677713	0.9311986	0.39664316	-0.002525568	-0.17038584
1552400_a_at	-0.050739527	-0.008435011	0.349339	-0.008435011	0.005347967	0.09120512	-0.08780384	-0.34873676	-0.0827651	0.09321356	-0.30714273	0.36488342	0.046400547
1552401_a_at	-0.029227018	0.004608393	0.011016846	0	0.18249583	0.34394836	-0.049244165	-0.2290659	-0.14903784	-0.23604393	-0.051443815	0.09652114	-0.099000454
1552402_at	0.013659477	0.03809905	-0.17614555	-0.09508085	0.010941982	0.07577872	-0.16164398	-0.3555305	0.122406006	-0.11756468	-0.046241283	0.11024952	-0.13771915
1552405_at	-0.49733186	0.01308465	-0.28062367	0.78453946	0.26655602	0.06038022	0.08142829	-0.01308465	0.25650644	-0.17282224	-0.04734564	0.7667787	0.5796826
1552408_at	0.16324186	-0.016019821	-0.06725788	0.18280697	0.05603051	-0.1792922	0.28985167	-0.19265151	0.20141125	-0.003099203	0.003099442	0.597244	0.21248841
1552409_a_at	-0.1072669	0.002238274	-0.13931465	0.47568417	0.3424573	0.44390583	0.55054474	-0.23403072	-0.11867571	-0.20182419	0.27768707	0.347188	0.34771633
1552410_at	-0.3800521	-0.028624535	-0.3796475	0.9463191	0.086108685	0.013554096	0.17278671	-0.37821388	0.42022038	-0.51826954	0.81191635	0.9621682	0.30113602
1552411_at	-0.36945057	-0.13000107	-0.383389	1.3300476	0.46849442	0.0837307	0.96550226	-0.31049109	0.051974773	-0.3821473	-0.05197525	1.0977893	1.0871415
1552412_a_at	-0.1323173	0.17251682	-0.14474392	0.25356674	0.133008	-0.21199298	0.074163675	-0.005891085	0.15897536	-0.2600789	0.006011248	0.37607217	0.00281024
1552414_at	-0.2528839	0.21265078	-0.21200371	0.004425049	-0.08967662	-0.2614689	0.19881272	0.1398158	0.42312384	-0.14629531	0.38204956	0.39942527	0.32267594
1552415_a_at	-0.2636876	-0.011286736	-0.13036871	0.21989942	0.52477646	0.03346777	0.030846119	-0.13003922	0.035237312	-0.42400002	-0.12840295	0.69830227	0.4397788
1552417_a_at	0.37181902	-0.19024849	0.40016413	-0.034080982	0.36670303	-0.44109774	0.44219923	0.11764765	-0.52328825	0.024990082	-0.66755486	-0.7471714	0.1280036
1552418_at	-0.008037567	-0.06627846	-0.122186184	0.5591874	0.005157471	-0.012963295	0.051319122	-0.2773943	0.111320496	0.10882139	-0.007263184	0.013792992	0.42896318
1552419_s_at	-0.3320222	0.48346138	-0.10590553	0.48361444	0.36162376	0.32495737	0.41586828	-0.40873957	0.37065458	-0.48394632	-0.019480228	0.6909971	0.6403556
1552421_a_at	-0.05886793	0.27256203	-0.065728664	0.22279358	0.24544501	0.14610076	0.048116207	-0.053612947	-0.011817932	-0.051393986	0.15256548	0.040812016	-0.007341385
1552422_at	-0.12885046	0.010027409	-0.03641987	-0.11599636	0.44484806	0.19068766	-0.21374798	-0.26727915	0.51315165	-0.019822598	0.5447564	1.2970519	-0.12149334
1552423_at	-0.14419794	0.2356019	0.30863047	0.55620193	-0.31714725	0.13111067	-0.086922646	-0.27428246	0.19903898	-0.12697172	0.16967344	-0.19619703	-0.011409283
1552424_at	-0.16742635	-0.02865696	0.04702115	-0.1699543	0.21409535	0.077983856	-0.15931869	-0.009411573	-0.19717288	-0.011056662	0.034417868	0.07518411	-0.19372797
1552425_a_at	-0.4403863	-0.11372757	-0.17513275	-0.067418575	0.22476578	-0.061692715	0.05878687	0.03783369	0.012061119	-0.5556886	0.004619122	0.34172058	0.012581825
1552426_a_at	-0.24331188	-0.3689375	0.1615572	-0.031746864	0.2505808	-0.7889948	0.5968332	0.33383274	-0.30461597	-0.19109821	-0.70310307	-0.11417675	0.5827942
1552427_at	-0.03872776	0.02210188	-0.022755384	0.09785056	-0.04796529	-0.04044366	-0.06848836	0.25964022	0.030421019	0.21168375	0.009283543	-0.09736061	0.026644707
1552430_at	-0.09142208	0.018583775	-0.08078909	-0.029104948	0.10072279	0.014536142	-0.1062963	-0.027575254	0.103019476	0.029271841	-0.11020064	0.14845705	0.25258255
1552432_at	-0.3332653	-0.075333595	-0.23365021	0.4625821	0.12852001	0.085591316	0.04025936	-0.19429207	0.11356974	-0.13445425	0.2221384	0.5733218	0.013054371
1552436_a_at	-0.18878126	0.18372345	0.98040867	-0.33388233	0.015531063	-0.053881645	0.03558302	-0.47308254	0.055699825	-0.017833233	0.47976828	0.50494146	0.18980932
1552438_a_at	-0.26109195	-0.031204939	-0.25603414	0.024300098	-0.07099867	-0.09966493	0.2632792	0.031606197	0.3229878	-0.02429986	0.53759885	0.33380222	0.4428649
1552439_s_at	-0.03778553	-0.078157425	-0.04920602	0.13384938	0.056584835	-0.002754211	-0.10380888	0.046224117	0.002754211	-0.01987505	0.24342966	0.026703835	-0.078157425
1552440_at	0.08562112	0.10504985	0.002009869	0.007945299	0.15717864	0.21315861	0.016873121	-0.09820151	-0.06219244	0.018359184	-0.11948156	0.1617403	-0.023855686
1552445_a_at	-0.17766571	-0.20250964	0.10719776	0.3032136	0.19873023	0.17436695	-0.11736202	-0.5443733	-0.12949538	-0.23471403	0.13306713	0.035312653	0.09358382
1552448_a_at	-0.2646458	0.30422378	-0.107106686	-0.01696539	0.1589837	-0.0415833	0.17041683	-0.03917885	0.11106157	-0.11981034	0.016965628	0.36126423	0.39436913
1552449_a_at	-0.15760303	0.013117313	-0.094783306	0.34529018	0.17672443	-0.066478014	-0.15037012	-0.13001513	0.08463383	0.004376411	-0.057355404	0.6187887	0.11320925
1552450_a_at	-0.30048275	0.28868055	-0.12398243	0.08722973	0.23938751	0.41546345	0.27181673	-0.41142607	0.6046238	-0.5376463	-0.27017736	0.5554657	0.17777443
1552452_at	-0.16450167	0.073646545	-0.268744	0.24337292	-0.00910759	-0.084703445	-0.03504896	0.06024933	-0.073868275	0.053505898	0.29724002	0.01003933	0.07748413
1552453_a_at	-0.20727229	-0.01695919	-0.17269564	0.018066406	0.075164795	-0.27173948	0.15909195	-0.38130498	-0.17843676	0.117151976	0.19032216	0.028364182	0.00773716
1552455_at	-0.851048	-0.001134872	0.8386955	-0.6714015	-0.15008211	-0.3178525	1.2478929	1.9912205	-0.1508522	-0.11991167	0.5196991	0.8848753	0.340621
1552456_a_at	-0.17221403	0.62277055	-0.24694204	0.34812665	0.012868166	0.11755729	0.09115052	-0.26589084	0.4843638	-0.56524944	-0.030474186	0.7061498	-0.030474186
1552457_a_at	-0.30997777	-0.012173414	-0.4776144	0.17066717	-0.16240215	-0.08847475	-0.007414341	-0.29990268	-0.04262352	2.0000973	-0.28648067	0.9228616	1.6769757
1552458_at	-0.17302108	0.29823685	-0.19060564	0.030267239	0.06944132	0.36141467	-0.013829231	-0.11978507	0.10900879	-0.08335161	0.2787063	0.6175983	-0.041238785
1552459_a_at	0.04414487	-0.19744325	-0.22780228	0.19116879	-0.11073184	-0.37722588	0.03320408	-0.20569563	0.11069155	-0.01967287	0.034901142	0.12928152	0.21099234
1552461_at	0.05007243	-0.076995134	-0.030856848	0.085890055	0.078428745	-0.09472847	0.2215383	-0.24747944	0.02371335	0.26540112	0.12827492	-0.09710455	0.15937686
1552463_at	-0.19708252	-0.004121304	-0.24792075	0.02050209	0.05328679	0.13105369	0.059910297	-0.19805455	0.14320755	-0.44012308	-0.12896872	0.3118403	0.02063322
1552466_x_at	-0.06530142	0.019780397	-0.16278124	-0.047944784	0.03361988	0.13967276	-0.015847445	-0.13433766	0.37945962	0.033800602	0.2090745	0.2660842	-0.10944986
1552467_at	-0.15371609	0.19255447	-0.0617218	0.17085314	0.11636639	0.2803154	2.18E-04	-0.5043931	0.05545807	-0.20973206	0.29510784	0.00280571	-0.26817894
1552468_a_at	-0.5000291	0.03053236	-0.5544324	0.2778082	-0.1439929	0.06491852	0.005208015	-0.49297714	0.41696215	-0.38627386	0.4720912	0.64256334	0.38082027
1552470_a_at	-0.2278564	0.13038588	0.12312746	-0.38484597	-0.07042909	0.204283	-0.41800213	-0.32938433	-0.07827115	0.36025572	-0.24621916	-0.020231247	0.1950543
1552472_a_at	0.8414979	0.10808611	0.09240961	0.82654047	-0.39069557	0.094638824	-0.15557766	-0.37120533	-0.84085417	-0.4098935	-1.2522573	-0.5040407	0.2156682
1552473_at	-0.35710287	0.07586861	-0.60193443	0.026418686	0.061481953	0.34441185	-0.026418686	-0.56469727	0.43361235	-0.6281314	-0.29253578	0.9946599	-0.17440987
1552474_a_at	0.01066494	0.1822238	-0.4095974	-0.01066494	-0.37978792	0.09771538	-0.33873463	-0.4643221	0.046791553	0.2277689	0.4193535	0.78415585	0.23645973
1552476_s_at	-0.4375596	-0.47691298	-0.09768963	0.11445713	-0.031710625	0.18670654	-0.08270836	-0.45076656	0.13043308	0.24083567	0.3561349	0.30373764	0.6134138
1552477_a_at	-0.19044518	0.17861462	-0.14984083	0.08588505	0.003453732	0.039526463	-0.004946947	0.12859082	-0.003453493	-0.0956161	0.21130753	0.3256209	0.26931858
1552478_a_at	-0.45185304	0.005173683	-0.24385905	0.265311	-0.0317173	0.12483883	0.095000744	-0.082737446	0.61499405	-0.2175312	0.32632065	0.6690707	0.076207876
1552480_s_at	2.6986096	1.2503617	-0.27004385	1.8280451	0.002378702	0.84994435	-0.20487523	-0.15223932	-0.002378702	-0.18310165	-0.27933192	-0.19552732	-0.45671654
1552481_s_at	0.40567875	0.31874323	0.016220093	0.31121016	0.08074474	0.053431034	0.09306288	-0.33905935	0.4593625	-0.074080944	-0.35016227	-0.016220093	-0.32460046
1552482_at	-0.27054262	0.3687148	0.012153149	-0.055811882	-0.65990114	-0.36432457	-0.038039684	0.40248203	0.3146658	0.10970974	0.80177736	0.6694913	0.15227938
1552484_at	-0.31757832	0.06260109	-0.47788334	0.16891098	-0.015539646	0.5149441	0.015539646	-0.448236	-0.14451313	-0.48761702	0.303133	0.93941927	0.2579975
1552485_at	0.34641075	-0.04888773	0.7733779	0.73584366	0.39159775	-0.41912508	0.43343258	-0.31205797	-1.1731725	-0.004574776	-1.8200092	-1.7994127	0.28414297
1552486_s_at	0.12729788	0.45861864	0.5573492	0.97083807	0.22706842	0.31876612	0.23939753	-0.57526684	-1.4355907	0.07251692	-1.1174126	-1.120748	-0.023237228
1552487_a_at	-0.14722443	0.1805687	0.17612886	4.94E-04	-4.94E-04	0.037806988	-0.1470809	-0.08359718	-0.06611109	-0.25607848	0.37872505	0.036177635	0.02498436
1552489_s_at	-0.17036223	-0.17407155	0.013475418	1.47E-04	0.22099662	0.19509625	-0.093774796	0.01763463	0.11751008	-0.18967032	0.20035338	-0.10135317	0.032026768
1552490_at	-0.061762094	-0.15591955	-0.253906	0.053162336	-0.15325809	-0.00311327	-0.014090061	0.003113031	0.121169806	-0.21173382	0.1018281	0.7040646	0.12985563
1552491_at	-0.21565104	0.19513988	-0.071734905	0.17848921	0.045018196	0.09343624	0.5006118	-0.24325037	0.31988764	-0.46395016	-0.30070496	0.27985716	-0.007200718
1552493_s_at	-0.1487441	-0.012216568	0.10694361	0.007315159	0.037071228	0.12915778	-0.12848425	-0.0943346	0.16963029	0.05322075	0.3427186	0.33210564	-0.25839853
1552494_at	-0.07495546	0.14915538	0.01266861	0.007902384	0.2461679	0.30037642	-0.009905338	-0.08093214	-0.43007803	-0.089553595	-0.037970304	0.14740801	0.42294025
1552496_a_at	-0.5733385	-0.44899654	-0.31926823	-0.073809385	-0.1313262	0.055405617	-0.14452791	-0.052057743	0.03249979	0.9790826	0.4825847	0.25462174	0.102240324
1552497_a_at	0.9830408	0.6289644	-0.17934656	0.21346378	0.42267513	0.36777592	0.13158369	-0.9368019	-0.4106722	-0.63756037	-0.52288246	0.07733011	-0.3478365
1552498_at	-0.43893313	0.26316428	-0.32562518	-0.12003493	0.1681447	0.24654984	-0.008671045	0.1787467	-0.045182943	-0.2721231	0.25852323	0.91310334	0.10049057
1552499_a_at	-0.13879108	-0.001384735	-0.45888567	0.16230583	-0.19501376	-0.058380604	0.12483883	0.1941204	-0.08633375	0.006203651	-0.10677481	0.36760426	0.30864954
1552501_a_at	-0.4044032	0.2547803	-0.5541787	-0.14779425	-0.03787136	-0.65249205	-0.14662027	-0.31592226	0.18851042	-0.11778355	0.26889324	0.17852783	-0.16412878
1552502_s_at	-0.005594015	0.024927616	0.27327776	0.11297178	0.24898052	-0.12149191	0.3109517	0.005594015	-0.20558405	-0.17518854	-0.14597297	-0.05090356	-0.028680563
1552503_at	-0.4671173	0.08360958	-0.06913614	0.7370739	0.29113436	0.123179436	0.10203314	-0.39888167	-0.05996871	-0.48574185	0.033286333	0.61642027	0.46580744
1552504_a_at	0.21437788	0.62094545	-0.34236145	-0.32911968	0.19866943	1.0253358	-0.20332241	-0.43771553	0.648798	-0.2623291	0.5518379	0.9547157	-0.32313538
1552506_at	-0.32766438	-0.38495874	-0.37968493	0.24008775	0.1143527	0.11568117	0.003120422	-0.122776985	0.45950556	-0.38374662	0.46316862	0.7321167	0.18537664
1552507_at	-0.42170238	-0.6085019	-0.13748121	0.21587992	-0.23129034	-0.51689625	-0.23623037	0.766098	1.2491703	0.052831173	-0.07757425	0.42942476	0.4081893
1552508_at	-1.0080361	-0.41719246	0.22426748	-0.47952795	0.22225428	-0.64189386	-0.22075844	0.7757664	0.9131179	-0.24277687	0.039087296	0.33126926	0.40505505
1552509_a_at	-0.4686718	-0.29412317	-0.5165782	0.016456604	-0.016456604	-0.19366503	-0.025157452	-0.23148441	0.16532803	2.0515656	-0.24370337	1.0708795	0.12515402
1552510_at	-0.31704903	-0.038928032	-0.3815279	0.3214779	0.014644623	0.2840643	0.032579422	-0.46438217	0.36221504	-0.50931454	0.4250946	0.61812496	-0.014644623
1552511_a_at	-0.18185806	-0.014960527	0.12024498	-0.1577425	0.16394949	-0.1082654	-0.024593592	-0.13399315	0.022317648	0.11290622	0.041914225	0.23773694	0.3770945
1552514_at	0.12800407	0.25618982	-0.18534184	-0.06634903	-0.005908251	0.15398073	0.14206743	-0.054929733	0.5975051	0.39170647	-0.14396667	-0.012052536	0.49095488
1552515_at	-0.3132944	0.20830202	-0.27487206	-0.028532028	0.13555908	0.028532267	0.05345106	-0.27016068	0.42247772	-0.12730503	-0.2545681	0.17222404	-0.084718704
1552516_a_at	-0.23062515	0.29459095	-0.065663815	-0.46787643	0.03286457	-0.001333714	-0.44582748	-0.67333937	0.001333714	-0.22451448	0.3289976	-0.21159124	0.06058407
1552518_s_at	0.26323175	-0.04350114	0.18020368	-0.18854761	-0.5080948	-8.94E-04	-0.37134624	0.83490753	8.94E-04	0.27270794	0.26446915	-0.37884808	-0.18524384
1552519_at	-0.6377363	-0.6345701	-0.71305275	-0.49281073	0.27373505	-0.22380877	-0.62539434	1.0228534	-0.11947012	2.624002	-0.1514411	0.84911346	0.11947012
1552520_at	-0.1176517	-0.06400561	-0.12328601	0.21472597	0.080020666	-0.027811766	-0.032897472	0.2019546	0.11876583	-0.17899275	-0.11619449	0.18678236	0.058465242
1552521_a_at	-0.18407273	0.09716582	-0.22661066	0.100156546	0.13961434	0.089432	-0.06666565	0.16330886	0.07705665	0.04469037	0.39170885	-0.00545907	-0.18258095
1552522_at	-0.009661198	0.14694762	-0.30488682	0.06922197	-0.041745663	0.39378905	-0.034358025	0.015845776	-0.059094667	-0.24348807	0.20028877	0.30685997	0.12798333
1552523_a_at	0.004561663	-0.2357049	0.07058549	-0.07025528	0.060987234	0.07691479	0.103850365	-0.14663792	0.48034048	0.11360073	0.4471364	0.43023777	0.43301892
1552524_at	-0.37926102	-0.20156765	-0.4168644	0.12195778	0.3616519	0.11287212	0.12947178	-0.46938753	0.031248093	-0.24688244	0.009135723	0.63369083	-0.009135723
1552526_at	-0.16585684	0.15850163	0.079595566	0.520381	-0.029738426	-0.10758066	0.05634737	-0.3007133	-0.3522148	-0.45450568	0.029738426	0.35409927	0.42990828
1552528_at	-0.1949358	0.1648283	-0.1575675	0.065636635	0.012320519	0.13820124	0.092160225	-0.24064493	0.56450033	-0.0774107	-0.029772758	0.5044284	-0.09434128
1552531_a_at	0.01411581	-0.073596	-0.47894573	0.12082434	0.47310352	-0.032767773	0.45694256	-0.48542643	0.10240412	-0.15082121	0.26417518	-0.011515141	0.11156869
1552532_a_at	-0.016128063	-0.3057921	-0.016948223	-0.03367901	0.014817476	0.19634962	0.01987362	-0.04569578	0.06706715	0.29266334	-0.16593647	-0.003966808	-0.09541154
1552535_at	-0.2265935	0.24704552	-0.26225185	0.14203501	-0.07319975	-0.089037895	0.12333202	-0.23171759	0.1044693	-0.35927773	0.1519413	0.7299857	0.2879882
1552536_at	0.21455812	-0.13850069	0.034059525	0.09075451	-0.53384876	-0.17195082	-0.16321278	0.238976	0.3893628	-0.54151344	0.08593607	-0.024294853	0.005417347
1552538_a_at	-0.2084446	-0.053319693	0.45577717	0.11933541	-0.15676546	-0.005988836	-0.2255578	0.04451728	0.025315046	-0.32270432	0.32890654	0.12374067	0.005988598
1552540_s_at	-0.35060406	0.10298681	-0.09422779	-0.08088446	-0.031484127	-0.00976944	-0.11608362	-0.14629793	0.6797347	0.17680883	-0.25386715	0.46525192	0.36808586
1552541_at	0.36775064	-0.04633856	-0.005067825	0.5498047	0.36668777	0.026733398	0.002615929	-0.73310184	0.17958784	-0.35459852	0.212852	0.44802904	0.19119406
1552542_s_at	1.8192105	0.95522404	0.5847359	0.5482125	1.2316031	0.27510738	-0.11589432	-0.16341162	-0.35207605	-0.07101059	-0.7048669	-0.34272575	-0.034450054
1552543_a_at	-0.2951007	0.31025648	-0.007298708	0.17607331	0.2430706	-0.21420217	-0.002740145	-0.31102037	-0.092220545	-0.17086649	1.1657033	0.5990267	0.1849916
1552544_at	-0.23970628	0.12712121	-0.11770105	0.24276185	0.22404695	0.5581014	0.3591869	-0.10730481	0.14356089	-0.45695853	-0.30105162	0.4104507	0.48820615
1552546_a_at	0.30259347	-0.089850664	-0.20666003	0.0413754	-0.06648421	0.20148611	0.16902852	0.010216951	0.6018841	-0.31769204	0.1307013	0.13862729	-0.015380383
1552548_at	-0.16643357	0.2547331	-0.22549391	0.47939157	-0.014209032	0.08112931	0.079264164	-0.099752426	-0.16800714	-0.060292006	0.53474617	0.6795008	0.006250382
1552549_a_at	-0.21980858	0.021265507	-0.43065405	0.31686163	0.2742815	0.1849637	-0.10947561	-0.5481558	-0.1030817	-0.42782784	0.02808094	0.5957794	0.054966927
1552552_s_at	0.4579165	0.023071766	-0.016230345	0.1520617	0.8588085	0.10442352	-0.035412073	0.001536846	-0.26838446	-0.06967473	0.40768075	-0.10870242	-0.001536846
1552553_a_at	0.10410261	0.30679655	-0.66053724	0.65948486	0.09002972	-0.20935059	-0.6895132	-0.54086924	-0.83858633	0.49634075	-1.016489	-0.35092163	0.29643726
1552554_a_at	-0.26328897	0.5040083	-0.32919312	0.3634858	0.06354332	0.002266169	-0.06763911	-0.43098974	-0.16481972	0.36488056	0.003266096	0.28211498	0.37870002
1552555_at	-0.24914122	0.08252287	-0.20243311	-0.005215168	0.20194149	0.343122	-0.050122738	-0.4817214	-0.20634604	-0.12192249	0.22188663	0.39384794	0.30661726
1552557_a_at	-0.44971728	-0.5420406	0.3814857	-0.06264973	-0.021613598	-0.16903782	0.33108115	0.19044447	0.15367603	4.92E-04	0.5519533	-0.3852291	0.9940853
1552558_a_at	-0.33380985	0.53709316	-0.28321266	0.08733511	0.031285286	0.40988636	0.075321674	-0.4573784	0.358922	-0.29401064	0.088881016	0.6539278	-0.17749357
1552559_a_at	-0.170887	0.25952673	-0.2818346	0.075202465	0.07124233	0.14392567	0.019521713	-0.3206408	-0.019521713	-0.6062114	0.08718443	0.80238056	-0.08295536
1552562_at	-0.19294643	-0.17321587	0.15558147	-0.13286638	-0.21702814	-0.16381359	0.14522457	0.18084002	0.7820287	0.28372145	0.2630763	0.25539732	0.3499775
1552563_a_at	0.7865286	0.22620869	-0.01051569	-0.083623886	0.09699345	0.24576712	-0.31890082	-0.26480246	0.024566174	-0.20671654	0.11767101	0.027348518	-0.09856653
1552564_at	0.15481329	-0.06889582	0.27096605	-0.18773627	-0.32971644	0.006504774	-0.18512678	0.29082894	0.34947133	0.23152423	0.9129591	-0.08983207	-0.16388774
1552566_at	-0.2773559	0.030536652	0.10348225	-0.04975176	-0.17186356	0.16787457	-0.08526611	-0.1722095	0.3557222	0.48561144	0.69856405	0.7215705	-0.1600194
1552568_at	-0.3062215	0.20072246	-0.22935677	0.26150537	0.16336894	-0.002876997	0.07229829	-0.61155725	0.23621535	-0.658901	0.048268557	0.58559585	0.002876997
1552569_a_at	-0.2677052	-0.16589642	-0.1388874	0.29011583	-9.63E-04	0.24710178	0.1499114	-0.38974047	0.20882654	-0.20691729	0.18436146	0.16126108	0.09409428
1552570_at	0.02374196	-0.009886742	-0.18156338	-0.04747367	0.02374196	0.22812533	0.16990471	-0.1554873	0.3959272	-0.09717131	0.6922972	0.6167371	0.048187017
1552572_a_at	-0.08803797	-0.21097755	-0.10316801	-0.063462734	-0.18327522	-0.005207062	0.018358707	-0.009570599	0.2274139	0.06910181	0.17972326	-0.16394424	0.11899996
1552573_s_at	0.21903896	0.023503304	-0.15658545	-0.08961344	-0.16468787	-0.1582489	0.10899353	-0.08660674	0.07253075	0.5281012	0.1708386	0.22183728	-0.023503304
1552575_a_at	-0.43341422	-0.087034464	-0.33072042	-0.17296934	-0.10481119	-0.4706595	-0.31453347	0.38326502	0.38362265	0.09288883	0.12237215	-0.05141139	0.5154886
1552576_at	0.09619284	0.091259	-0.015795708	0.17535305	-0.1554339	-0.10792589	0.16446257	-0.23963761	-0.03231287	-0.306602	0.015795708	0.27333355	0.33215237
1552578_a_at	0.031582832	-0.16062737	-0.045247555	-0.03517461	0.0680275	0.048671722	0.010424614	-0.24394536	-0.28976607	0.20213032	-0.2807865	0.17337084	-0.060840607
1552579_a_at	-0.32546353	0.11983514	-0.4476862	0.59815645	0.13477468	-0.3503642	0.33878708	-0.10521364	0.19299984	-0.7127614	0.13304996	-0.064165115	0.5768504
1552580_at	-0.11569643	0.26904154	0.067674875	-0.04874611	0.18662024	0.2652421	0.28318143	-0.16982698	-0.08232808	-0.07987118	0.41658425	-0.09993625	-0.013580084
1552582_at	0.10025215	0.10048962	-0.17493153	-0.12693334	-0.08300352	0.109133005	-0.006909609	0.03982234	-0.030314922	-0.30392075	-0.054506063	0.06618643	-0.23421645
1552583_s_at	-0.44961405	0.21827817	-0.17392755	0.3175869	0.052037	-0.16587949	-0.06721306	0.007523537	-0.14967585	0.16153765	-0.13888097	0.1090796	0.4219103
1552584_at	0.6621709	0.6408839	0.5393305	0.335752	0.54011583	0.5492282	-0.13057518	-0.5536051	-0.13161325	-0.9228587	-1.1952939	-0.96626425	-0.6969085
1552585_s_at	-0.23065162	0.011608362	-0.33397055	0.20031166	-0.040301085	-0.10617995	0.027172089	-0.17903662	-0.18635559	-0.0257833	0.30160928	0.16989446	0.028247356
1552586_at	-0.06305504	-0.119333744	-0.32233572	0.16124678	0.49251127	0.19867373	0.27258587	-0.38834262	0.38047075	-0.55377245	0.23692179	0.8478317	0.10560608
1552587_at	-0.1185267	-0.15660572	0.04226494	0.022405148	0.07928252	0.09776068	-0.08608532	-0.04338312	0.010023594	-0.07640147	-0.09546471	0.20672464	0.14429665
1552588_a_at	-0.26694775	-0.09319687	-0.17656994	0.16316175	0.32332373	0.08604956	0.30117393	-0.14355874	0.039940357	0.025954247	-0.087118864	0.257349	0.19412923
1552590_a_at	-0.01879692	0.079609394	7.90E-04	-0.03750062	0.044816494	-0.05407667	-0.11117029	-0.014688492	0.16011357	-0.29182053	0.38604188	0.16639185	0.02366352
1552592_at	-0.04496622	0.11918306	-0.007063389	-0.002185583	0.1151011	0.042224646	0.03716588	-0.12766504	0.043020725	-4.05E-04	0.07322335	0.28481507	-0.06542683
1552594_at	0.006896019	0.4325533	-0.2450738	0.035796642	0.22675896	0.2871456	-0.030427456	-0.49144697	-0.051573277	0.006083965	0.6979723	0.16943741	-0.08561516
1552596_at	0.053211212	0.2749772	-0.22915983	0.17799997	0.22421026	0.39051342	-0.09145403	-0.38827085	-0.010696411	-0.63083744	0.073735714	0.44680405	-0.030166626
1552598_at	-0.19018984	-0.008342266	-0.37931657	0.5257549	0.39017725	0.12309599	0.15479279	-0.34046865	-0.26606727	-0.6154597	0.2308402	0.53502655	0.33086014
1552599_at	-0.19437265	-0.17582655	-0.15641904	0.30368257	0.050189257	-0.18635917	0.23919511	-0.32043839	-0.16555619	0.015291214	-0.25067973	0.5382292	0.46261144
1552602_at	-0.10922003	0.4643879	-0.0976758	0.16376019	0.26779842	0.46648264	0.11522865	-0.5105214	0.6150217	-0.09069681	0.8167095	0.99503803	0.027003288
1552604_at	-0.16191244	0.053097248	-0.36661553	-0.14764428	0.09387016	0.17004108	-0.15037417	-0.13206315	0.7398119	0.003148556	0.8865833	0.10222626	0.07980585
1552605_s_at	-0.3315785	0.30971742	-0.17110467	0.34376502	0.14452457	3.29E-04	0.024688005	-0.10080743	0.050000906	-0.4217806	0.2710204	0.56189513	-0.07032299
1552607_at	0.05334139	-0.3430755	-0.57313204	-0.052245855	-0.11077738	-0.31828284	-0.13543963	0.39913583	0.2487557	-0.11537576	0.34724307	0.5660031	-0.09928703
1552608_at	-0.091489315	0.08269167	-0.06917453	0.36421824	0.041221857	-0.07287717	0.38616467	-0.065918446	0.13462543	-0.16566968	0.035523415	0.23519373	-0.13450146
1552609_s_at	-0.030879498	0.090553045	0.040151358	0.23079324	-0.02063036	-0.025518656	0.16601443	-0.22274947	-0.04475546	0.040884018	-0.07552409	0.28636003	0.017022848
1552610_a_at	0.25296688	-0.028870583	0.5371275	-0.26152992	-0.036236763	-0.06453228	-0.09539795	0.023682594	0.08820057	0.19786358	-0.023682594	-0.9369774	-0.5825844
1552611_a_at	0.6524458	0.2338047	-0.27017784	0.04397583	-1.4087276	0.10777569	-0.68165016	-0.26887512	0.2794056	-0.13729572	-0.22926998	-0.7860842	-0.9967766
1552612_at	1.0913053	0.88877153	0.8924899	0.677053	0.59896994	1.0776248	-0.021586895	-0.592844	-0.08011198	0.25365257	-0.6590986	-0.88992596	-0.1020627
1552613_s_at	1.3393178	0.37409163	1.0809274	0.8714652	0.51989794	0.5231204	-0.006468773	-0.39500237	-0.56040525	-0.09858656	-1.5068669	-1.6118436	0.006468773
1552615_at	0.011348248	-0.18879223	0.07716179	0.050723076	-0.17962027	-0.011348248	-0.09484005	0.10003281	-0.18502903	0.62572575	-0.43492842	0.21919727	0.2959566
1552616_a_at	-0.10647631	0.04001808	-0.2612276	-0.50455976	-0.46311307	-0.094162464	-0.2781644	-0.04001808	-0.06915283	1.2680669	0.47071123	0.21381378	0.07012844
1552617_a_at	0.29483318	-0.05961609	0.27550983	0.027825832	0.18129253	-0.22281313	-0.16732645	-0.19704437	-0.2008214	0.1690607	-0.49355316	-0.89105606	-0.027825832
1552618_at	-0.07274151	0.10649204	0.2887659	0.5235567	-0.33932972	0.275877	-0.061027527	-0.26580715	-0.002710342	0.40307045	-0.36937714	-0.103755	0.15631104
1552619_a_at	0.7905812	0.4899621	-0.11168432	0.8089032	-0.5341058	0.32386637	-0.22328234	0.20877838	-2.0040936	0.2060132	-0.9026184	-1.9012992	0.18574286
1552620_at	-0.51509714	0.24576902	-0.65449524	0.30963945	0.22940588	0.10752201	-0.10460234	-0.6614213	0.26758337	-0.5996947	0.3700428	0.72803307	-0.11227417
1552621_at	0.47532654	0.17948914	0.040654182	0.06213188	-0.8727026	0.18327332	0.090836525	0.004236221	-0.004236221	0.46125793	-0.200243	-1.0881996	0.15126514
1552622_s_at	0.53237677	0.4028268	0.2470088	-0.04458809	-0.6630721	0.20160103	0.22186899	-0.05681324	0.0937562	0.40327215	-0.014809608	-1.0393472	-0.06360102
1552623_at	1.9161916	-0.060046196	0.35053396	0.017675877	0.8748741	0.58490944	-0.017577648	-0.75040746	-0.23438072	-0.578907	-0.4020505	-0.28329802	-0.7994957
1552625_a_at	0.876914	0.19096899	-0.20060539	-0.046184063	0.30694103	-0.17799377	0.5420513	0.25991583	-0.28528404	0.328928	-1.1006536	-1.4914913	-0.06932402
1552626_a_at	0.43902397	0.14873838	1.6028175	1.3856335	0.34888697	0.8934164	-0.27622986	0.2318201	-0.4289422	-0.92149734	3.29E-04	-3.29E-04	-0.09666538
1552627_a_at	0.39559984	-0.034397125	0.243711	-0.4353857	0.003322125	-0.68284893	-0.003322125	-0.053902626	-0.8684263	0.9955039	0.03211832	-0.43682146	0.2205615
1552628_a_at	0.118058205	-5.09E-04	0.10981941	-0.062719345	5.53E-04	-0.2634554	-0.124115944	-0.048942566	0.14104652	-0.100167274	0.001396179	-0.34734726	-0.05887699
1552629_a_at	-0.22364831	-5.29E-04	-0.15699673	0.25673866	-0.006026506	-0.03132558	0.12551022	-0.12587094	0.1275177	-0.30350947	0.1189785	0.89250326	-0.071109295
1552630_a_at	0.04182005	0.79963636	0.011798859	-0.080461025	0.02157259	0.4089384	-0.37369537	-0.24630213	0.41268063	-0.39572906	-0.097658634	-0.13945913	-0.21357203
1552631_a_at	-5.08E-04	0.018015385	-0.06759596	-0.5304985	-0.5055647	0.59004354	-0.06449604	0.12098837	0.49699974	0.17830133	0.84101915	-0.06145382	-0.5112715
1552632_a_at	0.3740859	-0.01804781	0.5696273	0.30139256	0.18632936	-0.089190006	0.05256033	-0.2591071	0.07728672	0.46882582	-0.09099722	-0.117768764	0.63307047
1552633_at	0.82787323	-0.30272532	0.18274403	-0.021191597	0.11985254	0.052919388	0.0638423	-0.18427372	0.24327612	-0.43750763	-0.42110538	-0.24532509	-0.094027996
1552634_a_at	1.7250404	0.66026115	0.73269224	-0.024624348	0.16331768	0.6794615	0.024624348	-0.17571735	-0.14960098	-0.2538066	-0.03296137	-0.23471498	-0.47252178
1552637_at	-0.44101453	-0.079426765	-0.15455627	0.080690145	0.04004264	0.099519014	-0.08454871	-0.5005491	0.2433567	-0.43763876	-0.10463452	0.36933374	-0.006531715
1552639_at	-0.12138891	0.35525322	-0.22148228	0.5249076	0.4259348	0.563097	0.31147623	-0.75297594	-0.12887144	-0.5217118	-0.30293512	0.10056734	-0.28028536
1552641_s_at	0.18520927	-0.1840806	-0.4830041	-0.55378675	-0.26109934	0.36780834	-0.09622383	0.0157547	-0.018619537	0.11635876	-0.077857494	-0.23509407	-0.14240456
1552643_at	0.06410885	-0.16672659	-0.1503439	-0.20370388	0.10240555	0.04089594	0.24214745	-0.09465885	-0.18493223	0.32404137	0.17929554	-0.122737885	-0.14086533
1552644_a_at	1.1359129	0.6447282	0.4421649	-0.014901161	-0.10720682	0.81258154	-0.20060587	0.087831974	-0.009509563	0.009509563	-0.15670729	-0.15377855	-0.7412839
1552646_at	-0.5889201	0.009137154	-0.38892365	0.028807163	0.09959984	-0.29753113	-0.058727264	0.037220955	0.3983469	0.11461115	0.48266172	0.566051	0.43319654
1552648_a_at	0.844399	0.5272918	0.37632847	-0.22868252	-0.22235155	0.18698502	-0.3555007	0.43579626	-0.5403042	-0.055666447	-0.56567	-0.38283014	-0.31995392
1552649_a_at	0.12767982	0.10189104	0.12818813	0.31522608	0.04474306	0.061733246	-0.02533102	-0.03683853	0.0427742	-0.18150425	0.02533102	-0.10009289	-0.23034286
1552651_a_at	-0.001338482	0.25044203	0.027106285	0.22592592	0.013214111	0.27880144	0.10613203	-0.25042248	-0.06873512	-0.2582016	0.2169962	0.7505255	0.0782671
1552652_at	0.035604954	0.037620068	0.1734314	0.19209671	-0.013977051	-0.06576109	-0.033791542	-0.1867814	-0.2481637	0.30056334	0.19845152	-0.13944387	0.009428501
1552656_s_at	0.74107504	0.1501894	-0.082247734	0.23039722	-0.43916988	0.032041073	-0.0920167	-0.3420601	-0.11103153	-0.001344681	0.42939663	-0.032613754	0.18698883
1552657_a_at	-0.17605591	-0.12860394	-0.37825203	-0.021825314	-0.034659863	0.3353567	0.032632828	-0.43786263	0.67494774	-0.4722557	0.5064082	0.676178	-0.055349827
1552658_a_at	-0.14701676	-0.2668891	0.053647995	-0.43269587	-0.23240995	0.084760666	-0.34723115	0.008771658	0.067432165	0.14059448	-0.021538734	-0.18663812	-0.008771658
1552660_a_at	0.14432812	0.06522179	0.50651836	-0.33079815	-0.004803658	0.10538101	0.017491817	-0.48016357	-0.1506648	-0.12129402	0.004803658	-0.6143141	0.006601811
1552661_at	-0.07007742	-0.18774605	0.11226225	-0.103052855	0.035212517	-0.19826531	-0.20808315	0.006273508	0.008532524	0.017008066	0.3212123	-0.07111788	0.036892414
1552662_a_at	-0.30672407	-0.065972805	-0.007976532	0.077254295	0.17949486	0.4509015	0.007976532	-0.09039688	0.5327153	-0.026664257	-0.27442217	0.7751694	0.35601425
1552663_a_at	-0.45107698	0.042625427	-0.41745567	0.34897566	0.03793907	-0.14009953	0.45170403	-0.40401077	-0.039394855	0.1372137	0.59516144	0.3672843	0.35555267
1552664_at	-0.30119324	0.038054466	0.20985079	0.3692336	0.08982992	-0.002781868	0.2139616	-0.10143614	-0.57353306	-0.15247631	-0.48832893	0.27414608	0.02607727
1552665_at	-0.61018896	0.08263016	-0.13195324	0.090120316	-0.19080973	0.28117132	-0.06192684	-0.08752775	0.47910738	-0.06616402	0.0825758	0.9089532	0.09848356
1552666_a_at	-0.15732503	0.16918159	0.001911402	-0.15422297	0.060836792	0.27063656	-0.06585097	-0.053459406	0.20681787	-0.25608706	-0.027133942	0.14628696	-0.14437556
1552667_a_at	0.34439802	0.33360338	-0.5920968	-0.58802557	-0.4743886	0.51397276	-0.74761915	0.14880896	0.020819187	-0.020819187	-0.15764046	-0.7422848	-0.1834774
1552669_at	0.04133129	0.10632801	-0.31935954	0.07227087	0.2901504	0.35884166	0.024252176	-0.1846366	-0.115560055	-0.116861105	-0.024252415	0.2182622	0.12863398
1552670_a_at	-0.3027196	-0.29361916	-0.01389122	0.26694775	0.050705433	-0.10612345	0.14396667	0.7255368	0.4386282	0.01252842	-0.014601707	-0.25695324	-0.13066387
1552671_a_at	0.11119938	0.3446486	0.4507985	0.3557973	-0.11450434	0.8112831	-0.0980978	-0.19637442	0.051858187	-0.01840949	0.23138237	0.008506537	-0.20159602
1552672_a_at	-0.010575295	0.5270052	-0.1396246	0.19384623	0.48940563	-0.33159018	0.052536488	-0.27378702	0.22273493	-0.42498827	0.29214144	0.81066704	0.5309129
1552673_at	-0.120983124	-0.07496023	-0.027402163	0.22022939	0.34712481	0.014549494	0.13699627	-0.19885015	0.2722559	-0.10814452	0.51299	0.19950104	0.20949745
1552674_at	-0.1208477	0.014900923	-0.17456102	-0.027604103	-0.15260291	0.082886696	-0.09430504	-0.30552626	0.24316025	-0.039658546	0.1721878	0.3167069	-0.12295532
1552675_at	0.17702103	-0.173666	-0.010637999	-0.10931969	-0.021239042	0.22258043	0.02794075	0.024842024	0.009212732	-0.06553078	-0.10338235	0.13788843	-0.09413719
1552676_at	-0.66427135	0.01988554	-0.3901198	-0.009580135	0.031815052	0.40781832	0.013062	-0.68284345	-0.081691265	-0.23981905	0.11211109	0.09644079	0.009580135
1552677_a_at	-0.01421833	0.3796053	0.11299038	-0.038969994	0.13071299	0.13095093	-0.13947535	0.16573954	-0.102991104	0.009664059	0.28207254	-0.3178773	0.0578804
1552678_a_at	0.5611839	0.35692453	-0.005137444	-0.12487841	-0.06390476	-0.63518	0.07804155	-9.52E-04	9.52E-04	0.02416706	-0.58383894	-0.41977406	0.39363623
1552680_a_at	1.9228988	0.7901478	-0.24558401	0.8835664	-0.1530428	0.42928886	0.13269353	-0.10512471	-0.28616667	-0.051714182	-0.20476937	-0.10247207	0.02600646
1552682_a_at	0.07119179	0.3317101	-0.045675755	0.22154713	0.071474314	0.068175554	-0.15776873	-0.15992999	0.06502843	-0.03362012	0.093544245	0.09126973	-0.06527901
1552684_a_at	-0.020484924	0.19355106	-0.34651947	-0.13939285	-0.16046429	-0.25074792	0.044896364	0.008390665	-0.008390665	0.2361803	-0.37996292	0.11765289	0.36082125
1552685_a_at	-0.24573183	0.024077415	-0.42443085	0.25752163	0.26682854	0.062081814	0.24498892	0.06439781	-0.2965865	0.16217518	-0.024077415	-0.075615406	0.29265547
1552686_at	-0.37895203	-0.2993908	0.00965023	0.38594294	-0.093382835	0.04293537	-0.027968884	-0.22086334	0.10503769	-0.11428499	0.2157669	1.15939	0.04160452
1552687_a_at	-0.37795424	-0.02192545	-0.12562346	-0.031049013	-0.014372587	0.15778542	0.04208374	-0.17837048	0.20235825	-0.37795424	0.041424036	0.2397964	-0.072868824
1552689_at	-0.38752794	0.035455227	-0.07653761	0.54527617	0.007643223	0.16849995	0.5643506	-0.077224255	0.09190273	-0.046488285	-0.28056955	0.8178668	0.2568221
1552690_a_at	0.019023418	0.17878628	0.11631632	0.30623102	-0.14380932	0.4031105	-0.024516582	-0.082069874	-0.11632872	0.52603817	-0.10177231	0.049494267	0.082006454
1552691_at	0.38564587	0.003020763	-0.089678764	0.90822554	0.032032013	0.043591022	0.28516054	-1.068881	-1.007381	0.14434576	-0.61539364	-0.37486315	0.94607115
1552693_at	0.34023714	0.27370405	-0.28677607	0.15546441	-0.08766079	-0.17015743	-0.3964715	-0.47939062	0.14094114	0.28947878	0.5985999	-0.43676686	-0.07759929
1552694_at	0.10685086	0.21470189	-0.17599368	-0.046311617	-0.18877172	0.056524277	-0.36864662	0.29571414	0.24169588	0.39585567	0.083841324	-0.18248653	-0.19340539
1552695_a_at	-0.18594933	0.15959167	-0.16303349	0.116595745	-0.37098885	-0.42721844	0.007207394	0.16188335	-0.26643896	0.26213074	-0.007207394	0.29948807	0.38792372
1552696_at	0.44048405	0.35268998	-0.003454685	-0.082453966	-0.13923216	0.098777056	-0.19188046	-0.28800988	-0.14365005	0.2068317	0.003454447	-0.2730775	-0.040737867
1552698_at	-0.29831076	0.48180532	-0.5573573	-0.020338535	0.4399433	0.20882511	0.21591234	-0.5824528	0.12795305	-0.04356098	-0.5166497	0.6627097	0.3465333
1552701_a_at	-0.03242302	0.7974272	-0.1689415	0.8401146	0.099407196	0.3285179	-0.2284174	-1.1047268	0.055499077	-0.645174	-1.3208961	-0.7477007	-1.2036629
1552703_s_at	0.3208313	0.4260168	0.5078211	1.3293324	0.74760914	-0.022967815	0.57904434	-0.59151363	-0.44152784	-0.12765932	-1.6323967	-1.0013256	0.022968292
1552705_at	-0.14795804	-0.23504019	0.017040253	-0.16199136	0.19322348	-0.07344985	0.16180253	0.16180253	0.03490162	-0.08498883	-0.017040253	-0.1582458	0.25422907
1552708_a_at	-0.069472075	-0.034523726	0.017158985	-0.040171385	-0.13535261	0.014366388	0.25169182	-0.028056622	-0.081324816	0.02237606	0.10335922	0.08721924	0.23512888
1552711_a_at	-0.38403082	-0.19573879	-0.26279116	-0.61029243	0.20384121	-0.04480791	0.28052998	0.30992556	-0.11238146	0.25341892	0.2665925	0.13163328	0.057203293
1552712_a_at	-0.4740157	0.43582964	-0.13118505	0.26753378	-0.08079147	0.051424503	-0.11871624	0.2576456	-0.18248034	0.06195402	-0.009093285	-0.30071115	-0.30759478
1552713_a_at	-0.09834862	0.30151653	-0.61903	0.04258561	0.060498714	0.4442129	-0.067356825	-0.3259945	0.5726013	-0.22915721	-0.007429123	0.30580807	0.007429361
1552714_at	-0.10720563	-0.025910616	-0.04734397	0.17550683	0.019755602	-0.15403986	-0.050159454	-0.16409922	-0.17309165	-0.50303864	0.35860014	0.62584066	-9.17E-04
1552715_a_at	0.0770669	-0.040488005	0.014489412	0.07446599	-0.016675234	-0.15482163	0.054308176	-0.12069702	0.020032406	-0.07348037	0.15547395	0.09250283	0.11079645
1552716_at	-0.15751314	-0.020497799	0.35248613	-0.69468594	-0.24848413	-0.556571	0.037679195	0.7484255	-0.3026619	0.43561172	0.28463888	-0.3857193	0.046927452
1552717_s_at	0.007032394	0.18121052	0.1672163	0.12427902	-0.1620512	-0.047855377	-0.00823307	-0.1754198	0.16310024	0.12078571	-0.22665596	-1.4051232	-0.008345604
1552718_at	-2.62E-04	0.19552755	-0.23049116	0.19134474	0.104417324	-0.13629103	0.007547379	-0.3956132	-0.055655003	-0.61360884	-0.069401264	0.75399923	0.57502985
1552719_at	0.41552734	-0.22485542	-0.4176445	-0.057335854	0.044597626	-0.29693127	0.025297165	0.33977747	-0.048012733	0.12497425	-0.90207815	-0.29503536	-0.08268404
1552721_a_at	-0.3399701	-0.28197622	0.016319752	-0.26946807	-0.34163427	0.007940769	-0.28439593	0.19057894	-0.25227618	0.41398716	0.38661146	0.24593878	-0.02108407
1552722_at	-0.06568217	-0.27659822	-0.08327007	-0.13220954	-0.009196997	0.07243657	-0.1989801	-0.15362859	0.21115136	0.0254817	0.32632494	0.034468174	0.006187677
1552724_at	-0.09006071	-0.12628317	-0.05912161	-0.11254358	0.058197975	-0.064049244	0.062316418	-0.29043102	-0.15444279	0.58420706	0.035001755	0.38651514	0.32951975
1552725_s_at	-0.19049978	0.4068513	-0.14126873	0.001846314	0.054514408	-0.032401323	0.11376691	-0.20022559	0.28388405	-0.18370295	0.1898396	0.15703583	0.22084665
1552726_at	-0.17592764	0.30353546	0.89747953	0.12335825	0.007348537	0.16062546	0.6564679	-0.23981762	0.23574305	0.83961964	-0.25083923	0.11526346	0.69113255
1552727_s_at	-0.029408455	0.088591576	1.4690552	-0.95567894	-0.072031975	-0.30591583	0.59950256	0.4002447	0.4672289	0.5580845	0.029408932	0.12645817	1.1512594
1552729_at	0.057960033	-0.01594305	-0.12812996	-0.077837944	-0.08598232	0.17836952	-0.13105536	-0.077837944	0.02055931	-0.16273594	0.67035055	0.7170806	0.26723528
1552730_at	-0.23899674	0.4220209	-0.22892547	-0.10666776	-0.07199192	0.3759818	-0.15127802	0.1322596	0.065271854	0.26443863	0.42116165	0.048547268	0.046462297
1552731_at	-0.02613902	0.20897222	0.019789457	0.039638758	-0.095618725	0.17008448	-0.08431578	-0.15785074	0.12703991	-0.14309168	-0.10482836	0.045559883	0.021787643
1552732_at	0.030302286	0.1660881	-0.092867374	0.101533175	-0.031253815	0.18238378	-0.09743047	0.001307249	0.23233008	0.081165075	-0.05846238	0.18233514	0.04809165
1552733_at	0.024459362	-0.4198737	0.21022224	-0.4444604	0.39436722	-0.27148533	0.51159763	0.73391724	0.33936214	0.47148228	-0.06583166	0.37090206	0.3828535
1552734_at	0.72489953	0.028037548	-0.017605305	0.13602471	-0.006622553	0.006622553	-0.2117126	0.22317529	-0.37504482	0.21490383	0.08384657	0.09892559	-0.029907942
1552735_at	-0.0728035	-0.020695686	-0.30979252	-0.30150962	-0.26212764	-0.49028397	-0.11316872	0.7110281	0.54062986	0.56026936	0.7161908	0.8815751	0.23858023
1552736_a_at	0.36664128	0.22813559	-0.124210835	0.1196363	-0.05132246	0.36179304	-0.02196145	-0.2815311	0.5069804	-0.010344029	0.27388668	0.09755397	0.01034379
1552737_s_at	-0.15615177	0.030347347	-0.16597271	-0.48646307	-0.3316779	0.32200336	-0.28346825	-0.26180506	-0.40919065	0.55634785	0.5393901	0.12346983	-0.013145924
1552738_a_at	-0.120705366	0.01152277	0.58069754	0.067864895	0.5565114	-0.2022059	0.194731	-0.108376265	-0.18307352	-0.67915726	0.057197332	0.14898014	0.067864895
1552739_s_at	-0.37858582	-1.0719976	-0.13432264	-0.004082203	0.5149727	-0.19673824	0.11625099	0.10832596	-0.6228962	0.008709431	-0.26623106	0.10178566	0.24287558
1552740_at	0.03812027	0.25089884	-0.21055746	-0.08832383	0.30393958	0.08825302	-0.046779156	-0.00335598	-0.012845516	-6.59E-04	0.72454906	0.10827017	0.011111736
1552742_at	0.30008078	-0.10184717	-0.040433884	0.07352948	0.04590106	0.31668854	-0.019622087	0.053255558	0.40788984	-0.3828454	0.08574605	0.041130066	-0.103394985
1552743_at	-0.19009256	0.049543858	-0.18616414	0.010259151	-0.09602785	0.18661547	0.12680674	-0.22688842	0.07322168	-0.22150636	0.6296387	0.5171485	0.06646967
1552745_at	-0.25031972	0.25250292	-0.16209364	0.014816999	0.004420281	0.01688838	0.002207756	0.012499094	-0.29378128	-0.006699324	-0.002207756	0.11251259	0.2034576
1552747_a_at	0.043497562	-0.16755104	-0.08551049	0.15505624	-0.042550087	0.10479832	0.13243008	-0.032704353	-0.013103962	-2.12E-04	0.21207285	-0.113206625	-0.17031789
1552749_a_at	-0.1657505	0.30687666	-0.26671124	0.2145648	0.15200043	0.2881341	0.028644562	-0.567132	0.5643854	-0.71232796	0.033985138	1.1864662	-0.06518555
1552750_at	-0.09425259	0.005452395	-0.122733355	0.17440248	0.073756695	0.13462186	0.093310595	-0.12543893	0.1145072	-0.17927885	0.4937234	0.3100443	-0.030535698
1552751_a_at	-0.31993222	0.3649888	-0.35360646	-0.027834415	-0.16905785	-0.03853321	0.013645649	-0.4382484	0.5494218	0.052217484	0.76406336	0.738462	0.09544563
1552752_a_at	-0.38640785	-0.36015654	-0.2527485	-0.025341988	0.18679166	0.07899141	-0.056095123	0.019738197	0.00521946	-0.23542571	0.24459028	0.60089254	0.07081604
1552754_a_at	-0.08825946	-0.12643194	0.08525872	-0.17070794	7.30E-04	-0.1256547	0.02037716	0.46757388	-0.09126186	0.6826298	0.40039587	-0.132097	-0.12704158
1552755_at	-0.30707598	0	-0.17763901	0.03667116	-0.3658738	0.55143595	-0.1311965	-0.12456703	-0.39613485	0	-0.002979279	0.23769903	-0.12933111
1552757_s_at	-0.06462526	0.076331854	-0.08185315	0.3430369	-0.10492945	0.814621	0.10692334	-0.3326974	-0.015086651	-0.09625912	0.07548642	0.20680308	-0.043925762
1552758_at	0.045701742	-0.07393527	-0.20544553	0.011171818	0.18276596	-0.056022644	-0.011171818	-0.24032617	0.06256437	0.53881073	-0.12048125	0.1672194	-0.06257415
1552760_at	0.2074976	-0.2807045	0.42737007	-0.21522474	-0.3763516	-0.41258168	0.031628847	-0.23336315	0.36137223	1.1678381	-0.3424549	0.1344428	0.18428469
1552761_at	-0.027398586	0.31137848	-0.16892195	0.27542257	0.16082478	0.32375622	-0.001596928	-0.67131376	0.08780956	-0.5573664	-0.66593647	0.6265068	0.061990738
1552763_at	0.11934233	-0.027823448	-0.019630909	-0.106123924	-0.10352492	0.010440111	-0.08334112	-0.09463835	0.0377028	-0.040412188	0.05959654	0.114308834	-0.12354541
1552765_x_at	-0.1966343	-0.03378725	-0.107933044	0.07578802	-0.001961708	-0.035291195	0.15550661	0.23592973	0.040027857	0.079303026	0.07001042	0.001961708	0.13024569
1552766_at	0.004924059	-0.28210282	-0.1146605	-0.03167224	0.33427453	0.33968878	0.06562209	-0.25820327	-0.09825063	0.311579	0.4156456	-0.20815444	0.5694003
1552767_a_at	-0.22084332	0.14092779	-0.075975895	-0.18502736	1.4614592	-0.44035673	0.8727355	-0.50366426	-0.028379679	0.14876866	-0.008344412	-0.33713913	1.4946923
1552768_at	0.014005184	0.09080267	-0.23538685	0.29394674	0.24423838	0.1444068	0.1318593	-0.17968726	-0.16795349	-0.2774105	0.6208248	-0.11226964	-0.19830346
1552769_at	-0.14891338	-0.028558731	-0.109577894	0.003257513	-0.15170813	0.17600346	0.00821805	-0.06417346	-0.003257752	-0.05399227	0.20053148	0.46900606	0.16579247
1552770_s_at	-0.22904634	-0.3889954	-0.036478043	-0.2445221	0.024440289	0.02419281	-8.91E-04	0.09961271	-0.105323076	-0.22640419	0.22539806	0.0225873	0.007680416
1552771_a_at	-0.24146867	0.027491808	0.060665607	0.05235076	0.08004069	0.1480155	0.058615208	-0.027491808	0.76866126	-0.073029995	0.38793087	0.061758757	0.06368375
1552772_at	-0.007829189	0.116449356	0.5041232	1.033987	1.0319223	0.51755476	-0.05679989	-0.39214325	-0.26214838	-0.51087904	-0.08298135	0.07944298	-0.24273539
1552773_at	0.002815247	-0.002815247	0.83105373	0.8493805	0.71855545	0.58065987	0.098525524	-0.16988277	-0.08694458	-0.6530385	-0.09745169	-0.19432735	-0.23868012
1552774_a_at	-0.46534538	-0.6885729	0.31574154	-0.13707447	-0.031460285	-0.4271798	0.11472368	1.3251438	0.2722311	0.8238611	-0.20084858	0.031460285	0.5447006
1552775_at	-0.17938423	-0.015933037	-0.5925431	0.20816326	0.49205732	-0.003947735	0.24428368	-0.36229753	0.049829483	-0.23064184	0.15618706	0.38303947	0.4580369
1552777_a_at	-0.53520083	-0.19762659	-0.038854122	-0.13472557	-0.1511383	-0.38353896	0.14963293	-0.19310665	0.2764988	0.102048874	0.54496384	0.057938576	0.28238678
1552779_a_at	-0.12758923	0.113010645	0.025395393	-0.06200075	-0.06404114	-0.00135088	0.12302494	-0.05095911	-0.03137088	-0.11589384	0.20044255	0.051429033	0.21214414
1552782_at	0.26632524	-0.059860945	-0.021269083	0.06466627	-0.17793298	0.025161743	-0.004578114	0.24149752	0.6174278	0.216856	0.2866161	0.18468499	6.53E-05
1552783_at	0.018528223	-0.19981408	-0.2260921	-0.19112253	-0.10743904	0.21522498	-0.13389516	-0.20264363	0.2034514	0.008240223	0.053073406	0.061454773	-0.08369136
1552785_at	-0.5509727	-0.030957699	-0.109993935	-0.17115402	0.11640954	0.029650211	0.28506422	-0.08851409	-0.14516878	0.10883188	0.27723813	0.34101772	0.32012296
1552787_at	-0.11217189	0.8752799	0.010898113	0.24770308	0.56418085	0.14101696	-0.29742002	0.36030197	-0.15610456	-0.072461605	0.07274914	-0.18546987	-0.26486015
1552788_a_at	0.0645833	0.51037216	-0.54993486	0.13235474	0.3691244	0.35291338	-0.045903683	-0.72424316	0.077281475	-0.08790302	0.08967829	0.11530304	-0.31997728
1552789_at	0.48287487	-0.24698162	0.4624977	-0.38754272	0.4715619	-0.38098288	0.33117867	0.48663998	0.023520947	0.3498025	-0.2588849	-0.8227072	0.30765104
1552790_a_at	0.2623701	-0.40902758	0.12702656	-0.47252703	0.49444866	-0.66836405	0.107465744	0.62936306	-0.022437096	0.27536583	0.022437096	-0.698679	0.40177917
1552791_a_at	0.08653331	-0.08240414	-0.050169706	-0.007577658	-0.030644894	0.19987178	0.007577658	-0.04241848	-0.25846052	0.037364483	0.038793087	0.024261713	0.15351367
1552792_at	0.105700016	-0.063284874	-0.10432458	-0.06799698	-0.064725876	0.018526554	-0.03634286	-0.07992005	-0.001217842	-0.120960474	0.13333035	-0.12359333	0.021780014
1552793_at	-0.7761388	-0.20817184	-0.311296	-0.09649944	0.13924456	0.09906292	0.23218536	0.012417316	-0.43053484	0.38190413	0.6272235	0.53436375	0.49132252
1552794_a_at	-0.38053083	-0.34423923	0.19172668	-0.068700075	-0.021800756	-0.028548002	0.021273375	0.18579817	-0.052045822	-0.021273613	0.5836673	-0.040053606	0.12582588
1552796_a_at	-0.14121509	0.012198448	-0.1571536	0.43009377	0.24984145	0.06540918	0.15007281	-0.18399453	-0.05312109	-0.29261923	0.25980043	0.3605702	0.044879436
1552797_s_at	-0.08149862	-0.36898708	-0.09865785	-0.09631753	0.16571903	-0.19564891	-0.086336374	-0.014099121	0.08176398	0.019841194	0.06157446	0.13600373	-0.07801151
1552798_a_at	0.1607933	0.36649942	0.07509804	0.23434448	-0.1478424	-0.011414051	-0.1237483	-0.506093	-0.5513115	0.59128094	-0.5611129	-0.64958	0.09580231
1552799_at	-0.33439207	0.32297564	-0.18062496	0.082170725	0.18337965	0.35094786	-0.002460003	-0.25163007	-0.023974419	-0.28476787	0.4168749	0.6536927	0.34648848
1552800_at	-0.49319267	0.32240963	-0.390069	0.41512442	0.2934947	0.29308796	0.03879404	-0.6703758	0.0737257	-0.5619421	-0.12701368	0.6540551	0.07706547
1552801_at	-0.088917494	-0.17548156	-0.16257596	0.15713549	0.13355851	0.14047241	0.07401633	-0.26535416	0.18026924	-0.2848916	-0.17045665	0.7436855	-0.001589298
1552803_a_at	-0.02471137	0.071127415	-0.13673759	0.31350422	0.0784564	-0.014055967	0.1346128	-0.1891725	0.28010774	-0.18043065	-0.35349417	0.22436595	0.07118344
1552804_a_at	0.14144945	0.09032202	-0.11161709	-0.017268658	-0.31135273	-0.124886036	-0.012735844	-0.047300816	-0.25163746	0.026281357	0.1243453	0.053981304	0.09681654
1552806_a_at	1.4288182	0.37552166	0.70561314	1.4158258	0.002557278	2.301546	0.02256298	-0.87590265	-0.29995203	-0.76752687	-0.18181372	-0.24156523	-0.68451595
1552807_a_at	1.3188505	0.55953026	1.3776884	2.299489	0.007767677	2.442606	0.01583147	-0.007767677	-0.4835868	-0.34383297	-0.014171124	-0.66384697	-0.88710594
1552808_at	-0.05751133	-0.004084587	0.057365894	0.3480997	-0.18253422	0.16196752	-0.04130268	-0.42021132	0.20487857	0.44211626	0.10965991	-0.023602247	0.1886692
1552809_at	-0.23318839	0.005019188	-0.047816753	0.27672124	-0.13919139	0.054753542	0.06234002	-0.005019188	0.18942404	-0.1637075	1.0585098	-0.18650508	0.11288977
1552811_at	-0.1284895	0.22815418	-0.27200413	0.18614721	0.034628868	0.12833261	0.08032417	-0.253345	0.22260809	0.2363081	-0.1506648	-0.21037102	0.084517956
1552812_a_at	0.24971104	0.014648438	0.41779757	0.005045414	-0.6848531	0.084985256	0.027265072	-0.005045414	-0.10985136	0.269197	0.4486041	-0.9165044	0.033814907
1552813_at	0.015253544	-7.61E-04	-0.1771841	-0.25770712	0.001377106	0.45305395	0.08599615	-0.39050293	0.46253586	-0.50249386	0.07700062	0.3811059	-0.39609098
1552814_a_at	0.090007305	0.30788612	-0.2824514	-0.23617911	0.22615266	0.81354284	0.00612092	-0.21851563	-0.03870058	-0.07029462	0.8383608	0.17437077	0.008706331
1552816_at	0.038009167	0.074010134	0.019162893	0.00124383	0.013017416	-0.15902662	-0.00124383	-0.06723833	0.024736643	-0.14630675	0.014845371	0.30875993	-0.13594604
1552818_a_at	0.043557882	-0.033162117	-0.093076706	0.080062866	-3.79E-04	0.035093546	3.79E-04	-0.32040524	0.05278778	-0.18655205	-0.071857214	0.5652621	0.11156368
1552819_at	-0.25599504	0.10422611	-0.3071847	0.2772827	0.1545186	0.29234505	0.25148964	-0.26011062	-0.016983509	-0.4501729	0.016983509	1.0670962	-0.112782955
1552822_at	0.479254	0.3217578	0.21043181	-0.115185976	-0.2452259	-0.033908367	-0.20669985	0.18824887	-0.35692978	-0.15093541	-0.134583	-0.2704363	-0.364789
1552825_at	-0.27770233	-0.111232996	-0.14004159	0.30789232	0.19615793	-0.062235832	-0.07769275	0.07669401	-0.04087782	0.2333448	-0.08160114	0.10344553	0.18545818
1552826_at	0.09651017	-0.049968958	-0.1337297	0.06505513	-0.035593033	0.18567061	-0.08892107	-0.16554141	0.24195147	-0.037712336	0.31397104	-0.03196168	-0.12453985
1552827_s_at	-0.18846583	-0.011049748	-0.26342106	0.1249702	-0.007468224	7.76E-04	0.080351114	-0.23437595	0.43355322	0.106808424	0.3197546	0.41527128	0.057414055
1552828_at	0.1877613	0.5321026	0.06899357	0.44691896	-0.1497736	0.43198872	-0.37152386	-0.5887232	-0.17392635	0.021653652	0.2992277	-0.27275229	-0.005599499
1552829_at	-0.03233385	-0.3786602	-0.37873745	1.0417094	-0.17631102	0.546124	-0.003572464	-0.26157475	0.89807415	0.003572464	0.55747986	0.55661154	0.4960189
1552830_at	-0.20083022	0.061682463	-0.17805243	0.005146503	-0.03608799	0.112018585	0.037791967	-0.23634005	0.23824167	-0.045038223	0.09942746	0.1715939	0.10231686
1552833_at	-0.42997932	0.013080597	-0.098621845	0.6248007	0.548172	0.385643	0.3607297	0.02901411	0.28681898	-0.09952879	0.51613045	0.25980425	0.644505
1552834_at	-0.007015228	-0.05902338	0.10314655	0.007015228	0.2341795	-0.12797284	0.17325592	-0.09740782	-0.08123016	-0.012712002	0.09630728	0.6532531	-0.07017994
1552835_at	-0.028520584	0.043299675	0.002842426	-0.002842665	0.15483832	0.123903036	-0.009880781	-0.30842304	-0.09271765	-0.17163587	0.3584659	0.014437676	0.16188645
1552836_at	-0.21896935	0.16514015	-0.18825626	0.46645832	0.27802372	-0.06798458	0.013967514	-0.21906948	0.084973335	-0.2733736	0.34801483	0.6752119	0.38026142
1552837_at	-0.019435644	-0.10674095	-0.079714775	-0.014898539	-0.29146838	0.16981149	-0.05665064	-0.0761137	0.17723584	0.14422917	0.08945441	0.016124249	0.016387224
1552839_at	-0.17641664	0.17129207	-0.2620895	0.061602354	0.10875678	0.24682617	-0.047958136	-0.23644614	0.28695226	-0.4051981	-0.060198307	0.6107683	0.27190638
1552841_s_at	-0.24768806	0.34657907	-0.29178286	0.05554533	-0.024907589	-0.15246248	0.28914452	0.015336037	0.21762037	-0.32887793	0.08768034	0.26418877	0.1843965
1552842_at	-0.15936732	0.20230389	-0.12500691	-0.02747631	-0.09758806	0.25067472	0.050414324	0.04912758	0.045622587	-0.19811416	0.15353298	0.33495998	-0.16829562
1552843_at	0.027376652	0.19331169	-0.041487217	0.003211737	0.11837101	-0.003211737	0.03225279	-0.27366638	-0.14869213	0.08146143	0.47326946	0.044831276	-0.03924012
1552845_at	-0.07586861	-0.46869135	-0.3100462	0.054035187	-0.073200226	-0.099889755	-0.09463072	0.43787718	-0.040700436	-0.28824186	0.2339201	0.1951518	0.10276699
1552846_s_at	0.04453802	0.27697468	-0.49882507	0.5683789	-0.51969814	0.002155304	-0.10190582	-0.22081184	-0.8888073	0.37319565	0.11812401	-0.030118942	0.36979246
1552848_a_at	-0.07452917	0.13281965	-0.30052972	0.05910611	0.1434238	-0.042799473	0.3359034	-0.2313168	-0.022469997	0.976825	0.12144065	0.10630655	0.15894389
1552849_at	-0.13636303	-0.046536446	0.286453	0.2105093	-0.14798117	-0.01139617	0.04158926	-0.2501552	0.08505082	0.15784597	0.19356275	0.54318357	0.3065927
1552851_at	-0.24110937	-0.073479414	-0.08705926	0.19147754	0.34136915	0.050064802	0.013777256	0.010797501	-0.081460476	-0.06657672	1.3227019	0.45131946	0.03604555
1552852_a_at	-0.1898067	0.08107543	-0.02020359	0.04699278	-0.06404853	-0.060707092	0.022264719	-0.028254986	-0.15431857	0.16456938	1.09323	0.46886587	0.009747505
1552853_at	-0.39743328	0.30270863	-0.021249294	0.003572226	-0.098840475	0.01386714	-0.13387036	-0.064011574	-0.003572226	-0.12349057	0.021892786	0.2933166	0.036584854
1552854_a_at	-0.18767953	0.08436775	-0.26832604	0.011050224	0.15308213	0.014226437	-8.43E-04	-0.34644222	0.38190675	-0.2703929	0.2658043	0.003426552	0.19716024
1552856_at	-0.09613919	-0.0734067	-0.22810769	-0.06274128	0.09020519	-0.034166813	0.31724882	-0.11222267	0.21869755	0.11222911	-0.1901815	0.18280101	0.021471739
1552857_a_at	0.0119133	0.28997803	0.12053299	0.050367355	-0.02127409	0.79924965	-0.058471203	-0.18766284	-0.056079388	-0.27938914	0.4595127	0.48749113	-0.011913061
1552858_at	0.028496265	0.032280922	-0.015778303	-0.16374111	-0.10527849	-0.043981075	-0.087050915	-0.15945768	0.04677725	0.05546522	0.038461685	0.001659393	-0.088807106
1552860_at	-0.11977053	0.17685652	0.113396645	-0.027936459	-0.009297609	0.07791233	-0.023191929	-0.107041836	0.24432278	0.11510682	1.0847521	0.47047496	-0.24385548
1552862_at	0.07724476	0.08371544	-0.33121634	-0.5304036	-0.11182022	0.005457401	-0.51302433	-0.005586624	0.21264076	0.050705433	-0.005456924	-0.26140833	-0.031108856
1552863_a_at	-0.38001204	0.024680614	-0.61589384	0.1949048	0.3372798	0.19583607	0.06291294	-0.8020139	0.08155441	-0.85842514	0.045603275	0.91388893	0.037765026
1552865_a_at	-0.5824752	0.020048618	-0.5981221	0.43820286	0.31963444	0.006104469	0.065831184	-0.24830961	0.030484676	-0.39695144	-0.01862526	0.6269021	0.46994781
1552867_at	-0.036311626	0.4296794	0.3858695	-0.70170355	0.30118418	0.35416698	-0.033143044	0.71399355	-0.19772577	0.14415169	0.005739689	-0.75497437	-0.14451218
1552868_at	-0.028147697	0.20508432	-0.080703735	-0.006340027	-0.06380749	0.72761154	0.18063927	-0.44030476	0.36802435	-0.302207	0.5822544	0.55836105	0.030297756
1552870_s_at	-0.046825886	0.006118298	-0.006118298	-0.03776455	-0.015895844	-0.023553848	0.06936455	-0.16130447	0.2720008	0.030572414	0.105611324	-0.006669521	0.25958467
1552872_at	-0.10632563	0.012274742	-0.44266605	-0.050288677	0.17036247	0.76830006	0.056849957	-0.27941084	0.5409174	-0.00826788	0.2509446	0.4765048	0.00826788
1552873_s_at	-0.38829136	0.07482386	-0.22172785	-0.009183407	0.2979679	0.2155037	0.007810116	-0.30329132	0.05499983	-0.50101185	-0.21485615	0.6475091	0.013235092
1552875_a_at	0.4209342	0.8498769	-0.08250332	0.07214689	-0.010251999	-0.17530537	0.3420124	-1.0011134	0.3062358	0.13103294	0.015214443	-0.2483716	0.19862747
1552876_at	-0.1378746	-0.09813857	-0.12300038	0.36817694	0.15967894	0.50008273	0.030025959	-0.22079873	-0.051805496	-0.24427247	0.36960268	0.69497895	0.2176125
1552877_s_at	-0.14096832	-0.31657052	-0.08660531	0.30657482	0.04701376	0.23233986	0.31629324	-0.08825636	0.0525589	-0.20751572	0.06348944	0.013669729	0.051308155
1552878_at	-0.08988714	-0.17316842	0.24602151	0.004343033	0.16432714	0.28508806	-0.095029116	0.04421377	-0.16206574	-0.096716404	0.29628658	0.117268085	-0.13398266
1552879_a_at	0.02938962	0.18662429	0.3984952	0.25920868	0.45230508	-0.057656527	-0.005278111	-0.083655834	0.002316237	-0.22099352	-0.002316237	0.07694268	0.07985759
1552880_at	-0.5963216	-0.33240223	0.05128193	-0.48566294	-0.028510094	-0.013063431	0.015453815	-0.16362333	-0.6016307	0.95359755	0.97244596	0.26336336	0.36071253
1552882_a_at	0.03139162	0.066744804	-0.12660646	-0.09442139	0.030456066	-0.20413685	0.079432964	-0.11797953	-0.059067726	0.08229256	-0.3157134	0.4315939	0.014434338
1552884_at	-0.35815048	-0.3812561	-0.30663252	0.7807298	0.5041642	0.28513908	0.35418367	-0.28908634	0.3994441	-0.49222803	-0.41080046	1.0180521	0.5499506
1552885_a_at	-0.10932207	0.3622198	-0.42771673	0.11464977	0.21059084	0.12834644	0.01901865	-0.3038659	0.04857111	-0.17995071	0.20271158	0.3884406	-0.01901865
1552887_at	-0.23259163	0.27444744	-0.31245232	0.22445583	0.25927305	0.3172245	0.22907877	-0.23197937	0.4058385	-0.07931709	-0.19119501	0.81738186	0.012852669
1552889_a_at	-0.018905163	0.414217	-0.26575565	0.28809547	0.24546862	0.4721923	0.07517624	-0.3624282	0.58998585	-0.4608345	0.8301468	0.8384161	-0.053666115
1552890_a_at	0.31807804	0.4159937	-0.122276306	-0.15557194	0.1346364	0.11297274	-0.11124897	-0.84734297	-0.19910383	0.1323719	0.008888722	0.16319609	-0.17816448
1552892_at	0.075948715	-0.002241135	-0.26397228	0.31118822	0.12015438	0.41719866	0.002241135	-0.4540763	0.3471117	-0.59628296	-0.16686964	0.37948418	0.27491474
1552893_at	-0.33594608	0.021040916	-0.3454275	0.036362648	-0.08698702	0.14048958	0.15131664	-0.19064808	0.24215364	-0.07200527	0.4847393	0.6604471	-0.021040916
1552895_a_at	0.08942294	-0.06177354	0.005862236	-0.123134136	-0.045975685	-0.37176847	-0.001558065	-0.05546093	-0.10054445	0.010793686	1.0015798	0.09207988	0.01573062
1552897_a_at	-0.02733016	-0.025817633	-0.033774853	0.08312774	0.11900473	-0.06579971	0.02581048	0.08746624	0.12989855	-0.00908041	0.036299706	0.26647162	0.00908041
1552898_a_at	-0.081962585	0.11477494	-0.083244085	0.012628555	0.057449102	0.5909076	-0.012628317	-0.13993788	0.27381015	-0.09086752	0.29361176	0.3763485	-0.22247815
1552899_at	-0.06540871	0.69876933	0.48872614	0.17784357	0.010179043	0.85899377	-0.019354343	-0.2253983	0.040842056	0.030591488	0.21101642	0.06714225	-0.09061241
1552900_a_at	-0.25050592	0.35503006	-0.13093185	0.23175192	-0.14297962	-0.092838764	0.09773469	-0.22158432	0.07325888	-0.23743701	0.32647204	0.35709453	-0.025100708
1552902_a_at	-0.13014913	0.039407253	-0.1574707	-0.10790253	-0.07706928	-0.07882142	0.10350275	-0.29519892	-0.12090063	0.5864639	0.08436203	0.7165699	0.15539122
1552903_at	-0.37839007	0.24712658	-0.17735744	0.3524475	0.1507492	-0.38013315	0.3366475	-0.27762127	0.15952396	-0.44430947	-0.18812275	0.57718325	0.14060926
1552904_at	0.001559973	0.007035732	-0.122531414	-0.2250905	-0.08449745	0.015853882	-0.032928467	-0.105573654	0.08209038	0.00121212	0.2565701	0.01751995	-0.062052727
1552906_at	-0.07048941	0.12735772	-0.042661667	-0.06918001	0.15666318	0.13850737	-0.12623215	0.022460938	0.16152906	0.040489197	0.5278485	-0.019220352	-0.03447342
1552908_at	0.20095015	-0.03369403	0.001315117	-0.11363268	-0.08122277	-0.15205431	-0.071377754	-0.071602345	0.34992504	0.14308429	0.27678633	0.20605588	-0.001315117
1552910_at	-0.19948292	0.0632236	-0.38220215	-0.136518	0.061398506	0.05767584	-0.24952722	-0.08629727	-0.02097416	0.74430466	-0.020332813	0.32576847	0.38560915
1552911_at	-0.10979152	0.05096388	-0.031966686	0.027042627	-0.07367277	-0.033091784	-0.09444904	-0.18645334	-0.24883914	0.14847517	0.6241374	0.49876738	0.4220214
1552912_a_at	-0.017239809	0.018866777	0.07752991	0.120038986	-0.002253532	0.050590992	-0.029211044	-0.05522871	0.09570408	-0.17874527	0.002253532	0.1441884	-0.24000692
1552913_at	0.037925243	-0.038966656	-0.069093704	-0.105567455	-0.17668915	-0.006812096	-0.09309149	-0.120340824	-0.079841375	0.17681551	0.39571714	0.006812096	-0.08814716
1552914_a_at	-0.22992277	0.04349804	-0.013598442	-0.43093872	-0.20316601	0.28049088	-0.16084003	-0.408988	-0.44957733	0.18769503	0.1176281	0.15928316	0.38326263
1552915_at	-0.10785246	0.056414127	-0.30944538	0.1864047	0.5920577	0.49473858	0.16961336	-0.4388423	0.079627514	-0.46032047	-0.14574933	0.54127455	0.2425375
1552917_at	-0.10615182	0.20355797	-0.31705546	0.006159782	-0.002915859	0.22253132	0.019377947	-0.26538777	0.28682828	0.06518555	-0.2497077	0.002916098	-0.17765093
1552919_at	0.17290401	0.016197443	0.29658008	-0.09250593	-0.106025696	0.27025294	-0.048393965	0.2587707	-0.091628075	0.05646205	0.025889158	-0.24072814	-0.29458475
1552921_a_at	0.7309408	0.37131262	0.14430618	-0.13993168	-0.38213778	-0.1527896	-0.11523914	0.17579842	-0.32725573	0.3959856	-0.6312661	-0.45857096	0.22086239
1552922_at	0.11515951	-0.16193128	-0.14400649	-0.045470953	0.038058758	0.018474817	-0.015698671	0.006791353	0.50646734	-0.16526866	0.61182594	0.080732346	0.09489894
1552923_a_at	-0.1358025	0.12744522	-0.1441555	0.29609776	0.06573486	0.060915947	0.07848215	-0.22618651	-0.0714612	-0.17720008	-0.12362528	0.68816423	0.44283056
1552924_a_at	-0.01040411	0.13115168	-0.24681568	0.01040411	0.25572538	-0.149127	0.031804085	-0.050673008	0.1969037	-0.47950363	-0.080435276	-0.15020084	0.2736969
1552925_at	-0.00297451	0.16781974	-0.19078779	0.31340718	-0.018196344	0.38771892	0.002382994	-0.13502502	-0.23093963	-0.3879919	0.5758741	0.9280441	0.01833272
1552927_at	0.21327543	0.32335114	0.21082187	-0.13564587	-0.094754934	0.13243628	-0.1251998	0.06722951	-0.06426716	-0.0859766	0.006425381	-0.40163422	-0.2089262
1552928_s_at	0.19394016	0.3226776	0.22299576	-0.19999313	-0.32617378	0.15324497	3.88E-04	-0.31226063	-0.2582152	-0.071781635	-0.72608995	-0.21695352	-0.14840293
1552929_at	-0.12491965	0.08054185	-0.073866606	0.17847252	0.27305174	0.03521037	0.15564156	-0.16924167	-0.033802748	-0.013160706	0.154567	0.29953957	-0.04713869
1552930_at	-0.008870602	-0.06776714	-0.1338625	0.41550064	0.07272196	-0.3561511	0.18612671	-0.11219025	5.72E-06	-0.07248974	-0.081587315	0.012372971	0.058423042
1552931_a_at	-0.40655088	-0.49519825	0.54526615	-0.9719057	-0.033611298	-0.29877567	0.055770397	0.122787476	0.03361082	0.36063194	0.2487874	-0.27604294	-0.08028221
1552932_at	0.075377226	-0.10726285	-0.107329845	0.03155017	0.22215652	-0.040535927	0.21662235	-0.20195031	0.12218356	-0.27167463	-0.046818256	-0.123066664	-0.03155017
1552933_at	-8.82E-04	0.17927551	-0.15682697	0.030572176	0.11991191	0.113584995	-0.039697886	-0.16599989	8.82E-04	-0.023623705	0.22132921	0.28192115	0.10797787
1552935_at	-0.42618966	0.052366734	-0.13378143	0.27874804	-0.002199173	0.3234725	0.2572441	-0.14734125	0.008273602	0.109669685	-0.25993443	0.4909706	-0.003246307
1552937_s_at	0.5248642	0.07439804	-0.37763214	0.086577415	0.06676149	-0.034950733	-0.26869678	0.09774399	-0.005031586	-0.068407536	-0.22501421	0.27171993	-0.3360262
1552938_at	-0.2131164	-0.038681507	-0.06756067	0.26599145	0.27894068	-0.103915215	0.1365838	0.122712374	0.16475344	-0.1750381	0.08884382	-0.09726906	0.04129219
1552939_at	-0.18750858	0.07108903	-0.005107403	-0.1210897	-0.064226866	0.03387451	-0.04198885	-0.041133165	-0.13848257	0.07562232	0.2367568	0.2952447	-0.11103344
1552940_at	-0.2771752	-0.04852152	-0.09782171	0.20434713	0.15079498	-0.11047673	0.016978025	-0.61529183	0.35257554	-0.38094592	0.34905744	0.113423824	0.30796576
1552942_at	-0.35693026	-0.16783333	-0.55477786	0.5557399	0.1801467	0.20664644	0.3457408	-0.51943445	-0.12294102	-0.75504637	0.69170094	1.2324667	0.41792297
1552943_at	-0.08499575	-0.21908736	-0.14229989	0.005257845	-0.038912773	-0.09797716	-0.10274935	0.006182671	-0.055835247	-0.042757273	0.12546778	0.2356956	-0.005257845
1552944_a_at	0.007411957	0.19015169	-0.24927425	0.10441351	0.4390416	0.15618277	-0.06998062	-0.37841225	0.28138447	-0.33804178	-0.13948011	0.23574638	0.13139486
1552946_at	0.005810738	-0.09833002	-0.100058556	-0.17197514	-0.3673191	0.16767168	-0.35492826	0.018989086	0.5794716	0.5150223	0.13379335	0.03546834	0.105686426
1552947_x_at	-0.29022503	0.15830708	-0.3681531	-0.001817703	-0.20938206	0.26528788	-0.03679824	-0.10131335	0.04288411	0.29333115	-0.29884434	0.35000134	0.18293333
1552948_at	-4.45E-04	0.082487345	-0.09643245	4.45E-04	0.10762668	0.3853233	-0.21124864	-0.19792771	0.44389033	-0.0790956	0.3362348	0.074875355	-0.05839491
1552950_at	-0.1224854	-0.10088444	0.02918768	-0.048857927	0.20941758	0.03952384	0.005801439	0.054659367	0.07892203	-0.14253831	0.14615798	0.43952322	-0.057271957
1552952_at	0.2704587	0.10675907	-0.15600443	0.2823429	0.004000664	-0.007650614	0.61632633	-0.17042375	0.01270175	-0.19357657	0.22278643	0.17697048	0.14519072
1552953_a_at	-0.13394642	0.00715065	-0.17704439	0.019385815	0.17770863	0.17917347	-0.066114426	-0.4615755	0.16055107	-0.6120753	-0.19268465	0.758327	0.085641384
1552954_at	0.29329324	0.055818796	0.2511363	-0.04745102	-0.04741764	0.004305601	0.19170094	-0.058460236	-0.013421059	0.09941149	0.3950858	0.21422625	-0.10038781
1552955_at	-0.16552448	0.29014778	-0.046188593	0.22431993	0.18036246	0.20991945	-0.0331378	-0.274575	0.027795076	0.043233395	-0.3394084	0.78249264	-0.08671737
1552957_at	-0.18900394	0.10036111	-0.033976316	-0.14171505	0.21180344	0.033976078	0.055847168	0.13900399	0.12432766	-0.12741137	0.084005594	-0.08259225	0.045483112
1552960_at	-0.21630502	-0.07882786	0.38689423	0.027098417	-0.020993471	0.02645421	0.36884332	-0.2324872	-0.06672549	0.1761632	-0.12963462	-0.1598823	0.027439594
1552961_at	0.019385338	0.108211994	-3.42E-04	-0.057777405	-0.054430008	0.2262454	-0.19920683	0.04915285	-0.12719393	-0.0670836	0.29607224	-0.057777405	-0.017397404
1552964_at	-0.55833435	-0.2841468	-0.2761402	0.40396118	-0.06614494	0.057616234	0.37007284	-0.27279615	0.25015545	-0.33351755	0.20214796	0.53170013	0.04113531
1552965_a_at	-0.31947732	0.14009523	-0.04617119	0.2235589	-0.06539154	0.16276479	-0.050802708	-0.39222527	0.06752205	-0.059530735	0.018590212	0.3765316	0.17502022
1552967_at	-0.008981705	-0.20719862	-0.27874374	0.33681226	0.18095183	0.49040484	-0.004000902	-0.49604654	0.033755064	-0.02017808	0.66423345	0.3500731	0.004000902
1552969_a_at	0.21719074	0.12759018	0.47909927	-0.02889061	0.084254265	0.28560162	-0.10671568	-0.13929462	0.02889061	-0.02889061	0.23379898	-0.40198898	0.05550003
1552970_s_at	0.26487494	-0.17597008	0.20183611	-0.08228922	-0.044724226	0.085546255	0.2406013	-0.13129449	-0.19771385	0.15052247	-0.62482595	-0.4830451	0.35336733
1552971_at	-0.06876731	-0.3844149	-0.14260602	0	0.09419775	-0.37634468	-0.046823025	0.16806865	0.10920215	-0.35322833	0.15318108	0.638392	0.038957834
1552972_at	0.021354198	0.25193834	0.015021801	-0.12909985	-0.04579568	0.21154356	-1.71E-04	-0.009081602	0.11636114	-0.11821127	0.2639184	-0.01643753	-0.19998813
1552973_at	0.013991356	-0.0266366	-0.3409376	0.037179947	-0.004987717	0.017138958	0.004987717	-0.6826527	0.34677935	-0.6549449	0.20890617	0.5228596	0.20480013
1552974_at	-0.156178	-0.004586697	0.020741701	-0.10959554	0.17825198	-0.10256195	-0.08444452	-0.02655983	0.13745809	-0.03261757	0.47700667	0.13228488	-0.10804701
1552975_x_at	-0.051024437	0.081737995	0.003433228	-0.1832118	-0.21904612	0.004212618	-0.092423916	-0.013843775	-0.006816387	0.020963669	0.08105564	0.20199203	-0.18040371
1552976_at	-0.36884356	-0.018717766	-0.38733673	0.34384632	0.084985256	0.21807098	0.018717766	-0.60741997	0.12052488	-0.3608024	0.050989628	0.37069368	0.056377888
1552977_a_at	0.17515182	0.21216726	0.06382847	-0.23634481	-0.45922375	0.2785592	-0.31061697	-0.8824997	-0.22895098	0.5505624	-0.11261749	-0.22649097	-0.14961672
1552978_a_at	0.29459524	-0.06715059	0.3822651	0.28217745	-0.23008251	-0.045194626	0.17711115	-0.2915821	-0.34984636	0.4379449	-0.11494827	-0.5249448	0.4116063
1552979_at	0.02138114	-0.08129454	-0.002896071	-0.12970662	0.16504192	0.20411372	-0.323076	-0.051335573	0.13283849	0.23342538	-0.0265975	0.36478996	0.08224702
1552980_at	-0.15209675	-0.14452505	0.27178574	-0.20567131	-0.30578518	-0.30044937	-0.053504467	0.04494095	-0.1571641	0.15740728	0.03934908	0.07775259	0.13019133
1552982_a_at	-0.2611463	0.12096691	-0.1911745	0.3104012	0.032840967	0.29340005	0.10330558	-0.25049376	0.14997339	-0.19063711	-0.03434491	0.57038355	0.23933697
1552985_at	-0.122620106	-0.20377445	-0.19803333	0.3432336	0.43169355	0.6130676	-0.016922712	-0.31999397	0.7342906	-0.027957916	-0.5376115	0.1671524	0.18710399
1552986_at	0.20560217	0.20375252	0.015144825	-0.26875615	-0.16779518	0.1611762	-0.2481308	-0.16371346	-0.11917114	0.53214073	0.31274414	-0.28994012	0.04447174
1552987_a_at	-5.25E-04	0.11626053	-0.09232187	-0.04810691	0.09707689	0.24837494	-0.05185318	-9.16E-04	-0.03183317	0.09320402	0.3824842	0.14409494	-0.12643409
1552988_at	0.041396856	-0.006757498	-0.12230158	0.07839489	-0.11031008	0.014890909	0.06329894	-0.069836855	-0.044238567	-0.13868523	-0.033113718	-0.019727707	-0.002118349
1552990_at	-0.090822935	-0.093575716	-0.11762047	0.31106162	0.026071787	-0.10834479	0.09484482	-0.21401954	-0.11433244	0.011890411	0.2375288	0.36796284	-0.025258303
1552991_at	-0.5420103	0.34802485	-0.17748976	0.23368931	0.44537354	0.20710325	0.2730055	-0.4666934	0.3135109	-1.1830888	-0.25836492	1.2828202	0.61431265
1552993_at	0.03071928	0.1202569	-0.009749413	-0.12424946	-0.009820223	0.1656084	-0.05145693	-0.09087944	-0.09233618	0.052223444	0.025304794	-0.007582665	-0.08618379
1552995_at	-0.4118309	-0.20720863	-0.5659323	0.41570473	0.33531094	0.31760597	0.075460434	-0.32791042	0.19302654	-0.5723252	0.13716316	1.0360241	0.04953575
1552997_a_at	-0.23164225	0.3517728	-0.27689123	0.19440126	0.016012669	0.15452242	0.109931946	-0.3971753	0.012591839	-0.026059628	0.4973235	-0.019828796	-0.022176266
1552998_at	0.13026929	-0.040377855	-0.101058245	0.23196912	0.025714636	0.013297558	0.17042756	-0.12279034	0.1870091	-0.32435203	-0.014857769	0.08445668	0.029204369
1552999_a_at	0.07422924	-0.30728316	-0.24114037	0.190938	0.2956457	0.22654533	0.36551762	-0.116811275	0.050262928	-0.4475522	-0.3574183	0.29806662	0.72506046
1553002_at	-0.21845865	0.002734184	-0.1648047	0.37665367	-0.02643609	-0.14176178	0.3343978	-0.002734184	-0.11083436	0.023786545	0.60613966	0.17365694	0.025107145
1553003_at	0.09236169	-0.007913828	-0.288594	0.46979332	0.007913828	0.047210455	0.43884134	-0.6174972	0.1986835	-0.37556005	-0.1254704	0.6270554	0.5717361
1553004_at	-0.002820492	0.10694361	-0.120265484	-0.13942075	0.33894515	0.44106913	0.24254847	-0.1227386	0.5461707	-0.43405914	-0.11085653	0.43411446	-0.081754684
1553006_at	-0.2915671	0.003672123	-0.0712831	0.007053614	-0.025835752	0.12416172	0.011186361	-0.02273941	-0.022396088	-0.11718941	0.82109356	0.0832181	0.08158326
1553007_a_at	-0.018967867	0.047402143	-0.13541698	0.028149605	0.15395045	0.5567765	0.00203681	0.08329916	0.15502095	-0.06745601	0.6047425	0.22378683	-0.010411978
1553009_s_at	0.10997462	0.087002754	-0.36410904	0.212003	0.16056395	0.34894133	0.036174774	-0.29296827	-0.107439995	-0.34922504	0.11453414	0.2169261	0.106678486
1553011_at	-0.12416983	-0.19702363	0.24092937	0.21810794	-0.03421426	0.12065649	0.06819272	-0.013778687	-0.10351062	0.020708323	0.23696303	0.35259366	0.05543852
1553013_at	-0.24506569	-0.28992748	-0.22420979	0.3262887	0.012448549	0.05497384	0.3099332	-0.42864442	-0.050575733	-0.42952442	0.2738762	0.5315943	0.6433196
1553015_a_at	0.020546913	0.25984287	-0.2880621	0.5785003	0.42598486	0.044403553	0.169456	-0.3629923	0.17724895	-0.2530036	-0.12972498	0.69832563	0.29447365
1553016_at	-0.3255415	-0.014956951	-0.39546776	0.37734365	-0.01332283	0.022706509	0.14808178	-0.5945296	0.027663708	-0.3332293	-0.07783127	0.5595231	0.31939316
1553019_at	-0.40182018	0.1495018	-0.37051487	0.36787605	0.26854277	0.26597977	0.25403976	-0.32285357	-0.07150078	-0.41383362	0.3192401	0.69765186	0.32007933
1553020_at	-0.015645742	0.09265041	0.020945072	-0.11185908	-0.05467677	-0.1589737	-0.064748764	0.05204487	0.42413116	-0.22735596	0.17801952	0.43700957	-0.11967111
1553021_s_at	-0.09486818	0.061396122	-0.2941966	-0.034317493	-0.089594364	0.22526646	0.10805607	-0.017641068	-0.36866236	0.6811142	0.77398825	0.19193792	0.09210396
1553022_at	0.038928986	-0.030612946	-0.26464176	0.06581497	-0.020570755	0.19660926	-0.0599401	-0.003745079	0.021798372	0.004364967	-0.048280716	0.015605688	-0.15520358
1553023_a_at	-0.16778469	-0.003612042	-0.07281375	0.23635149	0.14823198	0.038372993	0.01128149	-0.07207894	-0.16648555	-0.1667738	0.7110982	0.3972144	0.25209332
1553024_at	0.023721457	0.2476368	-0.107156515	0.034125805	-0.101438046	0.075660944	-0.03952217	-0.00113368	0.4662931	-0.15852094	0.17392063	-0.17113352	0.11326051
1553025_at	-0.10662007	0.26130605	0.011883259	-0.04620719	0.08251047	0.23237991	0.10510254	-0.1033411	-0.011883497	-0.16099644	0.5499201	0.6224098	-0.067153454
1553027_a_at	-0.5360267	-0.12190485	-0.061199665	0.45981264	0.04723215	0.03346491	0.2809806	-0.3027339	-0.14220953	-0.002611637	0.06422472	0.5937724	0.30507803
1553028_at	-0.13622093	0.06415129	-0.20010853	-0.023225546	0.15799022	0.351789	0.17526698	-0.31168914	0.31404638	-0.12899923	0.06616998	0.47781706	0.05160618
1553030_a_at	-0.18383217	0.13003302	0.055879593	-0.083230495	-0.4589858	-0.2600813	-0.17389584	-0.12244606	-0.08259773	0.31049442	0.1109252	0.16019392	-0.068500996
1553031_at	-0.44652748	0.33924437	-0.28477883	0.18217802	0.070849895	-0.04602003	0.22118092	-0.31595898	-0.25065398	-0.2365539	-0.2095797	0.39218998	0.40471506
1553032_at	-0.21361518	0.29329777	-0.10804653	0.12801051	0.34727597	0.07436633	0.015071154	-0.36136818	-0.015071154	0.1225729	-0.059591055	0.43517828	0.3785994
1553033_at	-0.24724817	0.272007	-0.08803892	0.081997156	-0.14151812	0.39786792	-0.054101944	-0.26325512	0.20912743	-0.03612566	-0.12733507	0.7234688	0.27130842
1553034_at	-0.12524128	-5.04E-04	-0.16374302	0.22625732	-0.23029327	0.3552761	0.0437212	-0.21884823	0.20339489	5.04E-04	-0.116086006	-0.26197004	-0.14912844
1553036_at	-0.18832302	-0.3406875	-0.31585312	0.0423584	0.021964312	0.30077577	0.19330311	-0.15297747	0.23723578	-0.001008272	0.39807248	0.14591527	0.06262827
1553037_a_at	-0.31230426	-0.26015615	-0.008107185	0.044926405	-0.12596703	0.22441578	0.013183594	-0.32749128	0.08423257	-0.043760538	0.008107185	0.5571742	0.40433455
1553039_a_at	0.15567446	0.11757326	-0.48063326	-0.009085178	-0.054880142	0.3606038	-0.06729221	-0.4289484	0.39286947	-0.36899233	0.37667656	0.49701166	0.023741722
1553041_at	-0.10668516	0.22210121	2.79E-04	0.53174067	0.14836979	0.26846695	0.27417517	-0.47057796	-2.79E-04	-0.38734055	-0.06260967	0.87213326	0.10705423
1553042_a_at	0.31318045	0.025906086	-0.36106443	-0.12902689	0.004434586	0.20920229	-0.37710428	-0.49672174	-0.004434586	-0.42337513	0.21370888	0.03340721	-0.22654867
1553043_a_at	-0.09341431	0.54960203	0.016603947	1.7731142	0.22983742	0.91793823	-0.3331957	-0.63517475	-0.27470446	0.9425297	-0.795084	-0.016603947	0.75673103
1553044_at	-0.17124319	0.007424831	-0.29381895	0.2134409	0.16778088	-0.13126087	0.20184803	-0.39419866	0.3296895	-0.5239186	0.036543846	0.6794553	0.085701466
1553045_at	-0.15373087	0.056557894	-0.30015516	0.17765474	0.060777426	0.19626904	-0.033852816	-0.30170035	-0.7046356	-0.2558756	0.1341505	-0.16890931	0.11148596
1553046_s_at	-0.12034035	0.20317602	-0.40419388	0.17144394	0.20800495	0.28472614	-0.001644135	-0.47590733	0.035393238	-0.5352869	0.07491827	0.60661125	0.098300934
1553047_at	-0.29565334	0.19663858	-0.106565	0.15517807	-0.10454607	0.3190918	0.1444273	0.034753323	-5.38E-04	-0.13498116	0.025562763	0.1686759	-0.13498116
1553048_a_at	-0.11029911	-0.28565407	0.41859293	-0.46706247	-0.35238934	-0.39537668	0.09512472	-0.35257483	-0.28847313	0.03773594	0.7137847	-0.244102	0.1522932
1553051_s_at	-0.3007946	-0.17238116	0.025035143	0.21589375	-0.06859636	0.16330862	-0.033370018	-0.34600592	0.27713013	-0.16831589	0.1423111	0.35161686	0.05135107
1553052_at	0.197083	0.054583788	-0.02269125	-0.077670574	-0.008817196	0.24099064	-0.28169894	-0.18717694	-0.004727125	0.004726887	0.7961438	0.062366962	-0.13753772
1553053_at	-0.21982741	-0.01319027	-0.37167	0.16730475	-0.025825262	0.047671795	-0.107993126	-0.042812586	0.028411865	-0.32948923	0.1716156	0.1754601	0.17469788
1553055_a_at	0.34812593	0.3167591	0.6148834	0.112635136	-0.96699715	0.061695576	-0.46576738	0.022725105	0.025888443	0.04783106	-0.952857	-0.98954153	-0.3791852
1553057_at	-0.09648228	-0.022035599	-0.23347807	0.42549133	0.13980532	-0.16650748	0.31795788	-0.22352862	0.5234122	-0.6218407	0.34989643	0.19048786	0.036808014
1553058_at	-0.47224903	0.22321701	0.14495802	-0.006187916	-0.06584549	0.08404112	-0.027051449	-0.3946774	-0.006920338	-0.14256597	0.5140171	0.21769333	0.050284863
1553059_at	-0.024122715	0.05361557	-0.27834153	0.14953756	0.30690098	-0.0059762	-0.056547165	-0.12937093	0.23027134	-0.25230026	0.120851755	0.7608228	0.16189432
1553060_at	0.029493332	0.005730629	-0.24339008	0.3169117	0.11736107	0.17393875	0.40141678	-0.29511213	-0.005730629	-0.3036561	-0.5344341	0.7493744	0.44695044
1553061_at	-0.04115486	0.19521093	-0.21615839	0.17269516	0.7844696	0.04647255	0.13532448	-0.19210815	-0.043305874	-0.3579173	-0.021273613	0.80526304	0.114394665
1553062_at	-0.06865072	-0.12652397	-0.2163477	0.52081585	0.25605106	-0.3162384	0.0920167	-0.5016532	-0.3395853	-0.17165709	0.22190905	0.79074	0.38793468
1553063_at	-0.34931612	0.031796932	-0.14719343	0.38418102	-0.006779194	0.013392448	-0.017454147	-0.13585615	-0.3305769	-0.2828784	-0.021688938	0.82072496	0.31668615
1553064_at	0.050497055	0.46409035	-0.22857952	-0.028935194	0.028934956	0.11053038	-0.20075202	-0.15346837	0.43202066	-0.28771806	0.518322	0.10849118	0.060912848
1553066_at	-0.13741875	-0.2165165	0.11744189	0.56503224	-0.019644022	0.46719623	0.11434722	-0.26481032	-0.3265221	-0.21178436	-0.090061426	0.19423318	0.5263922
1553067_a_at	0.03399706	-0.21687984	-0.20269823	0.3126359	0.049898624	0.085283756	0.05578375	-0.20010567	-0.4268868	-0.21066809	0.08175516	0.8310504	0.12555695
1553069_at	-0.14153385	0.08261609	-0.19591546	0.4634323	0.36184788	0.36719465	0.41237974	-0.35236716	-0.14642382	-0.39003754	-0.20739746	0.19315314	0.4796734
1553070_a_at	-0.10211754	-0.19667482	0.14189935	0.05642867	0.03211236	0.4263022	-0.12940717	-0.45801854	0.09437966	-0.14077377	0.16470242	-0.06530166	-0.11103916
1553071_a_at	-0.29529238	0.6044736	-0.24869752	0.17005038	0.04708934	0.6265359	0.025072336	-0.3421166	0.14071417	0.107955456	0.47508717	0.19781518	-0.0361073
1553072_at	-0.39073205	0.120048285	0.061576605	0.012500525	-0.015331268	0.2732892	-0.04532647	0.047242165	0.040956736	-0.28309417	0.012037516	0.32805872	0.13148332
1553074_at	-0.02008009	0.1913836	-0.042047024	0.21196318	0.19386268	0.051516056	0.026500225	-0.2911625	-0.06277752	-0.1599679	0.33717585	0.409168	-0.121329546
1553075_a_at	-0.088005066	0.045255184	0.028685093	-0.080845356	-0.06536913	0.11952591	-0.04870248	-0.06355572	0.14247751	0.022443295	0.13629007	0.043974638	-0.083828926
1553076_at	-0.057790995	0.011198521	0.039304495	0.060029984	-0.043741465	-0.062446833	-0.15194082	-0.15007281	0.3448558	-0.2952037	0.028211355	0.21018791	-0.006507397
1553077_at	0.082574606	0.5675087	-0.16564727	0.17647076	0.04262519	-0.19133162	0.10949612	-0.25381088	0.29805493	-0.14082861	0.070753574	-0.051375628	-0.02817583
1553078_at	-0.01676035	-0.06440449	-0.29215193	0.23151064	0.33088827	-0.16434956	0.058489323	-0.36352515	0.18155622	-0.5000422	0.030463219	0.68993044	0.01676035
1553079_at	-0.2320075	0.10084748	-0.063435316	0.002731085	0.07372427	0.2250812	0.17886758	-0.24766374	0.16466236	-0.23432755	0.4462843	0.2933321	0.06148672
1553080_at	-0.17055488	0.19450665	-0.2649045	0.002532005	0.006162882	0.10164881	0.045819283	-0.47590637	0.16309357	-0.2536683	0.19398665	0.5639789	-0.002532244
1553081_at	-0.1617527	0.28099012	-0.51449823	0.7336993	0.83999634	0.026324749	0.6771488	-0.20398998	0.18125534	-0.7770014	-0.1105032	0.99442196	0.47694016
1553082_at	-0.008360148	0.15875745	-0.07575345	0.22229385	-0.10403681	0.26978636	0.22758436	-0.21761918	-0.06755829	-0.34372425	0.17582798	0.20459986	0.19010305
1553083_at	0.038627148	0.4686594	-0.4912405	0.8378501	0.60566807	-0.038627148	0.4942875	-0.11066961	-0.19761181	-0.10582876	-0.23900509	1.1930456	0.73862505
1553084_at	-0.23810339	-0.042455196	-0.14659023	-0.09235287	0.11897707	0.21774149	-0.29122734	-0.17136693	0.11003399	-0.17013645	0.8722911	0.09362841	-0.021668196
1553086_at	-0.23032379	-0.036614895	-0.081816435	0.16279817	0.051333427	-0.012569189	0.12221265	-0.31066465	-0.075237036	-0.067373514	0.05137825	0.012568951	0.15725613
1553087_at	-0.43164706	0.003576756	-0.4086275	-0.025212288	0.032248974	0.0856657	-0.07502985	-0.6513014	-0.003576756	-0.3451619	0.4790721	0.37031984	0.31076288
1553088_a_at	-0.09008694	0.050326347	-0.29644203	0.1197772	0.17878532	0.7367792	-0.11962795	-0.46314907	-0.16127396	-0.56008196	0.16185951	0.74045753	0.09291601
1553089_a_at	-0.13002539	-0.045472145	0.005605459	0.2766006	0.15605974	0.31208754	-0.052179337	-0.005605221	-0.29538846	-0.44200754	0.013971806	0.31153035	0.014086485
1553093_a_at	-0.013668537	-0.284518	-0.14821744	0.26373267	-0.10560393	-0.043920517	0.01928854	-0.1754818	-0.24601126	0.005506039	0.91832495	0.21486735	0.3378427
1553094_at	0.17433524	-0.053241253	0.05388546	0.089524984	0.058103323	-0.38255215	0.015120029	-0.23116255	0.27469158	-0.017917633	0.09166336	-0.34468913	-0.46334028
1553096_s_at	0.95915127	-0.16524363	0.36566687	0.831954	0.45965147	-0.050946236	0.22995043	-0.10887909	-0.34732485	-0.20817041	-0.60934496	0.33685446	0.18557262
1553099_at	0.3394761	-0.07386303	0.85776234	-0.46430397	-0.040627956	0.35003328	-0.022795677	0.18463516	-0.10145569	0.007987499	-0.03790474	-0.007987499	0.044797897
1553101_a_at	0.040937424	-0.09805775	0.22994423	-0.055599213	-0.04678917	-0.1788845	-0.063570976	-0.101569176	-0.009067535	0.1734314	-0.23984909	-0.26677227	0.24475384
1553102_a_at	1.1125636	0.054096222	0.1816411	-0.46579313	0.9919658	0.41227627	-0.14814854	0.003696919	0.4275565	-0.44909334	-0.9715357	-0.87681866	-1.2985764
1553103_at	0.19146681	-0.1922574	0.11107397	-0.43632507	-0.26698256	-0.033608913	-0.39202595	0.41433	0.120728016	0.16843224	0.005633831	-0.41626406	-0.006618977
1553105_s_at	-0.28754187	0.049915314	-0.11613703	-0.1929791	0.3117001	0.13811636	-0.33511448	-0.009406328	-0.04201722	0.72053504	-0.090216875	-0.1600511	-0.15185905
1553106_at	0.46790695	0.34934664	-1.0229583	0.26619434	-0.121421814	-0.24464226	0.23995829	0.7553959	-0.16263103	0.1495409	-1.2549329	-1.1371613	0.06753349
1553107_s_at	0.567184	0.41941595	-0.69044447	-0.121406555	-0.8833418	0.25714588	-0.4776621	-0.019443989	0.20439196	0.24258804	0.079615116	-0.5866399	-0.98741627
1553108_at	0.1955738	-0.3247943	0.31876516	-0.04783106	0.04346466	-0.46820927	0.48867846	0.37759495	-0.2298665	0.027317047	-0.010558605	-0.82959366	0.29957342
1553111_a_at	-0.16992617	-1.0546556	0.11453867	-0.47073746	0.23660374	-0.7406769	0.22389126	0.27838802	-0.25211382	-0.030525684	0.029508114	-0.29117012	0.2221322
1553112_s_at	0.58375835	-0.024290085	0.23165226	-0.021956444	0.10401249	0.09998989	-0.002625465	0.16528559	-1.194521	0.3846035	0.051283836	-1.4257898	-0.2647643
1553113_s_at	-0.018033504	-0.12896776	0.473495	0.11881924	0.1363368	0.29564095	0.26415014	0.6616726	-0.39797306	-0.16959429	-0.545064	-1.1541004	-0.18909359
1553114_a_at	-0.3809433	8.16E-04	-0.37164783	0.3406129	0.6773777	0.012854576	0.010452271	-0.68719864	-8.16E-04	-0.6313777	-0.10668087	0.6470032	0.16116524
1553115_at	-0.26373124	0.039369106	-0.1617887	0.1391983	-0.039800167	0.44348288	0.012903929	-0.26373124	-0.022212744	-0.099665165	0.45812082	0.60262537	0.11888933
1553117_a_at	0.81930923	0.098059654	-0.028072357	-0.05494213	0.72983074	0.07523918	0.14398861	0.08558941	-0.982985	-0.27112103	-0.52939224	-0.69388056	-0.3707075
1553118_at	0.52240515	0.12850237	0.4549017	-0.5928168	-0.33338213	0.19101763	-0.042915344	0.32655	0.47312498	-0.16685104	-0.035243034	-0.5222888	-0.19552469
1553120_at	-0.1680901	0.07452583	-0.26548076	0.14465857	0.024445534	0.21535063	0.03434992	-0.18364477	0.182657	-0.077650785	0.6024437	-0.11295414	0.008218765
1553122_s_at	1.0572171	0.104867935	0.13345814	-0.08344936	-0.5519824	0.59353924	-0.13969469	0.4262147	-0.13632345	0.24759388	0.10812092	-0.9775746	-0.47619772
1553123_at	-0.1260705	0.5035901	-0.013537169	-0.029385805	0.007166386	0.61652803	-0.007166386	-0.12953162	1.0080628	0.092134476	1.516819	0.15406156	-0.16434455
1553125_x_at	-0.04276824	-0.025791645	-0.08816242	0.1700089	0.051274776	0.5699687	0.001399279	-0.16050005	0.20016551	-0.15340996	0.60984945	0.22648335	-0.31711102
1553126_a_at	-0.1359551	-0.022595406	-0.051193714	0.019816637	0.6819773	-0.2560053	0.14976978	-0.04957986	0.13571453	-0.11172199	0.039461136	0.15243244	-0.0850296
1553127_a_at	0.21653509	-1.96E-05	0.19977617	-0.1525259	-0.43280602	0.16773367	-0.3679104	0.026631594	1.96E-05	-0.25777817	0.04689288	-0.10507202	-0.047154903
1553129_at	-0.37999177	-0.3632269	0.0874753	0.072169304	-0.2672279	-0.058698416	-0.24550486	1.6893106	-0.00894022	0.2762723	-0.37034225	0.008940458	0.14126682
1553130_at	-0.06786871	0.28120518	-0.33508396	-0.023389816	0.013631344	0.23232698	0.02274084	-0.06770611	0.6024394	-0.38904715	0.17020845	0.8908911	-0.09384012
1553131_a_at	-0.27481794	-0.07177496	-0.45309544	0.45051193	-0.013849735	0.080673695	0.29728413	-0.17119217	-0.23275232	-0.33905983	0.43558073	0.48565912	0.013849735
1553132_a_at	1.3371234	0.6548023	0.7467823	0.1383276	1.0527201	0.022855759	0.07977581	-0.3814323	0.020638943	-0.43666434	-1.3106205	-0.60762095	-0.80994344
1553133_at	0.7375908	0.28681993	0.9333887	-0.004187584	0.114328384	1.2072058	-0.47920036	-0.11547756	-0.013639927	-0.056488037	-0.4993248	-0.9175272	-0.4421997
1553134_s_at	0.15365815	0.1066072	0.41883445	0.20910573	0.32597065	0.42800403	-0.10742116	-0.108737946	0.009502888	-0.097929716	-0.12948251	-0.46753526	-0.122250795
1553136_at	-0.012891769	-0.050649643	-0.13523483	0.23484707	0.03921795	0.012891769	0.039664745	-0.02289629	0.36559248	-0.38470173	0.108531475	0.228055	0.14542484
1553137_s_at	-0.016319752	0.009608746	0.6516528	0.19791889	-0.17055988	-0.15765548	0.33678055	0.12332106	-0.17163444	0.37111282	-0.05860758	-0.16836572	0.5776434
1553138_a_at	0.20483136	-0.015453815	-0.13031912	-0.06200242	0.06620884	0.015453815	-0.03340006	-0.14663482	-0.452538	-0.09193468	0.4027481	0.48759508	-0.03373432
1553139_s_at	-0.22527122	0.09587145	-0.20486069	-0.09834194	-0.007213593	0.002133369	0.015796661	-0.31570482	-0.49350643	-7.63E-04	0.3539176	0.70010805	0.3450532
1553140_at	-0.19317293	0.10967064	-0.17187357	-0.0115242	0.09427309	-0.09937072	-0.21664858	0.047917128	-0.16474843	0.22930527	-0.0870707	0.11005974	-0.049973726
1553141_at	-0.33203697	1.1498737	0.06307697	0.26929379	-0.22231483	0.19967222	-0.25405502	-0.5768399	0.26365423	0.77625656	0.009655952	0.5763731	0.8154912
1553142_at	-0.18351412	0.8522177	0.21040678	0.8062911	-0.18427372	-1.2372386	0.35573006	-0.30731964	-1.0613761	1.2324066	-1.0229344	-0.8468883	1.3589835
1553145_at	0.37442112	-0.2768798	-0.47933722	-0.72369766	0.06771231	-0.6342907	-0.09633446	0.44506407	0.023450851	0.7677469	0.35084486	-0.24158096	-0.008507729
1553146_at	-0.34003258	0.16966462	-0.14942884	-0.001459599	0.053971767	-0.03234887	0.027383089	-0.54260635	0.016543865	-0.18176341	0.16053534	0.34388614	0.00145936
1553147_at	-0.087352276	0.47095704	0.00579524	-0.1120255	-0.35159707	0.16644359	5.61E-04	0.68406415	-0.243047	0.2999637	0.7805202	-0.03857994	-0.029363155
1553148_a_at	0.35951996	0.030210018	0.2565112	-0.4889822	-0.13972521	-0.030210018	0.17797947	0.06127453	-0.2583375	0.21179342	-0.4551835	-0.39709997	0.43034267
1553150_at	0.06883955	-0.124243975	-0.09964919	-0.019308329	0.022173882	-0.16274858	0.5294359	-0.21400833	-0.28448606	-0.0742991	0.5851548	0.39395428	0.07975936
1553151_at	-0.28690743	-0.22731924	0.006631374	0.21395087	0.19195223	0.12520862	-0.022359371	-0.24942636	0.0975523	0.17866349	0.7730434	0.22639012	-0.09433317
1553153_at	-0.25941515	-0.020477772	-0.24264145	0.9538684	0.22823095	0.003348827	0.6733742	-0.06236124	-0.18262959	-0.5483217	0.6903553	0.98910666	0.5974808
1553155_x_at	-0.18445873	-0.038105488	0.01888752	0.789073	0.7286916	-0.07525444	0.87694645	-0.22865677	0.053318024	-0.11850166	0.41973352	0.4585805	0.55434895
1553156_at	-0.11399698	0.33564472	-0.24910831	0.4675002	0.10876751	0.36405325	-0.0602026	-0.04182005	0.046589375	-0.31494856	-0.027301788	-0.16285944	0.3717556
1553157_at	-0.00342083	-0.03498411	-0.073807955	0.7128048	0.11709547	-0.16138673	-0.15723372	0.00535059	-0.16238546	0.18468499	-0.04466176	0.30222774	0.003367901
1553158_at	-0.19211292	-0.4856906	-0.6069493	-0.034170628	0.58618784	-0.031100273	0.3136983	-0.08762884	-0.20758486	0.3406911	-0.41760063	-0.40848732	0.042866707
1553159_at	-0.04389906	0.19061661	-0.42530394	0.044768333	0.22447538	-0.010907173	0.1453147	-0.17707396	0.010907173	-0.5239401	0.14536715	0.37908792	0.05376196
1553162_x_at	-0.22300434	-0.34817696	-0.07395744	0.110028744	-0.25239277	0.21031046	-0.23165798	0.07679176	0.14067268	-0.27997637	0.067504406	-0.25999498	0.03728628
1553163_at	-0.20729351	0.047430992	-0.33352232	0.22182035	-0.07168865	0.13732862	-0.043823242	-0.37294245	0.3720436	-0.63505507	0.4440527	0.12965918	0.17232466
1553165_at	0.51386833	0.5385642	0.5453229	-0.2241807	-0.07117081	0.20014429	-0.14410448	0.19621944	0.10701561	-0.46807766	0.048339367	-0.4748273	-0.40457678
1553166_at	-0.18938923	0.31462288	-0.2405839	0.5362282	-0.011816025	0.37386322	-0.050058365	-0.37803984	0.20628834	-0.3949747	-0.43572283	0.49313402	0.31768513
1553167_a_at	0.206491	0.1989398	0.58357143	-0.069710255	0.10323143	0.4623499	-0.18019342	0.059134007	-0.8554058	0.3749671	-0.86580515	-1.2213099	-0.49070454
1553168_at	-1.0059648	-0.32832813	-0.29570436	0.22377968	-0.07727671	0.31974125	0.10836506	-0.5058937	0.19606256	0.01533556	0.86226654	0.90163803	0.036985874
1553169_at	-0.28379583	0.20598125	-0.51606464	0.2595811	0.42570353	0.5472727	0.502655	-0.490592	-0.50954723	-0.7570529	-0.041288853	0.98747826	-0.21069574
1553171_x_at	-0.12503004	-0.003930569	-0.11710787	0.058252096	0.35993338	0.003930807	0.30632877	-0.2986827	0.3476975	-0.35672474	-0.08219814	0.50384474	0.03070879
1553172_at	-0.02909422	-0.28003407	0.006887436	-0.070916176	0.093688965	-0.09627676	0.15003777	-0.07393885	-0.14915466	0.009990215	0.094419956	-0.28903008	0.21723509
1553174_at	-0.29919577	0.1092968	-0.042764187	0.4531417	0.13139868	0.118710995	0.26128054	-0.043882847	0.331872	-0.5862422	0.2969308	0.77671576	0.2161851
1553175_s_at	0.056593895	0.3835864	-0.18573213	-0.06830406	-0.025535583	-0.012803078	0.042377472	0.33587933	-0.028699875	-0.036250114	0.42410564	0.071921825	-0.002047539
1553176_at	-0.002336025	0.3322668	-0.3047676	-0.016592026	0.22536182	0.07541633	0.002336025	-0.15494657	-0.07161713	-0.25154233	-0.002459765	0.58836555	0.025949001
1553177_at	-0.041665554	-0.21106744	0.16862535	0.7281189	0.915853	-0.18302727	0.04412079	-0.31160355	0.09785175	-0.4190917	-0.13394356	0.48773384	-0.26713848
1553178_a_at	-0.49592257	-0.12599754	0.009462357	0.5583024	0.19819927	-0.03300047	0.36690044	-0.08767223	-0.014534473	-0.34998083	0.20327377	0.54092693	0.5110321
1553179_at	-0.32145095	0.0951457	-0.108264685	-0.014039516	0.014039516	-0.11657143	-0.12158251	0.21773815	0.19041395	0.025051832	0.15238571	0.28021145	0.10820818
1553180_at	-0.15089822	-0.1177299	-0.013030052	-0.16604352	-0.003973961	0.09826994	-0.020198822	0.3907559	-0.028620243	0.015435696	0.058557034	0.0995574	-0.029309511
1553181_at	-0.29538107	-0.263628	-0.31824017	0.41009474	0.20456028	0.06884289	0.4600215	-0.3481741	0.10007191	-0.40594888	-0.029009342	0.837101	0.24196386
1553183_at	0.058568478	-0.06308365	-0.12691212	-0.13198018	-0.07806778	0.07007861	-0.13918853	-0.010999203	0.2634642	0.0820477	0.19913507	0.03199029	-0.0929091
1553185_at	0.82814884	0.20435524	-0.56508064	-0.6440058	-0.74906635	0.22063255	-0.6148243	0.0764513	0.56678677	-0.14948177	0.8357477	0.3124342	-1.1085405
1553186_x_at	0.81371975	0.18633652	-0.5144167	-0.6445408	-0.79009914	-0.009379387	-0.5208216	0.19449043	0.5397444	-0.3450899	0.85994434	0.29289913	-0.9012251
1553188_s_at	-0.024146318	-0.052860737	0.024146557	-0.1132977	-0.19483638	-0.1538868	-0.09611726	0.051042557	0.1681199	0.12553668	0.06271434	-0.10919714	-0.046761036
1553190_s_at	-0.17126894	0.36309767	0.04981327	-0.048263073	0.07260513	-0.025817871	0.18372774	-0.01865387	0.3483672	-0.18069983	0.5208721	0.41328764	0.01865387
1553191_at	0.006596565	-0.25626135	-0.6755786	0.11264181	-0.86364317	-0.49679232	-0.75149274	-0.006596565	0.92614174	0.8051181	-0.24902868	-0.18911266	-0.6578126
1553192_at	0.7139373	0.091361046	0.66155624	-0.2876835	-0.21652412	-0.11050987	0.17111492	0.12576723	0.116345406	0.39433432	-0.3692708	-0.85280013	-0.060810566
1553193_at	-0.069241524	-0.22047687	0.78153086	-0.40364265	0.28026128	0.05648637	0.39481854	0.2309835	0.28162932	-0.16614437	-0.02006483	-0.24459219	0.21400166
1553194_at	-0.25625038	0.043600082	-0.59086466	-0.32279825	-0.024794579	0.058092117	-0.7200215	1.9874063	1.2555938	1.2856803	0.10931826	0.024794579	-0.14255428
1553196_a_at	1.0931153	0.10028529	-7.35E-04	0.01555872	-0.027736664	0.5380769	7.35E-04	-0.2980249	-0.14530325	-0.4586935	-0.2031622	1.0182667	0.19851375
1553197_at	0.055591106	-0.2066772	0.24625635	-0.04054928	0.001426935	0.13212204	-0.001426697	-0.073735476	0.09618211	0.043617725	-0.004404545	0.16070557	-0.06546521
1553199_at	0.02522564	0.109858274	-0.007328987	-0.001796722	-0.061531067	0.001796722	-0.09261465	0.03583932	-0.030120134	0.07491779	0.5117829	0.14437771	-0.06987357
1553202_at	-0.05635619	0.1312983	0.1384077	0.112849	-0.08743763	-0.115442276	-0.2109673	0.3551004	-0.014484167	0.12922454	0.5575061	0.2215333	0.014483929
1553204_at	-0.15106678	0.12721395	-0.27841568	0.282434	0.14039946	0.47404432	0.2676978	-0.20224333	-0.00676775	-0.19914389	0.5465131	0.4015851	0.009309769
1553205_at	-0.38511276	0.05634594	-0.29100513	0.43668365	0.080039024	0.3844161	0.02603817	-0.3811941	-0.45197392	-0.72304296	0.122430325	0.4307909	0.21540546
1553207_at	-0.3923378	-0.29046535	0.030435085	0.5559659	0.34624624	-0.12866688	0.060085297	-0.37272024	-0.2930069	-0.16466856	-0.0866065	-0.05592537	0.24666882
1553208_s_at	-0.23982882	-0.001176119	-0.3526461	-0.011705875	0.19717717	-0.004775763	0.45439267	-0.49885368	0.058728218	-0.2114687	0.027751923	0.66479754	0.552325
1553209_at	0.12292194	-0.09611726	-0.36639404	-0.07654977	0.1743958	0.020017147	0.08261609	-0.45928288	-0.038700104	-0.56523013	0.23495007	0.47729492	0.05372715
1553211_at	-0.03391528	-0.08524299	-0.4057517	0.033915043	0.30352974	0.16271305	0.10217047	-0.2636025	0.1360786	-0.4347272	0.24206734	0.45866442	0.053877115
1553212_at	-0.07399893	-0.006005287	0.16876745	0.29310036	0.33893013	0.3748026	0.20443273	-0.16255283	-0.023558855	-0.25662494	-0.12856793	0.17047095	-0.01910019
1553213_a_at	-0.089329004	0.24923444	-0.17158651	0.14049244	0.23876429	-0.107206345	0.09894824	-5.58E-04	-0.3367772	-0.14615965	0.62129736	0.18267941	0.16130829
1553214_a_at	-0.060045242	-0.050165176	-0.003844738	-0.19260883	-0.21727228	0.15835047	-0.06809139	0.15791893	0.3818333	0.13074756	0.21825194	0.17215967	-0.3228178
1553215_s_at	-0.061634064	0.3180027	0.03152275	-0.22858334	0.055088997	0.32045174	-0.18148184	-0.14942503	-0.016308784	-0.39822626	0.842433	0.64674664	0.06908369
1553216_at	0.15197086	0.2181735	0.19312525	-0.094270706	-0.41498137	-0.17406511	-0.28365135	-0.18493557	-0.6161914	0.4156394	-0.051835537	-0.6622629	0.13715458
1553217_s_at	0.19781756	0.10729194	0.010139227	-0.14677477	-0.013106108	-0.08478069	-0.035884142	0.16830778	-0.37937045	0.5281639	-0.15338326	-0.21458817	0.09028554
1553218_a_at	-0.21662283	-0.070761204	-0.002390862	-0.4065838	-0.17430162	-0.2066021	-0.038526535	0.13288116	0.08332014	0.21359253	0.27187347	0.33118153	0.3387003
1553219_a_at	0.32325268	-0.034332752	0.15933752	0.034332752	0.18767643	0.30408335	0.49942112	-0.5351658	-1.0081112	-0.22370338	-0.32307434	0.17545891	0.07207966
1553220_at	1.0419374	-0.090718746	0.7493558	0.4297223	0.012805939	0.093429565	0.47678852	-0.5112195	-0.32192183	-0.5219729	-0.42371488	0.33726263	-0.061939716
1553221_at	-0.24912095	0.41629887	-0.29492474	-0.15920258	-0.18747592	-0.055184364	-0.010405541	0.010405541	0.3905878	0.24486065	0.06323767	0.06783438	0.26871395
1553222_at	-0.09630251	-0.006886959	-0.29635572	0.61406565	0.15779877	-0.030682564	0.3005128	-0.48531723	0.24033022	-0.24190569	0.38355398	0.6088557	0.58509827
1553224_at	-0.22435331	0.08003783	-0.11098194	-0.19341063	-0.032610655	-0.53682923	0.056256056	0.17614889	0.27945518	-0.2652235	0.1728785	0.06361556	0.013332844
1553225_s_at	0.6709666	-0.21013498	0.28221655	-0.39531088	0.5183692	-0.2530384	0.2937665	0.3617673	-0.003739357	0.27566242	-0.15023327	-0.9003935	0.25480366
1553226_at	-0.23790622	-0.10982895	-0.22747397	0.3166206	0.41877794	0.40250182	0.31735253	-0.23294187	0.16870284	-0.3252616	0.43369055	0.22342134	0.27639794
1553227_s_at	0.24665737	0.058962822	0.4689293	-0.4081602	0.16121817	-0.06448126	0.19346571	0.25610685	-0.17006588	0.61171865	-0.15177727	-0.5362601	-0.058962822
1553228_at	-0.21634865	-0.08541608	0.07299423	-0.1443026	-7.17E-04	0.108804226	0.23568726	0.10799289	-0.19703174	0.32080817	-0.012110233	0.41796088	0.90132093
1553229_at	-0.13810253	-0.18912268	-0.46542835	0.19066906	0.33422804	0.1392951	-0.047264576	-0.2120285	0.34612894	0.04829979	-0.45392704	0.47164488	0.03388357
1553232_at	-0.0364244	0.5331664	-0.04700136	0.10262656	0.10941005	0.3950894	0.33848357	-0.21800756	-0.22921944	-0.1672678	-0.024678469	0.12936878	0.3020506
1553234_at	-0.14481759	-0.28559828	-0.09417844	0.30819035	0.17080283	-0.29119372	0.3960762	0.010095596	-0.006488562	0.019935608	-0.099113226	0.557086	0.49237967
1553235_at	-0.18852615	-0.5000484	0.07619095	0.40459633	0.06312847	0.41158628	0.37057924	-0.24878263	-0.7375233	-0.32770824	0.27225828	-0.009768486	0.46320677
1553237_x_at	-0.5199504	0.0958581	-0.33058238	0.4281211	0.13261557	-0.12510061	0.47008705	-0.22256207	-0.005006313	-0.21682644	-0.43216586	0.55764866	0.345716
1553238_a_at	-0.016640663	0.03606558	-0.120657444	-0.17897272	-0.013631344	0.49965096	0.09047842	-0.5726924	0.07912445	-0.19585991	-0.10089636	0.2900405	-0.055816174
1553239_at	-0.025242329	0.020632267	-0.020632267	-0.041336536	0.5365839	0.41887903	0.38895988	-0.1798091	-0.21887398	-0.1101203	0.06219387	0.96480703	0.17715311
1553241_at	-0.31631875	0.018019676	-0.26226807	0.22010422	0.2885387	0.086453915	0.13329029	-0.17956638	0.104472876	-0.1427226	0.60819507	0.3364489	-0.045442343
1553243_at	-1.1524997	-0.42941332	-0.89865255	-0.48240614	-0.70369196	-1.148314	-0.83990145	1.4989147	-0.04830265	1.7513499	0.04830265	0.85693693	0.07448912
1553244_at	-0.003028631	0.04447913	0.05384016	0.026850224	-0.122271776	-0.018058777	0.20877695	-0.012441635	0.021509886	0.23991132	0.3030882	-0.13342237	-0.13802028
1553246_a_at	-0.1146307	-0.1377821	-0.23639297	0.80979824	0.35800028	-0.28367758	0.5680013	-0.28456545	-0.5021205	-0.15524292	0.37685585	0.52038956	0.6086035
1553247_a_at	-0.2523954	-0.13474512	-0.06572676	0.017109156	0.20258904	0.12039971	0.34787726	0.090662	-0.27137232	-0.26882362	0.1317215	0.001486063	-0.032087088
1553248_at	-0.08228207	0.080729485	0.1056757	0.080337524	-0.19902682	0.077941895	-0.09293032	-0.19742584	-0.055962563	-0.072416306	0.00404644	0.0709486	-0.1438005
1553249_at	-0.19066858	-0.07751346	-0.04356098	-0.057561874	0.003383637	0.2785442	-0.052743435	0.068305016	0.17170024	0.26229596	-0.015844584	0.3242755	0.2186513
1553252_a_at	0.8034086	0.42864084	-0.52915907	0.15649652	-1.0658088	0.22383356	-0.6270833	0.078483105	-0.23832703	-0.029907227	-0.41972208	-0.85092163	-0.6110878
1553253_at	-0.65046024	0.08119869	-0.6747265	0.24568844	0.1788125	-0.027744293	0.058523178	-0.77570105	-0.11467743	-0.58484554	-0.108736515	0.84134626	0.13652515
1553254_at	-0.066049576	0.02316761	-0.13541126	0	-0.06963444	-0.009981632	0.044919252	-0.08606148	0.15537667	0.05478573	0.14929914	0.31791735	-0.004813433
1553255_at	-0.086182356	0.30527902	-0.39641905	0.007091761	0.15090394	0.04872489	0.042743444	-0.25842357	0.50472283	-0.10512829	0.17200947	0.49845886	-0.09996891
1553257_at	-0.015475273	-0.039946556	-0.17834854	0.20556831	0.3192935	0.16428518	-0.020448685	-0.13429403	0.25466776	-0.18117142	0.87191105	0.30821228	0.1449461
1553258_at	-0.14632273	0.19237137	-0.1564169	0.14186954	0.30057335	-0.013468742	0.0335989	-0.369699	0.1557455	-0.6073034	0.28270817	0.15611267	-0.08838749
1553260_s_at	0.019747972	0.12215161	-0.18397331	-0.002087832	0.09598136	0.07686114	-0.08295822	-0.025010824	-0.09558344	0.035955667	0.2922728	0.23663116	-0.020360947
1553261_x_at	-0.18313932	-0.08303118	-0.071318865	-0.09229612	-0.122834444	0.16427517	-0.09353304	0.014581442	0.028443336	-0.047660828	0.16018319	0.03199625	0.10590005
1553262_a_at	-0.1492815	0.15996075	-0.32139874	0.19331264	0.13098478	0.2700081	-0.014566898	-0.5328903	0.3293929	-0.35213375	0.17439556	0.5807333	0.2607355
1553263_at	-0.4035964	0.035104275	-0.5738468	0.29050398	0.30020142	-0.03510475	0.076737404	-0.36262846	0.07642937	-0.4874444	0.1864214	0.3031969	0.15431881
1553264_a_at	-0.31683636	0.29882145	-0.38125134	0.030443192	0.22259283	0.08729839	-0.030443192	-0.4992323	0.47159004	-0.5369177	0.17515612	0.7465191	-0.07352829
1553265_at	-0.035671234	0.14723063	-0.3305092	0.06556463	0.03274989	-0.26407123	-0.012522221	0.1747241	-0.31292796	-0.36522818	-0.012300968	0.14996648	0.06434655
1553266_at	0.044658422	0.1179657	-0.04820919	-0.10993457	-0.11399984	-0.049256086	-0.25594068	-0.20650315	0.12233901	-0.12270713	0.15976715	0.08449006	-0.20942545
1553267_a_at	0.41790414	0.07758355	0.23591375	0.003247023	-0.19923139	0.10564184	0.08611965	-0.3139758	-0.19213557	0.115796804	-0.15848565	-0.06975651	-0.5401411
1553268_at	-0.16730285	-0.15251684	-0.039470196	0.567888	0.48671937	-0.053658962	0.43777728	-0.10998654	-0.32516956	-0.21448421	-0.36275315	0.47846198	0.2825656
1553269_at	-0.17957544	0.052396774	-0.545171	0.030009747	-0.024389029	-0.27231646	0.4718511	0.67751384	-0.13988781	0.34110808	-0.20192742	-0.44463682	1.002228
1553271_at	-0.13581848	-0.44342327	0.5525527	6.75E-04	-0.0723784	-0.41145253	-0.10412693	0.017354727	0.26048803	0.024197578	0.43919897	-0.35727262	0.27017212
1553272_at	-0.36323643	0.08364391	-0.044394493	0.37175798	-0.08998823	0.24513006	0.12885666	-0.24222612	0.02995491	-0.40036535	0.008275032	0.6339145	0.5167012
1553274_a_at	0.49405146	0.36376905	-0.06348324	-0.305758	-0.013388157	0.013388157	-0.08325148	0.5618801	-0.56475353	0.23452282	-0.7262726	-0.85639334	-0.46441746
1553275_s_at	-0.8805022	-0.086339	0.74786997	-0.6292386	-0.06866932	0.14939404	0.21069717	1.1258264	0.16872644	-0.057728767	0.12908173	0.9028292	0.02412939
1553276_at	0.06313467	-0.15155911	0.053132534	-0.05806184	-0.053652525	-0.12465358	-0.025478601	-0.010487318	0.11862159	-0.14449573	0.21871734	0.17348456	0.010487318
1553277_at	0.3353169	-0.06601524	0.002984524	-0.12498808	-0.101522446	0.10350561	-0.002984524	-0.009656191	-0.08909845	0.053877115	0.07069111	0.2260952	0.076137304
1553279_at	-0.4168787	0.12423897	-0.41174126	-0.010576725	0.40558958	0.42093658	-0.112953186	-0.5294709	0.107908726	-0.061938286	-0.05528736	0.66509485	-0.23918867
1553280_at	0.2493906	0.12741041	-0.20851564	0.38830948	0.035862923	-0.06327796	0.12192011	-0.20318699	-0.041475296	0.10408449	9.83E-04	-0.2868166	0.039690495
1553281_at	-0.57935095	0.2389698	-0.28406382	0.26434183	0.052265644	-0.19179153	0.045894623	-0.22614384	0.110710144	-0.15680075	0.444448	0.70894194	0.4516101
1553282_at	-0.19303346	-0.06022334	-0.19757676	0.10229516	-0.008525372	0.008525372	0.04680133	-0.38830376	-0.25992322	-0.27964926	0.2898383	0.31822348	0.3904848
1553284_s_at	-0.10695171	-0.049283028	-0.012104511	0.412735	0.35719967	0.02659893	0.27096558	-0.18881154	-0.3006916	0.0597167	0.01355505	0.10062075	-0.044671535
1553285_s_at	0.059457064	0.51949	0.013468266	-0.03190136	-0.045651197	0.58019686	-0.12796211	0.033003807	-0.06533289	0.22176337	0.6216862	-0.17910242	-0.030223608
1553286_at	0.135221	-0.54048586	0.03711176	-0.03632021	0.18460083	-0.014268398	0.17141533	0.014268398	-0.5444145	-0.166718	-0.44796753	-0.26916027	0.06030035
1553288_a_at	-0.6699889	-0.03267026	-0.2732544	0.067137	0.003343821	-0.13128972	0.032800436	-0.14416552	0.25161576	-0.36381984	0.07084942	0.3700707	0.07184529
1553292_s_at	-0.00375557	-0.02015686	0.6480222	-0.05418825	0.21116257	-0.40059757	0.28132772	0.6882696	-0.42039394	0.41815472	-0.6122947	-1.2782197	0.58063936
1553293_at	-0.15889215	0.097583055	-0.16685605	0.003217936	0.31398582	-0.24589205	-0.001469374	0.031796932	-0.13186455	-0.30313587	0.2394979	-0.048625946	0.05158472
1553295_at	0.011152744	0.037915707	-0.14871168	0.034718513	0.02875495	-0.031583786	0.0549891	-0.15807676	0.051416636	-0.1113801	-0.011152744	0.18847704	0.30952573
1553296_at	-0.05084586	0.032307148	-0.30413246	0.4607215	0.06331158	-0.03891921	0.05023527	0.03883362	0.09415388	-0.350883	-0.24626279	0.1753285	0.24799514
1553297_a_at	0.041042328	0.26406765	-0.47682714	0.67272663	-0.16499281	0.80868816	-0.14052057	-0.8373885	0.31741047	0.11666775	-0.6452966	-0.005510807	-0.3105936
1553298_at	0.16290379	0.10122442	-0.050757647	-0.039041996	-0.20019197	0.21579814	-0.11398125	-0.003030777	0.1796875	0.11591339	0.07963991	0.011584282	-0.16285181
1553299_at	-0.15949488	0.025768757	-0.030855179	0.10523081	0.31978512	-0.011169434	0.011169434	0.055242777	0.116200924	-0.015240669	-0.056523085	-0.16557121	-0.0395267
1553300_a_at	0.7011261	-0.1781838	-0.1979444	0.07777929	-9.22E-04	0.1400218	0.1346674	0.079392195	-0.005833626	-0.037911415	-0.2782998	-0.0381732	0.33691406
1553301_a_at	0.28818154	-0.17485046	0.4034233	-0.13625884	-0.09200382	0.24715042	0.20613861	-0.12861443	0.022701025	0.4967625	-0.25990677	-0.33119392	0.078139305
1553303_at	-0.37528753	0.21252489	-0.37289786	0.33494568	0.08622694	0.49014235	0.0788126	-0.17403316	0.75446415	-0.39682698	0.20072365	0.44810295	-0.17550325
1553304_at	0.19322252	-0.026882172	0.22681808	-0.21168566	-0.5692558	-0.4490466	-0.46437502	-0.11830187	-0.44561148	0.16396332	-0.007106781	0.058737755	-0.063643456
1553306_at	-0.14785147	0.34898186	-0.33341742	7.85E-04	-7.85E-04	0.10880518	0.11349678	-0.253762	0.50429726	-0.55096936	0.07527685	0.3683462	0.3276453
1553310_at	-0.01907301	-0.015296221	0.24763322	0.087495804	-0.023299217	0.36986995	0.001850367	-0.16480064	-0.1224277	0.10276151	0.24135256	0.18114519	-0.001850367
1553311_at	-0.08113551	-0.13455915	0.090560675	-0.010284185	0.13509107	-0.16444421	-0.079926014	-0.30807972	0.07822943	-0.34048963	0.00369668	-0.07525563	0.04611802
1553313_s_at	-0.003727436	0.2526703	-0.5744033	0.0751977	-0.088670254	-0.09234333	-0.44545317	-0.43242836	0.71204185	0.20348978	0.5038328	0.6000099	-0.15590143
1553314_a_at	0.22692633	-0.15790868	-0.036034584	-0.034594774	0.0985198	0.10460734	-0.23577166	-0.20218754	-0.014508724	-0.18808603	-0.118025064	0.07997537	-0.1269455
1553315_at	-0.012619019	0.003769398	-0.12280607	-0.10054827	0.1888318	0.40180826	-0.10016966	0.030038834	0.106286526	-0.003769159	0.20273352	-0.19713163	-0.09514451
1553316_at	0.31429243	0.48064375	0.012917519	-0.16319442	-0.27023005	0.22318792	0.0720706	-0.69666624	0.08109665	0.2915883	0.10123587	0.3862462	0.85601044
1553317_s_at	0.56109095	0.19486809	-0.021278143	-0.021278143	-0.2492783	0.32028317	0.007941484	-0.28482437	-0.08704662	0.18224406	-0.007941723	0.06841254	0.63015366
1553318_at	-0.15298986	0.104263306	-0.002885819	0.8937793	0.5482321	0.34760714	0.4790907	-0.21854353	0.092687845	-0.31264186	0.00288558	0.4577341	0.44835377
1553319_at	-0.49160004	-0.079046726	-0.14876676	0.043083668	0.2072885	0.32858515	0.21895313	-0.13310385	0.3805678	-0.14491868	0.045200586	0.5543649	0.52992654
1553320_s_at	0.025779724	-0.12129927	-0.06447363	-0.06567907	-0.01685214	0.0798223	0.028956413	-0.08841276	0.32577848	-0.04413557	0.42549038	0.35524702	0.037082195
1553321_a_at	-0.27971077	-0.13604403	-0.4243374	-0.1077795	0.01996994	-0.19804978	-0.01996994	0.044646263	0.28643417	0.7643299	-0.4571712	0.31851482	0.69812346
1553322_s_at	-0.077619076	0.12833261	-0.030591011	0.014363289	-0.47160363	-0.17731237	-0.18504143	-0.32885695	-0.014363289	0.9685998	0.19976592	0.14230824	-0.052615166
1553323_a_at	-0.15449667	0.1796031	-0.026688576	0.07226896	-0.1984868	0.23632383	-0.07252836	-0.37491035	-0.2598157	0.026688576	-0.06802654	0.30875254	-0.05147171
1553325_at	0.006006241	0.1496644	-0.14179516	-0.0448246	0.010180473	0.2678423	-0.18562865	-0.18911219	0.24642706	-0.03263235	0.41317892	0.4021349	0.21152067
1553326_at	-0.27501726	-0.2001059	-0.25044918	0.13318586	-0.0194211	-0.023214817	0.04398322	-0.3072996	0.027850628	-0.31581974	0.2543273	0.20947266	0.19691849
1553327_a_at	-0.094382524	-0.053078175	-0.018851519	0.46411896	0.14431429	-0.07874966	0.001050234	-0.16013455	0.059865475	0.00587821	0.2764809	0.68232965	0.1438675
1553328_a_at	-0.4056139	-0.1944704	0.5042863	-0.078624725	0.25348616	-0.9709728	0.029195309	0.3393588	2.0337195	3.10E-04	-0.5724957	0.15013361	-0.067020416
1553329_at	-0.18356371	0.15005183	-0.13066006	-0.07881689	0.036052465	0.091347456	0.15186834	-0.2688074	0.009185314	-0.009185553	0.30549526	0.66929865	-0.014680862
1553330_at	-0.16686344	-0.11890125	-0.081511974	8.90E-04	-0.042212486	0.297606	-0.14705276	-0.13109732	-0.06191659	0.039761543	0.3996489	0.17846203	-0.19246197
1553333_at	-0.28254676	-0.080765724	0.022177696	-0.03219366	-0.263546	0.012284517	-0.046788692	-0.22743487	0.025531292	0.15995121	0.19226503	-0.037696123	-0.19028592
1553335_x_at	0.16933179	0.17725825	0.006090164	0.068006516	-0.21364212	0.38829994	0.074187756	0.14607167	-0.08883476	-0.071786165	-0.26646757	-0.04011488	-0.006090164
1553336_a_at	-0.2792275	-0.04062414	0.04519844	-0.011702776	0.21374702	0.044305086	-0.059495926	0.024749994	-0.17569256	0.49353218	0.118401766	-0.2449584	0.08488035
1553338_at	0.32509708	-0.127244	-0.018299103	0.33759975	-0.0980649	0.1715746	-0.4014163	-0.4073696	-0.75943756	0.05123043	-0.6022887	0.018299103	0.26959038
1553340_s_at	-0.048500538	0.31348562	-0.38786364	0.35133314	-0.006408215	-0.09632969	0.006408215	-0.35073042	0.09125614	-0.5168438	-0.18039703	0.66812277	0.19705439
1553341_at	-0.21819901	-0.020807028	-0.13179445	0.13982987	0.06550169	0.13790274	-0.038031816	-0.13675904	0.010458231	-0.19926453	0.15099335	0.18726039	-0.23258638
1553344_at	-0.082549095	0.015980959	-0.029464722	-0.02513361	-0.10460305	-0.23114824	-0.015981197	0.08352661	0.32654858	0.13597727	0.5698252	0.2410376	-0.07944322
1553346_a_at	-0.49894094	-0.021119118	0.14652967	-0.12553692	-0.2131176	-0.027291298	0.021119118	-0.026221752	0.44536686	-0.5765128	0.98207474	0.26778316	0.10956478
1553347_s_at	-0.2751832	0.28382587	-0.1406908	0.37158775	0.050387383	0.22249079	-0.020165443	0.020165443	0.11858368	-0.24176025	0.3061514	0.9675274	0.38491058
1553348_a_at	0.73953295	0.20167589	0.40284395	-0.30650377	-0.16344547	0.28905058	0.056883812	-0.21311045	-0.16142845	0.11486721	-0.72196007	-0.8108301	-0.12549353
1553349_at	0.46641827	0.3535657	0.3778224	-0.45521736	-0.046088696	0.046088696	0.105092525	0.52898645	-0.0812521	0.19913864	-0.3153019	-1.0127821	-0.38577557
1553350_at	-0.14111948	0.002465725	-0.29639792	0.2714367	0.13321304	0.140131	0.044454575	-0.3704319	0.2309866	-0.15660834	0.3250785	0.76349354	0.13742542
1553351_at	-0.10937548	-0.12852907	-0.010315418	0.00496459	0.001655102	-0.051869154	0.057047844	-0.021609783	0.41643143	-0.00165534	-0.026934624	-0.021613598	-0.06812787
1553352_x_at	-0.39972305	-0.080899715	-0.072101116	0.19874763	0.5959716	0.20712042	0.12419939	-0.1765213	0.032301903	-0.26213646	0.064640045	0.34906387	0.09378052
1553354_a_at	-0.29282856	-0.06154871	-0.24243689	0.19368505	0.6572499	0.6726575	0.29593706	-0.11069822	-0.16371202	-0.1085763	0.56955767	1.150547	0.28326273
1553355_at	-0.13677049	0.13520217	-0.014028549	0.057860136	-0.029984474	0.12000346	0.3585527	-0.18268538	-0.31259823	-0.13405323	-0.10222912	0.79241276	0.118527174
1553356_at	-0.2672119	-0.20755243	6.83E-04	-6.84E-04	-0.14281893	-0.065182686	0.124037504	-0.1712482	0.14558291	-0.121866226	0.14652634	0.5159931	0.15763879
1553357_at	-0.18274355	0.012000561	-0.1590476	-0.026860476	0.002166033	-0.1807375	-0.013559818	0.06008458	0.066268444	0.14944172	0.44985533	-0.002166033	0.0901382
1553359_at	-0.2257204	0.12629795	-0.41586447	0.016099453	0.001715183	0.44956875	0.00180769	-0.64846754	0.54217625	-0.3611083	0.3939972	0.7577715	0.008035183
1553361_x_at	0.03324318	0.3504033	-0.34353542	0.29414082	-0.01519537	0.32762814	-0.13159323	-0.63633394	0.01519537	-0.39880753	0.076919556	0.6170902	-0.20261383
1553362_at	-0.0158	0.1047616	-0.06585026	-0.06076145	-0.037425518	-0.09536648	-0.09159303	-0.10615134	0.017772675	-0.08478689	0.1928339	0.15408874	-0.12223959
1553363_at	-0.44534898	0.16925454	0.07758474	0.004620791	-0.033083677	-0.08824468	-0.006396294	-0.1610055	0.37738037	-0.004620552	0.21787167	0.39050674	0.18991399
1553364_at	0.009873629	0.14877939	-0.14541769	-0.0377419	-0.10209918	0.020926952	0.112707615	-0.17184377	0.23255491	-0.10205841	0.13902235	0.3146696	-0.009873629
1553365_at	-0.09938097	-0.13607454	-0.09985185	-0.0936923	0.12967682	0.07477045	-0.0670197	-0.08122635	0.018116951	0.07477045	0.53613186	0.3033595	-0.0165596
1553366_s_at	-0.33199644	-0.31135178	-0.32082224	0.48295832	0.13218164	-0.04260254	0.28996134	-0.4952073	0.24840355	-1.0284109	0.13301611	0.71953154	0.4166174
1553367_a_at	-0.016643047	-0.54019094	-0.32385874	0.42337847	0.22208309	0.49882984	0.27067614	-0.41395307	-0.04666996	-0.33626437	0.19439459	0.69632673	-0.11421442
1553369_at	0.37802744	-0.22140336	-0.32152772	0.010722637	0.05560255	0.18223381	0.014811039	-0.11321974	0.060048103	-0.20666122	0.27749014	0.1610918	0.47516727
1553371_at	-0.17095733	0.071890116	-0.29426336	0.24059272	0.16918588	0.33495212	-0.017497778	-0.21367192	-0.0028584	-0.20409799	0.6317427	1.0686624	0.06037426
1553372_at	-0.24885178	0.3492453	0.001963854	0.3976636	0.029826164	0.49677992	-0.09104061	-0.44673538	-0.28797197	-0.14674902	0.31768417	0.7786765	0.2287023
1553373_at	0.15758157	-0.08027458	-0.35134983	0.37009764	0.012601852	0.032439232	-0.012601852	-0.3567052	0.49378347	-0.13066864	0.07536626	0.50124407	-0.07046962
1553374_at	-0.020909786	0.0348382	-0.1494155	0.02104497	0.05295086	0.100963116	-0.04530096	-0.05373335	-0.079768896	-0.07093477	0.39342356	-0.011469364	-0.16209173
1553375_at	-0.003922463	-0.16971517	-0.23588371	-0.19050097	0.01323247	0.003922224	-0.077589035	-0.4267099	-0.3892491	0.1607194	0.6778722	0.20591736	0.2883358
1553376_a_at	-0.21879697	-0.16305232	-0.012471914	0.07351661	0.11315179	0.33289194	0.0706861	-0.23430514	0.007504225	-0.10541749	0.8305299	0.004918337	0.016316652
1553378_a_at	-0.3507924	-0.11074686	-0.34275937	0.26605773	0.28350902	0.42150497	0.31412363	-0.09501195	0.20265675	-0.10363722	-0.43860745	0.011706591	0.002289057
1553380_at	2.6496944	0.66171217	1.2153292	0.015618563	-0.017525911	0.9061446	0.33074713	-0.13377714	-0.13001633	0.044411182	-0.14960933	-0.519469	-0.25302815
1553383_at	0.055670977	-8.37E-05	-0.010755301	-0.025795698	0.003532648	0.19334126	-0.028296232	-0.113669634	0.20048308	0.040943623	0.19297147	0.04454851	-0.1245873
1553385_at	-0.067656994	0.71067715	-0.1729536	0.6122718	0.17637157	0.14873171	0.42454433	-0.36216307	0.14194727	-0.8572798	0.42974472	0.3770585	-0.2288351
1553386_at	-0.12775755	-0.08254886	0.038866043	0.30013132	0.25175953	-0.3256457	0.002246857	-0.09679103	-0.002247095	-0.09955144	-0.19069386	0.5491438	0.33959627
1553387_at	0.37682056	-9.01E-04	-0.075193405	0.004966736	0.2613802	0.29360485	0.13409138	-0.17863321	-0.07014465	0.030126572	-0.021543026	0.23712778	-0.03059578
1553388_at	0.001458883	0.18078566	-0.12503481	0.2606101	-0.029676914	0.10780668	-0.00362134	-0.10774803	0.16195464	-0.20306063	-0.001458645	0.9353719	0.39564085
1553389_at	0.07222533	0.2325964	0.011621475	-0.08612728	-0.21731329	-0.11334896	-0.073711395	-0.12195444	0.42787147	0.08931613	-0.011621237	0.23398781	-0.040786743
1553390_at	-0.023166656	-0.04779339	0.02311492	0.21706557	0.09117961	-0.0339849	0.095552444	-0.02311492	0.17458177	-0.076762915	0.41124535	-0.17369962	0.05001831
1553391_at	-0.105545044	0.037947655	-0.006777763	0.006777763	0.13329768	0.10324812	0.14812565	-0.04105401	0.008287191	-0.21481872	-0.03759837	0.46660542	-0.020524502
1553392_at	-0.40101123	0.014752626	-0.3245771	0.07342315	-0.23171735	0.003083944	-0.003084183	-0.25800562	-0.19922352	-0.21063972	-0.18420935	-0.16606927	-0.034683228
1553394_a_at	-0.14813137	0.08756876	0.10280514	-0.010429621	0.02169633	-0.029111147	0.011627197	-0.01622057	0	-0.3026631	0.49260783	0	-0.021005392
1553395_a_at	0.2161665	0.7748499	-0.24549532	0.18937588	0.41826487	-0.049265385	0.27620554	-0.6725564	-0.005259037	0.097971916	-1.0976954	-0.3601861	0.48549795
1553396_a_at	-0.028090239	0.41562605	0.104090214	0.36085892	0.001600742	0.5390949	0.50575924	0.04426527	-0.001600742	-0.22014642	-0.44988155	0.54708815	-0.4186008
1553397_at	-0.29217434	-0.18868542	-0.57154465	0.26498318	0.021476269	-0.021475792	0.32201385	-0.5729203	0.21869946	-0.44553947	0.19007587	0.586205	0.3468485
1553398_at	-0.08741474	-0.2830267	-0.09290528	0.11097145	0.019150257	-0.29532862	0.09447479	-0.076898575	0.07989788	-0.18173027	0.2694764	0.7124653	-0.008916855
1553399_a_at	0.3064041	0.17121887	0.42744064	-0.050611973	-0.25149155	-0.046880722	-0.108082294	0.20737982	0.2910223	0.037570477	0.23906803	-0.3329482	-0.39656687
1553400_a_at	-0.14544487	0.1684351	-0.44983006	0.002833843	0.16674805	0.062268257	-0.37881112	0.37939548	-0.32057333	-0.002833843	-0.35827637	0.32792568	0.33186007
1553401_at	-0.05246234	-0.04655385	0.02704525	0.11051154	-0.118498325	0.0696919	0.092832804	-0.31735826	0.22810006	0.1612482	-0.14906049	0.16869259	-0.046531677
1553402_a_at	-0.1727984	-0.17828655	0.25841284	-0.3131206	0.05327177	0.029585361	-0.089671135	-0.11349058	0.121620655	0.06551838	-0.005074024	0.043445587	0.12932253
1553403_at	-0.034831524	0.14387989	-0.18287277	0.12818027	0.16113496	0.4215002	0.007310867	-0.12957954	0.719964	-0.21687269	-0.12596416	0.34779358	0.12334204
1553405_a_at	-0.11322832	0.019453764	-0.18743515	-0.009994984	-0.002157211	0.36850262	-0.025477171	-0.102843285	0.4560852	-0.047776222	0.6295433	0.58061266	-0.107129574
1553407_at	0.16289854	0.25192976	0.24136114	-0.56630754	-0.40763807	-0.26588202	-0.14225054	0.91422987	0.08954191	-0.07719183	0.2551527	-0.4814024	0.2142973
1553409_at	-0.16509128	0.065258026	-0.17098927	0.23760843	0.046027184	0.021286488	-0.050467014	-0.10272193	0.36094117	-0.38844013	0.03483081	0.6578741	0.046027184
1553410_a_at	-0.19799471	0.002316952	-0.13621974	0.3255496	0.39444804	-0.1133697	0.35446405	-0.09199977	0.16848755	-0.33829713	-0.37089372	-0.08447671	0.40849662
1553411_s_at	-0.25865006	0.34237766	-0.18671775	0.32883835	0.2329979	-0.08835602	0.18105865	-0.077005625	0.494416	-0.44963765	0.2545035	0.38936877	0.12779045
1553412_at	-0.17671442	-0.006090879	-0.010463953	-0.17043543	-0.036434174	0.19138718	0.006090641	-0.028152704	0.45431042	0.08241892	0.6347742	0.24104786	-0.047907114
1553413_at	0.100815296	0.2799151	-0.07744837	-0.120212555	0.02641511	0.17795777	-0.12216091	-0.017601728	0.121557	0.011193037	0.45419788	-0.20313525	0.13555765
1553415_at	-0.17973399	0.06423712	0.010635853	-0.053390503	0.006889582	0.03686881	-0.052776575	-0.12572145	0.19193792	0.039390802	0.44506526	0.31643152	-0.14100671
1553417_at	-0.3722849	-0.33603573	-0.31685877	0.23330402	-0.09531069	0.19325876	0.043723583	-0.46864986	-0.03308797	-0.3517058	-0.42756915	0.94177055	0.34242463
1553418_a_at	-0.15045571	-0.30346036	-0.32260394	0.1277461	0.024778128	0.33059454	0.02026701	-0.2288711	0.39073205	0.014594555	0.35109735	0.5653224	-0.11361337
1553420_at	-0.15870523	-0.11655021	-0.053286076	0.02878046	0.2777264	0.113040924	0.001018286	-0.2684226	0.33427405	-0.011671782	0.023032427	0.6456971	-0.10048294
1553422_s_at	-0.23867846	-0.025636196	-0.21328211	0.30655098	0.025636196	-0.14767933	0.08642101	-0.46051693	-0.44243002	-0.24171066	0.39100218	0.31193304	0.06586027
1553423_a_at	0.009626865	0.63877296	0.05954933	-0.11649084	-0.23247576	-0.009626865	-0.2933023	0.036054134	0.2602117	-0.1386447	0.06534171	-0.1054697	-0.2296462
1553424_at	-0.23792315	0.10777998	-0.15804839	0.002408505	0.040030956	0.24948573	-0.020889282	-0.26558638	0.48488092	-0.40624547	0.10698676	0.3829193	-0.002408266
1553425_at	0.009088993	0.115902424	-0.3152883	-0.0757997	0.17508173	0.85344553	-0.10742521	-0.15126014	0.19675589	-0.29419422	0.120377064	0.14661646	-0.108168125
1553426_at	-0.055332422	-0.016077042	-0.23763442	0.012603998	0.07793188	0.072491646	-0.003313541	-0.12643814	0.08425093	0.00331378	-0.1689825	0.71874285	-0.003859758
1553427_at	-0.014797211	0.12190485	-0.13901281	-0.12751245	0.01321125	0.58926535	-0.14417887	-0.34504962	0.41323805	-0.25785017	0.38291264	0.43032742	0.040574074
1553428_at	-0.001036644	-0.033145905	-0.06314325	0.1723752	0.001036882	-0.13839531	0.1272428	-0.42177033	-0.48429656	-0.2174685	-0.025837898	0.4413395	0.21847963
1553429_at	-0.08216572	0.013566017	-0.24229836	0.33288336	0.09418774	-8.39E-04	0.14309978	-0.039102554	-0.081804514	0.058095455	0.20391464	-0.13527584	0.28120995
1553430_a_at	-0.54299045	0.2661357	-0.09151912	0.1845274	0.066809654	-0.34090018	-0.10453653	-0.33064485	0.030028343	-0.8335612	-0.3155551	0.14101219	0.15819836
1553432_s_at	-0.086155176	0.068505764	-0.055971146	0.2933197	-0.10875559	0.2298007	-0.040144205	-0.41383648	0.16621637	0.012374401	0.4522524	0.63188934	0.3639698
1553433_at	0.44317865	-0.034198284	-0.038571835	-0.002691031	0.05462551	-0.104500294	-0.073330164	0.08418393	0.23256993	-0.2478571	-0.16605139	0.05211878	0.004997015
1553434_at	-0.10109329	-0.06893873	-0.11786032	0.056675434	0.07313132	-0.28825474	-0.028135538	0.28756142	0.002117872	-0.16471529	-0.00767827	0.0670979	0.29426765
1553435_at	-0.1386838	-0.16999769	-0.21655512	0.101513386	-0.13351488	-0.10386038	0.22188807	-0.2911482	0.0432868	-0.2665968	0.5848737	0.38369894	0.009430409
1553436_at	-0.23645139	-0.08506727	-0.16578102	0.12515569	0.033216238	-0.033216238	0.24323964	-0.26342344	0.08726597	-0.3014083	0.21567202	0.93936825	-0.06477952
1553437_at	-0.4622984	0.27315474	0.12802076	0.13666439	0.40203	0.040649414	0.2596712	-0.13108182	-0.044808865	-0.44715953	-0.05955267	0.2778139	0.17505932
1553438_at	-0.18899488	0.005839825	-0.06605482	0.25740957	-0.005840302	0.2365923	0.49214792	-0.17373562	0.26029682	-0.13089466	0.22242069	0.8140321	0.5350809
1553439_at	0.13733292	-0.08918953	-0.016176224	0.038145542	-0.00601387	0.24043226	-0.062455654	-0.2937851	0.16779566	0.001004219	0.4059577	0.045857906	-0.11036873
1553440_at	-0.14152741	0.040649176	-0.19977474	-0.010338783	-0.06725931	0.024780273	-0.08996439	0.031484842	-0.0955925	0.03711462	-0.020451784	0.17754841	-0.03325367
1553441_at	0.1905818	0.09187245	-0.013752699	-0.044964552	-0.04956436	0.011679411	-0.110709906	-0.041610956	0.17029619	0.23497057	0.7039194	-0.086830616	-0.11616659
1553442_a_at	-0.19348025	0.038185835	-0.24344373	0.033909082	0.010233402	0.21976066	-0.001049519	-0.067246675	0.21976066	-0.07946992	-0.022081614	0.2703731	0.001049519
1553443_at	-0.119047165	0.30521584	-0.18946052	-0.0233562	0.19617891	-0.09985566	0.064508915	-5.42E-04	5.42E-04	-0.14731765	0.05312538	0.25948405	0.021236658
1553444_a_at	-0.003010273	0.07558966	-0.08034325	0.06530571	0.003010273	0.1391983	0.10129404	-0.6908517	0.24800682	-0.5135331	-0.18553114	0.23275232	0.33399916
1553446_at	-0.005163193	-0.06419158	-0.1908164	0.20876598	0.08747625	0.046708345	0.2012434	-0.19862175	0.005162954	-0.5423305	0.43728352	0.13120222	0.2134707
1553447_at	-0.41791844	0.0132761	-0.2646377	-0.16793203	0.049688816	0.13872194	-0.001452208	-0.37933826	-0.17223763	-0.115550995	0.12065244	0.14894867	0.069657326
1553448_at	0.1761136	-0.115035295	-0.023675203	-0.08935046	0.07158446	0.26072907	0.079482794	-0.18314195	0.27831364	-0.09422612	0.29076123	0.4901197	0.033303022
1553449_at	-0.28279018	-0.13011265	-0.03379488	2.7049913	0.6084924	0.04463148	0.6296587	-0.4676175	-0.31606197	0.03379488	-0.47128057	-0.11768961	0.64500856
1553450_s_at	0.010865688	0.07784653	-0.09465051	0.053414345	0.20692015	0.08026552	0.08771205	-0.050267458	0.16124606	-0.3191247	0.06282759	0.43075418	-0.012128353
1553451_at	-0.41459417	-0.10881901	-0.21005583	0.4569478	0.18242407	-0.072788715	0.15459895	-0.19958138	0.28647733	-0.20373416	0.3593259	0.471735	0.5120022
1553452_at	-0.30908608	-0.06964493	-0.25021267	0.18112564	0.29659176	-0.3066492	0.04394698	-0.01502943	0.1830318	0.032075405	-0.056029797	0.29754066	0.3493588
1553453_at	-0.16804051	0.2090149	-0.25220704	0.45722103	0.30838537	0.08372855	0.08916092	-0.2607622	-0.071702	-0.047680855	0.02126956	0.99663925	0.18387747
1553454_at	-0.00107646	0.044812202	0.077741146	0.11484027	0.07524681	0.19408059	-0.16432023	-0.07310891	-0.04075241	-0.1469779	0.16844821	0.10591388	0.07360244
1553456_at	-0.23734474	0.16065454	-0.227669	0.13930702	-0.1315527	-0.04625988	0.003180742	-0.23256636	-0.003180742	-0.66406965	0.19820952	0.33650875	0.08279991
1553457_at	-0.15857029	0.57538843	-0.28041363	-0.040569305	0.11809826	0.18498945	-0.12548828	-0.3988824	0.5008631	-0.33375692	0.5787339	0.27495146	0.006550789
1553458_at	-0.3608718	-0.04699421	-0.40566254	0.3995366	0.0686717	0.1031909	0.342381	-0.2568593	0.4585042	-0.5949931	0.1765418	0.7290387	0.22351074
1553459_at	-0.23122263	0.120224	-0.01379633	0.18061543	0.19060755	0.27337742	0.06356192	-0.31896114	0.054275513	-0.170614	0.45744228	0.43419266	0.27258778
1553460_at	0.06565237	-0.22203064	-0.21084452	0.20861721	-0.020321846	-0.016869068	0.068665504	-0.11834431	0.016869068	0.024789572	-0.06626248	-0.032920837	0.08895874
1553461_at	-0.024420023	0.10380697	-0.01138711	0.16741061	0.016997576	0.035536528	-0.16146994	-0.06670737	0.002361298	-0.002361536	0.16269279	0.5232067	0.0550189
1553462_at	0.12496281	0.1077857	-0.029783726	-0.068971634	-0.23133516	0.17253375	-0.15487671	-0.03869438	-0.03471613	0.15342617	-0.005031109	0.09920502	-0.10843873
1553464_at	-0.5587692	-0.17295837	-0.36772394	0.277905	0.07862568	0.053140163	0.062719345	-0.3548236	-0.09687328	-0.42257404	0.2840662	0.8991332	0.0818243
1553465_a_at	-0.2957039	-0.09888148	-0.2916422	0.38527012	6.38E-04	0.27663136	0.14475012	-0.085780144	0.15280962	-0.35240483	0.55690336	-6.38E-04	0.13599777
1553466_at	-0.091812134	0.19734526	-0.1221683	0.86649656	0.25776815	0.011229992	0.9362688	-0.22319198	-0.07565737	-0.17241383	-0.29015064	0.9454713	0.72767687
1553467_at	0.01981163	0.24456048	-0.19601822	0.69687605	0.29967117	-0.3524561	0.76651144	-0.18597174	0.01927352	-0.21638227	-0.015537262	0.20197678	0.015537024
1553468_at	-0.16146255	-0.13545108	-0.055693626	0.019305468	-0.035329103	-0.012984276	0.07854247	-0.25185752	-0.19220018	0.3633628	0.31981587	0.103954315	0.098620415
1553470_at	-0.1159873	0.057012558	-0.25889874	0.005390406	0.05612254	-0.04355812	-0.00322175	-0.15091634	0.08825421	-0.02785778	0.51721406	0.52557707	0.13830447
1553471_at	0.026493073	0.1306541	-0.123838186	-0.03493595	-0.057915688	-0.06746411	-0.052359343	-0.061646223	0.040269613	-0.10924101	0.0751102	0.0579741	0.009135485
1553472_at	-0.09260893	0.00297761	-0.25881267	-0.002977848	0.13528657	0.22401452	-0.07237077	-0.27871084	0.48854208	-0.38088536	0.15024829	0.63030005	0.265862
1553474_at	-0.061645746	-0.055604458	-0.08272076	-0.015012741	-0.018954515	0.13032818	-0.10185075	0.006442547	0.10081458	0.23537898	0.16854763	0.039533854	-0.050247192
1553475_at	-0.316015	6.90E-04	-0.34327388	-0.044186354	0.008799791	0.32986307	0.01933074	-0.2751181	0.24588752	-0.4556229	0.12787533	0.49375892	-5.33E-04
1553478_at	-0.51438	0.10897541	-0.43556595	-0.012684345	-0.030534029	0.012684107	0.1476574	-0.3319068	0.20759726	-0.4871924	0.0475111	1.3162541	0.31380463
1553479_at	-0.022578478	0.007442713	-0.16800642	0.12682843	-0.007442713	0.12091637	-0.067065	0.009996176	0.21234441	-0.04967785	0.00882864	0.7154381	-0.087180376
1553482_at	0.026180983	-0.17701125	0.015298843	-0.02357173	-0.015414	0.092849255	-0.12424898	-0.19441533	-0.002529621	-0.22784734	0.26939726	0.18697381	-0.040449142
1553483_at	-0.115952015	-0.005790234	-0.2500596	0.06982756	0.056385994	0.11711645	-0.023344517	-0.3036728	0.1332612	-0.13932657	0.53673553	0.13642073	-0.09432936
1553484_at	0.12778497	0.18811989	-0.19781566	-0.003929138	-0.31655192	0.003929138	-0.12307978	0.06758332	0.11015463	-0.07453418	0.61892366	0.19682121	-0.0135777
1553485_at	-0.5094652	0.030258417	-0.3077557	0.07137418	0.04647398	0.35523772	0.001125813	-0.285594	0.10589361	-0.26985765	0.54432917	0.4020009	-0.001126051
1553486_a_at	-0.10023451	0.016989708	-0.14355993	0.1360116	0.15329957	0.16881394	0.13813901	-0.13675833	-0.0537436	-0.2289362	0.067531824	0.33544064	0.1314497
1553488_at	0.085608244	0.050434113	0.011544704	-0.01947546	-0.09646726	0.14500523	-0.0143044	0.055730104	0.025648355	-0.19905472	-0.057920933	0.06287265	-0.011544704
1553489_a_at	-0.33244014	0.6094451	0.12504101	-0.11554313	0.111815214	0.008933783	-0.15749288	-0.27504492	0.048392534	0.06713486	0.6982784	-0.19039607	-0.27302074
1553491_at	0.034032345	0.026963472	-0.1287055	0.1986239	0.021681547	0.21930575	0.024337292	-0.11987805	0.1764028	-0.36744666	-0.16132712	-0.049414873	-0.11852217
1553492_a_at	-0.3021729	0.23975682	-0.16399264	-0.00755024	0.06764603	0.15886545	0.007550478	-0.43776488	0.25820208	-0.18613577	0.072247505	0.06057	-0.070326805
1553493_a_at	-0.4073503	-0.0729413	-0.08435297	0.24849463	-0.2067821	-0.002664089	0.021066666	-0.19912457	-0.19211268	0.021066666	0.43161345	0.127419	0.17106342
1553494_at	-0.15972447	0.022001266	-0.08116484	-0.057518005	0.016970158	-0.18680811	0.018905163	0.002713203	0.16117382	-0.0741725	0.14133978	0.30938292	-0.116607666
1553497_at	0.002081871	9.13E-04	-0.15759659	-9.13E-04	0.20062113	0.61199903	-0.003503799	-0.033115387	-0.050229788	-0.074772835	1.0031013	0.08625269	0.011478424
1553498_at	0.09425163	-0.06617117	-0.09793258	0.44768906	0.17273998	-0.101352215	0.3764572	-0.051442623	0.16506672	-0.2592764	0.4663329	0.25589848	0.52078295
1553499_s_at	-0.4645214	0.07802582	-0.34519148	0.079315186	0.06164074	-0.007515907	0.13855457	-0.27163124	0.007515907	-0.9928417	0.2815838	0.83696747	0.3519454
1553500_at	-0.36348724	-0.3232441	-0.010136843	0.18584561	0.004557371	0.15525126	0.12485123	-0.2927158	-0.124153614	0.03628421	-0.21791363	0.19872355	0.27482557
1553502_a_at	-0.022435665	0.0361526	-0.20250583	-0.18562913	0.04950905	0.45276475	-0.03289056	-0.079488516	-0.06652284	0.27937627	0.058928967	0.058888435	-0.011981249
1553504_at	-0.23887563	0.066698074	-0.20954633	0.14382291	-0.058540344	-0.001628399	0.034702063	-0.13743615	-0.06993866	0.001628399	0.28029656	0.10202503	-0.020204544
1553505_at	-0.15326977	-0.13140154	-0.40064764	0.29884243	0.22108889	-0.087116	0.445776	-0.43751502	0.17442942	-0.3589785	0.09820795	0.67264414	0.36081934
1553506_at	-0.108807325	-0.042530537	-0.054225206	0.28613806	-0.006680727	-0.008966923	0.19640636	-0.046585083	-0.013189554	0.32746673	-0.1334312	0.027209282	0.06827235
1553507_a_at	-0.596848	0.06630373	-0.30032158	0.35832548	0.12683249	0.25609016	0.17106533	-0.43840027	-0.36772442	-0.25236607	0.66984844	0.45218182	0.027404785
1553508_at	-0.002634287	-0.1358409	-0.25698543	0.031000376	-0.02960062	0.012094975	0.13050246	-0.018392801	0.122131824	-0.0486331	0.32233715	0.09141612	-0.10491443
1553510_s_at	0.36330938	0.18421268	-0.21117115	0.35597038	-0.004110336	-0.16628838	0.028653145	-0.0844903	-0.4795165	0.1901412	-0.4740324	-0.9626241	-0.08362484
1553511_at	-0.2873249	0.020145893	-0.06375551	0.14175224	-0.007406712	0.26808453	0.052101135	0.007406712	-0.11674452	-0.48143673	0.20219707	0.36436987	-0.038673878
1553512_at	0.057204485	-0.083280325	-0.083280325	-0.16155005	-0.10709047	0.25670528	0.06577134	0.042005062	0.40067315	-0.006693363	0.8883805	0.18506265	-0.04399848
1553513_at	-0.21127248	0.09673715	-0.12839293	0.1516788	-0.04915929	0.21299386	-0.12085247	-0.3172958	0.10144949	-0.09992814	1.021822	0.10181713	-0.056687593
1553514_a_at	0.10074115	0.23461628	0.012830019	0.18695259	-0.09367752	0.4097073	-0.2927003	-0.481323	-0.1620884	-0.16026926	0.31258082	0.21776557	-0.16225576
1553515_at	-0.06919789	-0.12706423	-0.18016815	0.11911368	0.036331654	0.19416118	0.016036272	-0.117887735	0.2544117	-0.1461916	0.039364338	0.25905848	-0.00754118
1553517_at	-8.94E-04	-0.005445004	-0.018387794	0.13389301	0.12098169	0.41437578	0.12963533	-0.09382439	-0.20638752	-0.15343094	0.19822693	0.1745696	0.05239153
1553518_at	-0.26696634	0.060819626	-0.42883945	0.30514383	0.1294415	-0.048550844	0.16217709	-0.32992506	0.048550606	-0.33146095	0.32479763	-0.076425314	0.2357626
1553519_at	-0.06539106	0.1267004	-0.29959917	-0.09592533	0.019509792	0.062156916	-0.021260977	-0.13288498	0.18797731	-0.03461075	0.3112402	0.029968739	-0.10681486
1553521_at	-0.0185287	0.016027927	-0.2788198	0.17194843	0.010540009	-0.010540247	0.08297253	-0.43317127	-0.017050505	-0.06243205	0.17771173	0.063396454	0.1790731
1553523_at	-0.050554276	-0.002678633	-0.017158985	0.29153395	0.14631033	0.1990037	0.21714687	-0.47884464	0.1932602	-0.16410923	-0.39134026	0.25567007	0.28564215
1553524_at	-0.033266068	0.008504391	-0.0930171	0.12687159	0.2404182	-0.06444478	-0.19513655	-0.31865025	0.13740659	-0.040080547	-0.010093689	0.24497485	0.07761288
1553525_at	-0.6223135	-0.026150227	-0.1606493	0.3635373	0.089547634	0.19778204	0.38174343	-0.509151	-0.005096912	-0.6179488	0.09223461	0.3708415	0.14649582
1553526_at	-0.2208147	-0.003483772	-0.05930519	0.58252287	0.1111269	-0.011425495	0.4151559	-0.20077705	0.110123634	-0.4612465	0.003483772	0.46143246	0.33344173
1553527_at	-0.001135349	-0.19214153	-0.17301512	0.24697542	0.36179018	-0.20434237	0.59714794	0.040447235	0.07281828	-0.18947649	0.001135349	0.59185123	0.57091856
1553528_a_at	0.6667204	-0.43828535	0.07936859	0.0877552	0.36870003	-0.04168749	0.081180096	0.52137375	-0.26534653	0.017009258	-0.649776	-1.4555664	-0.3475542
1553529_at	-0.41428208	0.36903906	-0.30532002	0.38632774	0.20515299	0.11247349	0.004843235	-0.4867003	-0.004843473	-0.43662333	0.062095642	0.8297863	0.21627331
1553530_a_at	-0.20974445	-0.23169327	-0.08109951	0.004006386	-0.004006386	-0.5313282	0.10818958	0.07308674	-0.46911812	0.39004803	-0.46178055	-0.4389639	0.28678608
1553531_at	0.31049204	0.118020535	-0.24483442	-0.3237362	-0.22893572	0.12733579	-0.2057743	-0.124699116	0.5379939	-0.17758274	0.15327454	0.6035266	0.011872292
1553532_a_at	-0.29780436	0.3367741	0.13683677	0.00728488	-0.047499895	0.029521465	0.15540195	-0.12196493	-0.1819539	-0.00728488	0.3130126	0.5294771	0.09832907
1553533_at	-0.2267859	-0.085119724	-0.43750787	0.151865	0.20394564	0.14522266	0.054142237	-0.33323407	0.21511054	-0.18638277	0.1259718	0.8698311	0.19933343
1553534_at	-0.31246066	-0.1988287	-0.31957316	0.096754074	0.11999798	-0.06890988	0.11628461	0.002709866	0.46723986	-0.13479018	-0.006955624	0.58810544	0.045973778
1553535_a_at	0.04618883	0.18276119	-0.38237143	-0.27576065	-0.36805487	0.025237083	-0.36042356	-0.5643816	-0.020141125	0.11610937	0.03156376	-0.012304306	0.08397055
1553536_at	0.2934656	-0.4702139	-0.026334286	-0.096969604	-0.017691135	-0.08184433	0.089989185	0.25354242	-0.5323646	0.54665995	-0.042397022	-0.6903634	0.25972652
1553537_at	-0.02431488	0.02991128	-0.18437386	-0.04330206	0.001224995	0.23498559	-0.16693664	-0.2104106	0.05099678	0.025862932	0.43767786	0.07204461	-0.068059206
1553538_s_at	-0.48024464	-0.03605175	0.08522415	0.15272522	-0.15785408	-0.16705227	0.005067825	0.2475853	-0.13733387	0.20681095	-0.019789696	-0.005067825	0.04929924
1553539_at	-0.08545685	0.06974459	0.005898476	0.020255089	0.28612232	0.002986431	-0.01206398	-0.34524202	0.14994907	0.077747345	-0.1307621	0.3504696	0.22816992
1553540_a_at	0.003688574	-0.034936428	-0.32404995	0.4010923	0.30263805	0.0464859	0.4299364	-0.14492941	0.20317912	-0.3496921	-0.056732178	0.24965978	0.5588412
1553541_at	-0.08983302	-0.24179602	-0.52878904	0.15193605	0.14254308	0.32452583	-0.11395836	-0.28504324	0.2501998	-0.48648238	0.4882326	0.6935754	0.19905758
1553542_at	0.40592527	0.4298439	-0.09741354	-0.053807735	-0.522974	0.36004972	-0.36804724	-0.41866255	0.097474575	0.43113375	0.40821314	0.027963638	-0.49132776
1553544_at	-0.16713476	0.07567024	-0.32347202	0.2825384	0.6728287	0.097533226	0.6836581	-0.40713024	0.14217424	-0.42136526	-0.0743618	0.7469821	0.59588146
1553545_at	-0.32672024	0.093259335	-0.06814098	-0.11627054	0.2534132	0.37337685	0.093259335	-0.14958072	0.22906256	0.05814457	-0.21964765	0.57701683	-0.028748512
1553546_at	0.003080368	-0.039408207	-0.082212925	-0.12529254	-0.009022713	0.17065716	-0.14976263	-0.082725525	-0.022436619	0.10337043	0.44207573	-1.77E-04	-0.096776724
1553547_at	0.22270608	0.25894713	0.008081675	0.03646183	0.02625537	-0.056355238	-0.021919966	0.057259083	-0.14093852	-0.18479443	0.19548249	-0.10558176	-0.046150446
1553549_at	-0.4206493	0.30826283	-0.10758352	0.3729539	0.45875645	-0.004901886	0.001785278	-0.16719484	-0.19634438	-0.23255396	0.22285128	0.5517502	0.012815952
1553550_at	-0.21757936	-0.037991524	-0.24910378	0.059888124	0.38539577	-0.07029605	0.002175093	-0.26790428	0.067148924	0.30424714	0.14305878	-0.071110725	0.058490038
1553551_s_at	-0.26603508	0.29170227	-0.028927803	-0.23567009	-0.20343018	0.45681763	-0.048801422	0.22289658	0.46254158	0.12310219	0.45267773	0.527256	-0.098321915
1553552_at	0.20030284	0.31163526	-0.19950652	0.33208585	-0.024820566	0.32737136	-0.040356398	-0.4108584	-0.2005763	-0.024820566	0.1762631	0.058772802	0.35126758
1553553_at	-0.094409704	-0.027463913	-0.29655766	0.56617665	0.39809155	-0.1535995	0.043554783	-0.45753455	-0.21878171	0.039719343	0.19458556	0.15150881	0.5108063
1553555_at	-0.24052715	-0.033885002	0.031453133	0.65059805	0.8926463	0.05578947	0.87071514	-0.036639214	0.07544899	-0.47550774	-0.6139877	1.0201316	0.73067236
1553556_at	0	0.052078247	-0.15334296	0.08498502	0.12592149	-0.018703222	-0.15606046	-0.20249271	0.2233262	-0.15679026	0.68165827	0.54384065	0.06257105
1553558_at	-0.2577169	0.23161745	-0.03027463	0.19822884	0.32756233	-0.11168599	0.15984178	-0.10217762	0.30306435	-0.26013303	-0.15783286	0.21055698	0.56514454
1553559_at	-0.12345457	-0.00257349	-0.41101432	0.4651041	0.11573815	0.32670212	0.33852816	-0.24178195	0.002573252	-0.07861996	-0.108849525	0.6305599	0.15055728
1553560_at	-0.1306293	-0.058607817	-0.084071875	0.3498335	0.09032369	-0.005297661	0.0663116	0.032160997	0.007917643	-0.23540735	0.5202577	0.18145967	0.3212011
1553561_at	3.42E-04	-0.0311172	-0.124256134	0.3001144	0.21535444	-0.08359361	0.10596633	-0.033942938	0.17874599	-3.42E-04	-0.08378601	0.038934946	0.047453403
1553562_at	-0.07492709	-0.047331333	-0.026802301	0.027888298	0.18446088	0.11791086	-0.14644265	-0.112778425	-0.28771377	-0.063277245	0.24299169	0.73293686	0.31985998
1553564_at	-0.22008896	-0.06028843	-0.44982028	0.18460226	0.020823002	-0.2907591	0.09732008	-0.211833	-0.45533824	-0.2475524	0.15516567	0.2798915	0.3287754
1553565_s_at	-0.5092044	-0.05550623	-0.022294044	0.17149067	-0.16378069	0.037082672	-0.29845548	-0.35532975	0.022294044	0.5579319	-0.059888363	0.19755077	0.77206373
1553566_at	-0.016425133	0.18475103	-0.36148548	0.54465485	0.3457384	0.30056572	-0.019609928	-0.38140392	0.23065329	-0.28414822	0.15938044	0.90215015	-0.02807188
1553567_s_at	-0.32179832	-0.026636124	-0.03806877	0.068470955	0.06361771	0.29041958	0.10897255	0.13027382	0.091487885	-0.04222107	0.098241806	0.24336815	0.02663517
1553568_a_at	-0.015954971	0.009305477	0.046325684	0.43844128	0.005123138	-0.051098824	0.049290657	-0.36411142	-0.16680622	-0.45698166	-0.005123138	0.7875867	0.35748196
1553569_at	-0.21374893	0.017573357	0.040006638	-0.11476421	-0.09189224	0.052005768	-0.016684532	0.14468098	0.001710892	0.04158497	0.11769009	0.0168581	0.024935722
1553570_x_at	-0.23932838	-0.011083603	0.048456192	-0.093382835	-0.06716156	0.050642967	0.005485535	0.13253021	-0.005486488	0.04467106	0.13101387	0.039711952	0.052521706
1553572_a_at	-0.4253044	0.034646034	-0.2573161	-0.4324808	0.08247423	0.6409359	-0.14087486	-0.38764095	0.7250695	0.1422801	0.08000946	0.753592	0.23422766
1553573_s_at	-0.15240455	-0.13547826	-0.3463161	0.1690197	0.23669028	0.14633179	-0.038849592	-0.25852776	0.22502923	-0.008173466	0.12659025	0.13103485	0.039187193
1553574_at	-0.21482229	-0.14955544	-0.12004495	0.33121896	0.3901062	0.27037096	0.10758281	-0.28927875	0.408741	-0.21482229	0.2741394	-0.25051546	0.019144773
1553575_at	0.24872303	-0.14863014	0.06314659	-0.17490768	-0.8954792	-0.10963631	-0.08895874	0.504055	0.39598274	-0.3555832	-0.26879883	-0.47120953	-0.14072609
1553579_a_at	0.095191	-0.19169235	-0.14525175	0.15821576	-0.13111591	0.020262718	-0.1544075	-0.024701118	-0.077525616	0.04191041	0.08780122	0.03721547	0.18923712
1553581_s_at	0.008992672	0.11793232	0.042473793	0.035446167	0.1427598	0.14713907	-0.04020977	-0.002249241	-0.032942295	-0.79927254	-0.16695833	-0.10473633	-0.2437892
1553582_a_at	0.02956438	0.42067266	-0.008490801	-0.006112814	0.06371093	-0.008835077	-0.07921052	-0.1400845	0.09035802	0.006112814	0.2931533	0.11898303	-0.046273947
1553583_a_at	-0.4615779	-0.04881859	-0.4588647	-0.24026346	-0.17813778	0.04881859	-0.46860886	-0.089310646	0.39663458	2.594985	0.60177517	1.0301805	-0.33200955
1553584_at	-0.48819923	-0.11680746	-0.26276588	0.22914791	0.042301178	-0.12886095	-0.02423048	0.006546021	0.28105545	-0.5043502	0.01222229	0.41931057	-0.00389719
1553585_a_at	-0.25308657	0.008744001	-0.3386786	0.28924513	0.09151912	0.07877803	0.24122429	-0.18492532	0.03030324	0.041014433	-0.034924984	0.22939014	-0.048269987
1553586_at	-0.01342535	0.36526012	-0.15329409	0.046778202	-0.049489975	0.49078512	-0.041169405	-0.26820946	0.013425589	-0.14315033	0.09646225	0.6464801	-0.029095888
1553587_a_at	0.4007182	-0.3091402	-0.067519665	-0.47060394	0.17005062	-0.25049448	-0.160326	0.58042717	0.022387981	0.44487667	-0.9322505	-0.9589181	-0.15134335
1553588_at	-0.26226997	0.003087997	-0.065140724	-0.0855217	-0.10593128	0.009428978	0.020679474	0.14266682	0.17926407	-0.016242981	0.124578476	0.16760635	-0.003087997
1553589_a_at	-0.09728432	-0.21264195	-0.16652751	-0.013674974	0.055735588	0.3442278	0.032828808	-0.2503214	-0.2560084	-0.06522012	-0.54078174	-0.07256842	0.016873598
1553590_at	0.16954708	0.1779604	0.05300331	0.058005333	-0.016508102	0	-0.078296185	-0.53146386	-0.05531597	-0.17035437	0.85084105	0.6341834	-0.16550446
1553591_at	-0.25656796	0.23272371	-0.16120815	0.19476223	-0.028097391	0.52943754	-0.09408045	-0.24810362	0.13980961	-0.2262094	0.6773071	0.7647257	-0.058531284
1553592_x_at	-0.50871706	0.1586616	-0.28043485	0.36823225	-0.10033393	0.2736535	-0.028891802	-0.18036199	-0.17633891	0.10205507	0.7411294	0.5623565	-0.005892277
1553593_a_at	0.045242786	0.013663292	-0.107905865	0.015901089	-0.003994465	0.2958703	0.003994465	-0.39974046	0.5620055	-0.22701454	0.38604212	0.48850393	-0.08891654
1553594_a_at	-0.26994085	0.116886616	-0.035592556	0.19977236	-0.09598112	0.10233641	-0.003373623	-0.37157297	0.024504185	0.027976513	0.43323565	0.4607768	-0.003991604
1553599_a_at	-0.002444506	0.059515238	-0.049502373	-0.18315935	-0.04203725	-0.1121037	0.2682662	0.29030252	-0.26379442	-0.0883441	0.19383883	0.086432695	0.032665014
1553600_at	-0.19951153	-0.03940344	-0.12179327	0.010793686	-7.44E-04	7.44E-04	0.012404919	-0.24713278	0.15456533	-0.13298273	0.22765493	0.22418451	-0.08949995
1553601_a_at	-0.11405277	-0.093654156	-0.32610416	-0.09227562	0.08138323	0.49295926	0.092983484	-0.34795523	0.14241767	-0.26382518	0.17358375	0.051744938	-0.00729084
1553602_at	-0.41218042	0.073899746	-0.2249012	0.607635	0.20693922	-0.12630463	0.4643488	-0.31896162	-0.19900179	0.019823074	0.08086634	0.65437603	0.62819386
1553603_s_at	0.73900604	-0.26626825	-0.004836083	-0.23450184	0.41024208	-0.37664795	0.020568848	0.004836083	-0.89803743	0.7312803	-0.4740839	-0.6067591	0.021081924
1553604_at	-0.005567789	-0.04021287	-0.005810738	0.02635479	-0.11566162	0.26522017	-0.02194333	-0.026369572	0.3154211	0.001472712	0.2954092	0.17243266	-0.10599494
1553605_a_at	-0.048801422	0.047347784	-0.059653044	-0.0717845	-0.04550886	-0.018879652	-0.001569271	-0.055496693	0.17089343	0.29489803	0.08137035	-0.022278547	-0.09747267
1553607_at	-0.10352063	0.032738686	-0.05378914	-0.07869029	-0.2626791	0.001525879	-0.23173523	-0.13613796	0.017998695	-0.001525879	0.04044938	0.109601974	-0.15573502
1553608_a_at	-0.044844866	-0.08063054	0.21857214	0.32409453	-0.01368618	0.035559893	-0.025423765	-0.083384275	-0.2715199	0.033624172	0.11561036	0.15700102	-0.061878443
1553611_s_at	-0.08422947	0.11121321	8.17E-04	0.06345844	-0.119437695	-0.24961996	0.1393671	-0.3534031	-0.06474161	0.2724533	0.37099457	0.6410117	0.28793573
1553612_at	0.165699	-0.17204857	-0.13384151	0.016824245	-0.0767498	-0.38910723	0.19669056	0.6074443	-0.3728304	0.113577366	-0.07049084	-0.17079306	-0.002554417
1553613_s_at	-0.5876579	0.40933895	-0.40768147	-0.07596111	-0.6490326	-0.74704933	-0.13189125	0.6339359	1.2638922	1.2134342	0.9986305	1.4908066	-0.15100479
1553614_a_at	-0.021396399	0.044529438	-0.068629265	0.06977749	0.27091265	-0.15245652	0.08326292	0.021396399	-0.023321629	-0.24734592	-0.15256071	0.5013583	0.031870842
1553618_at	-0.2772298	-0.053679228	-0.05180621	-0.13630629	0.20734787	-0.20894575	0.123844385	-0.17522407	0.07453394	-0.08791137	-0.009658575	0.15467548	0.033574104
1553619_a_at	-0.27621746	0.34579945	-0.25261593	0.18439388	0.19012022	0.13215494	0.09456587	-0.5669308	0.33943033	-0.51441336	-0.07658863	-0.15628004	0.23891306
1553620_at	0.005943537	0.33825755	-0.18346858	0.067472935	-0.26387858	-0.014643192	-0.13045597	-0.2309928	0.115002155	0.03789687	0.61515903	0.28912377	-0.16092682
1553622_a_at	0.075623035	-0.031295776	-0.29991007	0.024074078	0.16241407	0.09933996	-0.033088207	-0.05855775	-0.006263733	-0.1621666	-0.30808806	0.09139109	0.07727957
1553623_at	-0.21733046	0.15804052	-0.3525908	-0.11548948	-0.015267372	0.05476737	0.037748337	-0.14522886	-0.17540169	0.09249973	-0.123067856	0.58489084	0.14900899
1553625_at	0.0996294	0.2698357	0.086009264	-0.029616594	0.25881338	-1.58E-04	0.34813714	1.58E-04	0.098175764	-0.002478123	-0.013247013	-0.21156478	-0.026418924
1553626_a_at	0.14704037	0.23244262	-0.32766652	-0.17899132	-0.4349811	-0.21550584	-0.13253665	-0.037353277	0.521008	0.12953496	0.6576433	-0.19454384	-0.041208267
1553627_s_at	0.064287424	-0.31201792	-0.12693834	-0.24767041	-0.28090262	0.006033421	-0.18690705	0.19734669	0.115620375	0.20415807	0.48499274	0.11490083	-0.10100675
1553629_a_at	-0.09209013	0.110788345	-0.10691881	0.35749054	0.3652339	-0.2123642	-0.14270067	-0.041422844	0.028929234	0.06329632	0.036720753	0.5525818	0.071119785
1553630_at	-0.18337488	0.22517896	-0.14546132	0.009836912	0.08998871	0.024029732	-0.10729766	0.046696663	0.39440393	-0.03437829	0.26647043	-0.009837151	-0.15826845
1553633_s_at	0.4326644	0.18081522	0.018811703	-0.584332	0.10152769	0.46992493	-0.34751415	-0.018811703	-0.17147589	-0.058677673	0.3407817	0.1476655	0.15807772
1553634_a_at	-0.22179127	-0.0279212	0.1727891	0.20554018	-0.1220479	0.023002625	0.07865715	-0.3014853	0.11052203	-0.020802021	0.12816334	-0.20734286	0.020801783
1553635_s_at	-0.010766745	0.16043282	-0.25233245	0.010766506	0.7093668	0.084065676	-0.07688093	0.29135776	0.19198394	-0.20896697	0.31334662	-0.51574326	-0.14497471
1553636_at	-0.15957665	-0.03955412	-0.061843157	-0.037735462	0.1447072	-0.007999897	0.018984556	0.08547163	0.14979577	0.007999897	0.62981343	0.058278084	0.01905775
1553637_s_at	-0.25892448	0.19715595	-0.2595625	0.08114648	-0.098101616	0.058101177	-0.22185516	0.012210131	0.18135405	-0.13717031	-0.007051945	-0.020935535	0.07071304
1553639_a_at	0.5677438	0.02243805	-0.17687702	0.5185633	-0.1504569	-0.03937912	-0.20416975	-0.1337223	0.23540545	-0.1169076	-0.08467054	0.24031782	0.063966274
1553640_at	-0.11389637	-0.22143412	-0.38053036	-0.13453674	0.09778929	0.39826202	0.19311523	-0.256598	-0.1563673	-0.07930946	0.036640644	0.051804066	0.21360254
1553641_a_at	-0.14388323	0.24487686	-0.11816788	0.095710754	-0.011084557	0.2820301	0.18893051	-0.42577887	0.12691116	0.01504612	0.27182722	0.94896793	0.044365883
1553642_at	-0.45024872	0.21679688	-0.2676983	0.21951675	-0.020624638	0.23130655	0.060338974	-0.71870136	0.034609318	-0.612916	0.034809113	0.39311743	0.008873463
1553644_at	-0.32175922	0.011440277	-0.14753103	-0.17366934	-0.088356495	0.4663658	-0.06409216	0.064195156	0.14705086	0.02567339	0.5160818	0.7254634	0.110627174
1553645_at	0.24574184	0.042237043	-0.007048369	-0.16628933	-0.11548281	-0.3093412	-0.15603113	0.3306079	-0.070895195	0.007048369	0.27089024	0.03954482	0.12970424
1553646_at	-0.14100075	-0.097797394	-0.22038555	-7.75E-04	0.05087781	-0.036183834	0.06873083	0.15113926	0.28866673	0.046008825	-0.22560334	-0.29315066	-0.0929203
1553647_at	0.10094881	0.43368912	-0.20510864	0.43876028	0.6580415	0.5838213	0.33381128	-0.096684456	0.24389601	-0.65394497	-0.032154083	0.3290105	-0.090204716
1553651_at	-0.102142334	-0.056852102	-0.18200755	-0.018401861	-0.07334471	0.1545775	-0.07144928	-0.20949125	0.003879547	0.018306732	0.050221205	0.08862734	0.11880326
1553652_a_at	-0.23405743	0.15226364	0.13694906	-0.034787178	0.010513067	0.11371088	-0.07548356	0.02461505	-0.052990675	0.22462392	-0.01904416	-0.046675444	0.013298988
1553654_at	-0.17284393	-0.09083891	6.52E-04	-6.52E-04	0.047896147	0.09245181	-0.006722689	-0.107685566	0.01849866	-0.1066134	0.7942033	0.153198	0.09808183
1553655_at	-0.15174627	0.2154448	-0.2611375	0.15745187	-0.017623425	-0.05393839	-0.038713455	-0.0675962	0.19023037	0.04016614	0.18968654	0.33363628	0.23453164
1553656_at	-3.50E-04	0.16988707	-0.25713825	0.82136965	0.16790152	0.06778908	0.45080185	-0.4096613	0.17246866	-0.36042976	-0.20696926	0.47364998	3.50E-04
1553657_at	-5.29E-04	0.6573801	-0.5161042	0.110049725	0.5982561	0.39560986	0.021826744	-0.7563653	0.0749774	-0.5325761	0.41781187	1.0731802	-0.01344347
1553658_at	-0.28719044	0.44044113	-0.42129612	0.010893345	0.27127504	0.43389845	-0.026769638	-0.5695083	-0.006393433	-0.40148735	0.4604292	1.3048582	-0.15772629
1553660_at	0.08056545	0.33264732	-0.26701236	0.0654223	-0.2183876	0.17085457	-0.17432737	-0.34583592	-0.007309914	0.04334736	0.2894585	0.12085843	-0.23218775
1553661_a_at	-0.33075833	0.028918743	-0.009749174	-0.034924507	0.15339422	0.23726177	-0.16357803	-0.3007691	0.041301966	-0.070578575	0.063284874	0.4393823	0.23775578
1553663_a_at	-0.2948265	0.37620926	-0.28325272	0.0280509	0.17326832	0.4613285	-0.16682482	-0.2639079	0.36390495	-0.0280509	0.477942	1.3550477	-0.046755314
1553666_at	0.015310764	-0.11079311	-0.21860313	2.16E-04	-0.031167746	-0.009976149	-0.1094141	-0.13485122	0.5594697	-0.10911584	-0.0719862	0.23642802	0.032593966
1553668_at	0.14779902	0.23386669	0.005064011	0.11009598	0.09894562	-0.2170043	0.21589994	0.093658924	-0.005064011	-0.10761595	-0.38255072	-0.85133886	0.31113386
1553670_at	0.3047588	0.05891967	-0.044242144	-0.040254116	0.25550652	0.017464876	0.14648628	-0.061825275	-0.15052867	-0.013777494	-0.078965664	0.20115995	0.025556326
1553672_at	-0.5018215	-0.6842706	0.4240117	0.011846542	-0.30283737	-0.4912765	0.46750832	0.23767042	-0.5466111	0.18122864	-0.120820045	-0.1876831	0.8149152
1553673_at	-0.31305456	0.094082355	0.013669014	0.280267	0.2808416	0.33506393	0.02880454	-0.013669014	-0.3671322	-0.5977094	0.14221501	0.34000087	0.22686005
1553674_at	0.07029772	0.32047653	-0.01150775	0.011507988	-0.1517458	0.2617452	-0.19192052	-0.13040185	0.031980515	0.51281905	0.33751345	-0.017091036	-0.22476459
1553675_at	-0.021914959	-0.117492676	0.014928341	0.37760258	0.34624815	0.015523911	0.29280472	-0.31965923	0.13999987	-0.32325268	-0.28854227	0.6243787	0.20704174
1553677_a_at	0.3140688	0.0814414	-0.020054817	-0.121516705	0.011628151	-7.96E-04	-0.009286881	0.35841322	7.95E-04	0.25037622	-0.092849255	-0.6325531	-0.030944347
1553678_a_at	-0.22094536	-0.24697113	0.0542984	0.023111343	0.09601879	-0.44868279	0.1867199	0.072063446	-0.5099449	0.24641895	-0.4377346	-0.38645077	0.26714134
1553679_s_at	0.21921778	0.032774925	-0.21203709	-0.41596222	-0.70486116	0.008258343	0.037311554	-0.05956173	-0.14866781	1.020874	-0.058062553	-0.3322692	0.011490345
1553681_a_at	0.014877796	0.72862864	-0.113862514	0.13424444	0.7585387	0.23943186	-0.002123356	-0.6911459	-0.5786371	-1.1606817	-0.018370152	0.04109907	-0.45337248
1553682_at	-0.18789673	-0.61832166	0.15695524	-0.21271896	0.21807528	-0.087099075	0.16624546	0.13075733	-0.17735744	-0.14198184	0.6331663	0.15245056	0.22261381
1553683_s_at	-0.22924757	-0.09972429	0.5194154	-0.52053595	0.11540985	-0.17196083	0.18651724	0.655138	0.20449257	-0.06728268	0.26080513	0.7913251	0.062189102
1553684_at	-0.06756306	-0.03804779	0.10632467	0.14924002	0.40342999	0.00481081	0.644176	-0.057439804	-0.16376114	0.11144972	-0.010234356	0.75918055	0.7104392
1553685_s_at	-0.034051895	0.17817974	0.551877	-0.21042633	-0.23160124	0.075268745	6.03E-04	-0.24134922	-0.0263443	0.16295385	-0.16713905	-0.07467842	0.043939114
1553686_at	0.15358186	-0.13672328	0.101845026	-0.08137941	-0.15643096	0.44069147	-0.1647172	-0.16097927	-0.067276	-0.00394249	-0.32397652	-0.28425503	-0.15220976
1553688_at	-0.42518997	0.4664817	-0.17583418	0.27967405	0.2485547	-0.24836063	0.3462	-0.072265625	0.042925358	-0.21974802	-0.9724853	1.056531	0.30968428
1553689_s_at	0.28429508	0.14060926	0.3295412	0.17026758	-0.06416416	0.039839268	0.006226063	-0.17331457	-0.045269012	0.2651639	-0.5754943	-0.66947174	-0.17550468
1553690_at	-0.10246682	0.47449446	-0.1224606	0.7512312	0.1977992	-0.16681862	0.003433704	-0.26909924	0.30444574	-0.62030315	-0.067474365	0.51690245	0.38293314
1553691_at	0.13555956	-0.007863045	0.24292803	-0.11473036	0.01616764	-0.32890582	-0.030691385	0.52308345	-0.037494183	0.37888122	0.007863045	-0.2949586	0.1970725
1553693_s_at	0.09234238	-0.49944067	0.6272049	-0.6762595	-0.21481562	-0.0145154	0.28921986	0.62594223	0.4494629	0.18837786	0.0145154	-0.047963142	0.38440323
1553694_a_at	0.34238863	0.25306797	0.0756526	-0.44460583	-0.71464205	0.21135426	0.11599922	0.0284729	-0.2800331	0.06266832	-0.028472424	-0.73450136	-0.04919052
1553695_a_at	-0.4351163	-0.16977358	-0.33699846	-0.19630003	0.013909817	0.12579584	0.0815258	-0.30427408	-0.17692566	0.35917664	0.24885225	-0.06200075	0.021985054
1553696_s_at	0.003840447	-0.47223854	-0.29081726	-0.45436907	-0.082113266	0.09636927	0.16559505	0.4220705	-0.003840447	0.38883257	-0.5021858	-0.34749508	0.032346725
1553697_at	0.16660643	0.31162357	0.6766505	0.018709183	0.22003722	0.13138771	-0.23398638	-0.46325374	-0.04687953	0.13003635	-0.018709183	-0.59529877	0.036729097
1553698_a_at	0.122584105	0.51434755	0.95593405	0.21717358	0.2177968	0.60760593	-0.05293989	-0.30940008	-0.09726477	0.006742716	0.25523186	-0.22190118	0.02126503
1553701_a_at	-0.13938475	0.18844175	-0.16789532	0.10821533	-0.15080881	-0.06573391	0.049770832	-0.29768896	-0.4029255	-0.12701845	0.23344374	0.08788109	0.04499483
1553702_at	-0.30863452	0.13181305	-0.06869912	-0.018959284	-0.024709702	0.5318556	-0.003717423	-0.11942434	0.2916708	0.003717423	0.17230892	0.4302721	0.025475979
1553703_at	0.9939327	-0.084251404	0.34729195	-0.5292573	0.003483772	0.12934971	-0.21323776	0.17761421	0.13978672	0.08918953	-0.09697151	-0.51970434	-0.20920944
1553704_x_at	0.84066296	-0.043676376	0.24773884	-0.68331385	-0.09391689	0.057393074	-0.45871782	0.19183159	0.069791794	0.088461876	-0.41136265	-0.5549841	-0.31018162
1553705_a_at	-0.2566824	-0.09547782	-0.17641115	0.27717662	0.21664238	0.1506381	0.1749456	-0.26381326	-0.060758114	-0.37822318	0.27203107	0.46643472	0.3999226
1553706_at	0.41676617	-0.26298237	1.219367	-0.42376804	-0.6308007	-0.34257317	0.6507349	0.1278925	2.1325035	1.363925	0.7945013	1.5888529	1.972743
1553708_at	0.44794798	-0.49977303	0.1048758	0.05714655	2.9504457	0.40431166	-0.1742816	-0.6172602	0.7258301	-0.43139434	0.052659035	-0.052659273	-0.22100306
1553709_a_at	0.5402379	-0.010272026	0.26290035	-0.052131176	-0.09578705	-0.089437485	-0.05393982	0.23710918	-0.06700945	0.25597858	-0.37332773	-0.46384573	0.007478714
1553710_at	-0.40613246	0.40554214	-0.098988056	-0.13713503	-0.13416195	0.33808208	-0.1076293	-0.20977688	0.001389265	0.021304846	0.84061146	0.71873975	0.018313408
1553711_a_at	-0.001142502	-0.14073992	-0.13851452	0.020422459	-0.09404445	-0.3480878	0.09044671	-0.19431424	0.053926468	0.14211512	0.007010222	0.70139456	0.014942884
1553713_a_at	0.2132988	-0.025502205	-0.010634422	-0.0433836	0.28419733	0.14409018	0.08236456	0.11186457	0.036907673	-0.5940423	-0.14291382	0.5478082	-0.25536633
1553715_s_at	-0.098656654	0.12627459	-0.47320604	0.034537315	-0.26331806	0.49202633	-0.15421629	-0.79972124	-0.5765343	0.4945717	0.09362173	0.21266317	0.052238464
1553717_at	0.13507986	0.01497364	-0.069820404	-0.23363876	-0.058276653	-0.29214954	-8.23E-04	-0.27171993	0.06076622	0.2655611	0.4167242	0.3109703	0.26311302
1553718_at	0.090180874	0.40589094	-0.07304287	-0.063284874	-0.043498993	0.72009563	0.004631996	-0.11779451	0.40822887	-0.1791768	0.74349785	0.7709141	0.19535351
1553719_s_at	0.15927315	-0.39887094	0.31524134	-0.2125969	-0.059954166	-0.36729622	-0.001110077	0.37910843	-0.12570477	0.014332771	0.001110077	-0.79260397	0.16060925
1553720_a_at	-0.22519732	0.24208069	0.05202961	0.13399744	0.07833099	0.3167324	-0.06467152	-0.6665411	0.1066618	0.15353727	0.40155172	0.101299286	-0.2638955
1553721_at	-0.022419453	0.062213898	-0.173944	-0.039777756	-0.044500113	0.37188578	-0.070038795	0.05893755	0.028954506	0.26051974	0.14918971	-0.08978796	0.016973019
1553722_s_at	-0.1604495	-0.123215675	-0.27700734	0.08556366	-0.19915152	-0.031091928	-0.074229956	-0.076464415	0.26980877	0.24047661	-0.18534899	0.38427043	-0.019721985
1553723_at	-0.18160939	-0.19484591	0.018106699	0.7989485	0.48173642	0.048832417	0.24505424	-0.11965108	-0.024173498	-0.33778358	-0.019570827	0.511976	0.20525265
1553725_s_at	0.82683945	-0.057759285	0.3344283	-0.003236771	-0.03943777	-0.2483263	0.003236771	0.319376	-0.21805477	0.33376312	-0.1762023	-0.46170664	0.048125267
1553726_s_at	0.12405586	0.12338567	0.61329937	-0.38582516	-0.23855162	0.022161007	0.002880335	0.91339684	-0.09329629	0.52897596	-0.4532771	-0.43344998	-0.002880335
1553727_at	-0.23490858	0.11543894	-0.12819338	0.06387472	-0.07890177	0.13676262	0.026311874	8.23E-04	-0.39817858	-0.057079792	0.5853143	0.26485014	0.09023428
1553728_at	-0.5911832	-0.21018744	-0.32883024	0.4141512	0.114616394	0.024161816	0.08070898	-0.65280104	0.14440823	-0.5531211	-0.008502007	0.6334429	0.19791889
1553729_s_at	-0.00187254	-0.16258001	-0.00187254	0.14537859	-0.044741392	0.12863994	-0.17394328	-0.3355	0.00187254	0.03688121	0.589597	0.13924217	0.057725906
1553730_x_at	-0.6201105	-0.093369484	-0.3611002	0.3876729	-0.034379482	-0.02950573	0.061903477	-0.45830965	0.096167564	-0.30768585	0.07400942	0.67549324	0.2357812
1553732_s_at	-0.33899307	0.11757755	0.21380806	0.014774323	-0.06356907	-0.014774323	-0.3599825	0.24140549	-0.2779975	0.051700592	0.8971739	0.26569748	-0.201684
1553734_at	0.006655932	0.12861776	-0.100884914	0.076596975	0.030086756	-0.006655932	-0.15387702	-0.065326214	-0.03057766	-0.037263393	0.061579227	0.3366692	0.40067387
1553736_at	0.019605398	-0.12670755	0.07271576	0.08308005	-0.11722922	0.04274392	-0.010677099	-0.2372222	0.1350739	0.10952377	0.022132158	0.17695808	0.084509134
1553739_at	0.0307405	0.07947445	-0.003013849	-0.023697376	-0.041005135	0.09346318	-0.08537388	-0.21900845	0.20825458	-0.026935339	0.03908658	0.03528428	0.01909399
1553740_a_at	0.19796085	0.09838867	0.018540382	0.3650279	-0.036194324	-0.06346893	0.04225397	-0.010559559	-0.031418562	-0.17431307	-0.2366004	0.27099562	0.048113823
1553741_at	-0.03234744	-0.020969152	-0.13863826	0.008095741	0.12210536	0.27855754	0.025634527	-0.25847816	0.39549303	0.024592638	-0.14583635	0.8524406	-0.039955378
1553743_at	-0.7265644	0.03367138	-0.25812197	0.024453163	0.07297373	-0.52018785	0.49166393	0.118528366	-0.0626502	0.22290945	0.04853964	-0.046792984	0.23972797
1553746_a_at	-0.093771935	-0.11468673	-0.083538055	-0.13958979	-0.12849188	0.2292366	-0.14099693	0.26787806	0.32589245	-0.22550702	0.54387903	0.043841362	-0.00509572
1553747_at	-0.2249155	-0.07444978	-0.057054996	0.005090952	0.044526577	-0.012925625	-8.36E-04	-0.15024376	0.0848937	-0.014554977	0.3965931	0.22246218	0.018548965
1553749_at	0.17658997	-1.838356	0.3056469	0.7264681	0.828907	-1.0336533	1.1114798	0.6238451	-1.2333093	-0.3148837	-1.6847172	-1.8312483	0.7268715
1553750_a_at	0.7604871	0.062023163	1.0175295	-0.2179656	-0.047832012	0.6361518	0.10575533	0.4820795	-0.66592026	0.09321213	0.04692173	-1.2444506	-0.376513
1553752_at	-0.31693268	0.11738777	-0.09314966	0.026022911	0.018808603	-0.15781021	0.014869213	0.02955246	-0.45670104	-0.088023424	0.10544109	-0.23327732	-0.2122693
1553755_at	-0.28410864	-0.23835278	-0.25517607	0.39270735	-0.39949274	0.011474133	0.114477634	-0.17721844	0.2805705	-0.26258707	0.2636237	0.41478586	0.3808303
1553756_at	-0.58127165	0.0792923	-7.85E-04	0.061422348	-0.13113189	-0.22159863	0.038941145	-0.32118988	0.36532974	0.06729102	0.09067011	0.44304705	0.049901962
1553757_at	-0.09864688	0.1450398	-0.12693858	0.014311791	0.026108027	-0.009444952	0.011300564	-0.12904716	-0.03736019	-0.10405588	0.38958454	0.45302463	-0.19172645
1553759_at	0.511837	-0.14049506	0.15494704	-0.007984638	-0.027534485	0.25249577	0.08617139	0.62503076	-0.3941772	0.48105264	-0.15274334	-0.7559018	0.050183535
1553761_at	-0.010499001	0.1297841	-0.261518	0.14610577	-0.04198432	0.024035692	0.10597134	-0.15517092	0.16693497	-0.31162763	0.6840043	0.18525219	-0.015770197
1553764_a_at	-0.4264431	-0.4763906	-0.002432823	-0.04381275	-0.08895016	-0.16311693	0.002432823	1.3167658	-0.20291185	1.0382886	0.09214783	-0.29293156	0.20732594
1553765_a_at	0.06455636	-0.09233117	-0.009060621	-0.044698954	0.039695024	0.12363863	-0.18033552	0.001020432	-0.022805452	0.018207788	0.06914806	0.20291781	-0.040911913
1553768_a_at	0.055655003	0.35796738	-0.31029224	-0.07199192	-0.77962875	-0.18123722	-0.20182943	-0.42725706	0.012704372	1.018712	-0.72224903	0.28776455	0.62912273
1553769_at	-0.19433594	-0.003004074	-0.12550735	0.017746449	0.003004074	0.29461002	-0.07666445	-0.32086182	0.046523094	-0.64428043	0.48140526	0.38419008	0.053401947
1553770_a_at	-0.19790077	-0.041066647	-0.33480835	0.34339666	0.22375298	0.62057686	0.07441807	-0.46495676	0.29514837	-0.49061704	0.07376003	0.24885082	-0.06715059
1553772_at	-0.27334714	0.052613974	0.0992949	-0.10734534	-0.05436349	0.073177576	-0.052613974	0.27123785	-0.09402323	-0.15926981	0.12723541	0.06741023	0.11884236
1553775_at	0.071826935	0.13333702	0	0.063055515	-0.11893177	0.18270063	0.016497135	-0.14211273	0.21668625	0.031456947	0.20424461	0.30596447	-0.081941605
1553776_at	-0.08313632	-0.032844543	0.030875444	-0.11560178	-8.63E-04	0.23654795	-0.02002883	-0.03914404	0.11467624	0.23654795	0.81347156	-0.023448229	0.04545045
1553778_at	0.42197943	-0.09625292	-0.21495724	0.09625292	0.15689039	-0.10021877	0.120456696	-0.5023165	0.1262312	-0.10440016	0.24072123	0.15320826	-0.30924273
1553780_at	-0.36726236	0.3087206	-0.27118015	0.15802336	0.07533598	-0.06316471	-0.0692935	-0.16368675	-0.06313133	-0.28287745	0.24006462	0.4716487	0.014460087
1553781_at	-0.038464308	-0.06366229	0.028868675	-0.002639771	-0.06602883	0.012294054	0.017710686	-0.06622267	0.242208	0.12101102	-0.019085407	0.16969538	-0.11668825
1553785_at	-0.104836464	0.44321823	-0.13536549	0.4258361	0.055434227	0.06798029	-0.2414751	-0.73891115	-0.029497147	0.9506159	0.18384361	0.66309834	0.67345715
1553787_at	0.052970886	-0.24947882	-0.25674915	0.08479071	-0.07734299	0.21100903	-0.5021591	-0.6776509	-0.49050498	0.41714668	0.030103683	-0.64857817	-0.11452675
1553789_a_at	-0.1914897	-0.034734488	-0.3119049	-0.06330156	0.41558266	-0.13153863	0.3293047	-0.13346148	-0.050233603	0.096194744	-0.05062127	0.4388547	0.14050937
1553792_at	0.120969296	0.007703543	0.14244342	-0.033399343	-0.12580132	-0.049768448	-0.08187342	0.03266263	0.048527002	-0.2205565	0.01792097	-0.15417624	0.002953053
1553793_a_at	0.2964878	-0.048054457	0.32015705	-0.10993433	-0.14927363	0.0785172	-0.13803053	0.06610155	-0.029153824	0.009343386	-0.085041046	0.1288445	0.14109659
1553794_at	-0.026424885	-0.008988142	-0.17730284	0.17532206	0.18635273	0.1892345	-0.029726982	-0.09852886	0.30760956	-0.07000518	0.026503801	0.008988142	0.19935155
1553796_at	-0.23398423	0.25633097	-0.0868001	0.36969185	0.24907446	0.15394425	0.13327956	-0.23418164	0.1284635	-0.065393925	0.51523256	0.19321847	0.010895252
1553797_a_at	-0.011300087	-0.3772602	0.011300087	0.013547897	-0.09152961	0.15538335	-0.16485667	-0.20116758	0.53230596	0.053822756	0.12392044	0.020601034	-0.08371544
1553798_a_at	-0.19610977	-0.4573562	-0.1682756	0.06488299	-0.09585285	-0.38173985	0.002416849	0.14995646	0.0143888	0.4619751	0.00764823	-0.19735932	0.123366356
1553799_at	-0.013089657	-0.0899663	0.047244072	-0.28433895	-0.19076395	-0.010120392	-0.08705473	-0.002902985	0.16140151	0.14954138	0.30727243	0.002562523	-0.17392969
1553801_a_at	-0.07432604	0.03777218	0.15372753	0.07509184	0.21725845	0.0380044	0.33947325	-0.094352245	-0.03426218	-0.008978367	0.034404278	-0.6317668	0.012589932
1553802_a_at	-0.2401123	0.001009941	-0.30430865	-0.105755806	0.03344822	0.11661911	0.028355122	0.003159523	0.2743206	-0.097531796	-0.07741618	0.58293915	0.079331875
1553803_at	-0.5451617	-0.29296112	-0.43929005	0.11122179	0.00427103	-0.00295496	0.07280207	-0.33761883	-0.14862156	-0.4713955	0.4802251	0.7179661	0.02472353
1553804_a_at	-0.1462872	0.22379422	-0.14840817	0.21267533	0.036732912	0.20494008	-0.022165298	-0.2988317	0.15049672	-0.3767395	0.58591914	0.39873576	0.03548169
1553805_at	-0.18417072	-0.025860071	-0.28204608	0.07015872	0.2898879	0.30182981	-7.32E-04	-0.081606865	0.256536	-0.20055056	0.3828225	0.1698947	0.09328675
1553808_a_at	-0.2765708	0.14537811	-0.07242727	0.007114887	-7.81E-04	0.20338106	-0.022844553	-0.04597664	-0.03302765	-0.005252838	0.2852807	0.21503496	0.044608355
1553809_a_at	0.045666218	-0.024233341	-0.44404936	0.027137041	0.20912218	0.027790546	0.27573228	-0.08029318	0.044101715	-0.32199693	0.044846773	0.48063016	0.024233341
1553810_a_at	0.052001238	-0.16653562	0.01367712	0.2918594	0.3848083	-0.20675778	-0.016872883	-0.04629755	-0.010621786	-0.039919138	-0.14058924	-0.16813946	0.15897226
1553811_at	-0.14665842	-0.3809421	-0.06789732	-0.005162001	0.045981884	0.005162001	0.010309935	0.025996447	-0.064540386	-0.14562607	0.6713853	0.04863262	-0.09787822
1553812_at	0.17242026	0.38123775	-0.12212849	0.19289899	7.74E-04	0.3238256	-0.0199337	-0.047292948	-0.09074187	-0.08599663	-0.12514925	0.069278	0.17059898
1553813_s_at	-0.37347007	0.35732818	-0.24919653	0.33538508	0.036149025	-0.24800658	-0.16838312	-0.2402749	0.122065544	-0.28567028	0.38752055	0.10238552	0.10311651
1553815_a_at	0.3719945	0.6380601	-0.001588345	-0.23990059	0.4993143	-3.29E-04	0.030112267	-0.35096455	0.33770037	0.13307858	0.011882305	-0.3455491	-0.1043396
1553817_at	-0.041190147	-0.061697483	0.011402369	-0.07250166	-0.1556549	0.09338927	-0.070940495	0.08916235	0.39739656	0.0544734	0.84292746	0.0123353	-0.07974768
1553818_x_at	-0.22791934	-0.03676796	0.021845818	-0.17367744	0.021845818	-0.048463106	0.15584302	-0.09876704	0.2718811	0.13025379	0.42237616	0.20513439	-0.3551824
1553821_at	-0.0583601	-0.00377059	0.14060593	0.21306944	0.16755557	-0.1028111	0.25315237	0.08498883	-0.15851045	-0.2726879	0.063248634	0.056414604	0.30296278
1553822_at	0.003095627	-0.003834009	-0.19152975	-0.033819675	-0.033651114	0.10011482	-0.003095627	-0.10705376	0.3300445	0.21670508	0.35198975	-0.11377072	-0.22241998
1553823_a_at	-0.003317833	0.43975663	0.09252095	0.027975082	0.050982237	0.16099596	-0.029685736	-0.09649062	0.22762203	-0.07693863	-0.001791	0.40169454	0.001790762
1553826_a_at	-0.05166006	0.011678219	-0.37790203	0.080937386	-0.011598587	0.21636581	0.06859207	-0.2578988	0.08854771	-0.2968998	0.19323206	0.39195633	0.01572895
1553828_at	-0.001933098	-0.015713692	-0.17152023	0.2856574	0.16336155	-0.037717342	0.001933098	-0.019564152	0.2642312	-0.30362415	0.4451232	0.733726	-0.08253622
1553829_at	-0.425102	-0.0907464	0.07281089	-0.02119708	0.023951054	-0.650018	-0.011707783	0.006572247	0.14282393	0.16246939	0.12991858	0.3713069	0.19049239
1553830_s_at	-0.08557844	0.014619589	-0.12648344	0.165725	-5.88E-04	5.88E-04	0.02637434	-0.02247858	0.013892651	-0.083967686	0.058382034	0.10118818	0.08102226
1553831_at	-0.5392432	-0.1126585	-0.21464157	0.16366386	0.14429188	0.41334057	0.061133385	-0.34792852	-0.04778099	-0.5052471	-0.2825799	0.44019318	0.08088207
1553832_at	-0.29536343	0.1483469	-0.25802183	0.39419508	0.04638052	-0.020082474	0.07797003	0.037956238	0.03671837	-0.44728613	-0.26208735	0.2299118	0.057106018
1553834_at	-0.11469221	-0.12621427	0.18150973	-0.032683134	0.4704504	0.059527397	0.2672317	-0.002350807	0.18110347	3.91E-05	0.011137486	-3.91E-05	0.026702642
1553835_a_at	0.037112236	-0.014979363	0.14261532	-0.07085538	0.74692583	-0.23869872	0.3102994	-0.2010951	0.19472766	-0.09518242	0.03464842	0.43164635	0.04129076
1553837_at	-0.10810232	-0.114133835	-0.066206455	0.16107798	-6.08E-04	-0.24199009	6.08E-04	-0.23204899	0.048282146	-0.07730341	0.4065752	0.5606165	0.2853713
1553838_at	-0.149225	-0.26212192	-0.19422221	0.023099184	0.03430605	-0.015604973	0.08090544	-0.05276394	0.2910347	0.015604973	0.103741646	0.2291143	0.14024186
1553839_at	-0.4391532	0.001797199	-0.10703468	0.5500531	0.11354494	-0.020959854	0.017466545	-0.24725533	0.0906868	-0.14704275	-0.038688183	0.35778856	0.20335197
1553840_a_at	-0.4144311	0.26515388	-0.26687908	0.043013096	-0.30284357	-0.22059488	-0.2290597	0.17281342	0.4165616	-0.023114681	0.19461346	-0.10402441	-0.064466
1553842_at	-0.21756601	0.0677104	-0.15599608	0.06328678	-0.2611308	0.07500434	-0.22925282	-0.31724453	0.023938179	-0.19041038	0.14478493	0.18297482	-0.12557364
1553843_at	0.033175945	0.085886	-0.46161556	-0.026296616	0.35194254	0.41031218	0.0850749	-0.31537008	0.42158842	-0.46796465	0.026296616	0.7586713	-0.26138687
1553844_a_at	-0.29662728	0.1302638	-0.37269616	0.15573788	-0.06506181	0.20752406	0.15348816	-0.41663146	0.15940404	-0.21760249	-0.046725035	0.7643964	0.14028955
1553845_x_at	-0.041042805	-0.22490978	-0.47039795	0.39612246	-0.056823254	0.041042805	0.055985928	-0.14707041	0.38536406	-0.2304101	0.100029945	0.7249012	0.23077822
1553846_at	-0.37269926	0.11790085	-0.29044437	-0.10264158	-0.036140442	0.03228283	-0.04391384	-0.28041172	-0.12431431	0.14756203	0.22759438	0.022836208	0.017307281
1553847_a_at	-0.31145883	-0.022099733	-0.053557396	-0.02240777	-0.13783216	0.024280071	0.0405221	0.011027575	0.033350468	-0.19709206	0.2285347	0.3608272	0.012870789
1553849_at	-0.17834449	0.27202153	-0.1116693	0.13199425	0.05475831	-0.13678169	0.003083229	-0.13411665	-0.024322033	-0.077640295	-0.04284525	0.6643269	0.025932789
1553850_at	-0.13292909	-0.026794434	-0.069355965	0.15597534	0.025443077	0.022915602	-0.03650999	-0.3425238	0.005737782	-0.062196016	0.14522433	-0.005737782	0.20778584
1553851_at	-0.1426065	0.27627897	0.19358253	-0.001413107	0.0426538	0.15393305	-0.0326643	-0.049390078	-0.068597555	-0.026171684	0.2083962	0.15739918	-0.027717829
1553852_at	0.37388468	0.3408785	-0.05626583	-0.048508644	-0.49611235	0.40973377	-0.096767426	-0.07596588	0.5368242	0.14340496	0.16761208	0.06183052	-0.22701383
1553856_s_at	2.3117008	0.960093	0.7835164	0.10571003	0.47214413	0.2234559	0.10358906	-0.5126519	-0.27719927	-0.962482	-1.5531015	-0.051488876	-0.9151931
1553857_at	0.11586809	0.17017317	-0.061077595	0.30546045	0.20762253	0.35340643	-0.11987305	-0.011194706	-0.9356432	-0.08344889	0.4599285	0.43557072	-0.124032974
1553858_at	-0.13868666	-0.22265434	-0.040488243	-0.24352646	-0.005781651	-0.14187288	0.029780388	0.13425207	0.29926968	0.22522211	0.20493364	-0.4591236	0.06771803
1553859_at	-0.060109377	0.052297115	-0.21063924	0.07717228	0.15195274	0.22034788	0.20860887	-0.19909215	0.00221014	-0.15835214	-0.070080996	0.3297615	0.07756066
1553860_at	-0.3232031	0.011046886	-0.14069939	0.32114553	0.12218571	0.12283039	-0.010756493	-0.22881985	-0.04870987	-0.05959606	0.46535206	0.34134626	0.26706886
1553861_at	-0.13264132	-0.13187289	0.25001264	-0.12617874	0.16432953	-0.04660678	-0.040639877	-0.15813208	0.1191988	-0.21214437	0.07239604	0.0994823	0.04063964
1553863_at	-0.24315977	0.043510437	-0.107391834	0.65454054	0.09772229	0.16054392	0.4735527	-0.028719425	-0.061988354	-0.20720172	-0.02052784	0.6419649	0.0901556
1553864_at	5.36E-04	0.05346918	0.0671227	-0.11059594	0.05556059	-0.04481554	-0.064912796	0.04318118	0.20800114	-0.09022808	0.3885286	-5.36E-04	-0.1815176
1553865_a_at	-0.20360136	-0.062274933	-0.16865349	0.18138242	0.2745893	-0.011059284	0.05944848	-0.21661568	0.2345736	0.011059046	0.31322432	0.1784668	0.10783267
1553868_a_at	-0.13108277	-0.16519642	-0.080094814	-0.16467261	0.20680237	0.06145954	0.07983351	-0.006155014	0.03805542	-0.023272991	0.6665375	-0.10213399	0.12332034
1553869_at	0.24851346	-0.026957273	-0.36095214	0.426023	0.18446779	-0.30815983	0.05587578	-0.2680986	-0.3129387	0.03810072	-0.14379811	0.34453273	0.30102563
1553871_at	-0.37897396	0.21918774	-0.31249714	0.5031767	0.3426938	0.020285606	0.10851145	-0.6174159	0.31141853	-0.46525908	-0.20765018	0.61219215	0.18856192
1553872_at	-0.30630445	0.2959776	-0.34472942	-0.03169489	0.012636662	0.59213734	0.031472206	-0.2929473	0.52076626	-0.41247702	0.74263096	0.33567333	0.060057163
1553873_at	0.07098627	-0.006499767	0.05997634	0.006499767	0.08201814	0.21589613	-0.032283545	0.06532645	0.54278994	0.017407894	-0.07824087	-0.10206151	-0.11079979
1553874_a_at	-0.029322147	-0.17654777	-8.81E-04	0.28328347	0.25051284	0.04433775	0.070946455	-0.24974775	-0.13412142	0.042497873	0.1855936	-0.07000852	0.044191837
1553875_s_at	-0.4533372	0.035072803	-0.29985332	0.22355652	0.33657312	0.044641018	0.18648863	-0.5317359	-0.06954336	-0.43246126	0.326447	0.58641005	0.37120247
1553876_at	-0.17679405	0.0076859	0.25060725	0.21673012	-0.007685661	0.2265966	0.012891769	-0.34302902	-0.013609171	-0.15487933	0.011975288	0.15969825	-0.029787779
1553878_at	-0.090298176	0.059870005	-0.27034283	-0.09136248	0.14152813	0.43678665	-0.11847925	-0.35780048	0.24866343	-0.021330833	0.17425299	0.6177573	0.17314959
1553879_a_at	-2.70E-04	0.2522602	-0.21118546	0.08300018	0.078695774	-0.003973723	0.16856122	0.10612273	-0.01850295	-0.1528461	0.20549154	0.5556481	-0.061012506
1553880_at	-0.09836292	0.39465237	-0.067810774	0.06613207	-0.08448911	0.058745384	-0.10400057	-0.23844695	0.3402238	-0.35009694	0.16524291	0.22141242	-0.15833879
1553881_at	-0.26731348	-0.11742425	-0.25583124	0.36447334	0.075894356	-0.2501514	0.17758608	-0.035107136	0.13382697	-0.021335602	0.46047616	0.013398647	0.34673238
1553882_at	0.003509998	-0.09858394	0.049988985	-0.029970884	0.028626204	-0.012191296	-0.006103754	-0.2241137	0.012024641	0.021526337	0.17154503	0.023902178	-0.13435864
1553883_at	-7.06E-05	0.022174358	-0.14406681	-0.04854107	-0.13215971	0.23310184	-0.0915494	-0.15909624	0.37492275	0.14924145	0.029661417	0.43368864	-0.005319595
1553885_x_at	-0.22402024	0.048465252	-0.16119361	-0.052176952	-0.04320216	0.008460283	-0.03540039	0.047011852	-0.004828215	0.062281847	0.18153739	-0.041732788	-0.026687622
1553886_at	0.049184322	0.18485665	-0.03218794	-0.10135412	0.12373161	0.086847305	-0.066057205	-0.12803173	0.12383723	-0.010827541	-0.03489542	0.014784336	0.011826038
1553887_at	-0.07006812	0.088606834	-0.25293207	0.010436058	0.031126976	0.18763041	-0.055904627	-0.04765463	0.12981153	-0.010436058	0.33634782	0.33696747	0.020014763
1553888_at	0.006747246	0.101620674	-0.15078974	0.2511847	0.06571722	0.17938328	0.01399684	-0.05346918	-0.006747007	-0.30373836	-0.021302938	0.616585	0.12612343
1553889_at	-0.47535706	0.029780865	-0.34764814	0.4723153	0.123198986	-0.027061462	0.26569748	-0.50529957	-0.18229032	-0.21167493	0.20614529	0.4324937	0.07332182
1553890_s_at	-0.47688103	0.12666321	0.0080266	-0.37668133	-0.15898561	0.36914873	0.052482605	-0.047784805	-0.104361534	0.3104496	0.7386117	0.36444283	-0.05621147
1553891_at	-0.12662601	0.009375811	-0.2136929	0.09215355	0.1407919	0.078745365	0.06615734	-0.20992875	-0.2329855	-0.061334133	0.35262084	0.741168	-0.001229525
1553893_at	-0.25880027	0.155334	-0.003693342	0.35940504	-0.24710894	-0.018093824	0.19530249	-0.25769663	0.15706348	-0.1353774	0.015717268	-0.18023133	0.22950268
1553894_at	-0.050269127	-0.19721246	0.42847443	-0.16864991	-0.15564942	0.006104708	-0.18594289	0.027760983	0.4138081	0.43627834	0.051543236	-0.04053402	0.42975903
1553895_at	-0.18700337	0.1673851	-0.13181114	0.091214895	0.0587461	0.048785448	0.09485006	-0.2890656	0.14181614	-0.32125688	-0.08099842	0.5555494	-0.016969442
1553898_a_at	0.1679852	-0.08386469	-0.20511341	-0.034749508	0.20610428	0.06579161	-0.14183998	-0.19013214	0.057059526	0.00481844	0.14872885	-0.1161437	-0.06491661
1553900_s_at	-0.10466385	0.62075377	0.1833005	0.37343407	0.33686972	-0.032959938	0.29804897	-0.10216379	-0.124876976	-0.04368019	-0.6195655	0.8904171	0.005435944
1553901_x_at	-0.002063036	-0.018894672	-0.18024755	0.04762602	0.077937126	0.08410716	0.16270137	-0.11440635	0.2135489	-0.25298762	0.17447305	0.036958694	0.002063036
1553905_at	-0.21123362	0.09324956	-0.018430948	-0.04844427	0.10210824	0.32340074	-0.06502676	-0.24584198	0.2837274	0.31941605	0.37797737	0.29486847	0.013940096
1553906_s_at	0.6264448	0.78614616	0.48548222	-0.07431698	0.13970661	0.6752653	0.041217804	-0.44566917	-0.21396828	-0.049648285	-0.14395809	0.07705116	-0.5328455
1553907_a_at	-0.022737503	0.27394176	0.10203719	0.12685823	-0.1262207	-0.06635523	-0.02288127	-0.0966773	0.18041539	-0.009286881	0.23090887	0.1971991	-0.046599388
1553909_x_at	0.22786427	-0.18463898	0.093812466	-0.16043186	-0.41714716	0.003375053	-0.22853327	0.2853279	0.18562412	0.12120628	-0.22644901	-0.5186949	-0.039272785
1553910_at	-0.30568314	-0.012764692	0.34728026	0.2801504	0.3506515	0.1816752	0.032848835	-0.2892859	0.4388857	-0.38208985	0.2231965	0.28852725	0.3442421
1553911_at	-0.23271728	0.22624779	-0.26009035	-0.07417631	-0.111735344	0.14572144	-0.15827274	-0.11897206	0.02194953	-0.008161545	0.26252842	0.16393185	0.219841
1553912_at	-0.120036125	0.031030178	0.07702589	-0.07585144	-0.052396774	0.119674206	-0.11533618	-0.08406258	-0.024311543	0.12118697	0.32108068	0.25450635	0.0272758
1553914_at	-0.14681149	0.27825022	-0.11055803	0.2284236	0.19020653	0.91586447	0.028633356	-0.05999756	0.10495305	-0.40032887	0.40663004	1.169095	-0.1906066
1553915_at	-0.16536736	0.094047785	-0.11121535	0.073293686	-0.08751178	0.1573236	5.76E-04	-0.060160875	-0.19165945	-0.010826349	0.26750016	-5.76E-04	-0.13705802
1553917_at	0.07225418	-0.10440493	-0.18030262	0.3677101	0.22550488	0.24561739	0.16884708	-0.17786932	0.15938091	-0.6136484	-0.26108885	0.36556673	-0.06841755
1553918_at	-0.095803976	0.14620519	-0.25670242	0.20973706	0.025852919	-0.16377425	0.02106452	-0.5491059	-0.25436234	0.06580043	-0.023912191	0.52123284	0.08576226
1553919_at	0.08292627	0.10027027	-0.35993433	0.23859453	-0.15270567	-0.25211143	0.14005184	-0.21026564	-0.642359	-0.35365582	0.331347	0.6085639	0.3989463
1553920_at	-0.04016447	-0.12937069	-0.22900772	0.1014235	-0.03415656	-0.00218606	0.002966166	-0.12467289	-0.100529194	0.14327621	0.002185822	0.25697803	0.18369007
1553923_at	-0.19601727	0.19878292	-0.027296066	0.9406223	-0.20908713	0.37222195	0.67345333	-0.23157835	-0.10719776	-0.30761862	-0.1810534	0.94256973	0.26732445
1553924_at	-0.008733273	0.1672368	-0.1448052	0.21949553	-0.031841516	0.033002377	0.08866	-0.03978038	-0.06490493	-0.022922277	-0.054397583	0.48955727	0.008733511
1553927_at	-0.01719594	0.11087632	-0.04755807	0.23875523	0.18689561	-0.050447702	0.12582517	-0.22347355	-3.45E-04	-0.40513635	0.04602909	0.83293796	0.01094842
1553928_at	0.13432121	0.24938154	0.28758574	0.2348752	0.20591259	0.2673998	0.4567485	-0.3366542	-0.77962303	-0.00128603	-0.9557762	-0.96157694	0.001286507
1553929_at	-0.25286984	-0.16615105	-0.026043177	0.13448405	0.28241706	0.12266135	0.0700891	-0.18400979	0.55095315	-0.45066476	-0.13568377	0.89149976	0.27769446
1553930_at	-0.043085814	-0.052666187	-0.24883342	0.083207846	0.016043901	-0.045489073	0.015595436	0.011435032	0.048660994	-0.28231168	0.4429381	0.26276612	0.15441966
1553931_at	-0.2567606	-0.39143038	0.007570505	-0.025681496	0.064600945	0.06605458	0.10618901	-0.14365864	0.22586799	-0.30332804	0.057851315	-0.078294754	0.18950772
1553934_at	0.15062642	0.10202241	-0.002052784	0.09969568	0.1817596	-0.04237175	0.002052784	-0.11430836	-0.17906237	-0.08820915	0.47587037	0.12877464	0.023801565
1553935_at	-0.054623127	-0.15903807	-0.17489648	0.033181906	0.09087682	0.44637227	0.16086864	-0.15249395	-0.10045409	-0.17313528	-0.05497074	-0.024025679	0.10144234
1553936_a_at	0.031817436	0.17543268	9.76E-04	0.030091047	0.17183971	-0.007889748	0.002435923	-0.21999311	0.018546104	-0.2572472	0.5275564	0.085725784	-9.76E-04
1553938_a_at	-0.11583614	0.42957497	0.01235652	-0.030992985	-0.1017127	0.18875527	-0.15109205	-0.049897432	0.10958767	0.02080059	0.6275964	-0.024239063	-0.31756616
1553940_a_at	-0.06111574	-0.24639654	0.4142518	-0.10917568	-0.025393486	0.16849184	0.024656296	-0.41520643	0.12749767	0.041620255	-0.7951448	-0.26254225	0.1527462
1553943_at	-0.15193367	0.38174438	-0.28326273	0.4966607	0.013453484	0.11814451	0.21430063	0.010791302	-0.1925335	-0.6354151	-0.13513803	0.89341354	0.53579855
1553944_at	-0.2581179	0.3683653	-0.09182286	0.05534649	-0.082211494	-0.40248394	0.20066881	-0.04342699	-9.81E-04	-0.22399092	9.81E-04	0.5504575	0.12802815
1553945_at	-0.16041565	0.4376197	-0.08215523	0.5199652	0.27144766	0.30121803	0.44138193	-0.14179373	0.45267057	-0.388546	0.006805897	0.7428684	-0.02362156
1553946_at	-0.21930099	0.4084773	-0.022378922	0.116786	0.20376015	0.14313602	0.4403968	-0.08408475	-0.009178162	6.11E-04	0.79439783	0.43025255	-0.108034134
1553947_at	0.0602026	0.019469738	0.5636406	-0.28518867	-0.47185946	0.13817501	-0.33310175	-0.37917137	0.19873142	0.40162325	-0.2081275	-0.5033059	-0.14439344
1553949_at	-0.059207916	0.04006672	-0.17360449	0.7760353	-0.021071434	0.20429564	0.38279343	-0.6125784	0.07905102	-0.28768253	-0.07379818	0.3418498	0.4706354
1553952_at	-0.18595648	0.012565136	-0.3919325	-0.012565136	-0.2940297	0.29798746	0.013150692	-0.015887737	0.066115856	0.013121605	0.6974139	0.103658676	0.0450449
1553954_at	0.6789179	-0.28792477	0.20388317	-0.32612848	0.39525795	0.10951948	0.07847309	0.3835745	0.049169064	-0.018603802	-0.40852594	-0.7559128	-0.033726215
1553955_at	0.28132248	0.020041466	-0.058340073	-0.02275753	-0.037140846	5.44E-05	0.12373257	0.30629063	-0.27338028	0.23933029	-0.49031258	-0.37263584	0.014286995
1553956_at	-0.54755306	-0.38222837	0.28270292	0.058344364	0.00434494	-0.4591174	0.3558278	0.7761078	-0.34652185	0.30419636	0.30787897	-0.750267	0.060018063
1553957_at	0.15245295	-0.07911539	0.015511513	-0.26564026	-0.13191414	-0.12517595	-0.20746994	0.2639022	0.036281586	0.25280476	0.30009317	-0.8838444	-0.30644178
1553959_a_at	1.0874176	-0.036301613	0.18568516	0.24377632	-0.089235306	0.26367664	-0.2700839	-0.01393795	-0.41715717	0.01393795	-0.87178326	-0.7586889	0.10822773
1553960_at	-0.84961987	-1.0399885	-0.35099125	-0.959754	0.41937923	-1.0178833	0.47230148	0.57311535	-0.2612505	0.57188034	0.010374546	0.13763428	0.5988035
1553961_s_at	-0.9737935	-0.5369339	-0.3635087	-0.8584428	-0.20914221	-0.23811674	-0.06751871	0.09005976	0.43415403	0.25723076	0.6313119	0.23546314	0.06751871
1553962_s_at	-1.3741751	0.26562643	0.4685049	-1.5700274	-0.809144	0.53661585	-0.4907422	-0.4786992	0.83732224	0.054163933	0.2897892	0.63763046	-0.015867233
1553963_at	0.001176596	0.07974529	0.055571556	-0.15062785	-0.03331089	-0.001176596	-0.076669216	-0.026958704	0.12944555	-0.097258806	0.13114953	0.028806448	0.11920595
1553965_x_at	-0.3135333	0.26002026	0.05157256	-0.065467596	-0.080023766	0.40467715	0.014973879	-0.100613594	0.16876578	-0.050133705	0.15163922	0.16344523	-0.014973879
1553967_at	-0.078801155	-0.052810192	-0.18027806	-0.0262928	-0.027988434	-0.09878445	-0.06193638	-0.19015265	0.0262928	0.04663372	0.8197942	0.3581686	0.040513515
1553968_a_at	-0.4570284	-0.072728634	-0.5494871	0.22268963	0.03823042	0.40459538	-0.018072605	-0.42402506	-5.05E-04	-0.3641634	0.38342714	0.55607843	0.007138252
1553970_s_at	-0.21331477	-0.29451036	-0.1459055	-0.040200472	-0.12699842	-0.20101714	0.03444624	0.060631275	-0.2945466	-0.13888407	0.45183134	0.7004099	0.010913849
1553971_a_at	-0.25375128	-0.04743862	-0.6167278	0.07111311	0.1870389	-0.52586937	-0.043058395	0.06261444	0.043058872	0.116304874	0.26074934	0.4970603	0.3170991
1553972_a_at	-0.9961586	-0.061998367	0.14263487	-0.35870457	-0.7451186	0.009500027	-0.060981274	-0.32939148	-0.009500027	0.61247015	0.66117144	0.6387782	0.2790184
1553973_a_at	-0.09660435	-0.3213234	-0.21979189	0.3471961	0.12555504	0.15860939	0.29218245	-0.2907703	-0.5954461	-0.40458417	-0.017849684	0.33447456	0.56264496
1553974_at	0.2717924	-0.10276556	0.7195182	-0.40456247	-0.1006217	-0.13452053	-0.050515175	0.47416592	-0.1322341	0.41256666	-0.05528736	-0.493073	0.1636424
1553976_a_at	-0.50209856	-0.3734951	0.2433114	-0.50736713	-0.09195709	-0.32835007	0.025471687	0.12330437	0.030658722	0.33360004	-0.16387749	-0.55281734	0.112683296
1553977_a_at	-0.12686348	-0.0684042	-0.2458229	-0.3115425	0.3821168	0.009772301	-0.032497883	-0.26364803	-0.054721832	0.052610397	-0.0177989	0.05049801	-0.10819292
1553978_at	-0.05622387	0.1641674	-0.13235664	-0.39577103	-0.012795925	-0.043343067	-0.2843008	0.15886211	-0.030183315	0.050489902	-0.16224813	-0.25235844	-0.22554398
1553979_at	0.5831013	-0.08440018	0.18726349	-0.17184162	0.19101048	-0.30366802	0.13070774	0.3016634	0.17822838	0.012687683	-0.2908144	-0.18746853	-0.06784916
1553982_a_at	-0.43197632	0.079165936	-0.21422243	0.573205	-0.34200668	-0.001303673	0.13010645	-0.71501255	-0.1958723	0.08595562	0.00130415	-0.41777468	0.19593048
1553983_at	0.15951633	0.044534206	-0.11229181	0.33601332	0.67542696	-0.079173565	0.26330137	-0.04821825	-0.60598993	0.1204772	-0.3600893	0.11927652	0.31473017
1553984_s_at	0.23106241	-0.032990456	-0.32683134	-0.022358418	0.32254744	-0.1322794	-0.12658405	-0.13229322	-0.20920706	0.2749095	-0.11073351	-0.5052757	0.029178143
1553986_at	-0.3926611	-0.14994216	-0.11509848	0.12316418	-0.002424717	0.002424717	0.010359287	0.13197756	-0.18735981	-0.08479619	0.007658958	0.6061549	0.05618763
1553987_at	0.3935871	-0.17205238	0.44040966	-0.21812582	0.06804848	-0.19659567	0.10721016	-0.088038445	-0.08036995	0.46826935	-0.06538391	-0.69509983	0.24053764
1553989_a_at	-0.45697975	-0.29199696	-0.5448737	0.20044422	0.16301298	0.17809534	0.35314035	-0.18271661	0.28192043	-0.31071806	0.22512054	0.649189	0.31856155
1553990_at	-0.015786648	-0.19655275	-0.44749355	0.015786648	0.020671368	0.42732716	-0.24075556	-0.24091148	0.19130659	0.11761904	0.05517006	0.29527378	-0.28031588
1553991_s_at	-0.21923208	-0.05713463	-0.02325964	-0.3604555	-0.106814384	0.2188549	0.07696438	0.61362076	0.23831224	0.46246386	-0.29116583	0.5565877	0.15762949
1553992_s_at	-0.7308445	-0.08020544	0.5904765	-0.40125322	-0.027894974	-0.33756685	0.068472385	0.5222497	-0.11748409	0.84834003	0.027894974	0.059041023	0.27445316
1553993_s_at	0.076254845	0.16033173	0.15321064	-0.37424183	0.47451973	-0.051989555	-0.0879097	-0.070082664	-0.07228708	-0.23217773	-0.37572098	0.069489956	-0.056376457
1553994_at	-0.31768608	-0.72640896	0.38953447	-0.7193918	0.22311878	-0.46046066	0.026353836	1.3027401	0.73606586	0.04315424	0.48154306	-0.15510893	-0.026353836
1553995_a_at	-0.72779274	-1.0836067	0.58291197	-1.0736818	0.06407261	-0.18070269	0.11305809	1.0859613	0.6733532	-0.03420925	0.877923	-0.29372883	-0.28087473
1553997_a_at	-0.23969221	-0.076892376	-0.44450712	0.1655345	-0.15519428	0.36174536	-0.07543039	-0.67015886	0.29468393	0.02205038	0.08061838	0.50025606	0.1360836
1553998_at	0.3049407	0.020513535	-0.31904936	0.1578412	-6.09E-04	-0.13116217	0.04852152	-0.19446325	0.30658388	-0.4072249	0.1639266	0.7184229	0.15175295
1554001_at	-0.006361008	0.68662643	0.0707221	-0.007083893	-0.122507095	0.15161133	-0.4281783	0.337368	0.29619312	0.20681286	-0.056839466	-0.4157164	-0.051031113
1554003_at	-0.5268178	-0.10939026	-0.21617985	0.016150951	0.114028454	-0.16212177	-0.16313982	0.39158773	0.5435653	-0.14558792	0.31991005	0.32346964	0.58906555
1554004_a_at	-0.20142555	-0.19919658	-0.009704113	-0.108531	0.19198704	-0.13610888	-0.11169338	0.27799082	0.52250576	0.10572529	-0.025808811	0.12697887	0.20210552
1554006_a_at	0.083985806	0.16015339	-0.037821054	-0.056464195	-0.042855978	0.05258584	-0.009055138	-0.210994	0.41300678	-0.24331594	0.45565033	0.42425537	0.32873297
1554007_at	-0.034719467	-0.98778105	0.73753834	-1.2130542	-0.42637682	-0.7099199	0.034719467	0.8817158	0.7703085	0.944993	0.13055229	0.43855762	0.6348276
1554008_at	-0.74799204	-0.22625017	0.8677921	-0.28774738	-0.120875835	0.5365658	0.20132875	1.3231897	0.25924635	0.021412373	0.6835213	-0.38096046	0.42837954
1554010_at	0.028976917	-0.06632137	0.13066483	0.24227476	0.24314785	0.62408304	-0.005033016	0.2359333	-0.16806793	-0.6683769	-0.073786736	0.21186829	0.2623043
1554012_at	-0.55826306	-0.40844655	-0.016637087	0.19324708	0.016637087	-0.4438231	-0.412009	-0.32234502	-0.30606937	3.0473332	2.4370327	0.6312089	1.8000493
1554014_at	0.5918083	0.04688692	0.62856627	0.032946587	0.0239048	0.13455677	-0.4730239	-0.31215715	-0.49625254	-0.043007374	-0.75356483	-0.4770198	-0.2607007
1554015_a_at	0.7413144	0.2176261	0.14918995	0.04199457	-0.6152425	0.12707233	-0.380538	-0.25088835	-0.002045155	-0.21392536	-0.14162016	0.2102189	-0.6915617
1554016_a_at	0.045207977	0.08722401	-0.47842073	0.2986679	0.11377716	0.05844736	-0.24363947	-0.018054008	-0.1606865	-0.17839861	-0.27520466	-0.1369443	-0.23836184
1554017_at	-0.33152676	0.049926758	-0.10718775	-0.03802395	-0.03941679	0.09294891	0.204422	-0.34629583	-0.11245346	-0.10502529	0.24170017	0.43037271	0.29885197
1554018_at	0.075078964	0.67856216	0.55240154	1.661377	-0.3022046	0.4005823	1.0154724	-0.107726574	-0.33666992	-0.19709492	-0.10909939	-0.30568075	1.5965729
1554019_s_at	-0.059892654	-0.012331486	0.29966688	0.13552427	0.30108213	0.012331486	0.34901094	0.3155594	-0.29089904	0.051855564	-0.5424795	-0.5068288	0.6173253
1554020_at	0.062431335	0.4376092	0.097500324	-0.05501318	0.35503244	0.03225088	-0.16316843	-0.03225088	-0.7220745	0.038280964	-0.65637016	-0.22928667	0.09333372
1554021_a_at	0.39359522	-0.056002617	0.22208214	-0.5067291	-0.77256346	-0.019072056	0.23350525	0.38026142	0.4776349	-0.030834198	-0.118904114	-0.57236433	-0.13978052
1554022_at	-0.20155859	0.015042305	-0.08820629	0.12922263	0.0432024	-0.04245639	0.063530445	-0.22289205	0.13976479	-0.015042305	0.19860196	0.31564283	0.15423846
1554023_s_at	-0.27159262	-0.24111366	-0.20789528	0.17758942	0.19585466	0.2344904	0.2061472	-0.21617842	0.20864296	-0.2703476	-0.017461777	0.0809145	0.32487154
1554026_a_at	-0.5254836	0.48292637	-0.13805962	0.39462233	0.12030959	-0.2798357	0.12234926	-0.02047968	-0.35339475	0.13587046	-0.4738145	-0.043866873	-0.015803099
1554027_a_at	0.21361208	0.001507044	-0.11892104	0.04689908	-0.27328587	0.13664103	-0.016860723	-0.28821182	-0.28926325	-0.1512003	-0.049773455	0.35045385	0.051223755
1554029_a_at	1.1890278	0.4678998	0.109571934	0.16205788	-0.96908665	0.03707552	-0.31680536	-0.05100012	0.5461006	0.4460268	-0.3380785	-1.1338849	-0.5830636
1554030_at	-0.0900712	-0.33237267	0.003526211	0.2664318	0.26882362	-0.0817008	-0.003526211	-0.46890974	-0.24644327	0.27596092	-0.04058504	-0.38545513	0.45557785
1554032_at	-0.00302887	-0.12379646	-0.12539148	0.30018926	0.106785774	0.00302887	0.14957738	-0.1743002	-0.120113134	-0.18809342	0.6918869	0.27383733	0.25101805
1554033_at	-0.16558647	-0.072392225	-0.07321262	0.05498886	0.19641495	0.019038677	0.07964039	-0.22548246	0.61368966	-0.0900898	-0.11265826	0.09500861	0.019895077
1554034_a_at	-0.16147208	-0.036213398	-0.22381186	-0.06298566	0.002859354	-0.002859354	-0.030860662	-0.12557793	0.5137348	0.07978845	0.63865423	-0.00938797	0.018915653
1554036_at	0.5366967	-0.09457755	1.7458551	-0.1669209	-0.4123807	-0.20403337	-0.7775984	-0.16563797	1.0311458	0.13170838	-0.23361349	0.110966444	-0.10057616
1554037_a_at	0.19085956	-0.00295043	0.5446527	-0.18141103	-0.48367143	0.19023538	-0.06974745	-0.119479895	0.00295043	0.12985396	0.7574551	-0.10175657	-0.11732602
1554038_at	-0.12962842	0.11199975	-0.35317683	0.006447554	0.0433805	0.45022917	-0.18981338	-0.5089023	0.022226095	-0.34809542	0.21071744	0.2932005	0.10195947
1554039_at	0.042318344	0.51559687	-0.36064196	0.27918482	0.029946327	0.18127728	0.024691582	-0.44107676	0.08728838	-0.30443716	-0.10882664	0.34905148	-0.014398098
1554041_at	-0.076556206	-0.05226779	-0.1145587	-0.108523846	-0.03221488	0.007615566	-0.009307385	-0.13339472	0.11769199	0.028194666	0.41391873	-5.50E-04	5.50E-04
1554042_s_at	0.051451683	0.07294941	-0.3828237	0.054620743	-0.044206142	0.072455406	0.2573824	-0.17469597	0.2475214	-0.5667386	-0.001376629	0.35579348	0.15667677
1554043_a_at	-0.14390182	-0.01966381	0.011467934	0.54459	0.27620125	0.2739172	0.12433529	-0.1307559	0.024075508	-0.14582634	-0.36479187	0.4071293	0.6365843
1554044_a_at	-0.44659758	-0.42330503	-0.15462112	0.12438345	-0.054977894	0.16833496	-0.12466478	-0.40338755	-0.2857442	1.9854798	-0.09802961	0.94827557	-0.22096252
1554045_at	0.45064068	-0.055868387	0.04626012	0.18888116	-0.29707575	-0.25526404	0.02839446	-0.16794157	-0.13228893	0.40898943	-0.2745669	-0.36667085	-0.048288345
1554047_at	0.07225919	0.07080197	-0.1541214	-0.010971785	0.1617043	-0.012755871	0.0712595	0.002054215	0.20808697	-0.18678856	-0.23124576	0.22692919	-0.29960203
1554049_s_at	0.7949419	-0.23680687	0.45669794	-0.1506567	0.15201187	0.6415043	-0.30342817	0.25984192	0.44756126	-0.078229904	0.014583588	0.3204546	-0.2803607
1554050_at	-0.14060259	0.12762403	-0.5952058	-0.00399971	0.65301037	0.41357088	0.17013502	-0.79245234	0.6391053	-0.51292944	0.013281345	0.32102537	-0.22185946
1554052_at	0.24531746	0.11537552	-0.120387554	-0.14686441	0.08755064	0.23655176	-0.08576441	-0.3332529	-0.17394733	0.38667774	-0.10390425	-0.064148426	0.08435297
1554053_at	0.60010433	-0.45402932	0.9662776	-0.26972437	0.4272399	0.733263	0.12580967	0.37543154	-0.15803862	-1.0624928	-0.9083817	-0.63351583	-0.14329624
1554057_at	0.23139858	-0.052411556	0.6897011	-0.19936466	-0.01839304	0.44790173	-0.24228144	0.288867	0.042404175	0.18779421	-0.06633949	-0.74215364	0.018392563
1554059_at	-0.22312832	0.20401144	-0.12944984	0.82236004	0.71225834	0.06627369	0.6135273	-0.34845543	-0.06627369	-0.23130083	0.41978025	1.392107	0.5582628
1554060_s_at	-0.1768744	-0.153121	0.12260938	-0.039144993	0.03507924	-0.26495862	0.04553032	0.49303102	0.09230566	0.40856123	-0.19857979	0.2464869	0.28348517
1554062_at	-1.4757261	-1.2275934	0.5344677	-1.662467	-1.0306368	-2.3848076	-0.17400265	1.3800879	0.17400265	0.7174177	0.97733593	-0.5334921	0.9435358
1554063_at	0.016178608	-0.28982353	0.079885006	0.07965708	-0.005383015	0.049007893	0.04332161	0.11091423	-0.11135006	-0.39161587	-0.38122654	-0.28041172	-0.08242464
1554065_at	-0.14365625	-0.018529415	-0.36836767	0.27559614	0.0834856	0.060138702	-0.014111042	-0.33339453	0.09134722	-0.053250313	0.008955956	0.6491389	0.0240798
1554067_at	0.7958193	-0.34553528	0.56265306	0.053176403	0.8167925	-0.116754055	0.6590133	1.090405	-0.053176403	-0.31216288	-0.24256659	0.10670471	0.3414154
1554068_s_at	0.46279287	-0.20889544	0.58886623	-0.14875746	0.36340714	0.0073843	0.16103315	0.31231642	0.25856495	0.029015064	0.12462139	-0.1738534	-0.0552001
1554069_at	-0.18824315	0.085184336	-0.021157265	0.21282554	0.024212837	0.26390028	-0.033335686	-0.33818603	-0.07375336	0.001004696	0.4125204	0.26229548	0.0805707
1554071_at	-0.18627739	-0.048680067	-0.078513384	0.041283846	-0.07209444	0.065169334	-0.21840405	-0.024281025	0.0509634	0.0879364	0.24377012	0.037068367	-0.05311179
1554072_s_at	-0.12154341	-0.10038161	-0.040212393	-0.07704568	0.060284853	0.21542144	-0.027140379	-0.06924224	-0.027383089	0.09843731	0.08122873	0.040744066	0.00283885
1554074_s_at	-0.4369793	0.39698362	-0.21409655	0.17371082	0.107872486	0.13820171	0.27036476	-0.41446733	-0.2944436	-0.2840109	-0.13685703	0.48942852	0.15822649
1554076_s_at	-0.6790242	0.28535986	-0.3733878	-0.042235374	-0.05646181	-0.048381805	0.3936453	-0.57339525	0.2645073	-0.04115534	0.1544218	0.62340593	0.26678467
1554077_a_at	-0.042578697	-0.3660221	-0.002064228	-0.3468423	-0.11867428	0.105345726	-0.16240025	-0.5185585	0.00840807	0.46799517	0.21595097	-0.21781111	0.359756
1554078_s_at	0.118494034	-0.47732353	-0.44844007	-0.13924885	-0.108893394	-0.45570946	-0.0820694	0.34388638	-0.27874517	0.14380741	-0.3566289	-0.38490295	0.17643738
1554079_at	-0.28737116	-0.90680456	-0.34319544	-0.15369987	0.2360487	0.22454643	-0.62213326	1.3788285	0.209301	0.043106556	0.9330406	-0.4362507	-0.13827181
1554080_at	-0.2496047	-0.029165268	0.24809313	0.41693687	0.13577747	-0.61883545	-0.23364449	-0.11889553	-0.53834057	0.029762268	-1.163867	-1.0160198	0.4732771
1554082_a_at	0.17190886	-0.13463211	-0.18706751	0.058721542	-0.45479727	-0.22799206	-0.33644152	0.0630846	0.19815493	0.15688896	-0.23978806	-0.030210972	0.21040821
1554084_a_at	-0.06303406	0.022812366	-0.009291649	0.28989935	0.018957615	0.005219936	0.118900776	-0.14604044	0.4025302	0.15509844	0.09710407	0.24417782	-0.07870388
1554085_at	0.28551197	-0.3882923	0.12724209	-0.7356138	-0.019440651	-0.12251139	-0.4020176	0.47050047	-0.07890463	0.2807622	0.019440651	-0.3076291	-0.43815756
1554086_at	-0.17588305	0.10815191	-0.09900737	0.40545225	-0.06718445	0.006975651	-0.23080087	-0.4061048	0.57257986	-0.39150858	-0.27225733	0.2039752	0.03341198
1554089_s_at	-0.030161858	-0.47631264	0.20989513	-0.75236416	-0.36867142	-0.59288406	-0.096829414	0.2875414	0.030161858	0.34722424	0.12978745	-0.38754272	0.18284893
1554091_a_at	-0.28693056	0.2506342	-0.37503386	0.12909317	0.16245556	0.13070726	0.17131758	-0.71045685	0.081692696	-0.16122437	-0.20228386	0.51178026	0.22652912
1554093_a_at	-0.061140537	0.14821053	0.041526794	-0.22543621	0.31384182	0.047422886	0.13240671	-0.1204195	0.31576824	0.1373725	-0.25614643	-0.52264166	0.26928186
1554094_at	0.11141157	0.28817558	0.030569077	-0.021123886	0.0408473	0.29804373	0.19853735	0.099760056	-0.5379782	-0.33568192	-0.032701492	-0.041844368	-0.00707531
1554095_at	-0.21273851	-0.07567835	-0.36561346	0.35327244	0.32511473	-0.7510314	0.028035164	-0.21403265	0.008783817	-0.470479	0.08441782	-0.15336227	-0.1820817
1554096_a_at	0.37543392	0.101788044	0.12338853	-0.053456545	0.13582325	-0.14497042	-0.22429109	0.058554888	-0.08918762	-0.007354021	0.23286915	-0.1716609	-0.24879408
1554097_a_at	-0.2787962	-0.08268261	0.0551095	0.5459337	0.38312912	-0.46961308	0.5758753	-0.6377387	-0.33723974	0.22809076	-0.0551095	0.62276125	-0.16432667
1554098_at	0.06384516	0.08053517	-0.22723198	-0.054495335	0.027505636	0.13784528	-0.052544832	0.023384333	0.5101869	-0.21976447	0.8300936	-0.16913033	-0.011312008
1554099_a_at	0.007009029	-0.16547918	-0.31929874	-0.007009029	0.24294329	0.018059254	0.5559745	0.3277297	-0.3737769	0.28621054	0.03587866	0.4628272	0.50911
1554101_a_at	-0.04548025	-0.11111879	0.24772215	-0.31419992	0.019882202	0.52927303	-0.31086826	-0.00904417	0.14240265	0.058309555	-0.8836777	-0.7389636	-0.3753202
1554102_a_at	-0.086568356	-0.32131243	0.1909504	0.1250329	0.14512157	0.24265432	0.07558727	-0.24473381	-0.4614935	-0.016652584	0.016652584	-0.5362358	0.07404232
1554103_at	0.09213638	0.2871108	0.001951218	-0.5268564	-0.20422268	0.14282942	-0.07605934	0.042504787	0.30719662	0.039752007	-0.3802948	-0.2780261	-0.3350482
1554105_at	-0.008372784	0.008372784	0.5969868	-0.23469925	-0.0267272	-0.06056595	0.46751833	0.18518972	0.2620783	0.5830736	0.12001562	-0.5005493	0.051986217
1554106_at	0.2544074	-0.032105446	-0.23412704	-0.7122865	-1.0991583	-0.4105215	0.032105446	0.9277506	0.29952335	0.29657602	-0.16278458	-0.6337056	-0.06398153
1554108_at	0.10663986	-0.06439018	0.31135654	-0.35842943	0.25002718	-0.047670364	0.047670364	0.33612823	0.17405415	0.10635471	-0.3845396	-0.41692638	0.3271432
1554110_at	0.017186165	0.09505081	0.35705996	0.19056797	0.03925371	0.24649525	-0.14365482	-0.40187645	-0.20001793	0.033564568	-0.21387005	-0.18980026	0.20626259
1554112_a_at	-0.19343805	-0.13188648	0.2284851	-0.118861675	-0.2994814	-0.058408737	0.035060406	0.26314354	-0.06790161	1.0533648	-0.8696766	-0.92531586	0.4857049
1554113_a_at	-0.35909462	0.47160482	-0.26908588	0.37268066	0.12404013	0.009301186	0.1623249	-0.49715853	0.3006134	-0.5036082	-0.38493538	0.85199594	0.4430852
1554114_s_at	0.7331474	-0.13556409	1.1720359	0.44091392	-0.16117907	0.6144755	-0.11948371	-0.2775929	0.053310156	-0.08715606	-0.2105267	-0.25898933	-0.22142911
1554115_at	0.039864063	-0.336967	-0.3586793	0.48353815	0.3482976	0.16410017	0.1127367	-0.4118595	0.087935925	-0.72618914	0.32675982	0.6539588	0.3015113
1554116_s_at	0.53567934	0.49610758	0.06810236	0.040256977	-0.49658775	-0.0506835	-0.08673048	-0.26986265	0.4205413	-0.1817851	-0.021081448	0.021081448	-0.09558725
1554117_at	-0.43209934	0.24185276	-0.26504326	0.1786089	0.3386774	0.27022076	0.23182106	-0.39235973	0.2006216	-0.21363449	-0.14563608	0.58053875	0.03959751
1554119_at	-0.049599648	0.16524196	0.12860036	0.009529352	-0.05707693	0.09172058	0.04104519	-0.19375229	0.26570034	-0.2896154	0.050988674	0.047446012	-0.009529591
1554121_at	0.26313782	-0.06284809	-0.16975188	0.14104748	0.0671072	-0.004974604	0.07642317	0.035623074	-0.061297417	-0.064772844	-0.16915941	-0.13069749	0.06935716
1554122_a_at	0.18081093	0.11052203	0.18519473	-0.09196234	-0.2582903	-0.22429681	0.073524475	-0.14669347	0.020504713	-0.1544609	0.60074997	-0.14154816	0.1007998
1554125_a_at	0.004323959	0.02054143	-0.04314208	0.006902695	0.04810071	-0.057924032	0.021254301	0.056755304	0.27270484	0.030610323	-0.059151173	-0.079352856	-0.145123
1554126_at	-0.62090397	-0.40965462	-0.5193248	-0.3236785	-0.6064062	-0.19457197	-0.19623756	0.6242628	0.14516258	0.4880066	0.22688103	0.24060917	0.020980835
1554127_s_at	-0.4927702	-0.4302249	-0.033705235	-0.5585804	-1.1204758	-0.28585958	-0.21965408	1.2374792	0.33206892	0.7284355	0.3811221	-0.25021935	0.033705235
1554128_at	-0.15926123	-0.38823414	-0.041537285	0.42240334	0.3964343	-0.004432678	0.23951769	-0.2907138	-0.04052019	-0.53992414	0.07732725	0.66994715	0.11115551
1554129_a_at	-0.25117636	0.38888407	-0.31631565	0.28170538	-0.32931566	0.4505849	-0.025228024	-0.37020445	0.10344839	-0.025023937	0.94603395	0.15222836	0.03688526
1554131_at	-0.014899254	0.15057778	-0.04652834	-0.09223223	0.043284893	0.018417358	-0.13983488	-0.09588528	0.10601902	0.014899254	0.21135426	-0.06526852	-0.09372473
1554132_a_at	0.7740531	0.06404066	-0.26129055	0.2824173	-0.6193361	-0.007662773	-0.36228895	-0.39097452	-0.002765656	0.002765656	0.06813383	-0.8568454	-0.6881671
1554133_at	-0.03266573	0.48958588	0.0790658	-0.13224268	-0.09105635	0.15200853	-0.066534996	0.13416839	0.04467249	1.80E-04	0.10958004	-0.14439964	-0.096986294
1554140_at	-0.15199566	-0.07090354	0.022806168	-0.056648254	0.20104384	-0.09114003	-0.060003996	0.04616642	0.018389463	-0.09378719	0.28956914	0.087040186	-0.25541782
1554141_s_at	-0.033673048	-0.21311522	-0.09125495	0.20755768	0.09319162	-0.28955436	-0.026568413	0.19946742	0.19996953	-0.02000308	0.06728387	-0.018243074	0.04018879
1554142_at	0.051715136	0.1813972	0.21930623	-0.17639637	-0.037527323	0.12331581	0.06966138	0.06374931	0.48872757	-0.08324647	0.16008592	0.07510042	-0.03217888
1554143_a_at	0.14148664	-0.25955677	-0.09237862	-0.23785949	-0.15192676	-0.014750242	0.20066595	0.16760492	-0.06725407	0.12769365	-0.16145802	0.118863106	0.30722857
1554145_a_at	0.3424182	0.21781635	-0.013345718	0.03654623	-0.28867912	0.013346195	0.11844301	-0.19620371	-0.3547387	0.3740983	-1.2475963	-0.62276125	0.29381037
1554147_s_at	-0.31292963	-0.11534357	0.6466222	-0.11262727	-0.25083327	-0.28436542	-0.07427311	0.6041126	0.8715763	0.31507826	0.3039589	0.008341551	-0.04666543
1554148_a_at	0.6505065	0.354074	0.37126207	-0.34222603	0.37967396	0.33306503	0.15860891	-0.17006302	-0.62641096	0.11826801	-0.57635546	-0.89558697	0.23679018
1554149_at	-0.024057388	0.15881729	-0.072977066	-0.307765	0.3582945	-0.19873142	-0.020990372	0.2758484	0.22448254	-0.18630505	0.080192566	-0.396451	0.1277647
1554151_at	0.03514099	0.008368492	0.13402939	0.13313866	0.10430288	0.105861664	0.09517193	-0.38056946	-0.09055328	0.046892166	0.3847189	0.25511503	-0.03967285
1554152_a_at	0.6469021	0.4420743	0.067118645	-0.3625021	-0.5444045	0.035556316	-0.10668373	-0.44390583	-0.39130688	0.19377232	0.088747025	-0.37461996	0.25682974
1554153_a_at	0.13823318	-0.0881834	0.037436485	0.21130896	0.19378424	0.38260937	-0.23152685	0.29026842	-0.4445386	-0.04036808	-0.19612265	-0.47771072	-0.3168316
1554154_at	1.0731201	0.2112298	0.43189764	-0.057113647	-0.70026016	0.56665325	0.012648582	-0.30000925	0.41199303	-0.012648582	-0.41320562	-0.17798996	-0.0317235
1554155_at	-0.15962362	-0.3752966	0.27800465	0.031600475	-0.22618675	-0.62749124	-0.17672253	0.5882435	0.43130875	-0.3325367	-0.803051	-0.536443	0.37915897
1554156_a_at	0.024996758	0.1817584	0.12121415	-0.063248634	0.015634298	-0.18608046	-0.008861065	-0.061256647	0.12212682	-0.13016152	0.120810986	0.09114933	-0.014569521
1554157_a_at	-0.17917871	0.2351141	-0.31144714	0.90856457	0.41075563	0.14728832	0.5387473	-0.4109831	-0.14480662	-0.526901	-0.2237773	0.6986027	0.39562035
1554158_at	0.12551665	-0.01927352	0.046509504	-0.006122828	-0.12925792	-0.14893365	-0.1044147	-0.051754236	-0.31975365	0.33949184	-0.00876379	-0.20807385	-0.16347861
1554159_a_at	0.34695053	-0.15415382	-0.003852367	-0.39673424	-0.8121295	0.17737055	-0.2180295	0.46516562	0.20280981	0.84579945	-0.038772583	-1.008421	-0.2283845
1554160_a_at	-0.08035374	0.21765518	-0.19639969	0.031968117	0.11299038	0.26408386	-0.007341385	-0.07915211	0.12799644	-0.39777088	0.03640461	0.19520378	0.15803051
1554161_at	-0.1543808	-0.7747464	0.26910973	-0.18180704	0.43589497	-0.44295478	0.23005009	1.848299	0.055909634	1.3348508	-0.60528994	-0.38772917	0.46684742
1554163_at	-0.110869884	0.04600978	0.050086975	0.18317175	0.19634342	0.095858574	0.11674237	-0.27713823	-0.21307158	0.21732378	-0.008227825	0.5197604	-0.1731298
1554165_at	0.003042221	0.016236067	0.051165104	8.62E-04	0.21577168	0.4970138	-0.017657042	-0.08027601	0.06573272	0.2062099	0.09674811	0.2059772	-0.24029636
1554167_a_at	-0.02400875	-0.17001915	0.19390869	-0.11380577	0.07822609	-0.17648983	-0.08410263	-0.20163536	-0.13283157	0.41121674	0.067017555	-0.49361515	0.16226864
1554168_a_at	0.11327362	0.19943142	-0.016447067	0.002072334	-0.13239002	0.02669239	-0.36184406	-0.3461151	0.058626175	-0.024938583	-0.09997082	0.087117195	-0.449008
1554170_a_at	-0.22388029	-0.15659904	-0.45096684	-0.014271259	0.14333296	0.27209568	-0.11671162	-0.048820496	0.056489944	0.014271259	0.12933636	0.10795593	0.022865772
1554171_at	-0.04528618	-0.26604414	0.20408201	-0.7915783	-0.32696342	0.17528725	-0.21981335	0.34129143	0.6602402	-0.016175747	0.18936014	-0.5925431	0.19272137
1554172_a_at	0.049572468	0.06207943	-0.03224516	0.04836178	-0.12429762	0.3639512	-0.00576973	-0.32658195	-0.09324312	0.00576973	-0.13295221	0.20679331	0.10297203
1554173_at	-0.44393015	-0.023094654	-0.37193727	0.22812653	0.18157911	0.41349983	-0.032057762	-0.72365046	0.08820248	-0.25284386	0.20175314	1.0000925	0.10655117
1554175_at	-0.44065428	0.02499342	-0.40170956	0.76122284	0.4912758	0.6324935	0.14201736	-0.50737095	-0.009541512	-0.39021587	-0.23886776	0.14341974	0.009541512
1554176_a_at	-0.28041458	-0.1281066	-0.02643013	-0.18271971	-0.18192363	0.056928158	-0.120027065	0.100046635	0.09413862	0.38669634	-0.100143194	0.122081995	0.05196643
1554177_a_at	-0.09370184	-0.091608524	0.3320179	0.0961442	-0.019464016	-0.002846241	0.014606476	0.12557793	0.29565716	-0.2161355	-0.13722086	-0.25077963	0.08943224
1554178_a_at	0.5825038	0.036019802	0.046627045	0.29956913	-0.8346858	-0.025531292	0.061542034	0.41094828	0.26791096	-0.08172083	-0.51302576	-1.209485	-0.70840645
1554179_s_at	-0.35149288	-0.126688	-0.3701868	0.49683762	0.092965126	-0.041689873	0.17504072	-0.003561974	0.32006645	-0.3942232	0.01199913	0.5906391	0.23282576
1554181_at	-0.09199071	-0.004132271	0.004132271	-0.027635574	0.124637604	0.239048	0.06761646	-0.16804981	0.11124325	-0.06431341	0.70898104	0.48590088	-0.10224819
1554182_at	-0.12478113	-0.003558159	-0.29433393	-0.09699464	-0.18661165	0.4093442	0.012696743	0.5240245	0.065261364	0.003558159	0.2881751	0.4992838	0.07340765
1554183_s_at	-0.4633355	0.22462797	-0.4694252	0.18592024	0.19712877	0.29836655	-0.04626131	-0.38449192	0.04626131	-0.39610577	0.2238493	0.77899265	0.101083755
1554185_at	-0.20242572	0.03309536	0.076440096	-0.22816181	0.006499052	-0.11120415	-0.22191691	0.059015036	0.08743429	-0.15538836	0.09173751	0.13846827	0.09998369
1554187_at	-0.10056496	-0.008942843	0.13956642	0.095966816	-0.14773798	-0.29263306	0.056023836	-0.25461864	0.002980948	-0.15730381	0.57710624	0.36377025	-0.008530378
1554188_at	-0.09913969	0.114332676	-0.25975943	0.07460737	0.15685225	0.002393246	0.2139678	-0.19619083	-0.027338505	-0.29873133	0.04650545	0.3241706	0.05670595
1554190_s_at	-0.19986773	-0.00502348	0.13952541	-0.035513163	0.24350643	-0.06078577	-0.014867783	0.20737219	0.109978676	0.0355134	0.55705	0.07552576	-0.07679176
1554192_s_at	-0.30384493	-0.011188984	-0.21540213	0.42944574	0.06962633	0.11371088	0.004457951	-0.22240305	0.44085312	-0.004457951	0.08454275	0.10222721	0.13125324
1554193_s_at	1.3562002	1.0718603	0.08403635	-0.07373333	0.7331171	0.36065912	-0.13945866	-0.45302248	-0.036134243	0.08176327	-0.962656	-0.33875084	0.39319086
1554194_at	-0.043130636	-0.20570946	-0.12141013	-0.017470837	0.120823145	0.6559589	-0.06350088	-0.0756793	-0.21484518	-0.049434423	0.11510062	0.3060739	-0.22832656
1554195_a_at	-0.14543629	0.04475975	-0.07792926	0.27373528	0.015056133	0.42005563	0.1288333	-0.36852694	-0.20290613	0.18624473	-0.33106065	0.16460156	0.22649693
1554196_at	-0.005654573	0.089533806	0.006637812	0.29248142	0.36198974	-0.052896023	0.097049	-0.072188854	-0.003730059	0.032696962	0.209862	-0.01952815	-0.002985954
1554198_at	-0.30478764	-0.12785864	-0.38378954	0.08117676	0.053608418	0.40780067	-0.032648087	-0.5829706	0.037046432	-0.53326416	0.5371618	0.06033802	0.12982893
1554199_at	-0.21984911	-0.15074301	-0.11735201	0.076494455	0.15806293	0.012131453	0.09609842	-0.2940421	0.2771368	-0.20350456	-0.24637985	0.4816842	-0.11305022
1554201_at	0.1650362	-0.002452374	-0.500813	0.03135538	0.1341548	0.20575285	0.002451897	-0.4281354	0.51111746	-0.6269784	0.0359025	0.82117414	-0.26112986
1554202_x_at	0.10478544	0.26447964	-0.5680537	-0.00198698	0.24512768	0.19181585	0.08507824	-0.30548668	0.092600346	-0.78947973	-0.101753235	0.9560914	0.048330307
1554203_at	0.06825161	-0.019728899	-0.04929924	0.020805597	-0.058203936	0.04911256	-0.08602047	-0.004319906	0.1538415	0.23709345	0.47315717	-0.29392147	-0.010640383
1554205_s_at	-0.20940614	0.05326557	0.09570217	-0.03297186	0.031923294	-0.24954844	0.003684998	0.1394372	-0.3123505	-0.14566612	-0.01921463	-0.14197302	-0.003684998
1554206_at	0.32011604	0.07876778	0.22582531	0.03103447	-0.023248672	0.34621143	-0.05654812	-0.24615526	-0.1680212	-0.02461195	0.275527	-0.3209982	0.29856634
1554208_at	1.1563268	0.035134315	0.007881641	0.01768589	0.45136023	0.61944723	0.20401192	-0.7994404	0.071914196	-1.225523	-1.0608287	-0.12863207	-0.27420282
1554210_at	-0.13602376	-0.07187939	0.15752625	0.031866074	0.17139816	0.10871577	0.07629156	-0.05821705	0.003183842	0.09724665	-0.29857707	0.016154766	-0.02823782
1554212_s_at	-0.16442251	0.029867172	-0.4682908	0.24778461	0.06182432	0.011184692	0.16030216	-0.26219797	0.14876938	-0.5359254	0.49339628	0.6211071	0.07496834
1554213_at	-0.43301916	-0.23394728	-0.41993618	-0.13313723	-0.15271902	-0.18905449	0.10489607	0.7327838	-0.16389942	0.37260008	0.72173214	-0.24519491	0.27545166
1554214_at	-0.008006573	0.008086205	-0.04471159	-0.033376217	0.19832087	0.1795528	-0.12449741	-0.24353218	0.45197082	-0.18972135	0.16053224	0.117041826	-0.105029345
1554216_at	0.029119492	0.052158833	0.12761164	-0.047754765	-0.1421566	0.23647475	0	0.22422528	-0.01798892	0.1546526	-0.24357247	-0.16669726	-0.040952206
1554217_a_at	0.4955964	0.03249407	-0.12008238	0.011844158	-0.14508629	0.06012678	0.15218496	0.007397175	-0.4392047	0.4073968	-1.0278697	-0.67133284	0.28967953
1554219_at	-0.5199833	0.24426937	0.019449234	-0.019449234	0.47010088	0.5409193	0.23744583	-0.29998207	0.8401456	-0.4983816	0.29817486	0.62682676	-0.092182636
1554220_a_at	0.4611578	-0.038853407	-0.69892406	0.19871807	0.6832967	0.0802021	0.13059759	-0.3886106	0.038853407	-0.8677838	0.14517069	0.66244316	-0.42661667
1554222_at	-0.36504602	0.003948689	-0.60915375	-0.003948689	0.11209679	0.6586051	0.039054394	-0.23715734	0.53643656	-0.33678246	-0.34104443	0.3260889	-0.09980059
1554224_at	-0.07872653	0.20390582	-0.011066437	-0.029942513	-0.06718302	0.39519262	-0.25993538	-0.2548175	0.4285195	0.24749565	0.31798983	0.35108566	-0.19509149
1554225_a_at	-0.12362409	-0.223243	-0.37661576	0.048754454	-0.013483048	-0.085109234	0.006366253	-0.21584368	0.318794	-0.20437121	0.2636354	0.14435625	0.019670248
1554228_a_at	-0.21589136	0.44517517	-0.17504096	0.6010399	0.15130496	-0.15878391	0.06692791	-0.04263091	0.686851	0.26818228	-0.15397453	0.5296235	-0.016577482
1554229_at	0.44936132	0.44059944	0.583601	0.016128063	-0.34769154	0.28828478	0.21216631	-0.21669436	-0.059786797	0.3016491	-0.07325411	-0.35066414	-0.08481789
1554231_a_at	-0.38024235	-0.018872261	-0.26460624	0.09897566	0.003881455	0.10905361	-0.023976803	-0.33116698	0.4441514	-0.31341124	0.04414177	0.3493166	0.046447277
1554232_a_at	-0.037471056	-0.38510156	-0.03149295	0.12510276	-0.001817703	0.06187296	0.10050058	-0.16222239	0.19842911	0.12929153	-0.06738949	0.3138013	0.1619587
1554233_at	-0.02321887	-0.2654431	0.01253438	-0.08644843	-0.08987641	-0.14796233	0.028356075	-0.029386997	-0.2036438	0.9465945	0.24602032	0.24199462	0.3255329
1554234_at	-0.084852695	0.3148985	0.028458118	-0.096066475	0.08322048	-0.39249182	0.07203722	-0.4517691	-0.13063097	-0.011915207	0.47823286	0.30683327	-0.32006407
1554235_at	-0.087982416	0.024127483	-0.1055336	-0.041937113	-0.00727129	0.15314722	-0.029318571	-0.039912224	-0.005822659	-0.07065296	0.13994622	0.030146122	0.006088972
1554237_at	0.69037724	-0.13821077	1.2174611	-0.2586236	0.015118599	1.0309682	-0.3008237	0.25604057	0.5417571	-0.3012538	0.15391731	-0.731617	-0.10967779
1554239_s_at	0.006603718	0.17429447	0.46341658	-0.033563137	0.11690855	-0.24106264	-0.19302893	-0.27325678	-0.025286674	0.3057518	-0.21217108	-0.22501612	0.091079235
1554240_a_at	1.6417093	1.2645006	0.29179382	0.6639037	0.21136093	0.75372696	-0.50711966	-1.1837173	-0.5879297	-1.5486069	-2.1897945	-1.9342875	-2.1215348
1554241_at	-0.050109386	0.30506325	-0.21945095	-0.3985901	-0.2537098	0.12021208	-0.19714785	0.16425276	0.3558445	-0.6977377	0.20946264	0.03415203	-0.23606777
1554242_a_at	1.5433216	-0.037474155	1.337121	-0.5355103	0.5338526	-0.006681442	-1.0496202	2.0564117	2.9100113	0.05827427	3.2376127	-0.56624293	-0.66867137
1554245_x_at	-0.45026827	0.25153303	-0.47229767	0.12506676	-0.006651402	-0.10635662	-0.01477766	-0.48149538	0.24469376	-0.5815859	0.13299656	0.8040552	-0.31342793
1554246_at	-0.26188564	0.14274883	-0.12732482	-0.20730448	0.026343584	6.49E-04	-6.49E-04	-0.21457529	0.4790089	-0.38967562	0.066497564	0.15836525	0.040873528
1554248_at	0.38300133	0.13989353	1.512116	-0.3281083	-0.009616852	0.28761148	-0.3157344	-0.031407833	0.21151161	-0.42287207	-0.22586107	0.32017708	-0.12181711
1554249_a_at	0.95019436	0.14996862	-0.3769269	0.3995924	-1.0136609	0.0634408	-0.61645365	0.13531065	0.65825415	0.10508108	-0.7012477	-0.73663855	-0.9910488
1554250_s_at	0.5241456	-0.10140371	0.61088943	-0.17299223	-0.51593685	-0.08062887	0.16574001	0.66883993	-0.25721216	0.08925152	-0.2698655	-0.32789373	-0.002079964
1554251_at	0.650434	0.19039202	-0.0325284	-0.107839584	-0.07389164	-0.2549553	0.09881449	0.109285355	0.16983986	-0.0853343	-0.47984982	-1.2774596	-0.21011496
1554252_a_at	-0.28999305	-0.12568188	8.73E-04	-8.73E-04	-0.03199029	0.22530675	-0.13394809	0.091713905	0.0860765	-0.10174084	0.26747656	0.5391414	0.19628167
1554253_a_at	-0.3131237	-0.08119202	-0.36684227	0.45367002	0.11151028	0.16678	0.1079154	-0.42616367	0.3521948	-0.4558015	-0.6152425	0.4908414	0.22151947
1554256_a_at	0.28871775	0.12623072	-0.10110664	-3.60E-04	-0.27583265	0.24831009	-0.18165588	0.064796925	3.60E-04	0.16756678	0.18217468	0.40166998	0.059592247
1554258_a_at	-0.015676022	0.06275272	0.001929283	0.7787833	0.44305754	0.29043722	0.53384924	-0.5143876	-0.001929283	-0.739449	-0.2596631	-0.028206348	0.38819838
1554259_at	-0.5583954	0.05172634	-0.77411604	0.07094908	-0.0824914	-0.30465603	0.06902027	-0.5599475	0.20994711	-0.66961	0.04475975	0.45674038	0.001046658
1554260_a_at	0.50535727	0.19586277	0.16932583	-0.4770069	-0.13583231	0.018611908	-0.24336958	0.11163807	-0.018611908	0.20913744	-0.13327837	-0.57511663	-0.49164438
1554261_at	-0.3788545	-0.24534988	0.08773041	0.002896309	-0.0697515	0.0437243	0.12711525	-0.15220857	-0.002896309	0.04252696	-0.5808723	-0.027725697	0.2867744
1554262_s_at	-0.037828445	-0.0346241	-0.004817963	0.22813368	0.072577	0.28220415	0.02514124	-0.15211105	-0.78337336	-0.19991493	0.43915367	0.004817963	0.05586815
1554264_at	0.1696744	0	0.7498419	0.13464761	-0.027185202	0.04223609	-0.00968504	-0.0994637	0.036744833	-0.022501469	0.4855957	-0.091555595	0
1554266_at	0.12716913	-0.15850925	0.12890911	0.22252464	-0.13470411	-0.26276445	0.025544167	-0.043887377	-0.09669733	0.53932285	0.052464962	-0.0360744	0.12144709
1554268_at	-0.33846354	0.027959585	-0.05000496	0.36284256	0.200665	0.20551491	0.13339806	-0.4123869	0.17566252	-0.20409179	-0.07739663	0.47608662	0.109311104
1554271_a_at	0.19696665	0.06390047	0.29493046	-0.006194592	-0.009856701	0.006194592	0.10325432	-0.3068385	-0.84652185	0.17083406	-0.3745308	-0.5260315	-0.12576342
1554272_at	-0.028923988	0.04840064	-0.02344513	-0.14290857	-0.031053066	0.16364026	0.02344513	-0.21407247	0.21990204	-0.17694569	0.49159217	-0.13878298	-0.09661865
1554273_a_at	-0.6507158	-1.3327909	-0.73186016	-1.1894808	1.6997089	0.74484444	1.3759384	-0.060493946	0.6383786	0.19181108	0.5063877	-1.2988105	0.7133837
1554274_a_at	0.15395117	-0.02387476	-0.17377353	0.11375666	-0.31799674	0.21055031	0.061798573	-0.109246254	0.29853964	-0.21882606	0.45601416	0.7405634	-0.1097548
1554276_at	-0.09803033	-0.023880005	-0.25075126	0.48785496	0.39375353	0.023880243	0.23632693	-0.25086498	0.10151887	-0.22029114	-0.31157827	0.24710369	0.5769558
1554277_s_at	1.0363362	0.074429035	-0.11611414	0.117111206	-0.4436705	0.21570754	-0.00196147	-0.1768508	0.19781256	-0.25135875	0.22480726	0.13465357	-0.25396466
1554279_a_at	0.030760288	0.26432943	-0.01205492	-0.28203964	-0.15348339	0.17632627	-0.12336111	-0.16581297	-0.13291979	-0.048939705	0.090405464	0.17545271	0.109185696
1554280_a_at	0.057887316	0.40142488	-0.121189356	0.069506645	-0.06916642	0.36692524	0.07946706	-0.31212687	0.21070337	0.00990653	-0.01830697	0.18661857	-0.027821302
1554281_at	-0.18811059	0.046043634	-0.15267587	-0.13542295	0.01994729	-0.030028105	0.03719306	-0.09161496	0.22868633	0.007779837	0.7119577	0.37136745	-0.00711894
1554283_at	-0.19311523	-0.23811126	-0.12429047	0.19386673	-0.04915619	-0.22170138	-0.20427251	-0.08754563	0.07163119	-0.28124762	0.03527403	-0.019326448	-0.05748892
1554285_at	-0.056680202	0.5751524	0.5133753	0.50705624	0.28117275	0.19748974	-0.026852608	-1.4150481	-0.65176344	0.61659527	-1.3617325	-0.5281501	0.6334524
1554286_at	-0.047255516	-0.13571835	-0.06990957	0.16991472	0.41201496	0.0182724	-0.15147305	-0.3825531	-0.4984069	-0.3354125	0.5754185	0.68812704	0.05366516
1554287_at	1.2150965	0.33019066	0.13790846	-0.5576496	-1.1278887	-0.5950451	-0.95238495	0.2939682	0.37444782	-0.18475819	-0.31525326	-0.18888855	-1.685957
1554288_at	-0.09787345	-0.005467892	-0.030969381	0.051214933	0.11800408	-0.09346247	5.00E-04	-0.0682559	0.40325546	-0.031621456	-0.26143336	0.22689342	0.06392145
1554290_at	0.107641935	-0.2424612	0.24081111	0.021447659	-0.105288744	0.105005026	-0.06386399	0.12906647	0.5069649	-0.058530807	-0.48298502	-0.18926644	-0.021447659
1554291_at	-0.32031178	-0.005983353	-0.17531466	-0.107163906	-0.107163906	0.21264243	0.068662405	0.06651282	0.16634083	-0.34249735	0.9062393	0.002759218	-0.05049658
1554292_a_at	-0.073729515	0.08663988	0.24217367	0.0531168	-0.52147055	0.18572474	-0.22417307	-0.25659037	-0.19334698	0.122413635	0.17675734	-0.31578684	-0.043624878
1554293_at	0.076658964	0.27766204	0.1638782	-0.036571264	-0.20344472	0.4986422	-0.16347289	0.037402153	0.23623967	-0.08307314	0.3294692	-0.22982025	-0.21068501
1554294_s_at	0.18144393	-0.009489059	0.34324384	-0.14186549	-0.08113432	-0.13916755	-0.06998706	-0.19112682	0.045206785	0.051323175	0.07698035	0.45659518	0.009489059
1554295_x_at	0.19716692	0.2973504	0.3228159	0.003074408	-0.07605672	0.48201656	-0.021995306	-0.044770002	0.049728394	-0.003074169	0.08839393	0.38571644	-0.12469649
1554296_at	-0.014851093	0.00416112	-0.16108966	9.20E-04	0.06522632	-0.058949232	0.038770914	-0.24847484	0.1004889	-0.11740351	0.091440916	0.5158684	-0.23057175
1554298_a_at	-0.004150629	0.21783423	0.17432642	0.019112587	1.103163	-0.035765886	0.083600044	0.47012067	-0.05765891	-0.025930882	0.08211064	-0.3300836	-0.075528145
1554299_at	-0.34669256	0.30147815	-0.33973002	0.061036825	0.22595572	-0.14913702	0.12718129	-0.2649238	-0.058940887	-0.26626492	0.3524549	0.074560165	0.1203866
1554300_a_at	-0.3172598	0.18801117	-0.038123608	0.006319761	-0.029953003	-0.14896989	-0.037189484	-0.21650124	0.16371346	-0.21976042	0.038888454	0.7461338	0.35048676
1554301_at	-0.043631315	0.08726311	0.094934225	-0.10293865	-0.2409792	0.06618905	-0.2120347	-0.07299185	0.38307834	-0.036250114	0.18142796	0.14963055	0.01722169
1554302_s_at	-0.15999222	-0.10583544	-0.07906771	0.35357857	0.4775095	-0.067000866	0.4711671	-0.20806384	-0.11721587	-0.20236468	0.032217264	0.36161947	0.52339315
1554303_at	-0.1461792	-0.02793026	-0.30938244	0.30164242	0.084692	-0.13986921	0.18382025	-0.22650957	-0.09338045	0.079555035	0.084282875	0.12642479	0.2734666
1554305_at	-0.22268629	0.22218323	-0.013803959	0.51726484	0.32719612	0.4722581	-0.11216259	-0.12566972	0.008836746	-0.23183298	-0.15708685	0.7045517	0.062927246
1554306_at	0.29901028	0.030308247	0.2903967	-0.030308247	-0.24444818	0.03479314	-0.33593845	0.07311487	0.5302279	0.096921206	0.70796704	-0.0485816	-0.28461075
1554307_at	-0.056974173	0.13071203	-0.20746136	-0.053242683	0.31859636	0.38226032	0.23889208	-0.09453821	0.005453587	0.18423581	-0.11686015	0.26362157	-0.19228339
1554308_s_at	-0.17774296	-0.09741974	-0.23404765	-0.005019426	0.07472038	0.03586054	-0.23886085	0.05535984	0.18858361	0.005019426	-0.106081486	-0.06396699	0.102565765
1554309_at	0.39180374	0.1416316	1.1070275	-0.20484853	0.33757925	0.39081955	-0.032188416	0.4138813	-0.2870965	-0.49111557	0.19669104	-0.82569337	0.15700912
1554310_a_at	-0.015411377	0.61158895	-0.022228241	0.04504156	-0.53898954	0.015411377	-0.077178955	-0.17179632	0.69183207	-0.16840124	0.1302352	0.08577967	-0.09734917
1554311_a_at	-0.04319477	0.027030945	0.20137596	-0.19052505	0.003313541	0.12091017	-0.09661555	-0.27490497	0.25021815	-0.23358154	0.6610136	0.14620185	-0.025294065
1554312_at	-0.54687214	-0.002686501	-0.41938877	0.2800026	0.002686501	-0.017814636	-0.18491983	-0.39935207	0.14297485	-0.14734697	0.4406104	0.090447426	0.22336626
1554314_at	-0.14810133	0	-0.19090033	0	-0.07709408	-0.1158452	-0.27374697	0.011635304	0.050115824	-0.20579958	0.37655306	0.22570181	0.3646536
1554316_at	0.33467436	0.35967922	-0.053588867	0.12998962	-0.5905137	0.47399616	-0.109129906	0.003295898	0.21039248	0.40282726	-0.040558815	-0.20576859	0.14600945
1554317_s_at	0.001135349	0.14191055	-0.15650463	0.19120216	-0.007978439	-0.24970245	-0.001135349	-0.3106022	-0.15212965	-0.119187355	-0.41769314	0.05975008	0.15814686
1554318_at	-0.1316557	0.1891756	-0.3958366	0.36185932	-0.084293365	-0.03251314	0.2388053	-0.62237716	0.3378644	-0.34016514	0.6839061	1.1252904	0.3229313
1554319_at	0.04057455	-0.081968546	-0.069885015	-4.15E-04	0.30952692	0.085826635	-0.058004856	4.15E-04	0.22001266	0.047380447	0.17288494	0.04076028	-0.020346642
1554321_a_at	-0.30485153	0.3528056	-0.22133064	0.010409832	-0.22989011	-0.03437209	0.040971756	-0.12557626	-0.010409832	0.06511021	0.39251518	-0.20275235	0.3046484
1554322_a_at	-0.3709693	-0.006894589	0.070930004	0.34474707	0.05295849	0.25492382	-0.00350523	-0.083928585	-0.02421999	-0.32859492	0.78255415	0.42607737	0.04875326
1554324_s_at	0.02957511	-0.41896558	0.35967064	-0.03709507	-0.31478715	-0.04899621	-0.02957511	1.0334823	0.11260867	0.51588273	0.33107424	0.49743366	0.031668186
1554325_at	-0.006775856	0.14429784	-0.005105734	0.011756182	0.031221628	-0.21338153	0.02726078	-0.21209216	-0.03723383	-0.17200303	-0.051962376	0.5013311	-0.041361332
1554327_a_at	-0.024645329	0.14149141	0.025892735	0.22764063	0.3647704	-0.06942129	0.06645393	-0.8455944	-0.26784468	-0.12902164	-0.235353	0.021678448	0.33931112
1554328_at	-0.08226681	0.02979374	0.051410913	-0.14011168	-0.044569254	0.057536364	-0.17242527	0.2784307	-0.018967867	0.36509585	0.23527312	-0.1153419	-0.05487418
1554329_x_at	0.077616215	0.059077024	0.055885553	-0.17272973	-0.031222343	-0.21447706	-0.0402627	-0.00516963	0.22622013	0.014566898	0.46304774	-0.011749983	0.00516963
1554331_a_at	-0.16322803	0.017517805	-0.18431568	-0.1826253	0.48609877	0.18583632	0.22194147	0.060978174	0.26219177	-0.119638205	-0.017517567	0.18715525	-0.06680155
1554332_a_at	0.030343533	0.008907318	-0.18655014	0.26460552	0.13157892	0.0961895	-0.016013145	-0.12666178	-0.3774705	0.015787125	0.4323411	0.5118823	0.2113142
1554333_at	-0.2471199	-0.28284836	-0.061537504	0.0977211	-0.014311552	-0.005772591	0.076411724	-0.07358599	-0.4413967	0.26696134	-0.3240044	-0.416615	0.08066559
1554334_a_at	-0.4334383	-0.6993475	0.033610344	-0.19161987	-0.28858232	-0.46907425	-0.35685873	0.13698053	-0.5884671	0.36942625	0.24890804	-0.37401724	0.39988852
1554335_at	0.3480153	0.53783894	-0.3161621	0.18304539	0.05614376	0.53145695	-0.2301979	-0.35251713	-0.074127674	-0.23479748	-0.14091396	-0.05614376	-0.20801497
1554337_at	-0.013335466	-0.015873194	-0.17548943	0.012357712	0.1271863	0.13120174	-0.16672349	-0.19134688	0.06378865	-0.17405319	0.27508378	0.058234453	-0.07985592
1554339_a_at	0.18509483	-0.32676363	-0.001296043	-0.25236535	-0.30612063	0.70657444	-0.0833025	-0.005458117	0.3199997	0.34878397	0.38901806	-0.3209858	0.16966152
1554340_a_at	-0.03785491	0.13153529	-0.072232485	0.122638464	-0.12773871	0.2627082	-0.14930773	-0.045511007	0.42734408	-0.14191127	0.24975038	0.002252817	-0.06396818
1554341_a_at	0.15747738	-0.14769411	0.17615795	0.029211521	-0.33870554	-0.23661184	0.03538084	-0.22399282	0.15744543	0.15773773	-0.8160281	-0.20505238	0.24074602
1554342_s_at	-0.14977884	-0.001235008	0.001234531	-0.03460455	-0.40469122	-0.09151983	0.008775711	0.003124714	0.24405384	0.32498503	0.11066818	-0.2133131	-0.019295692
1554343_a_at	1.2262821	0.21127653	0.44702816	0.04902315	0.68736696	0.46072102	-0.003527403	-0.18800426	0.1580205	0.007680893	-0.021193981	-0.21501446	-0.08734417
1554344_s_at	-0.20370483	-0.17152691	-0.28431654	0.59654236	0.19457531	0.29374123	0.33687592	-0.45415735	-0.10223389	-0.22292662	0.19029045	0.7946062	0.2641344
1554345_a_at	0.51829433	-0.43871307	0.14885378	-0.016465664	0.2516694	-0.048715115	0.43917274	0.1171546	-0.27002478	0.42258406	-0.5567503	-0.6885309	0.12016535
1554346_at	-0.20035791	-0.053549767	-0.12277222	0.511518	-0.1412487	-0.005383968	-0.10859823	-0.23307896	0.13202906	0.005383968	0.06723976	0.3667779	0.2136035
1554348_s_at	-0.007880211	-0.2897997	0.26732683	-0.037410975	0.28572798	0.004583359	0.08511448	0.23632002	0.29113102	-0.14081931	-0.13487387	-0.00458312	0.29434586
1554349_at	-0.3058548	0.7727661	-0.08081293	1.3888063	0.17361021	-0.022881031	0.20715952	-0.38764977	-0.4097638	-0.17474031	-0.29688025	0.117367744	0.5583811
1554351_a_at	0.18601513	0.16544247	0.2969103	-0.022443771	0.01355648	-0.22940063	0.16916704	0.12418461	-0.6074662	-0.11185551	-1.3251457	-1.0725312	-0.18713999
1554352_s_at	0.84210396	0.48295403	0.6783142	-0.2599573	0.40053892	0.39903736	0.06564093	0.2947049	-0.0656414	-0.20012903	-0.35932207	-1.0940857	-0.54864836
1554354_at	-0.09776783	0.325032	-0.06015539	0.002375126	-0.053932667	0.13849354	-0.1639018	-0.09247184	0.006724834	-0.15366817	0.22340345	-0.03577757	-0.09894562
1554355_a_at	-0.23004627	-0.02527237	-0.15034795	-0.07067442	-0.16411495	-0.20970678	0.11162925	0.17767549	0.19489431	0.25253582	-0.41995358	-0.28339767	0.02527237
1554356_at	0.3182366	-0.23237038	-0.020187855	-0.031241655	0.019119024	0.100949764	-0.10795927	-0.20284891	-0.109246254	-0.017439842	0.2992468	0.003404617	-0.17069459
1554360_at	-0.20440388	-0.028531551	-0.41748667	0.80280685	0.028531551	0.06963968	0.2384777	-0.6141901	-0.29820442	-0.34948683	-0.45082617	0.1004796	0.088719845
1554362_at	-0.21364927	0.17219543	-0.07898474	0.13031769	0.019807816	-0.25324202	0.10228658	-0.11470461	0.18383265	-0.019807816	0.41083026	-0.106752396	0.10051751
1554364_at	0.24985528	0.13017225	0.01393342	-0.113251686	-0.03306198	0.007546186	-0.15458798	-0.35729694	0.1945014	0.24608374	-0.15634727	-0.06991601	0.044051647
1554365_a_at	1.1359367	0.40931702	0.53414726	-0.013493538	0.2487793	0.5134964	-0.2011733	-0.31245327	0.084423065	-0.048030853	-0.4189887	-0.5950341	-0.47467327
1554367_at	-0.05575204	-0.12459564	-0.04552436	0.7663679	0.032282114	0.113123894	0.24404049	-0.17360735	-0.01634574	-0.291106	0.19911337	0.35460424	0.3121252
1554368_at	0.050544024	-0.017594814	-0.09758234	-0.09758234	0.09686375	-0.09104657	-0.06367946	-0.13365412	0.24748015	0.19485664	0.11832476	0.017595053	0.21253324
1554371_at	-0.429451	-0.37152553	-0.2904327	0.21482992	-0.02029705	-0.2696452	0.010594368	0.08632517	0.2768364	0.59048367	-0.05898571	0.16034412	0.22863674
1554372_at	-0.14135838	0.23696399	-0.18938327	0.19611788	0.42590165	0.2831676	0.045084953	-0.2193346	0.4221275	-0.22212934	-0.04508519	0.50256634	0.118313074
1554374_at	-0.24279904	0.10372305	-0.1827097	0.18341398	0.08206582	0.17072749	0.034518957	-0.27564383	-0.27564383	-0.17208433	-0.28691316	0.9214823	0.09627128
1554375_a_at	-0.3702166	0.39537048	0.005899191	0.43972063	0.2620473	-0.034001112	0.17536807	0.006701946	-0.030178308	-0.005899191	-0.21673179	0.5595062	0.5699227
1554376_s_at	0.32593322	0.42621994	0.2764392	-0.17031288	0.20169115	0.41901112	-0.17914581	-0.14132833	9.57E-04	0.014437199	-0.16014218	-0.020262003	-9.57E-04
1554377_a_at	-0.25081587	0.075395346	-0.20644712	0.36893559	-0.11417842	0.16077423	0.05360818	-0.36813354	0.15868759	-0.11013341	0.32690477	0.5871477	0.1974206
1554378_a_at	0.06386423	-0.2781937	0.104828596	-0.18066978	-0.073792696	0.18721223	-0.10691309	0.006585836	-0.19193983	0.63213253	-0.006586075	0.24498224	0.009836674
1554379_a_at	-0.04921961	-0.03360653	-0.017659187	0.22069263	0.21563482	0.13221645	0.1525507	-0.21009636	0.19741726	-0.25329542	0.30634022	0.6149254	-0.24819136
1554380_at	-0.5576992	-0.025069714	-0.15506458	0.5103822	0.06225109	-0.25893545	0.23860836	-0.092974186	-0.03674984	-0.24812031	0.38759995	0.025069714	0.15693903
1554382_at	-0.26657677	-0.32916832	-0.060558796	0.2918272	0.66208744	0.003400326	0.17364931	-0.14603901	0.11227608	-0.5630536	0.28716326	0.7142792	0.15266705
1554383_a_at	-0.3182745	0.32217455	-0.07259464	-0.43338203	-0.2638836	0.025328636	0.029222488	-0.24502563	0.3306265	0.13627052	-0.5132084	0.4119482	0.9004679
1554384_at	-0.10382724	0.25412297	0.013537645	0.034695387	-0.16749835	0.17995024	-0.16031909	-0.21448994	-0.094706535	-0.30288148	0.1528964	0.027436972	-0.013537407
1554385_a_at	-0.2904501	-0.005230427	-0.06511831	0.22487497	0.005230427	0.24694347	-0.01985836	-0.35675192	0.29625654	-0.3135805	0.15176105	0.62057257	0.021151543
1554386_at	0.006300211	0.31930923	0.05534339	0.094100714	-0.19986057	0.31208515	-0.06153965	-0.021201134	0.14287782	-0.04496503	0.17538261	0.1367569	-0.031968594
1554388_at	-0.06948471	0.00880146	0.023054123	-0.00880146	-0.35148525	0.35570526	-0.083278656	-0.11283779	0.31384993	0.69841146	-0.49313927	-0.05918455	-0.054135323
1554390_s_at	0.31545162	0.5264044	0.20488453	0.58398056	-0.5161457	0.29601383	0.003002167	-0.7551422	-0.5549526	0.21967316	-0.24613094	-0.54497147	-0.003002167
1554391_at	0.013766766	0.21328211	-0.017926216	0.15630221	0.08175182	0.19320273	-0.14140534	-0.3623941	-0.14275718	-0.071805	0.22160506	0.70697117	0.003200531
1554393_a_at	-1.032114	-0.009532452	-0.30470324	0.5060954	0.40811634	-0.46369648	0.512835	-0.2624445	-0.38766575	-0.1630683	0.009532452	0.3670764	0.45016336
1554394_at	-0.014999867	-0.09835291	0.019844532	0.14517832	0.06070304	0.27277446	0.34139967	-0.25385618	0.07671785	-0.25943422	0.4840064	0.21549201	-0.040629387
1554396_at	-0.23863363	0.29227352	-0.15528488	0.4919219	0.2388072	0.037828922	0.07104492	-0.56655073	-0.07597542	-0.15271282	-0.19811344	0.5718498	0.34420824
1554397_s_at	0.002475262	0.12779808	0.5425286	-0.15422153	-0.33347034	-1.0072479	0.24804449	-0.18404579	-0.002475739	0.4355011	-0.05731249	-0.82702637	0.13969612
1554398_at	0.23352242	0.08819556	-0.20932221	-0.0613482	0.00409174	0.14555931	-0.002330303	-0.040638447	0.2412498	-0.14486027	1.0869803	-0.13759375	-0.33922648
1554400_at	-0.063681126	0.13062286	-0.29790092	0.09024358	0.35569096	-0.008685827	0.19681883	-0.09938097	-0.18486762	-0.022099972	0.20309949	0.23749685	0.008685827
1554401_a_at	0.038200617	-0.004968643	0.02367735	0.10342026	-0.06912637	-0.22519684	-0.036110878	-0.13041806	0.002974033	-0.20201397	0.25154138	0.041490793	-0.09748149
1554403_a_at	-0.08657932	-0.16734171	-0.32498646	0.15940332	0.43835306	-0.07557583	-0.016377926	-0.10456872	0.21683359	-0.07442331	0.56650615	0.25341773	0.06252551
1554404_a_at	-0.2065382	0.049648285	-0.3348317	0.5257964	0.19064903	-0.36704874	0.45781374	-0.22600651	-0.014857292	-0.6098776	-0.5960281	0.14553642	0.60672474
1554405_a_at	-0.17030454	0.5862272	-0.23149014	-3.56E-04	-0.032485247	0.09986162	3.56E-04	-0.20888233	0.48110342	-0.004925728	0.73880196	0.7555628	-0.013403416
1554406_a_at	0.35119343	0.54332733	1.1985884	1.4852781	-0.10348511	1.0948601	0.146698	-0.86567307	-0.98047924	0.18689728	-0.20112419	-1.1667576	0.10348511
1554408_a_at	0.66151	0.33068275	-0.025325775	0.46282482	-0.10450554	0.286983	-0.3129773	-0.16181278	-0.4307437	0.002204418	-0.13038206	-0.3091073	-0.03850794
1554409_at	-0.016551971	-0.5246844	0.23199654	-0.2783475	0.15965724	0.102036476	-0.12193012	0.14742732	0.14634848	0.20383072	0.059203863	-0.3055756	-0.16283965
1554410_a_at	-0.2545271	-0.11626434	-0.2510028	-0.014323711	-0.5834303	-0.040537357	0.014323711	-0.61256266	-0.29262733	0.8374677	-0.120349884	0.06638527	0.534842
1554411_at	-0.32108307	-0.78720474	0.59562206	0.038437843	0.38337612	-0.61658573	0.38694954	0.4097252	-0.3365879	0.6987667	-0.79303646	-0.23255444	0.29951668
1554413_s_at	0.900342	0.22323656	0.30876207	-0.06645656	0.010359526	0.72529364	-0.15997076	0.04744482	0.083138466	0.24457097	-0.16922903	-0.2655511	-0.2219224
1554414_a_at	0.21354485	-0.07820511	0.96150017	0.49181366	0.32430363	0.014270783	0.35817528	-0.25188732	-0.30613136	0.47237968	-0.31146383	-0.5026989	-0.014270783
1554415_at	0.013875961	-0.09917402	0.6806712	-0.5331888	-0.17232275	0.16984415	-0.6141827	0.2001214	0.22273159	-0.19183111	-0.3295102	-1.0208473	-0.26219273
1554417_s_at	-0.025295734	-0.010549068	0.33461857	-0.061060905	-0.08278179	0.25874996	-0.24280357	-0.35804415	0.010549068	0.28423405	-0.06417036	-0.28701448	0.38296604
1554418_s_at	-0.009705067	-0.03097105	-0.17278934	0.05380225	0.24122262	0.004168749	-0.08924222	-0.004168749	0.4371736	-0.07183671	0.32559848	0.13133788	-0.07973957
1554419_x_at	0.063786745	0.064827204	-0.2118907	-0.09094739	-0.025252819	0.16905713	0.025252819	-0.045355797	0.17893648	-0.3611853	-0.121148825	0.23293495	0.050625324
1554420_at	0.035943985	0.018557787	-0.044088125	0.2349546	0.43750477	0.21236444	0.09537983	-0.24481559	0.11171532	-0.57129526	-0.07980704	-0.1112473	-0.018557787
1554423_a_at	0.2534504	-0.22620869	0.38159847	-0.20604134	0.054533005	-0.39578438	-0.119441986	0.07331085	-0.25703716	0.2695074	-0.16053486	-0.6317091	0.012580872
1554424_at	0.6704211	-0.30829787	0.7521429	-0.36410785	-0.24866772	-0.041365623	-0.5474372	-0.002951622	0.002951622	1.0209532	-0.1047225	-0.23038197	0.25950527
1554428_s_at	-0.2905817	0.6735325	-0.5006256	0.11245537	-0.20599556	0.5914006	-0.13471794	-0.34706497	0.66206264	-0.003995419	1.5836682	0.7889757	0.003994942
1554429_a_at	-0.47889996	-0.032177925	-0.4212265	0.039801598	0.13753366	0.5922475	-0.04818821	-0.26178217	0.18877172	-0.008265018	0.5734143	0.88556767	-0.021068096
1554430_at	-0.14997911	0.06777048	-0.46178722	-0.1591115	0.053162098	-0.26765776	0.08189535	0.005715847	-0.050376892	0.4837551	-0.41146708	-0.20793581	0.107524395
1554432_x_at	-0.15631866	-0.007679939	-0.38041973	-0.017615795	-0.031525612	0.26477432	-0.13680935	-0.16660976	-0.021905422	0.3802266	0.53275776	0.50683117	0.11054087
1554433_a_at	0.38535118	-0.24316216	-0.07109499	-0.065258026	0.15283775	-0.14709616	0.36379623	0.02697277	-0.31043148	0.21754074	0.05003357	-0.6756792	0.2484541
1554436_a_at	0.14447021	-0.18690038	-0.13399744	0.3531437	0.027482986	-0.18217182	-0.027482748	-0.3727696	0.14321303	0.05349326	-0.30004478	0.1649816	0.1622839
1554438_at	-0.2683792	-0.3411157	0.9280648	-0.2239976	7.99E-04	-0.001450777	0.12982154	-0.124491215	-0.46521568	-7.99E-04	0.07639098	0.020195961	-0.035797358
1554440_at	0.120219946	0.12503052	0.08106446	0.018594027	0.5648637	0.27309322	0.004253388	-0.097002745	-0.23682022	-0.2659986	-0.7063916	-0.004416943	-0.18379974
1554441_a_at	0.26613235	0.25808954	0.08855724	0.055894375	0.09786844	-0.21375084	-0.066795826	-0.23773003	-0.7488818	0.051961422	-0.26916456	-1.0123305	-0.011600018
1554442_at	-0.39001417	-0.3910365	-0.54829216	0.410388	0.20325756	0.3483324	-0.06904268	-0.8737354	0.069042206	-0.4670353	0.30458927	0.2751875	-0.25909424
1554443_s_at	-0.08091259	0.10294199	-0.16838312	0.55650616	0.32855988	0.12521172	-0.32864428	-0.088243484	0.001111507	-0.15834141	0.17928123	-0.19926023	-0.026463985
1554444_s_at	-0.16935444	0.457911	-0.064489365	-0.105009556	0.12882805	0.75849485	0.24599743	-0.05372429	0.3787303	-0.02432108	0.8013301	0.5119324	-0.12638903
1554445_at	-0.19053793	-0.14349127	0.07571888	0.7471514	0.82247543	-0.19803143	-0.08751106	-0.12759066	-0.07423401	0.35145044	0.6442356	-0.02581501	0.29863644
1554447_at	0.6104083	0.55874634	-0.35064554	-0.4934516	-0.68160915	0.09581566	-0.37960386	0.5067978	0.5109191	-0.09581566	-0.1637826	-1.5007048	-0.57912683
1554448_at	0.48987436	0.11014366	-0.036971807	-0.008854866	-0.3959582	-0.0498991	0.061062336	0.3842597	0.07101917	0.15105009	0.10853052	-0.17634082	-0.23172307
1554449_at	0.12942505	-0.15802288	0.4620185	-0.11976409	0.21575761	-0.29582524	0.6216488	-0.08079934	-0.23722911	-0.053596735	0.10775399	-0.15775418	0.031357765
1554450_s_at	0.16210127	-0.50235176	0.33878756	-0.105232716	0.31193018	-0.36489868	0.53667355	0.29773092	-0.92291355	0.32623577	-1.0669804	-0.5516467	-0.010150433
1554451_s_at	0.412735	-0.011368752	0.27101564	-0.047733784	-0.095645905	0.07751703	-0.10532427	-0.15116596	-0.95407915	0.63459444	-0.04030323	-0.055752277	0.5720453
1554452_a_at	-0.7517381	-0.6199722	-0.9712539	0.062942505	-0.7915821	-0.31268072	-0.2963524	0.22992802	0.17092991	0.90582275	0.5460501	-0.1575036	-0.28592682
1554453_at	0.44585514	0.17733288	0.26673317	0.1992855	-0.18790674	-0.14787173	0.3334818	-0.22050548	-0.007763863	-0.1778388	-0.20687556	-0.04789424	-0.00516057
1554455_at	0.780745	-0.28434086	0.6111746	0.098587036	1.1084056	-0.26781368	0.64829445	0.54034424	-0.53084946	-0.2717204	-0.99681187	-0.5337596	0.73542786
1554456_a_at	1.1138706	-0.10673237	0.6348815	3.33E-04	0.66453266	-0.53191376	0.47739363	0.48918056	-0.46540642	0.15168858	-0.5851321	-0.78747416	0.22770786
1554459_s_at	0	-0.08048701	-0.12627983	0.06748152	0.09232497	0.11539221	0	-0.047667265	0.065425396	0.06569052	0.39693666	0.14411664	-0.07309389
1554460_at	0.041332483	-0.041235685	0.064067364	0.002583027	-0.28485203	0.36405754	-0.28774738	-0.011585474	0.06641173	-0.008025169	0.27441072	-0.10780358	-0.011871576
1554462_a_at	1.0687618	-0.2695284	0.18654919	0.47681522	1.5639133	0.38271332	0.7501774	-0.36574078	-0.600533	-0.49653006	-0.96909904	0.09898758	0.22624302
1554464_a_at	-0.22994709	-0.38159657	0.28525734	-0.024758339	-0.06744671	-0.47307873	0.57269	0.15173817	0.21508026	0.50858307	-0.16946507	-0.28471088	0.53144836
1554465_s_at	0.29194832	0.23441792	-0.24930668	-0.39259005	0.26042318	-0.54683495	0.034316063	0.32573318	0.29281902	0.006458283	0.07710934	-0.8673563	-0.006458283
1554466_a_at	0.13787556	0.28260612	-0.35208178	-0.733809	-0.6639304	-0.041151524	-0.38087368	-0.2756915	0.16423225	0.27112055	0.18677616	-0.075249195	-0.16155243
1554468_s_at	-0.09584808	-0.009644032	-0.09103203	-0.15071964	0.058386803	0.1630373	-0.19055176	-0.26852512	-0.001234055	0.20617771	0.3447175	0.39572048	0.021790504
1554469_at	0.29796124	-0.1929946	0.791832	0.2698493	0.15646172	0.14342451	0.2233758	-0.35426807	-0.33720326	0.14198542	-0.12180185	-0.27864218	-0.016794682
1554470_s_at	0.33274984	-0.23012209	0.5762515	-0.2395072	0.092101574	-0.41822338	0.24688053	0.25069904	-0.6553116	0.19792461	-0.77580595	-0.1336217	0.19282484
1554471_a_at	0.29060173	-0.20543337	0.58360004	-0.14254618	-0.013565064	-0.017185211	-0.07303381	0.37118292	-0.021934032	0.17960453	0.022191525	-0.87170887	0.09361458
1554472_a_at	0.67692757	-0.35483932	0.59639406	0.13827181	0.00521946	0.012158871	-0.1803217	0.10930252	-0.2123723	-0.004626274	-0.0930357	-0.35870934	-0.11454296
1554473_at	-0.37330675	0.02627945	-0.1742382	-0.02627945	-0.37631392	-0.093253136	0.17035675	0.5738182	-0.05651188	0.12608051	0.23168612	-0.76430726	-0.13390207
1554474_a_at	0.99494886	0.06312895	0.23951864	0.6601167	0.534472	0.27192593	-0.467916	-0.81025124	-0.8550148	-0.83198357	-1.0331645	-0.050551414	-0.6951914
1554475_a_at	0.006091595	0.058736324	-0.21251202	0.18252611	0.01413393	0.11297655	0.12915659	-0.09252405	-0.019360542	-0.59881544	-0.038069725	0.685658	-0.25399446
1554476_x_at	0.42865753	0.256073	0.119430065	-0.39620924	-0.050374985	0.073292494	-0.22950077	-0.021834373	0.3849895	0.016278744	-0.003002644	-0.49092436	-0.2700956
1554478_a_at	0.34608197	-0.020455122	0.11027646	0.35134292	-0.26999164	-0.44596934	0.16563177	0.15961695	0.020455122	-0.044440746	-0.48212218	-0.57663393	0.4542582
1554479_a_at	0.013749123	0.26183224	-0.59066105	0.30266953	0.49801064	-0.6320181	0.29867172	-0.044142723	-0.5135851	0.015364647	-0.81838894	-0.9093976	0.18478203
1554480_a_at	-0.25441217	-0.18883419	-0.019878387	-0.32173443	-0.33355713	-0.777689	0.06971979	0.47142696	0.019878864	0.41254425	0.20276833	-0.3128605	0.12935162
1554481_a_at	0.6899748	0.6405535	0.20604229	-0.018164158	0.017017365	0.35862017	-0.26074505	-0.24347591	-0.05582428	0.38981915	-0.58434796	-0.1328144	-0.34892035
1554482_a_at	0.6783986	0.35356617	-0.035177708	-0.13922119	0.48817778	0.030454159	0.17755318	-0.30458927	-0.5740309	0.17772102	-0.5886855	-1.0845675	0.11498928
1554483_at	-0.3474431	-0.022049904	-0.44473553	0.47560596	0.012758732	-0.024359226	0.050771236	-1.0221043	-0.31924105	0.5737572	-0.5754852	0.6363573	0.22908545
1554485_s_at	0.12466717	0.030783653	-0.2231803	-0.44555283	0.20678139	-0.39170504	-0.030783653	-0.8610468	-0.760139	0.97496796	-1.8622665	-0.37994766	-0.5384803
1554486_a_at	-0.054581642	-0.29164982	0.4134035	0.08845091	-0.012537479	-0.10737848	-0.044412136	0.10847664	-0.19630957	-0.09439826	0.37946224	0.328053	-0.06584692
1554487_a_at	0.17699099	-0.10897112	-0.3216734	-0.2870083	-0.64853334	0.007084847	0.10031748	-0.029079437	0.19108248	0.60113907	-0.10709858	0.30622768	-0.07911205
1554488_at	-0.050053835	0.01665616	0.003545046	-0.22232723	0.5043242	-0.041582346	0.1776104	0.005081892	0.1513226	0.055176973	-0.045248747	0.32375216	0.2875116
1554489_a_at	-0.3395741	-0.45885897	0.14175558	-0.064878464	-0.06794834	-0.41553688	0.14805889	0.29467773	0.10318375	0.4513626	-0.41598082	-0.22226524	0.35875177
1554491_a_at	0.12187505	-0.06761885	-0.20779586	0.33763885	0.19990563	-0.08479214	0.015916824	-0.024444103	0.55519986	-0.05087638	0.047142982	0.54300666	0.1294446
1554492_at	-0.053179264	-1.45E-05	-0.097397566	-0.10658169	-0.20562124	0.13524055	-0.08228111	1.45E-05	-0.020880222	0.2570927	0.58709264	0.13528347	0.074623585
1554493_s_at	0.4280572	-0.3124776	0.5939188	-0.01781559	0.18764162	0.01381588	0.13340235	0.19573021	-0.23219919	0.3997321	-0.12638426	-0.689456	-0.01381588
1554494_at	0.100568056	0.2033875	-0.012212992	-0.012877703	0.015644312	-0.005759478	0.087864876	0.15734148	-0.002796412	7.18E-05	0.0745399	-0.03576541	-0.06694722
1554495_s_at	-0.13753915	0.0940485	-0.38041997	0.29720354	-0.13229299	0.08091903	0.12988043	-0.036273003	0.14514422	-0.22668362	-0.022233725	0.7105479	-0.030067444
1554496_at	-0.23552966	-0.02341795	0.07601738	0.050290585	-0.005325317	0.065770626	0.075092554	-0.20828271	0.13276005	-0.08372903	0.015222549	-0.20043087	0.035006046
1554499_s_at	0.2716961	0.103425026	0.23688173	-0.24087095	-0.06486368	-0.14573956	-0.10435867	-0.23106718	0.15907192	0.29737186	-0.11626196	-0.061386585	0.26415825
1554500_a_at	0.14514756	-0.060307026	0.02814722	0.004209995	0.12077761	0.08927965	-0.1767416	-0.12810469	-0.12762403	-0.073260784	-0.036393166	0.05775404	0.23195362
1554501_at	0.5514116	0.43169832	0.07659435	0.04973793	-0.19378042	0.2994547	-0.2533493	0.22560644	-0.267107	-0.21831703	-0.14882469	-0.41018343	-0.23812675
1554503_a_at	-0.55158615	0.28712273	0.012807369	0.49624062	-0.015667915	0.41315842	-0.42199707	-1.3726616	-0.52044964	-0.001162052	-0.76965237	-0.72502804	0.13887215
1554504_at	-0.0171175	-0.023163557	-0.14442158	-0.20473981	-0.010241985	-0.00901556	-0.14880371	0.2756877	-0.037638664	0.43195677	0.3725171	0.22785115	0.109708786
1554506_x_at	-0.08234739	0.11310816	-0.060311794	-0.00747776	0.30701113	-0.10259247	-0.054405212	0.1473875	-0.0293684	0.69810796	0.2511258	0.362844	0.55809736
1554507_at	-0.182904	0.068021774	-0.016987562	-0.12197828	0.055672646	0.04332781	-0.09448171	0.26716542	-0.25315714	0.10627794	-0.12767243	0.13296843	-0.037343502
1554508_at	0.42675924	0.8302312	0.27364063	0.7527156	0.047387123	0.2347126	0.032525063	-1.4869037	-0.7425251	-0.04957819	-1.4566884	-0.65799046	0.14346981
1554509_a_at	0.2793498	-0.021721363	0.15285444	-0.44127512	0.055784225	-0.30360508	0.02148199	0.2293973	-0.07728243	0.36262035	-0.765882	-0.74027586	0.42741203
1554510_s_at	0.32045937	-0.005213738	0.29436684	0.15766716	0.38878632	-0.060388565	0.12393761	-0.16075993	-0.4100561	0.22887516	-0.52145004	-0.6560097	0.21647644
1554511_at	-0.19867706	-0.17479205	-0.19733405	0.24470615	-0.033841133	0.033840895	0.17667627	-0.11802292	0.2357316	-0.5040152	0.6176605	0.7656021	0.40063906
1554512_a_at	-0.010670662	0.4939928	-0.14777136	-0.045292377	-0.5700495	-0.025621891	-8.41E-04	0.38272285	8.41E-04	0.13228655	0.18051195	0.057753086	-0.3079195
1554513_s_at	0.09591532	0.45990324	-0.13225985	-0.09832668	-0.47742605	-0.38308907	-0.058835506	0.5735431	0.33807468	0.45060444	-0.27139473	-0.7971926	0.058835506
1554514_at	-0.21148825	-0.072472095	0.20788574	0.07698941	0.056094646	-0.0541687	0.006479025	-0.4024222	-0.31183958	0.6939192	-0.006478787	-0.21372128	0.48173428
1554516_at	0.23248959	0.23282051	-0.6284294	0.08357954	0.001755238	0.25578642	-0.09136152	-0.53046846	-0.001755238	-0.34059954	0.57024336	0.8292556	-0.63983345
1554517_x_at	-0.2261262	-0.07745838	-0.583971	0.10212946	0.05130911	0.37771225	-0.036862373	-0.45118475	0.45309687	-0.5869632	0.33271074	0.750751	0.013855457
1554518_at	0.03778982	0.034038544	-0.5109744	0.18340158	-0.17058516	0.32338095	0.038009167	-0.16415691	-0.016153812	-0.22313404	0.001929283	0.38290262	0.06580496
1554519_at	0.38022375	0.40497398	0.32969666	1.287498	0.34142303	-0.006763458	0.04590082	-0.53579044	-0.47595406	-0.20046043	-0.29059887	-0.048509598	-0.13117266
1554520_at	-0.038198948	-0.122684	0.17061996	-0.12547731	-0.16804218	0.025801659	0.08838749	0.15963459	-0.6234455	0.548759	0.007090569	-0.09383345	0.40475225
1554522_at	0.14831996	0.102600574	0.76650906	-0.6060362	-0.17954779	0.30976796	-0.17258787	0.40449476	0.002048492	0.13609695	-0.002048492	-0.50384116	-0.002790213
1554523_a_at	-0.28575802	-0.14377832	-0.079321384	0.20383549	0.15842533	0.19964981	0.10240173	-0.20823002	0.13235188	-0.26206684	0.25325012	0.5035014	0.073428154
1554524_a_at	-0.88011146	3.1317353	-0.56060123	-0.09840822	-0.56060123	-0.58259416	-0.028898716	0.12418127	0.028898716	0.12504292	-0.16141224	1.4754019	4.010353
1554526_at	-0.24646091	3.0758214	-0.38772464	-0.30823517	-0.4722998	-0.030725002	-0.19613886	0.03072524	-0.034258127	0.06849003	0.5524576	1.4301772	3.5660949
1554528_at	-0.48225594	-0.09072685	0.26548195	0.023091793	-0.3427155	0.04864931	0.026661396	0.47640038	0.020600319	-0.19369984	-0.0190382	0.24103737	0.19237423
1554530_at	-0.09071779	-0.02039957	-0.09742761	0.35651016	0.09674597	-0.13097811	-0.020610332	0.035203695	-0.10942268	0.072790384	0.068476915	0.24379086	0.27300072
1554531_at	-0.47474766	-0.1200676	-0.2769146	0.074730396	0.04815817	0.07609367	0.002492905	-0.44839668	0.3400917	-0.5996871	0.313519	0.62398577	0.10304594
1554533_at	0.39359713	0.7826686	1.059731	-0.39480162	0.13615227	-0.30924845	0.036585808	-0.09282017	-0.036585808	0.32134056	-0.8537712	-0.2873187	0.54783154
1554534_at	-0.17732811	-0.14374352	0.009191036	0.39942217	0.04760647	0.27010298	0.15510654	-0.5152998	-0.10178518	-0.014594078	-0.07837391	0.12721062	0.100352764
1554536_at	-0.11926031	0.121609926	0.09590912	0.13980317	-0.002444029	0.038860798	-9.07E-04	0.25532818	-0.050014257	0.026379108	-0.021812916	-0.060950756	-0.23732018
1554537_at	0.030780792	0.34221458	0.20506907	0.07526779	0.07417536	-0.015633583	0.030780792	0.4630065	0.07735109	-0.29389095	0.7202754	0.22913694	-0.06043434
1554538_at	0.17725897	-0.023338318	-0.3197825	0.34164333	0.29163074	0.15480995	0.4333992	-0.2494731	-0.13840055	-0.49055552	-0.34334683	0.07442856	0.023338318
1554539_a_at	0.685822	0.72001505	-0.20608568	0.44306803	0.22973108	0.04230833	0.071361065	-0.73969316	-0.2175355	-0.76588583	-0.10023403	0.43051863	-0.07488775
1554540_at	-0.010897636	0.016103983	0.010238886	-0.03319025	-0.08993912	0.14483452	-0.010897636	-0.015305519	0.2879312	0.05410242	0.19627666	-0.1280675	0.080999374
1554541_a_at	0.09793091	-0.08259058	-0.24034739	-0.069756985	0.07530594	0.16667128	0.02251482	-0.19970322	0.22415543	-0.11888027	0.111567974	0.26098156	0.004696846
1554542_at	-0.30536652	-0.12125063	-0.3802991	0.261261	0.36080503	0.12130356	0.38281775	-0.23693562	0.16392946	-0.45782018	0.17713308	0.6393852	0.08101416
1554543_at	-0.006697655	0.11280918	-0.05458641	0.39827633	0.25958347	-0.015991211	0.5510626	0.001824379	-0.54876137	-0.022852898	-0.24545097	-0.001824379	0.42755032
1554544_a_at	0.33546448	0.31832695	0.29889488	0.42346668	-0.12808084	0.44905472	-0.7091923	-0.7123585	-0.1231637	0.094070435	-0.2567911	-0.45037317	0.1831398
1554545_at	-0.2514267	-0.007695675	-0.14957571	0.7213135	0.3174734	-0.41638494	0.57242775	-0.38630962	0.6382685	-0.210644	-0.14741421	0.919189	0.28513336
1554547_at	-0.23872519	-0.5900655	0.17752934	-0.70177746	0.6731005	-0.4365077	0.5852461	1.0162544	1.0020485	0.3518343	0.18071938	0.1320219	1.0964508
1554549_a_at	-0.01270175	-0.3552878	0.65113354	0.089116335	0.34879494	-0.31056404	-0.20829916	0.91265965	-0.18946528	0.3010795	-0.13149738	-0.4587605	0.32750177
1554550_at	-4.06E-04	0.036300182	-0.10302305	-0.10527468	0.027430534	0.06405568	-0.14014697	-0.038764715	0.16684341	-0.03403759	0.5498283	0.14079618	4.06E-04
1554553_s_at	0.037269115	0.621377	-0.18201494	3.67E-04	-0.28946972	0.8248	-0.36814117	-0.96667385	-0.35035038	-0.106996536	0.21401548	0.28618717	-0.115237236
1554554_at	-0.42642045	-0.33747482	-0.38929176	0.32368374	0.22948599	0.10817766	0.065331936	-0.28017187	0.24915266	-0.15038824	-0.5049553	0.6264043	0.21877193
1554555_a_at	0.5891309	0.054565907	0.5768528	-0.6707916	-0.18467474	0.02513361	-0.15205193	0.5065789	0.007549286	0.40520477	0.05358696	-1.0377665	-0.5185442
1554556_a_at	0.6356783	0.23030853	0.122078896	0.29446125	0.24145794	0.20133972	0.024385452	-0.26930237	-0.52824354	-0.37508392	-0.30896664	-0.074828625	-0.19455719
1554557_at	0.7951031	-0.28598547	0.6328516	0.17284489	0.26164675	-0.28941774	0.12666464	0.2019844	-0.24348688	-0.61496544	-0.6718867	-0.34474182	-0.39969754
1554558_at	-0.117436886	0.098703146	-0.006978273	-0.020940304	0.06262207	0.035592556	-0.09746599	0.003560543	0.085137844	0.015779495	0.51750517	-0.05078268	0.2232573
1554559_at	-0.33470678	0.039170742	-0.47259188	0.18284273	0.14813852	0.11801243	0.097676754	-0.67731	-0.1323719	-0.26413298	-0.039170742	0.68395615	0.15079308
1554560_at	0.056232214	-0.09744263	-0.17624474	0.3939488	0.28570318	-0.27371502	0.23755074	-0.31081223	-0.1634283	-0.21724272	0.010554075	0.08268833	0.13627028
1554564_a_at	0.4724865	0.23259616	-0.07453084	-0.20304656	-0.09588122	0.1568563	-0.423697	0.050468445	-0.11430073	0.3853035	-0.18644094	0.025461197	-0.1925888
1554565_x_at	0.05182743	0.1774025	-0.5039654	-0.3186803	-0.35195065	-0.04357481	-0.16487741	0.14731455	0.25404882	0.1794424	0.2616911	-0.07345724	-0.47745848
1554566_at	-0.34368896	-0.34804678	-0.100512505	0.54676485	0.4672451	0.052474022	0.36768627	-0.28491306	0.2142744	-0.38052177	0.19006062	0.06910992	0.11714983
1554568_at	-0.21858501	0.10548568	-0.2543924	0.11780548	0.21826553	-0.13240147	-0.003057957	-0.47618628	-0.12844706	-0.09964895	0.24547815	0.117486	0.087528944
1554569_a_at	0.91867685	0.564199	0.9683466	0.5531874	0.52076054	0.36360836	0.123330116	-0.4832301	0.030063152	-0.058244705	-0.21071291	-0.3271289	-0.16754866
1554571_at	0.3217125	0.001348019	0.5568471	0.118629456	-0.018864632	0.081866264	0.26795578	-0.5593076	-0.007657051	0.6888442	-0.001348019	0.15927315	0.21900511
1554572_a_at	0.4172163	0.30054379	-0.106331825	0.074956894	0.17641544	-0.17407846	-0.074956894	0.31848	-0.14611816	-0.22757101	-0.17767715	-1.0580654	-0.17261505
1554574_a_at	-1.1819801	0.024700642	-0.19295645	-0.7164321	-0.94865227	0.30522537	-0.49878597	-0.30734825	0.07015324	0.5104666	0.33399487	1.0707197	0.098816395
1554575_a_at	-0.048748016	0.15776157	0.22443151	-0.17015886	-0.18649864	-0.02202034	0.071706295	0.115688324	-0.037248135	0.04087591	-0.52796316	-0.15467358	0.16281986
1554576_a_at	0.004757643	-0.011976957	0.001182079	0.13960743	4.35E-04	-0.029469967	0.09641123	-0.025662184	0.08313465	-0.06390643	0.6459403	-0.06596565	0.077758074
1554577_a_at	-0.007429123	0.007429123	0.14388466	0.007837296	0.11197662	-0.04111004	0.16345692	-0.13331795	-0.25125122	0.23956203	-0.20611763	-0.5956774	0.2600441
1554578_at	-0.38475895	0.19424677	-0.23063087	0.35510588	-0.13755226	0.003545284	0.02842474	-0.24529171	0.1745987	0.009889603	0.29684258	-0.003545284	0.47993803
1554579_a_at	-0.29995084	0.01946783	-0.36093807	-0.048217297	0.19605923	-0.025209904	0.05095005	-0.39432073	0.12584496	0.011695147	0.8514929	0.3728192	-0.005160809
1554580_a_at	-0.016731739	-0.008555412	-0.29018116	0.7310934	0.48370314	0.05322981	0.053969383	-0.2595291	0.09176922	-0.31602955	0.008555412	0.4881978	0.1347351
1554582_a_at	-0.199368	-0.37563324	-0.003457069	-0.10789204	0.110627174	-0.45315695	0.06351805	0.078933716	-0.21592903	0.18505335	-0.5573411	0.03404188	-0.011870861
1554583_a_at	-0.20447826	0.13743591	-0.006241322	0.86064863	0.3203063	-0.00834465	0.32900333	-0.066698074	0.3956771	-0.013221741	-0.380512	0.7315235	0.35996008
1554584_at	-0.24578857	0.04076004	0.023004532	0.15967703	-0.023004532	0.042639256	0.14342737	0.10917282	0.22797251	-0.30174446	0.23000145	0.25010538	-0.056744814
1554586_a_at	0.19880962	0.20370674	-0.79943657	-0.004507542	0.015196323	-0.22744179	0.001121998	-0.29286718	0.31576014	-0.27032852	-0.0374918	0.48231173	-0.001121521
1554588_a_at	-0.15642071	-0.5445571	0.34722424	-0.41458273	0.3418522	-0.21793604	0.055016994	0.49137163	-0.06610155	-0.016366005	-0.2567768	-0.64461327	0.09548235
1554589_at	-9.68E-04	0.26411104	-0.22998047	0.22118044	-0.17024612	9.69E-04	-0.0748148	-0.27310085	0.50426674	-0.159616	0.42784977	0.32622147	-0.041229963
1554591_at	-0.39749002	0.20561504	0.006454468	0.68878365	0.29537773	0.023317337	0.43411064	-0.4011078	-0.059334755	-0.6055355	0.23528194	0.6335163	0.63785315
1554592_a_at	-0.12060237	0.035766125	-0.034862995	0.009472847	0.05394578	-0.13361096	0.07994199	-0.2586789	0.063509464	-0.009472847	0.20200133	0.34365034	0.040515423
1554593_s_at	-0.03801489	-0.09830427	-0.21493387	0.10553694	-0.035025597	-0.20654917	0.24479675	-0.0659914	0.066197634	0.032229662	0.14153671	0.12158728	-0.023343563
1554594_at	0.64977384	0.16688728	0.35439277	-0.14975667	0.9907019	0.9025891	0.021523952	-0.037042856	-0.10608959	-0.18045902	-0.15254092	-0.2730918	-0.11942458
1554595_at	0.34794474	0.010139465	0.21812153	-0.35762548	-0.15702915	0.23328018	-0.06848526	0.14320087	0.38356733	-0.03131056	0.013484955	-0.46476936	-0.15421629
1554597_at	-0.31650782	-0.1222949	0.23711777	-0.15459585	-0.4557538	-0.42377615	-0.07327652	0.28419256	0.49859762	0.5120845	0.36868048	-0.26741648	0.28334332
1554599_x_at	-0.24951935	-0.06385517	0.18871021	-0.23832607	-0.13132429	-0.1501069	-0.14012194	0.24550152	0.36490965	0.65046215	0.2795782	-0.18191385	0.27679348
1554600_s_at	-0.7366104	-0.32573795	-0.13097	-0.568223	-0.15807056	-0.2645731	0.111008644	0.003624916	-0.29926777	0.4784708	0.5482683	0.30660915	0.5420408
1554601_at	-0.10100436	-0.23006153	-0.056577206	0.40113878	0.08902049	0.22490025	-0.055880785	0.027004719	0.28225017	-0.4185846	-0.16170359	0.6991143	0.09732032
1554602_at	0.2370534	0.05040455	0.4410467	0.11024094	0.10488558	0.017170906	-0.11596966	0.40595627	-0.13099289	-0.1894393	-0.64220476	-0.017170906	-0.06733513
1554604_at	-0.101466656	0.2762251	-0.021437645	0.11311197	0.007425785	-0.037359953	-0.08067131	-0.18583012	-0.007426024	0.039272785	0.16796064	0.07217097	0.22048593
1554606_at	0.8782177	-0.19362783	0.8473215	-0.13772774	0.39437056	-0.02390623	0.3129773	0.41785955	-0.20696878	0.30454826	-0.6826639	-0.18009996	0.14176321
1554607_at	0.080295086	-0.040492058	-0.095743895	-0.027181149	-0.00946331	-0.14445114	-0.16238737	0.06681728	-0.012926579	0.2968049	0.91441536	0.15193415	0.006609917
1554608_at	0.7341342	0.10315752	0.028353691	-0.10686731	0.4209833	0.20401573	-0.1282053	0.118824005	-0.004351139	-0.35531044	0.09156656	-0.31106424	-0.37754393
1554609_at	-0.060613632	-0.48827744	0.5659714	-0.5870924	0.028043747	-0.087721825	0.38894272	0.4019909	-0.028043747	0.41506672	0.113755226	-0.1564579	-0.3136921
1554610_at	-0.13416028	0.15873504	-0.14783859	0.3575852	-0.03522706	-0.022601128	0.17440462	0.021710873	0.32088757	-0.16453457	0.2097485	0.37835622	-0.17224526
1554612_at	0.34432602	0.15726447	-0.041175127	0.20073462	-0.2631364	-0.08225107	-0.28256083	-0.021252632	0.29868698	-0.1349771	-0.021426678	-0.07095623	-0.09041262
1554613_a_at	-0.37139845	0.6875453	-0.25074148	0.026403904	0.22207212	0.4131093	0.10773945	-0.30043888	0.2607541	-0.29351187	0.30246687	-0.012315273	-0.28071308
1554614_a_at	0.15656757	0.2764287	0.83077335	-0.13221884	0.19469547	0.3453188	0.47831154	0.85510874	-0.4625492	0.26055717	-0.46689463	-0.8385744	-0.07444477
1554615_at	0.009166956	0.6365943	-0.08300233	0.041288376	0.002773523	0.3044963	-0.019533157	-0.5289087	0.34506702	0.09185386	0.009801388	0.15159369	-0.013396263
1554616_at	-0.26198483	0.09279156	-0.4924116	0.19775248	0.25534534	0.3668313	0.036559105	-0.6353817	0.2943964	-0.6950836	-0.122807026	1.168829	0.17191935
1554618_at	0.06762457	0.05945158	0.22816873	0.52693796	0.58659697	0.072627544	0.027362585	-0.30561304	0.088299274	-0.04318595	-0.10302925	-0.035787106	0.045230865
1554619_at	0.13496399	-0.1707716	0.22863221	-0.003484249	0.1145134	-0.029170513	0.054312706	0.32092237	-0.08841753	0.20926213	-0.12292957	-0.08624983	0.051276207
1554621_at	-0.09176803	-0.34164977	0.13100815	-0.026548386	0.084909916	0.044112682	-0.062236786	0.16629672	-0.18187428	-0.08786845	0.13913035	-0.17414808	-0.04574752
1554623_x_at	-0.11626196	0.055447817	0.016140461	0.09398651	0.21376777	0.060537577	-0.14755368	0.07754135	0.058505297	0.0729599	-0.021200418	-0.007326126	0.007326365
1554624_a_at	-0.6088562	1.025312	-0.09981537	1.4493175	0.77495813	2.1580443	0.28996134	-0.49459696	-0.3320713	-0.36042905	0.04783964	-0.19926262	-0.3671975
1554625_at	-0.5597234	0.19168806	-0.6581869	0.22343016	0.3334179	0.029007912	0.06363249	-0.58510256	-0.11723232	-0.2181058	-0.6869602	0.8781047	-0.001963615
1554627_a_at	0.48197317	-0.19940758	0.6431432	-0.20829391	-0.015818596	0.3745551	-0.108447075	0.18117094	-0.15730953	0.20760298	-0.33038378	-0.7825289	0.07916212
1554628_at	0.126338	-0.61262894	0.62721634	-0.3057437	-0.29163218	-0.020843506	-0.3580923	0.38858604	0.06978989	0.055891514	-1.0465822	-0.89178705	-0.19179916
1554629_at	-0.05521989	-0.10317564	-0.09607148	-0.20124388	0.010980845	0.08645105	-0.12519956	-0.14761472	0.012382746	0.22271228	0.08645105	0.21291304	0.010980845
1554631_at	0.2408185	0.048621655	-0.12211752	0.14873695	-0.3696375	0.34511805	0.09779978	-0.4637742	0.002912521	-0.35947132	0.6366496	-0.015136719	-0.21390581
1554633_a_at	-0.12459326	-0.069113255	0.17394948	2.11E-04	-0.075423	0.726805	0.07119393	-0.006735563	0.37472343	-0.009625435	0.52042985	0.019488096	0.028944254
1554634_at	-0.078721285	-0.102968216	-0.10655141	-0.01876235	-0.003038168	0.21269369	-0.093903065	-0.17020655	0.22630906	0.0460639	0.25949287	0.15400791	0.06200552
1554635_a_at	-0.6791167	-0.053274155	0.12824678	0.011796951	-0.17670393	-0.2880273	0.049364567	-0.3328352	0.6287031	-0.010809422	-0.16564846	0.907742	0.026827812
1554636_at	1.1080573	-0.13098788	0.02313304	-0.085211754	0.91321826	0.5562227	0.42365623	-0.02313304	0.44401574	-0.1685412	-0.19174099	-0.18744516	-0.39674044
1554637_a_at	-0.18920851	0.03220749	-0.12302256	-0.015123844	0.06702089	-0.33249283	-0.09538603	-0.061812878	-0.3054471	0.53053284	-0.011213779	-0.14590979	0.2170353
1554638_at	-0.07659483	0.34952974	0.2433672	-0.24697733	-0.3118353	0.261446	-0.29471207	0.6974716	0.07659531	0.35059738	-0.3067975	-0.6936097	-0.2936387
1554640_at	-0.1715393	-0.1707182	-0.39322042	-0.20068455	0.14308643	-0.20541477	0.3435669	0.59836674	0.89679	1.1716337	-0.15067482	-0.20841789	0.32375813
1554641_a_at	-0.10763168	0.50600433	0.041377544	0.025724411	-0.11265135	0.52431154	-0.050872803	-0.25688744	0.041377544	-0.18902016	0.46758127	-0.025724411	-0.042491913
1554642_at	-0.40700865	-0.19535303	-0.10322237	0.6840658	0.49836302	0.015956402	0.4748025	-0.32044125	-0.13537312	-0.42163897	-0.37369013	0.5914378	0.35528135
1554643_at	-0.13716745	0.08346009	-0.20804119	-0.010946989	-0.06453991	0.1380868	-0.14324403	-0.18777561	0.28852916	-0.104785204	0.07385588	0.22842479	-0.001926661
1554646_at	-0.31826925	-0.13512754	-0.28751945	0.3991804	-0.028742313	0.1721673	0.012918472	-0.38012218	0.185112	-0.3879714	-0.012918472	0.522593	0.36375237
1554648_a_at	-0.42611885	-0.11251402	-0.34101224	0.3415885	-0.30435753	-0.10938072	0.037209034	-0.1503067	-0.018224478	0.08911872	0.5153246	0.057937622	0.07460785
1554649_at	-0.40921497	-0.02088356	-0.5925708	0.6043234	-0.08574295	-0.02471447	0.08032322	-0.3625393	0.18878555	-0.6812246	0.45600986	0.65318775	0.7112551
1554650_a_at	-0.22680092	0.024187565	-0.2812233	0.15023327	0.17792082	0.5393791	-0.013581276	-0.5961137	0.29775858	-0.2590189	0.2423544	0.9494982	0.08542681
1554652_s_at	-0.24838567	-0.27449417	0.004086494	0.21858454	-0.08073187	0.06726885	-0.20926142	-0.24955583	-0.3150816	0.21788025	0.47022152	0.103826046	0.02058363
1554655_a_at	-0.018677235	0.29180217	-0.058869362	-0.11875296	-0.13297677	0.45030975	-0.29899502	0.006960392	-0.08837032	0.06745458	0.7191553	0.24514747	-0.12854981
1554657_a_at	-0.048619032	-0.19893527	-0.17787457	-0.040445805	-0.002803803	-0.03342414	0.02397108	0.0778873	0.50263596	-0.039661407	0.73232555	0.07165456	-0.038401604
1554659_at	-0.16909027	0.010006428	-0.06451702	0.13119364	0.13682175	-0.16567326	0.18085384	-0.008317471	0.050920963	-0.07717085	-0.29928493	0.41021633	0.46138096
1554660_a_at	0.9202843	-0.104849815	0.790884	-0.26060295	-0.001390457	0.018812656	0.22382927	-0.031490326	0.07030201	-0.13169956	-0.053435802	-0.5785847	-0.11194229
1554661_s_at	0.3576517	0.21579504	0.39953136	-0.10503864	0.31156301	0.34718704	0.24563551	0.013803482	-0.013803482	-0.334332	-0.1569295	-0.31451893	-0.19038534
1554662_at	0.011795759	0.15393329	-0.38529754	0.42720222	0.5748625	0.6849642	0.18588924	-0.15392137	-0.28860283	-0.16614103	-0.08622646	0.6602864	0.011949062
1554663_a_at	-0.14810991	0.08998418	0.059461355	0.049594164	-0.03814912	0.06303477	-0.12453842	0.8243704	0.3299601	0.67428017	0.21193027	0.18059182	0.008608103
1554664_at	-0.22667241	-0.015661955	-0.21561956	0.24546885	0.18655705	0.09919691	-0.23213267	-0.2829013	0.07438564	-0.26862168	0.2297666	-0.17998457	0.13043046
1554665_at	-0.026028872	-0.15882564	-0.13093424	-0.13000107	-0.19710827	-0.15746498	0.13992977	0.15225244	0.5437856	0.17379951	0.2962823	-0.32608223	0.17069817
1554666_at	-0.45151377	-0.13050127	-0.25901508	0.16352224	-0.01825571	0.1351633	0.10176182	-0.2684188	0.058252335	-0.45006704	0.15460682	0.34440708	0.08251047
1554667_s_at	0.8618369	0.19305277	0.5547743	-0.55218697	-0.24810362	0.09271526	-0.04836178	0.44802427	-0.104957104	0.3467784	-0.010324955	-1.098939	0.010324955
1554668_a_at	-0.22666621	-0.035636425	-0.38493252	0.9218497	0.056727886	-0.3620162	0.113312006	-0.42317462	0.30234098	-0.34824038	0.38887691	0.36076832	0.2693429
1554670_at	0.39334917	0.69800997	0.5718198	0.5819521	-0.55198956	0.002412796	-0.1459589	-0.14752674	-0.19874859	0.37620926	-0.5754075	-0.31482315	0.054719925
1554671_a_at	0.23716974	1.064179	-0.60022306	-0.53198004	-0.7677331	0.67068434	-0.657949	-0.13515425	0.53905916	0.0786705	0.2406621	-0.25034666	-1.0446992
1554672_at	-0.15548348	-0.07480359	-0.16771507	0.21614766	0.028933525	-3.75E-04	0.1982224	-0.11666441	0.016705036	-0.23504877	-0.26061296	0.1178658	0.24522352
1554675_a_at	-0.22806954	0.13337302	-0.12817812	0.18491268	0.16043591	0.12461662	-0.1480012	-0.37535834	0.2063098	-0.29501534	-0.16787863	0.27596378	-0.095867395
1554676_at	2.01199	2.108097	0.7651701	1.8081164	-0.16652155	1.6284013	0.13182163	0.22575712	-0.13182163	0.3783059	-1.5399795	-0.2611022	-1.2958717
1554677_s_at	-0.19918633	6.53E-05	-0.18358898	0.28996754	0.20159006	-0.20420027	0.29585028	-0.3360765	-0.33009267	-0.40061235	0.48720837	0.1515398	-0.00225544
1554678_s_at	0.3968277	-0.24920845	0.35695076	0.1078186	0.2449646	0.33760357	0.4207592	0.3033266	0.06666565	-0.23274231	-0.7159052	-0.7024193	0.008514404
1554679_a_at	-0.2391758	0.05571747	0.19451809	0.03299141	0.5516205	-0.039521217	0.48092365	0.57647514	0.27769375	0.14468384	-0.03299141	-0.97921896	0.19788933
1554680_s_at	0.19875336	-0.2879281	-0.24871397	0.2762189	0.6112342	-0.05628276	0.38262892	-0.046406746	-0.006747246	-0.24546647	-0.1486466	0.6175785	0.3688345
1554681_a_at	0.17221022	-0.09046626	0.0857234	-0.15039706	-0.015124798	0.18752432	0.015124559	-0.03480792	0.5804486	-0.032910585	0.44927597	0.17354536	-0.16350842
1554683_a_at	-0.05270648	0.1371932	-0.04306531	-0.12841797	0.014405966	0.3565998	-0.035010338	-0.22779202	0.46881056	-0.13216639	0.5184746	0.53630066	0.029531956
1554685_a_at	-0.706934	0.34369755	-0.37295914	0.483562	0.07834387	-0.40382814	0.47508907	-0.69904375	0.07404566	-0.05440998	-1.1116004	-0.13575506	0.4093113
1554686_at	0.25925255	-0.25046277	0.18219423	-0.11199784	0.25962496	0.28788066	-0.11876178	0.29422832	0.4738171	-0.10191798	0.24614	-0.30746627	0.012995482
1554689_a_at	-0.20265293	-0.39660358	0.9010649	0.5604181	1.045639	-0.11917305	0.7825012	-0.61650085	0.21257162	0.13823223	0.22295904	0.022862434	-0.19737339
1554690_a_at	-0.1482935	-0.16072083	0.24208069	-0.57526684	-0.48719501	-0.5685396	-0.18123913	0.47478485	0.18278122	-0.12476349	0.24330235	0.05280018	0.05769825
1554691_a_at	0.043675423	-0.20579052	0.42025805	0.003150463	0.14963055	-0.12239075	0.22888088	-0.003150463	-0.8833151	0.1058836	-0.18650341	0.07937288	0.24049139
1554692_at	-0.34973907	-0.049331665	-0.41932487	-0.057994127	-0.13992333	0.014191389	-0.004723311	-0.42645884	0.10844159	0.023730993	0.5268638	0.26283813	0.018121958
1554694_at	-0.02359271	0.02359271	0.111768246	-0.15972638	0.13058352	0.42276096	-0.13640237	-0.275388	0.023903131	-0.39523268	0.7374828	0.9499476	-0.10735679
1554696_s_at	1.1518736	0.86834145	0.42158747	0.6182513	-0.17376566	0.11495018	-0.19149208	-0.08375168	-0.8279667	0.027459145	-0.7112417	-0.7084832	-0.05592966
1554697_at	-0.11929989	0.09501648	-0.6316402	-0.036254406	0.24592924	-0.04662609	-0.48876762	1.2991085	0.036254406	-0.29016113	-0.2954259	-1.0842607	-0.29864073
1554699_at	0.107932806	0.02263403	-0.31528687	0.27019858	0.046872377	-0.19327927	0.07964277	-0.17707205	-0.23062634	0.1572516	-0.2247324	0.75077415	0.25224996
1554700_at	0.033983707	0.12327671	0.008222103	-0.15899563	-0.23732233	0.028584242	-0.058587074	-0.06488371	0.5308852	-0.060325384	0.3240316	-0.043869734	-0.13958263
1554701_a_at	-0.12733555	-0.03319645	0.17818499	-0.24753904	-0.51134443	0.7425289	-0.09642744	0.11860514	0.65119696	0.37506914	-0.09921217	0.33118868	-0.27591228
1554702_at	-0.06770229	0.028404713	-0.023716927	-0.020493746	0.20424199	-0.058408022	0.2610016	-0.26554108	-0.005252123	-0.26366997	0.069962025	0.1993699	0.4213071
1554703_at	-0.7711196	-0.4432664	0.19882298	-0.77048826	-1.1839476	-0.023778439	0.023778439	1.5240049	0.43739605	0.5930481	0.5939765	-0.24214983	-0.37951422
1554704_at	0.45380306	-0.036165714	0.013885498	0.047169685	-0.078504086	0.02068472	-0.094364166	-8.40E-04	0.11052036	0.012515545	0.31474686	-0.24034023	-0.010328293
1554705_at	-0.6809387	0.45894432	-0.22108746	-0.31418657	-0.91287947	-0.53995657	0.11699581	-0.12403631	0.3540063	0.41730833	0.6437154	0.9681668	0.29907846
1554706_at	-0.006092548	0.021220684	-0.1915636	-0.023552418	-0.076704025	0.19167233	0.002777576	-0.111017466	-0.002777576	0.06150365	0.62316847	0.13041401	-0.036645174
1554707_at	0.030582666	0.003541708	0.21966505	0.013283968	0.3172431	0.17973399	-0.003541708	0.055982113	0.57357526	-0.24285817	-0.17703962	-0.10218549	-0.011477947
1554708_s_at	0.010989189	0.14936686	0.007732391	-0.020963669	-0.018517017	0.1887312	-0.16540575	0.002732277	0.7030506	0.15735626	0.43071365	0.08308983	-0.20806527
1554710_at	-0.17300987	0.52509093	0.4126122	0.35994363	-0.035992146	0.7495482	-0.019891262	-0.003847837	-0.003841877	0.085561275	-0.28447747	0.003841877	-0.14566803
1554711_at	-0.30894995	0.21449566	-0.050434113	0.3646345	0.22229385	-0.10664129	0.32927465	-0.031927586	-0.4711454	-0.08008242	-0.2507186	0.44389963	-0.013464928
1554712_a_at	-0.09502268	0.19145393	0.037562132	-0.02845788	-0.16454363	0.07320571	0.06845236	0.14014006	-0.13245058	-0.10460234	0.72469187	0.16916132	-0.00896883
1554714_at	-0.17127585	-0.23401666	0.06519222	0.11660981	0.06519222	0.037849903	0.02470398	-0.21994281	-0.35910344	-0.4636078	0.25148106	0.15517402	-0.003916264
1554715_at	-0.14841318	-0.05289769	-0.29743385	0.043163538	-0.0906558	0.31398892	-0.2752142	-0.155159	0.27350974	0.07878661	0.3201151	0.48369527	-0.009812832
1554716_s_at	-0.24438548	0.021932602	-0.18980312	0.14340472	0.3815186	-0.12839174	-0.055996656	-0.19390798	0.13024163	-0.45725322	0.26335192	0.8893304	0.26032758
1554717_a_at	0.24744678	0.19276524	0.08033466	0.13143158	0.25156093	0.23294377	0.23677063	-0.3310759	0.106565475	-0.16474581	-0.17346835	0.2628336	0.060827017
1554719_at	-0.006268263	0.43920946	-0.12326598	0.24504042	-0.076056	0.85009146	-0.08750248	-0.31532383	0.37310648	-0.29159498	0.3201971	0.44925928	0.07716894
1554721_a_at	0.24985027	0.486516	0.061902523	-0.29800797	0.12245512	0.008421898	-0.23256207	0.102362156	-0.069915295	-0.39008045	0.40843487	0.3553276	-0.16035223
1554722_at	-0.08165574	0.048006535	-0.024946451	0.06297445	0.02537179	-0.11998749	0.07055521	-0.133358	0.003979683	-0.1301732	-0.027183533	0.24966764	0.06995559
1554723_x_at	-0.14302492	0.30786133	-0.006091118	-0.17661476	0.11470032	-0.043135643	-0.121115446	0.013686657	0.3361063	0.016762733	-0.15869808	0.10280752	-0.06285906
1554724_at	-6.44E-04	-0.103788614	-0.023339987	-0.016195536	0.021218538	-0.03394413	0.0934453	-0.23930216	0.2462771	-0.15580225	0.090975285	0.035603523	0.31592417
1554725_at	0.2624724	0.51591086	-0.07796836	0.022815943	0.08190155	-0.07668662	0.002909899	-0.13154626	-0.29301286	-0.020355463	-0.14709735	0.4951117	0.15191483
1554726_at	0.48894262	0.33360338	0.18680096	0.058156013	-0.8744283	-0.017534256	0.30985308	0.02114296	-0.2723956	0.07516861	-0.87665224	-0.8201618	-0.036001682
1554728_at	-0.121234655	0.08566737	-0.01992774	0.026263952	0.014230728	0.20917845	-0.002542019	0.23411703	0.09006667	-0.021771193	0.025205612	0.34855556	0.046992302
1554730_at	0.08603859	0.01747799	-0.15862703	0.35540915	-0.04394722	0.10804653	-0.082270145	0.17663479	-0.30097055	-0.32547617	-0.040709496	-0.56494427	-0.28052282
1554732_at	0.07915735	0.020897865	-0.26166296	0.24919558	0.12393999	0.03425789	0.050958157	-0.4790733	-0.5079274	-0.25136614	-0.020897865	0.14180899	0.21505308
1554733_at	0.19028783	0.35693145	0.035042048	-0.039334297	0.17299914	0.04194975	-0.029616356	-0.23493576	0.12224531	-0.11659789	0.16375852	-0.21187425	0.04954362
1554735_a_at	-0.21272993	0.38831687	-0.23256087	0.07171035	-0.019106388	0.2961471	-0.039815426	-0.15589523	0.1911788	-0.38551712	0.40704703	0.17426252	0.1553669
1554736_at	0.1779406	0.11880469	-0.32376695	-0.19004488	-0.35970426	-0.13489008	-0.035633326	0.59089565	0.009661198	0.070715904	-0.009661198	-0.15218568	-0.09291482
1554737_at	0.036090136	0.19996	0.05801034	0.38708425	-0.0012815	0.020007133	0.36274076	-0.33281493	-0.054285765	-0.1322689	-0.1306603	0.17641997	0.1272304
1554739_at	0.111166716	0.015238524	-0.17889881	-0.11541009	-0.019076347	0.006737709	-0.19970632	0.01286006	0.088346004	0.09539342	0.007832289	-0.116473675	-0.006737471
1554740_a_at	0.17636776	-0.008387566	-0.08065891	-0.029431343	-0.26893425	-0.11936474	0.09468365	0.008387566	-0.19276571	0.6360712	-0.33591652	0.2469511	0.72981405
1554741_s_at	-1.4031916	-2.041091	-1.9220238	1.0515366	0.8376522	-1.4699111	-0.8214402	0.46290302	0.17845726	-0.002510548	-1.1395178	1.6260376	0.9190645
1554742_at	0.12497926	-0.07758856	0.1476934	0.08215737	0.27495265	0.14307523	-0.007026196	0.009620667	0.1592021	0.007026434	0.19946599	0.09970951	-0.10300946
1554743_x_at	0.042113304	-0.12576032	-5.61E-04	-0.055984497	0.09321356	0.07339978	0.12789345	0.043007612	-0.22176266	-0.12576032	-0.012611389	0.15693426	-0.019505978
1554744_at	-0.25076056	0.21125817	-0.0840075	0.09657669	0.158355	0.2324183	-0.009557962	-0.30581498	0.10548544	-0.14780498	0.50757504	-0.098181486	0.12346864
1554745_at	-0.38533354	-0.046393633	0.05028391	-0.016043186	0.052129745	0.23290062	-0.07454634	-0.1723876	0.44762468	-0.21262383	0.17595983	0.005008221	-0.32325506
1554747_a_at	-0.1261177	-0.20304012	0.48656178	-0.34863663	-0.34445667	0.037452698	-0.15289116	0.060274124	-0.19349003	0.73598766	-0.037452698	-0.76896477	0.23686028
1554748_at	-0.101355076	0.286314	-0.084956646	0.2451415	0.18946648	0.063061714	-0.019577503	-0.22298908	-0.11727524	0.15071726	-0.554461	0.57879496	-0.005090714
1554749_s_at	-0.12078047	0.38693333	-0.071427345	0.105864525	0.020951271	-0.08282232	-0.020951271	-0.32129765	0.36992073	-0.91253185	0.41869354	0.29239893	0.17351723
1554751_at	-0.21961927	-0.10452318	0.060559988	0.009765863	-0.31603217	0.09953475	-0.27381706	-0.07446957	-0.31321096	0.01507616	0.14651275	0.31671643	0.038165808
1554752_a_at	-0.074002266	-0.05357361	-0.17084742	0.09139156	-0.046775818	0.12796593	0.03388977	-0.24853945	0.79331064	-0.50351477	0.1932249	0.21944714	0.19813442
1554755_a_at	0.50478053	0.4691422	0.87897563	-0.39765096	-0.35295677	0.025200129	0.7848847	-0.43775868	-0.22535014	1.3792617	1.2179196	2.1137164	1.5018075
1554757_a_at	-0.34852695	-0.69278526	0.17692184	-0.53223324	-0.71132565	-0.26161194	-0.60148144	0.6414089	-0.34024143	1.1367984	0.016506195	-0.32859898	0.28639317
1554758_a_at	-0.13810349	0.23435497	-0.022346497	-0.32084417	-0.14038849	-0.029191017	-0.13704586	0.011766434	-0.05229807	0.6135602	0.002686024	0.5100875	0.13789558
1554759_at	0.014386177	-0.018824577	-0.12416124	0.011435509	0.058476448	-0.010385513	0.04705763	-0.20473957	0.48472166	-0.44855833	0.5498791	0.058667183	-0.12205887
1554761_a_at	0.027999878	0.026175976	0.1964755	-0.60136986	-0.43687272	0.028704643	-0.07900524	0.21219778	-0.026175976	0.2009716	-0.38728428	-0.09377861	-0.42834806
1554762_a_at	-0.26795292	-0.035535812	-0.20589828	0.013168812	-0.18152857	0.06888771	-0.07773352	0.2011795	-0.17215347	0.23075914	0.1210475	0.2086873	0.12655735
1554763_at	-7.03E-04	-0.0044415	-0.45453978	7.03E-04	0.06640792	0.15685987	0.051321745	-0.50515556	0.22506452	-0.44838238	0.054260492	0.27119613	0.020320177
1554764_a_at	-0.04911375	0.2389555	-0.11748886	-0.216501	-0.055604935	0.291085	-0.095181465	0.052322865	0.2943802	0.17258644	0.20556545	0.07654762	-0.040893078
1554765_a_at	-0.12533927	-0.13008213	-0.1329565	0.24259925	-0.007741451	0.034261227	-0.03594446	-0.1909697	0.07370782	-0.31409073	0.17498398	-0.20718622	0.108700275
1554766_s_at	-0.122778416	0.037173986	-0.18402743	-0.092651606	0.0686605	-0.01555872	-0.122035265	-0.25172496	-0.003391504	0.004527569	0.2612245	0.20227528	-0.1272788
1554767_s_at	0.41281843	-0.19909906	0.8382554	-0.033564568	0.033565044	-0.3369522	0.57405424	0.7519064	-0.08221674	0.39868212	-0.40964413	-1.43326	0.3724985
1554768_a_at	1.2504139	0.5661888	0.6035037	0.44169426	0.19776201	0.3119254	-0.3431592	-0.37902832	-1.545044	0.1963892	-0.7068796	-0.31011438	-0.111893654
1554769_at	0.15252876	-0.2527957	0.052248478	-0.20023203	-0.050658226	-0.061118126	0.39434958	0.7897563	0.7672963	0.006622315	-0.020636559	-0.25443363	0.25565147
1554770_x_at	-0.08408213	-0.19682598	-0.2147026	-0.44935322	0.0739212	-0.031624794	0.32283735	0.7573137	-0.14034414	0.003465176	0.18930149	-0.297225	0.13626242
1554771_at	0.053719044	-1.1285348	0.6043682	-0.7477498	-0.41876364	0.054154873	-0.26010227	0.408957	-0.20551205	0.25281906	0.41517305	-0.39584827	-0.006834507
1554772_at	-0.23910236	-0.11453962	-0.33731604	0.18003368	0.27800417	-0.0142169	0.26472855	0.17037868	-0.26395988	0.8126941	-0.46357727	0.2603221	0.58666754
1554773_at	-0.061313152	-0.038537502	-0.2964251	0.19779348	-0.017158985	-0.24838161	0.021948338	-0.22790003	0.006001949	0.1370554	0.13150167	0.29578686	0.06612539
1554774_at	0.3095498	-0.01565075	-0.02025032	-0.14597178	0.13491488	0.018401623	-0.06587696	-0.002868176	0.02943325	0.37871695	-0.08971691	0.19324827	-0.07133818
1554776_at	-0.16288948	0.12485981	-0.01610303	-0.020779133	0.012690783	0.2911346	0.060254097	-0.17575526	0.1595459	-0.010798693	0.32049394	0.78713894	0.010798454
1554777_at	-0.00829196	0.071341515	-0.10818601	0.11825299	0.008291721	-0.24159718	-0.11790919	-0.23267555	0.110703945	-0.02157855	-0.06663537	0.42275476	0.02743268
1554778_at	0.19618392	0.014307976	-0.029781342	-0.27842832	-0.13664198	0.16833043	-0.24890614	-0.10053301	0.02742052	-0.0044837	0.17822242	0.07599282	-0.20749092
1554779_s_at	-0.22017193	0.28257418	-0.18170524	0.176332	0.057553053	0.14720559	-0.046771288	-0.30749345	0.16846037	-0.13255858	0.4053173	0.30517626	-0.004249096
1554780_a_at	0.53817415	-0.2081852	0.17765379	0.31541777	-0.18101215	0.37652397	-0.20654869	-0.13895941	0.21461773	-0.36811972	0.531682	0.12884378	0.12469053
1554781_at	0.007280111	-0.06472111	-0.12025523	0.25527215	-0.03784609	0.22666574	-0.006097794	-0.15363503	0.17574859	-0.14387989	0.29204583	0.074397326	0.09453988
1554782_at	-0.29695082	0.013174534	-0.118849754	0.27926874	-0.06403875	0.13255548	-0.013174534	-0.5960798	0.2592125	-0.09887171	0.56710386	0.51989937	0.09044933
1554783_s_at	0.1875248	-0.002455711	-0.11464834	-0.16283655	-0.21574163	0.002455711	-0.39926815	-0.039100647	-0.18623543	0.22095585	-0.18429708	-0.048240185	-0.17182446
1554784_at	-0.060189724	0.21504688	-0.0975306	-0.024607897	0.058235884	0.18474579	-0.086673975	-0.15633821	0.39308023	0.14207625	-0.010088682	0.3297658	-0.076741934
1554785_at	0.03504753	0.19347072	0.19133115	0.049318314	0.06460214	-0.024790049	0.096888065	-0.03146839	-0.016979218	-0.16530561	-0.18302822	-0.2746699	0.27850008
1554786_at	0.2513473	-0.052719116	0.24489427	0.5693028	0.014738798	0.09521794	0.111153364	-0.26107645	-0.049652338	-0.12345338	0.47258687	0.2627113	0.035602093
1554787_at	-0.16920137	0.82582855	0.093491554	0.009757519	0.028316498	0.14010954	-0.069401026	-0.15668511	-0.21089244	0.034756184	0.42209578	0.5106425	-0.038686752
1554789_a_at	-0.26577878	-0.17062783	-0.03529501	-0.15155077	0.30440307	-0.014878273	-0.100399256	-0.29885364	-0.052914143	1.4705231	0.49270582	0.062731266	0.001149178
1554790_at	-0.11167264	-0.02585411	0.02797389	-0.123076916	-0.29391813	0.14289522	0.01548481	8.40E-04	0.26062155	-0.17897367	0.64527893	-0.06382322	0.2044816
1554791_a_at	-0.22816753	0.08047104	-0.4052148	-0.002026558	-0.20391226	-0.023454666	0.39950848	0.41836786	-0.0408988	-0.10944176	-0.9158664	0.25148392	0.22013617
1554793_at	-0.04393959	-0.072865486	0.15727401	0.08344364	0.001247883	-0.06444216	-0.09420705	-0.06400633	-0.007077217	0.19358492	0.07616663	0.052586555	0.03728676
1554794_a_at	0.43350697	0.19519997	-0.038527966	-0.13253832	-0.32055807	0.28425837	-0.06809664	-0.10270834	-0.34933257	-0.003899574	-0.04267025	-0.45526052	0.026726723
1554795_a_at	-0.047434807	-0.106080055	-0.33526325	0.20693016	-0.42390728	0.5485096	-0.3988123	0.37084436	0.17745495	-0.29029846	0.29190826	0.22183418	-0.29323578
1554796_at	-0.07025099	-0.002673149	-0.4584589	0.38860273	0.38981533	0.1269474	0.47914982	-0.27498245	0.002673149	-0.40592527	-0.054615498	0.7000847	0.2177949
1554797_at	0.03851247	0.26856518	-0.12934732	0.032625675	-9.95E-04	0.15936232	-0.060072422	0.11032629	0.08732247	-0.062283516	0.022177696	-0.012184143	0.047801733
1554798_at	-0.45284176	-0.07162762	0.15467262	-0.70422363	0.11216593	-0.09932041	0.63254833	0.18738604	0.7623749	0.86576366	0.250535	0.89102745	1.0342999
1554800_at	-0.1046505	0.53532696	-0.27883863	0.63770723	-0.05847311	0.21522808	0.27801657	-0.46210575	-0.36772108	-0.19857359	0.11639404	0.16093397	0.15741205
1554801_at	-0.18198705	-0.13035822	-0.04958892	0.24432778	0.35784268	0.49210382	0.1322298	-0.23210597	0.05339861	-0.11824584	-0.28813243	0.57461476	0.2805915
1554803_s_at	-0.03071022	0.117051125	0.12182999	0.36061716	0.08297396	-0.052366257	0.06602478	-0.2298603	-0.17581129	-0.38920498	-0.15043068	0.9158864	0.18566942
1554804_a_at	-0.11512804	0.02563715	-0.3420577	0.1698227	0.38802052	0.33478308	-0.048626423	-0.41901445	0.29970646	-0.28580046	0.5567174	0.58194256	0.023153305
1554805_at	0.013597727	-0.049625874	0.054404736	0.1864686	0.011631966	0.44518423	0.10207653	-0.22375798	0.22167826	-0.22672725	0.13502574	0.5831566	0.18819714
1554806_a_at	0.37145233	0.02310419	0.20411968	-0.50502443	0.3878336	-0.12600517	0.27968693	0.24958706	-0.5266948	0.2828436	-0.023103714	-0.46496058	0.23798084
1554807_a_at	0.05986643	-0.13705254	0.7531524	0.09767008	-0.18340063	-0.09681177	0.24939251	0.359982	-0.34609175	0.773581	-0.5210905	-0.611475	0.6747694
1554808_at	0.5777836	-0.050822735	-0.092561245	0.15220547	0.0746212	0.542305	0.19342709	0.011319637	0.17373419	0.20147514	0.35917568	-0.25032353	0.055734158
1554809_at	-0.1193409	0.27337837	-0.04590416	-0.014084816	-0.0815773	0.36088467	-0.12137461	-0.3338766	0.15567875	0.13141108	0.59989834	0.4739914	-0.14535856
1554810_at	0.17177868	-0.024549484	0.12846088	-0.17862749	-0.3839028	0.024549723	-0.044644117	-0.09070325	1.3875318	1.191474	0.3929181	-0.04458785	-0.07212782
1554812_at	-0.13316703	0.018491745	0.021290302	-0.079693794	-0.1668427	0.099021435	-0.06940842	-0.021701097	0.3472166	0.07105088	0.29202223	0.50223756	-0.079693794
1554813_at	-0.11284828	0.24673319	-0.006649494	0.40100026	-0.020857811	0.012789726	0.12171817	-0.32217312	0.21509218	-0.01615429	0.30504704	0.023396492	0.006649494
1554814_at	-0.100057125	0.004311085	-0.29091644	0.10877752	-0.035410404	0.03128004	-0.004311085	-0.3894062	0.1552124	-0.16555834	0.00517273	0.03482771	0.022171497
1554816_at	0.24962091	-0.006344795	-0.120530605	0.039081097	-0.043180227	-0.14735603	0.016572714	-0.17160559	0.16562009	0.006344795	0.12300086	0.27610445	0.275568
1554818_s_at	-0.16006994	-0.046605587	-0.17396879	0.16878724	0.002810001	0.23676634	-0.004024029	-0.1795187	0.006635428	-0.17573547	-0.27901196	0.3504882	0.027938604
1554819_a_at	-0.27068233	0.001795769	-0.05056858	0.10163498	-0.17396069	0.32414627	-0.34671307	0.09104252	0.036719322	-0.021073818	0.5585041	0.17914867	-0.27315998
1554820_at	-0.15759873	0.043548822	-0.08155656	-0.034529448	-0.09865618	-0.00282073	-0.03989196	-0.17310596	0.060875177	-0.10405803	0.24515057	0.10583925	0.04746127
1554821_a_at	0.13841343	-0.23258066	0.31131268	-0.26597834	-0.52896595	-0.11209726	-0.3988123	0.104831696	0.02103281	-0.2653489	-0.110189915	-0.3593626	-0.5063515
1554822_at	1.3478909	-0.3267405	-0.070599556	0.5169716	-0.052496433	-0.1002655	0.21287918	0.052496433	-0.51250553	-0.5032246	-0.20437431	0.10535526	0.1652031
1554824_at	0.30529165	-0.1164794	0.37963676	-0.010309219	0.28734255	0.22616005	-0.051864624	0.72749853	-0.046197414	0.7808466	-0.21799994	-0.40303802	0.040925503
1554825_at	-0.052583694	0.032710552	0.12728167	-0.041312933	-0.24397683	0.04187727	-0.44429517	0.21226358	0.11169052	0.06472087	0.57670784	-0.1326263	-0.10302997
1554826_at	-0.40734005	0.47500944	0.017050505	-0.017050505	0.11905718	0.3783326	-0.02784586	-0.07809186	0.3526435	0.22581482	0.23507023	0.39456797	-0.12099028
1554827_a_at	-0.20879316	-0.012008667	-0.030691624	0.47909164	0.32079935	0.17850733	0.17139912	-0.53594255	0.012008667	-0.119353294	0.37044954	0.26006222	0.3356576
1554828_at	-0.19378185	-0.018368721	-0.33514833	0.2857275	-0.010225058	-0.16587734	-0.21208239	-0.05116272	0.13464451	-0.47471142	0.77498055	0.30314636	-0.14042902
1554830_a_at	0.0803957	0.98005867	1.1437058	-0.26609468	-0.15262127	1.2630324	0.43316746	-0.47164702	-0.35614538	0.65949154	-0.06363201	0.19257069	0.43445206
1554831_x_at	0.002725363	0.15481162	-0.23333645	-0.08610058	-0.29861927	-0.10529947	-0.11163497	-0.026540041	0.41995668	0.28484988	0.30778956	0.30453277	0.09567499
1554833_at	-0.15711355	0.07480264	-0.24542165	0.558064	0.18958569	-0.048936605	0.21244001	-0.17150068	0.45734692	-0.21051264	0.048936367	0.7353158	0.50845623
1554834_a_at	1.1209579	0.5329404	0.73391104	0.7068348	0.5039973	0.6890812	-0.19480467	-0.5962353	-0.7794914	-0.45709515	-0.6168604	0.07930374	-0.409173
1554835_a_at	-0.098074436	0.10059023	0.4186449	0.99940443	-0.3277917	0.10374069	0.07229328	-0.5312767	-0.14137602	-0.21453619	0.023486137	0.10627365	-0.009772778
1554836_at	-0.05128646	0.46338558	0.05087614	0.22712803	-0.17471027	0.22687006	0.068434715	-0.34252667	0.70799875	-0.025394201	0.16609526	-0.03987503	0.1349616
1554837_a_at	-0.4407425	0.113903046	-0.24493551	0.4255371	-0.038514137	-0.012852192	0.13023663	-0.16330576	0.19945145	0.012852192	0.2383833	0.66250134	0.31411743
1554839_at	-0.24508762	-0.1831541	-0.025928497	0.26550436	0.14747047	-0.046585083	0.057700634	-0.09437847	-0.29443836	-0.18927526	0.05840254	0.28819275	0.30670547
1554840_at	0.306005	-0.30588102	-0.049682617	0.80867386	0.25068283	-0.10252023	0.3378091	-0.21872973	-0.41342854	-0.27533627	0.36212158	0.391428	0.025895119
1554841_at	0.19597149	-0.18369412	-0.059660673	-0.12462926	-0.11984062	0.025307417	-0.14040065	-0.05355072	-0.20918131	-0.13414288	0.18967724	0.1794393	-0.025307417
1554842_at	-0.25100803	0.35997653	0.025171518	0.13217592	-0.061852217	0.7569208	-0.054500103	-0.28804588	0.5660548	-0.06917763	1.1225214	0.04851055	0.07684493
1554844_at	0.06394172	0.11337447	0.011069536	-0.17736363	0.001917362	-0.09580803	0.06716013	-0.078273535	0.22628069	-0.005216599	-0.057240963	0.21136665	-0.121699095
1554846_at	-0.16027713	0.17584825	-0.258276	0.1694746	0.122559786	-0.06489682	0.284837	0.034031868	0.42006207	-0.118994	0.24795151	-0.13365102	0.04325223
1554847_at	-0.004168987	-0.02162695	0.003267765	0.13257456	0.09342861	0.07212591	0.1345439	0.061411858	0.02058363	-0.25772047	0.33975077	-0.0752244	-0.003313065
1554849_at	0.043584824	0.13097501	-0.077667	0.27777886	-0.047241688	-0.05251217	0.06495857	-0.16817975	0.69719887	-0.032883167	0.06381559	0.3179705	0.1771152
1554850_at	-0.12781024	0.05303073	-0.17662764	-0.12616777	-0.12820077	-0.06333089	7.64E-04	-0.21315503	0.31843638	-0.047686577	0.50613	0.29292035	-0.030261517
1554852_a_at	-0.031245708	-0.114366055	0.026908398	-0.034885883	-0.14113188	0.36784196	-0.003423452	-0.1803472	-0.003901243	-0.21202326	0.01609826	0.4026711	-0.028318167
1554853_at	-0.102212906	-0.0966568	-0.14030099	-0.02316904	0.028600931	0.18887806	-0.03907156	-0.21465611	0.26245117	0.31041193	0.12459135	0.0518353	0.017678022
1554855_at	-0.20436668	-0.21309471	0.034152985	0.02219677	0.07220435	0.07220435	-0.042646885	-0.028455734	-0.23360777	0.20166492	-0.040094852	0.003427506	-0.014570475
1554857_at	0.021131516	0.037373066	-0.25941372	0.3478942	0.83227015	-0.13039112	0.32191038	-0.5407634	-0.07259798	-0.6271701	0.36018658	0.6716528	0.28112078
1554860_at	0.32316685	0.28071165	-0.10854292	0.03581953	0.1790433	0.49158382	0.12310219	-0.45029616	0.15474081	-0.27335978	0.020310402	-0.09095621	-0.29088497
1554862_at	0.1882875	-0.028392553	-0.015220642	0.12402463	0.016081095	-0.12842321	0.07126427	-0.11129713	0.14943886	-0.026751041	-0.07422423	0.040672064	0.34236598
1554863_s_at	-0.44944668	-0.52074385	-0.6302514	-0.027187347	0.12374449	-0.111968994	-0.14962292	0.46360588	-0.37669277	0.45765448	0.32291746	0.027187347	-0.14774418
1554864_a_at	-0.10801697	0.5699544	-0.16428328	0.3377514	-0.3119154	-3.97E-04	0.16412163	-0.46486282	-0.078015804	-0.59574556	-0.25173235	0.0565629	3.97E-04
1554865_at	-0.09491944	-0.012359619	-0.08801603	-0.049562454	0.027681112	0.08623457	-0.13595033	-0.04632044	0.20471859	-0.06397939	0.29115415	0.044362545	0.012359619
1554866_at	-0.001354933	-0.08117056	-0.20574498	0.002399445	0.091692924	-0.033206463	0.13049054	0.1653974	-0.10168362	-0.08566284	-0.2574525	0.32667994	0.001354933
1554867_a_at	-0.24059153	-0.016263962	0.013170242	0.014372349	-0.34936476	0.36035395	-0.013170242	0.05435753	0.2767558	-0.5584345	0.13108301	-0.6430721	-0.19646215
1554868_s_at	0.09089184	-0.15234661	0.51262474	-0.06609821	0.08823013	-0.09318161	0.41270447	0.22857094	-0.087986946	0.3165779	0.044403076	-0.46075726	0.5179796
1554869_at	-0.07440281	0.023205757	0.014574051	0.297225	0.10877371	0.2426548	0.043335915	-0.3119855	-0.27223492	-0.54140663	-0.22248745	0.6486287	0.1248827
1554871_at	-0.12100816	0.011853457	-0.21691418	0.08368826	0.096544504	-0.026859045	-0.08086252	-0.13302875	0.3213036	-0.09755516	0.019063473	0.12816262	0.022313118
1554872_a_at	-0.3186779	0.11948538	-0.41874075	0.001554489	0.13677263	-0.31883812	0.25735044	0.6974282	0.27917147	-0.055954456	0.6484499	0.50344515	0.3653779
1554873_at	0.7896335	0.43165517	-0.22637987	0.07362056	-0.42228675	0.02595687	0.23061156	0.4430921	-0.027640343	0.38244224	-0.06403589	-0.44840884	-0.45478296
1554874_at	-0.14948416	0.18394685	-0.118947744	-0.13964057	-0.036409616	-0.053853035	-0.113991976	-0.11348462	0.18707228	0.124717236	0.43312597	0.1719718	-0.03757119
1554875_at	-0.007585287	0.1889584	-0.22126889	0.1343534	-0.069019556	0.45116425	0.04895711	-0.031357765	-0.10784507	-0.019384384	-0.031123161	0.15631676	-0.006381035
1554876_a_at	0.12089419	0.16845989	0.032861233	0.61570835	-0.07935953	-0.098073244	-0.04156518	-0.20901918	-0.45210695	-0.06751418	0.30372477	0.40548182	0.14086604
1554878_a_at	0.19789743	-0.3675704	0.84534264	-0.57395697	-0.013881683	0.36165476	0.01388216	0.15327883	-0.33706188	0.41782093	-0.21811247	-0.70508957	0.11369848
1554880_at	-0.26971722	-0.11097765	-0.3866105	0.4557662	0.26927137	0.29907417	0.053264618	-0.6160016	0.051627636	-0.56246424	0.24185276	0.39195156	-0.078689575
1554882_at	-0.0716939	-0.16140962	-0.078082085	-0.011367559	-0.21513224	0.07634354	-0.019976616	0.009728432	0.1313951	-0.19236946	0.36831117	-0.010648489	0.10096741
1554883_a_at	0.3688612	-0.32954025	0.48742867	-0.022464275	-0.003606319	-0.29125977	0.037516117	0.13986683	-0.48600006	0.6239791	0.003606319	-0.5960884	0.33662987
1554884_at	-0.124522686	-0.05258131	-0.03583336	-0.071875095	0.035662174	0.11120629	-0.10915685	-0.20614457	0.14758444	0.043946028	0.26028943	0.33522654	0.017936707
1554885_a_at	0.55397224	-0.2943902	0.41920424	-0.10218239	0.051822662	0.003181458	0.4586234	-0.003181458	-0.41595554	0.26726913	-0.26922417	-0.7723174	0.20939636
1554886_a_at	-0.26241326	0.31865263	-0.013467073	0.111784935	-0.05442953	0.019201756	-0.2506919	-0.48421955	0.051209927	-0.31626272	-0.06939745	0.40583038	-0.039492846
1554887_at	0.015715599	0.4499383	-0.093688965	-0.10716772	-0.019940853	0.3767023	-0.1481266	-0.015715599	0.25156307	-0.10937071	0.18239617	0.021067858	-0.061884165
1554889_at	-0.21933246	0.2244122	0.3947804	0.03739071	0.074990034	0.22510242	0.4431939	-0.02742529	0.5934491	-0.16000152	-0.3064022	0.10362005	-0.18974328
1554890_a_at	0.20912409	0.43638277	0.12663507	-0.44432354	-0.07381821	0.2432661	0.20035744	-0.024186134	-0.54874086	0.018123627	-0.018124104	-0.4011078	-0.35449123
1554891_at	0.10624766	0.04740143	-0.25361943	0.049329996	-0.02061081	0.19037366	-0.080495834	-0.09308505	-0.14037776	-0.2994113	0.46771955	0.06355667	0.12567496
1554892_a_at	-0.12450552	-0.016712666	-0.08402085	0.043081284	-0.09143257	0.28770304	0.061157227	-0.21719313	0.3862884	-0.31652403	0.015705109	0.4352069	0.042347908
1554894_a_at	0.30675077	0.33759165	0.35143518	0.005796909	-0.17562866	-0.5324292	-0.23056173	-0.4144125	-0.13260937	0.18484974	0.2874961	-0.34211206	0.03836012
1554895_a_at	0.011531353	-0.135005	0.15120888	0.033195496	-0.10294342	0.033195496	0.018606663	0.12638903	-5.92E-04	9.93E-04	-0.3113408	-0.25428128	-0.19525146
1554897_s_at	-0.12102914	-0.05784297	0.24211979	0.3661518	-0.076179504	-0.13464594	-0.079129934	-0.13739872	0.19751382	-0.23072624	-0.44721103	-0.13614678	0.22076917
1554899_s_at	0.19234371	0.8829727	0.23367405	0.86979294	0.9344301	0.6744795	-0.26805878	-1.3157482	-0.07487869	-0.041902542	-0.20878983	-0.44495964	0.044950485
1554901_at	-0.14478612	0.29024196	-0.35542703	0.22678542	0.06565857	-0.063831806	0.122042894	-0.2445476	-0.02370429	-0.27574968	0.023704052	0.41358685	0.1264627
1554903_at	-0.40875912	-0.16174316	-0.2332673	0.47927094	0.21155262	-0.060062885	0.4728918	-0.26939774	0.24632883	-0.18074131	0.38876677	0.49762964	0.1898303
1554905_x_at	-0.054157734	-0.00357008	-0.17396116	0.31193686	0.531785	0.20310402	0.22347689	-0.25468683	0.20546913	-0.48971272	-0.043158054	0.49138212	0.003570557
1554906_a_at	0.18685722	6.82E-04	0.5304673	0.09717274	-0.103677034	0.24363041	-0.15965581	0.099601984	-0.19101739	0.015964985	-0.27680588	-0.21251416	0.021116734
1554907_a_at	0.046536684	8.62E-04	-0.028971434	0.048312902	-0.15779519	-0.10601139	-0.037187815	-0.17320728	-0.043976545	0.059314013	0.22922873	0.116143465	0.10353875
1554908_at	-0.05962944	0.217067	-0.17570567	0.15972161	-0.073177576	0.18264937	-0.112294674	-0.001696825	0.54414153	-0.044302464	0.039619684	0.17675519	0.26288128
1554909_at	-0.14104676	-0.19464922	-0.044424534	0.18113971	-0.13166142	-0.032696247	0.32968044	-0.11300564	0.10308838	-0.05686617	0.8458257	0.02995348	0.3192098
1554910_at	0.59522724	0.18961358	0.09398246	-0.075776815	-0.27317476	0.34938908	-0.1876576	-0.008724213	0.20128226	0.16966438	0.042039394	-0.4704361	-0.30702305
1554911_at	-0.19931841	0.023491383	-0.602901	0.7794733	0.4691267	-0.023491383	0.30314016	-0.78053737	0.1482544	-0.59040594	0.20828152	0.6759658	0.23822594
1554912_at	0.01643157	-0.037613392	0.003138304	0.001689911	-0.11146307	0.01643157	0.013492584	-0.16748881	0.30106902	-0.001689911	0.23752022	-0.025447369	0.06399655
1554914_at	-0.45375013	0.115842104	-0.20032597	0.106640816	0.03150177	0.18363643	0.02960825	-0.23518515	0.22190237	-0.2318592	0.83665466	-0.1045661	0.07814622
1554915_a_at	0.41104603	-0.34202242	0.394773	0.43447733	0.5036926	-0.48078442	-0.011499882	0.07096338	-1.0715833	0.038810253	-0.4823799	-0.74358416	-0.35148335
1554916_a_at	-0.40018463	0.4898405	0.004940033	0.14281416	0.09712958	0.13037634	0.17216015	-0.34261107	-0.102570534	-0.17747998	-0.19395733	0.26921558	-0.033633232
1554918_a_at	0.54194736	-0.094004154	0.2791586	-0.037898064	-0.37312698	0.50261116	-0.12431288	0.655787	0.4075222	0.18337488	-0.29403067	-0.5837488	-0.010023594
1554919_s_at	-0.91543293	-0.83327293	0.35463524	-0.09749174	0.119831085	-0.37860727	0.28501892	0.9851351	0.051381588	0.02489376	0.1099906	-0.08553648	-0.02489376
1554920_at	-0.07368779	0.061965466	-0.10164118	-0.15302539	-0.20868087	0.09191561	-0.091368675	-0.050211906	0.29725718	0.04609227	-0.009063244	0.10218525	-0.11215472
1554921_a_at	-0.012267828	0.10879612	0.04728651	-0.006436586	0.07125449	0.002052307	-0.11893511	-0.26510262	0.43965816	0.118198395	0.5717199	-0.051762104	-0.059228897
1554922_at	0.05975938	0.007422447	0.19277406	-0.13249183	-0.025144815	0.095598936	-0.07264161	-0.064076185	0.15569997	-0.007422447	0.42256284	-0.25042677	-0.15225053
1554923_at	-0.22326517	-0.16633081	0.012421608	-0.05419779	-0.012421608	0.31010818	0.03615451	0.3862183	-0.21688223	0.2735219	-0.08843851	-0.112671375	0.09425092
1554927_at	-0.39291692	0.48480797	-0.06537342	0.21717453	0.1765852	0.04734516	0.060539246	-0.45786238	-0.08330965	0.16529655	0.5158024	-0.017241478	-0.14808059
1554929_at	-0.038972378	0.044819593	0.36213732	0.020699501	-0.022773266	0.010632038	0.03284073	-0.2879045	0.057629585	-0.19964671	-0.010632038	0.44336462	0.04539132
1554930_a_at	1.3161106	0.3188672	0.38815975	-0.07317352	1.1469984	0.5465498	0.39037132	-0.3493395	0.09882879	-0.20467138	-0.13101435	-0.25904894	-0.18779564
1554931_at	-0.13177896	-0.022474289	-0.075783014	-0.002296209	-0.05528474	0.20658922	0.004311323	-0.28331184	0.4693818	0.08344436	0.08696699	-0.060550213	-0.12760401
1554932_at	0.18588734	0.04915309	-0.005704403	-0.05657363	-0.08296776	-0.18233347	-0.004167557	-0.0751853	0.26202917	-0.2163353	-0.008912563	0.3353901	0.008065701
1554933_at	0.1776042	0.013504267	0.06334567	6.39E-04	-0.088033915	-0.16632843	-6.39E-04	-0.05621648	0.12228775	0.17026639	-0.2301662	-0.099897385	-0.030989408
1554934_at	-0.034348726	-0.02251482	-0.07972312	-2.06E-04	-0.006786108	0.16490436	0.012130976	-0.29025936	-0.09529281	-0.016750097	0.41659927	0.40406752	0.120025635
1554937_x_at	-0.28159857	-0.03157425	-0.13775158	0.31503248	0.2685585	0.012979507	0.26132298	-0.27337408	0.41581106	-0.0968194	0.44829082	0.5284529	0.20901394
1554938_a_at	-0.16803098	0.052439213	0.0012393	0.13635683	-0.344172	-0.05701208	0.029649734	-0.33872962	0.0412817	0.42634106	0.8610406	-0.17267299	-0.038657904
1554940_a_at	0.005332947	0.07054186	-0.5174084	-0.11172485	0.25656796	0.17094135	0.014457226	-0.46670485	0.23709822	0.028614044	0.046583176	-0.053715706	-0.09022522
1554941_at	-0.009835959	0.11602378	-9.15E-04	-0.09147215	0.026552677	0.6388695	-0.10545778	-0.087408304	0.097922325	9.15E-04	0.019459963	0.14690042	-0.12976909
1554942_a_at	-0.11286163	-0.03669405	0.121171474	-0.061843395	0.02894926	0.30850315	0.016215324	-0.19029379	0.030561924	-0.03488207	0.06805849	0.48101377	-0.26682806
1554943_at	0.006177902	-0.17949009	-0.08988094	0.09126186	-0.006177902	-0.29330063	-0.031027794	-0.14476871	-0.089272976	-0.11486626	0.3144555	0.2832284	0.07521486
1554945_x_at	-0.15433502	-0.21282291	-0.34673834	0.19006538	-0.10362339	-0.08226967	0.050879955	-0.052534103	0.33184242	-0.18827581	0.024874687	0.5587225	0.03475094
1554946_at	-0.088596106	0.07264519	-0.038691044	-0.003443241	-0.07715821	0.1434164	-0.08951926	0.15140152	0.33489084	0.13642573	0.2779529	0.4911492	-0.05701685
1554947_at	-0.06968284	-0.00337863	-0.054649353	0.037618637	0.020260096	-0.041440487	-0.088831425	0.00337863	-0.028265476	0.055989027	0.11777806	-0.070735216	0.14942455
1554948_at	0.074056625	-0.012142181	0.37598848	0.006541729	-0.21353388	-0.006541729	0.14421654	0.09864712	-0.6424475	0.078612804	-0.6713996	-0.45994425	0.1254158
1554949_at	0.02034378	0.18772984	-0.40790224	0.16652727	0.21610212	0.8692236	-0.02034378	-0.39252138	-0.0804286	-0.5871093	0.44226027	0.23867512	-0.091040134
1554950_at	-0.6880231	0.3426919	-0.57766914	0.10929489	0.32743168	0.22941494	0.3463173	-0.56020594	0.004328251	-0.08280325	-0.07793522	1.0392952	0.16583109
1554951_at	-0.20913005	0.05387473	-0.08120608	0.26370764	-0.056099653	0.14267802	-0.054508924	0.04538703	0.029915094	0.06322646	0.2323072	0.31008458	-0.18648553
1554952_s_at	-0.36643887	-0.034855366	-0.2419796	0.43222952	0.38613844	0.2636528	-0.16048574	-0.583236	-0.06655359	0.013429642	0.23085928	-0.051691532	0.29557514
1554953_a_at	-0.17733431	0.10499954	-0.20395947	0.31098557	-0.098042965	0.08271694	0.18708134	-0.09178543	-0.022247791	-0.26127386	0.3313632	0.24394703	-0.27354622
1554954_at	-0.35880804	0.008416176	-0.5743766	0.196527	0.08842754	-0.07259488	0.110125065	-0.30797815	0.1289177	-0.36184525	-0.008416176	0.14570332	0.09691572
1554957_at	-0.57560253	0.27648973	-0.061151028	-0.10371995	0.13550758	0.12368631	0.03862524	-0.34245014	0.39822865	-0.09154773	0.7257056	0.04351878	0.5028322
1554958_at	0.35937548	0.67436457	-0.22921515	0.17544556	-0.40376902	0.33928442	-0.5722971	-0.4742713	-0.20849133	0.75363827	-0.07532692	-0.19938993	-0.31902647
1554960_at	-0.26244664	0.002874136	-0.14869332	0.044327736	0.012213945	-0.08694053	-0.058683157	0.1083622	-0.00283742	0.00283742	0.3415382	0.14451289	0.094487906
1554961_at	0.02190113	0.020598888	0.10392904	0.21651506	-0.020598888	0.5202627	-0.025746346	-0.04351902	0.6012311	-0.23051023	-0.08267689	0.4284854	-0.19208813
1554962_a_at	0.20185232	-0.08956146	-0.4149785	0.12594175	-0.07545042	0.0632081	-0.10576725	-0.17220211	0.55925035	-0.31867313	0.33079243	0.42138195	0.043843746
1554963_at	0.43054628	-0.13208866	0.45753574	0.31047297	-0.1011014	0.31445122	0.3584051	-0.13671875	-0.042408943	0.21896124	0.042408943	-0.049649715	-0.22871304
1554964_x_at	0.13580275	0.04220152	0.32988977	0.11635828	0.5893245	0.091272354	0.037065506	0.08489323	-0.18151236	0.09853029	0.001021862	-0.54868126	-0.15326643
1554965_at	-0.11698341	-0.007414579	-0.06933665	0.076105595	0.22566628	0.3280828	0.075246096	-0.22733021	0.39363074	-0.33560133	0.12035465	0.3350904	0.06164527
1554966_a_at	-0.45823097	-0.31471157	0.73206615	-1.2279844	0.9529371	-0.70244694	0.2013092	0.94262505	0.20361805	-0.90410995	0.051730156	-0.668025	-0.57275295
1554967_at	0.2144041	0.03370118	-0.23562384	0.030984163	-0.00729537	-0.12727928	-0.026184082	-0.2787261	0.18797159	-0.53939176	0.18370676	0.34056377	-0.002383709
1554969_x_at	-0.11132741	-0.021312475	-0.496526	0.21436882	-0.05682516	0.28955078	0.24391747	-0.26307416	0.29878426	-0.118430614	0.30660725	-0.035447598	4.29E-04
1554970_at	-0.20048165	0.39347506	-0.29870248	0.39480543	0.19086766	-0.006508589	0.17399788	-0.06198454	0.07432914	-0.07971358	-0.03266406	0.09084129	0.36928415
1554971_at	-0.25140738	-0.06884885	-0.005576372	0.2308712	-0.0698061	0.14695477	0.062735796	-0.4198506	0.46934032	-0.31099057	0.072716475	0.15962791	0.13646078
1554972_at	-0.25124025	-0.39284658	-0.14615345	0.20604992	-0.53032947	-0.56418085	0.10059023	-0.1653924	0.24828672	0.14200354	0.28470564	0.54816055	0.035569668
1554973_a_at	0.005775929	0.21034527	0.047668457	0.27233648	-0.3722558	-0.1647706	0.14978838	-0.28246307	-0.21720552	0.30780983	0.08114672	-0.005775929	0.07762098
1554974_at	-0.13717532	0.049524546	-0.13149524	0.2127223	0.3778293	0.31480145	0.30216002	-0.25456667	-0.17486024	0.09859896	0.034192324	0.14020133	0.01316452
1554976_a_at	-0.18937135	-0.03847027	-0.14723468	0.01027298	0.35126925	-0.011694431	0.13472342	-0.23517585	0.1104815	-0.3077643	0.002776623	0.3692863	0.11087108
1554977_at	-0.18309402	0.347332	-0.34519768	-0.019443512	0.0907917	0.5326462	0.07685757	-0.4933777	0.43551683	-0.44337988	0.4628954	0.2596035	-0.031056404
1554978_at	-0.085304976	0.103058815	-0.19682741	-0.14186954	-0.22218943	-0.19248486	-0.001560926	-0.14022732	0.43604422	0.008108616	0.80134726	0.5336151	-0.14870977
1554980_a_at	-0.24181461	0.29496527	-0.1992178	0.5037484	0.28419876	-0.029663563	-0.08556414	-0.118621826	0.60600615	-0.37258863	-0.19175053	0.31291437	0.104427814
1554981_at	-0.024566412	0.18684244	0.03171897	-0.12918353	0.03674221	0.24446678	-0.004557371	-0.033103704	-0.14294696	0.23198462	0.1988635	-0.01650548	-0.001602411
1554982_a_at	-0.027997494	0.18456316	-0.01907587	-0.021481514	-0.057614803	0.03524208	-0.068151	0.022363424	0.3434329	-0.086557865	0.18907881	0.13313532	-0.16355324
1554983_at	-0.18024874	0.4014306	-0.011100292	0.3578186	-0.051474094	0.3206725	0.00154686	-0.17288113	0.08131933	-0.012926102	0.30943155	-0.05885768	0.002854347
1554984_a_at	0.4281516	0.3182335	-0.0873127	0.49956942	2.17E-04	-2.17E-04	0.039756775	-0.3142419	0.039756775	-0.11970425	0.15621471	-0.052727222	0.10354853
1554985_at	-0.6189017	-0.5565181	0.070351124	0.123612404	-0.1638887	-0.45936227	-0.005782127	-0.22896314	0.29363585	-0.097589016	-0.32331967	0.03730488	0.12756538
1554986_a_at	-0.00573206	-0.06831837	-0.001498699	-0.088346004	0.11141491	0.46425247	-0.08128595	-0.5562806	-0.02823782	0.33969164	0.05703163	0.5234089	0.41505575
1554987_at	-0.027831078	-0.18676233	-0.26527953	0.7342706	0.011410236	0.02614355	0.37140226	-0.17555618	-0.078918934	-0.15383863	0.61211634	0.9345064	0.7653203
1554988_at	0.045739412	0.9056926	-0.17518353	-0.033080578	-0.025010824	-0.111920595	0.109300375	-0.13975596	0.51843	0.106143236	0.33292508	0.34573054	-0.012284994
1554989_at	-0.066039085	-0.06596422	0.003852844	0.2754526	0.058603764	0.21418285	-0.13688374	-0.21700191	0.13553238	-0.28500462	0.82088137	-0.003852844	0.07153511
1554992_at	-0.06101179	0.2150321	-0.3560238	0.23997402	0.07344723	0.2865038	-0.26382113	-0.31859446	0.005176067	-0.56398153	-0.18168974	0.9097662	0.07096529
1554994_at	-0.118846655	-0.09078884	0.001036882	-0.07821894	0.08634162	0.18184304	0.006541252	-0.001036882	0.023993015	0.10617137	0.10867977	0.10617137	0.22681189
1554996_at	-0.124696255	0.08011341	-0.22930837	0.16315436	0.055339098	-0.091629505	0.19122362	-0.055339336	0.23158026	-0.17705154	0.21591616	0.9250078	0.17144251
1554997_a_at	-0.33986187	-0.18588519	-0.23314047	1.2246888	-0.002393723	0.46434855	-0.08958912	0.12241101	-0.3564582	0.011279583	-0.54527783	0.002393723	-0.05251503
1554999_at	0.3780446	1.2351227	0.1624484	0.9630213	-0.05000162	-0.84358597	-0.35335207	-0.29160118	-0.99421215	1.2234945	0.4753642	0.24365234	0.29432106
1555000_at	-0.30394077	0.13676858	-0.26781964	0.44672465	0.4191389	-0.08891225	0.019207716	-0.19927049	-0.07408905	-0.14406466	0.2967577	0.72109246	0.26955533
1555001_at	-0.095359564	0.08968878	-0.10002923	0.1664846	0.09872508	0.03469634	0.29687595	-0.056153536	0.006256342	-0.102816105	-0.006256104	0.69782495	0.09905672
1555002_at	-0.1978705	0.04673958	0.048057318	-0.22923899	-0.12917733	-0.075852156	-0.027704	-0.010025263	0.43550205	0.09038544	0.33029675	0.4032092	-0.13263774
1555003_at	0.008884192	-0.02319765	0.004189014	0.023727655	0.14340949	-0.003487825	0.12035298	-0.13982368	-0.09454465	-0.09302449	0.023727655	0.123761654	0.041616917
1555004_a_at	0.54658365	-0.014348269	0.25975084	-0.023663044	0.15814066	-0.01683855	0.01434803	-0.01683855	-0.25282454	0.3319354	0.44247437	-0.4267354	-0.031042099
1555006_at	-0.31651306	0.003716946	-0.42717814	0.4120288	0.39119673	0.009871483	0.16920996	-0.18373418	0.32311726	-0.16555119	-0.003716707	0.53686523	0.33054352
[truncated: 52,677 more rows]
