# Supplementary material for: Identification of key candidate genes and pathways in rheumatoid arthritis and osteoarthritis by integrated bioinformatical analysis
Source: Front Genet. 2023 Feb 13;14:1083615. doi: 10.3389/fgene.2023.1083615 (PMC9968929; doi:10.3389/fgene.2023.1083615)
Supplement: Supplementary file 1 [file DataSheet3.ZIP › 3-Code and data sheets/RASJ_log.txt]

gene_name	logFC	pvalue	padj
CXCL13	4.993	0.000821629	4.54E-02
ADAMDEC1	4.975	6.94E-07	1.61E-03
TNFRSF17	4.557	4.86E-06	3.91E-03
IGJ	3.819	0.000329143	2.77E-02
C15orf48	3.815	0.000321176	2.77E-02
IGLL5	3.554	1.57E-05	6.42E-03
CXCL9	3.389	0.00039943	3.10E-02
MZB1	3.308	6.63E-05	1.28E-02
IGK	3.056	7.56E-05	1.28E-02
GBP5	2.96	1.52E-05	6.42E-03
ZBP1	2.899	8.82E-05	1.40E-02
IGKC	3.033888832	0.001316572	0.057480573
AIM2	2.877	3.32E-05	9.91E-03
LAMP3	2.856	6.11E-06	4.01E-03
GZMB	2.846	3.43E-05	9.91E-03
CCL18	2.809	6.41E-06	4.08E-03
ITK	2.771	0.000113526	1.58E-02
HOXD10	2.727	0.00076831	4.41E-02
SPAG4	2.72	0.00057907	3.79E-02
ISG20	2.702	1.77E-05	6.42E-03
PLIN1	-2.808628913	0.001409024	0.059945787
RASGRP1	2.672	1.98E-06	2.86E-03
QPCT	2.661	1.66E-05	6.42E-03
PIM2	2.605	4.53E-05	1.13E-02
TPD52	2.4	8.82E-05	1.40E-02
IGLL3P	2.363	6.94E-05	1.28E-02
GZMA	2.319	1.57E-05	6.42E-03
LAX1	2.277	0.000145542	1.78E-02
THRSP	-2.675582956	0.003396863	0.096155642
ANKRD36BP2	2.185	9.51E-05	1.45E-02
SLAMF8	2.183	1.48E-05	6.42E-03
LGALS2	2.168	0.000377668	2.99E-02
ITGA4	2.144	4.74E-05	1.15E-02
MMP1	2.584570349	0.001288888	0.056983355
LOC101929272	2.12	0.000219577	2.29E-02
CXCL10	2.555311573	0.005960441	0.124983483
ZC3H12D	2.104	1.65E-05	6.42E-03
CXCL6	2.4859095	0.005443776	0.119252996
CD27	2.089	0.000150662	1.82E-02
IL7R	2.084	3.26E-05	9.91E-03
IGLV1-44	2.08	0.000835656	4.58E-02
HLA-DOB	2.009	0.000439665	3.22E-02
FCRL5	2.388044279	0.002314897	0.078449301
FAM46C	2.006	0.000105155	1.51E-02
GPR171	1.985	6.21E-05	1.27E-02
BCL2A1	2.363262833	0.012746302	0.181992623
NLRC3	1.981	2.84E-05	9.19E-03
EAF2	1.974	0.000896446	4.72E-02
SIK1	1.962	0.000930941	4.85E-02
FGFBP2	-2.299423326	0.011126151	0.17124151
TRBC1	1.941	1.77E-05	6.42E-03
HLA-DQA1	2.268139485	0.128153183	0.507526918
CD3D	1.93	0.000130584	1.69E-02
XBP1	1.924	0.000156436	1.87E-02
P2RY8	1.923	0.000311041	2.76E-02
KLRB1	1.921	9.79E-05	1.46E-02
FCN1	1.92	0.000120281	1.65E-02
FABP4	-2.162079944	0.009799749	0.162497813
TFRC	1.915	4.26E-05	1.09E-02
C16orf54	1.908	4.23E-05	1.09E-02
CD38	1.906	0.000516985	3.58E-02
SLAMF7	1.891	7.65E-05	1.28E-02
CD2	1.845	4.17E-05	1.09E-02
CD8A	1.843	5.90E-05	1.23E-02
SELE	1.828	0.000682899	4.10E-02
GZMK	1.816	0.000377768	2.99E-02
GCH1	1.782	2.54E-05	8.47E-03
DAPP1	1.778	5.75E-05	1.23E-02
HLA-DQB1	2.046266083	0.284967784	0.67590419
SDC1	2.020315238	0.002144469	0.075021779
LEP	-2.01208564	0.007492606	0.139752275
KCNN3	1.761	0.000641833	3.96E-02
LBP	1.735	0.00032589	2.77E-02
NFE2L3	1.724	0.000434935	3.22E-02
HLA-DQB2	1.719	0.000556728	3.69E-02
CD247	1.712	5.70E-05	1.23E-02
ADCYAP1	1.98029935	0.017942145	0.213834424
CCL5	1.664	9.08E-06	4.92E-03
LY75	1.663	2.58E-05	8.47E-03
RASSF6	1.966910776	0.001325152	0.057738779
ICAM3	1.66	6.94E-05	1.28E-02
CYTIP	1.658	0.000182348	2.07E-02
NKG7	1.646	0.00071211	4.20E-02
TRAC	1.637	7.43E-05	1.28E-02
ITGAL	1.623	0.000300895	2.73E-02
LOC100293211	1.955018939	0.001306475	0.057367585
PLCG2	1.621	0.000308476	2.76E-02
CCR2	1.615	0.000902405	4.73E-02
LOC102723479	1.615	1.53E-05	6.42E-03
SEC11C	1.609	0.000604612	3.85E-02
IL2RB	1.595	5.50E-05	1.23E-02
GPR183	1.552	1.41E-05	6.42E-03
SLC7A5	1.548	0.000105405	1.51E-02
CYFIP2	1.534	0.00078465	4.48E-02
FAM65B	1.516	0.000637	3.96E-02
G0S2	-1.916564063	0.011278275	0.1721149
SECTM1	1.514	3.47E-06	3.58E-03
TNFSF13B	1.51	1.02E-06	2.00E-03
TBC1D10C	1.495	0.000614763	3.85E-02
CD3G	1.452	0.000128776	1.69E-02
PNOC	1.902436058	0.002131931	0.075018139
CSF2RB	1.439	6.82E-05	1.28E-02
TAP1	1.423	0.000140351	1.77E-02
IGHV3-54	1.418	0.000865705	4.66E-02
MTUS2	-1.868769557	0.00701488	0.134789024
CXCL11	1.857364213	0.005787716	0.122875471
SH2D1A	1.407	0.000613902	3.85E-02
RP1-93H18.6	1.846745861	0.00409585	0.10716235
HBEGF	-1.845513544	0.00123073	0.056039675
GPR155	1.383	0.000557799	3.69E-02
TOX3	-1.844826735	0.004173243	0.108099966
LAP3	1.373	7.83E-05	1.28E-02
HCP5	1.368	4.61E-06	3.91E-03
TUBA4A	1.366	0.000313193	2.77E-02
SEMA3E	-1.830808985	0.001789773	0.068355426
GIMAP7	1.36	4.20E-06	3.91E-03
TNFAIP3	1.36	0.000953636	4.92E-02
LILRB2	1.359	0.000385078	3.01E-02
PSMB9	1.326	9.09E-05	1.42E-02
PAG1	1.306	0.000847951	4.63E-02
SPCS3	1.299	0.0005377	3.61E-02
RGS1	1.799309619	0.013356965	0.184880563
SFRP2	-1.798954608	0.0110022	0.170960597
ZNF385B	-1.797390584	0.008065089	0.145299086
TC2N	1.298	0.000180702	2.06E-02
EOMES	1.294	0.000616425	3.85E-02
LCP1	1.279	0.000441991	3.22E-02
KLHL6	1.249	0.000564429	3.72E-02
GATA3	1.235	0.000979996	4.96E-02
MGST1	-1.763846033	0.001902378	0.070422869
HINT1	1.228	1.11E-05	5.48E-03
RPS4Y1	-1.762276478	0.070487771	0.396580787
SLC35F2	1.224	5.53E-05	1.23E-02
RUNX3	1.221	8.52E-05	1.39E-02
CCDC69	1.22	0.000385395	3.01E-02
WARS	1.218	3.39E-05	9.91E-03
IGHM	1.72627205	0.012792553	0.182131975
FUT8-AS1	1.724150346	0.004190539	0.108159862
UBE2J1	1.218	0.000443123	3.22E-02
MIAT	1.721300595	0.001196766	0.055376015
CST7	1.215	0.00011932	1.65E-02
IGLC1	1.718548167	0.013609699	0.186412423
AMICA1	1.179	0.00040761	3.15E-02
PKIB	-1.706907804	0.005303762	0.117677218
IL7	1.177	0.000894411	4.72E-02
CTLA4	1.699667323	0.006045315	0.125634639
SRGN	1.699068531	0.003995928	0.106697675
CTA-250D10.23	1.698585999	0.014968753	0.19515253
CYAT1	1.69769852	0.002502422	0.0812443
CCR7	1.694277375	0.007165258	0.136108477
CLIC5	-1.693979776	0.011298591	0.172175418
RHOH	1.69132399	0.004393151	0.110363908
DBF4	1.17	0.000500824	3.51E-02
IGLV6-57	1.678334538	0.004676463	0.113023223
SPCS2	1.167	0.000298416	2.73E-02
APOD	-1.66667918	0.018450925	0.217648739
NDNF	-1.665916754	0.003653612	0.100917044
NLRC5	1.166	7.69E-05	1.28E-02
HCST	1.155	4.88E-05	1.15E-02
BATF	1.14	0.000527652	3.59E-02
CLEC4E	1.660185788	0.009991884	0.163795805
AOAH	1.14	0.000963623	4.92E-02
SIX3	-1.659407327	0.005566598	0.120567961
SLC31A2	1.127	0.000247752	2.46E-02
ZDBF2	-1.652125915	0.00445735	0.110912063
TGFB2	-1.651764631	0.001416185	0.060132328
NDC80	1.118	0.000611669	3.85E-02
ISM1	-1.64472541	0.013448891	0.185264465
MAP3K8	1.111	0.000196246	2.20E-02
AMPD3	1.103	0.000254218	2.51E-02
OAS2	1.1	0.000578091	3.79E-02
CTSC	1.081	0.000308006	2.76E-02
RAB11FIP1	1.065	0.000413494	3.18E-02
TNFRSF1B	1.054	0.000129817	1.69E-02
SORBS1	-1.624334031	0.004021124	0.106838846
TRG-AS1	1.053	0.000754119	4.35E-02
CDC42EP3	1.032	0.000745935	4.32E-02
TP53INP1	1.009	0.000584703	3.81E-02
PTGS1	-1.004	0.000889689	4.72E-02
PGR	-1.006	0.000125813	1.69E-02
DERL3	1.613528268	0.00106117	0.051872744
IGIP	-1.007	0.000367401	2.96E-02
PTPN14	-1.012	0.000248011	2.46E-02
CRLF1	-1.608078588	0.00413215	0.107550136
CSN1S1	-1.602575281	0.232814053	0.629045549
RP11-274H2.5	-1.016	0.000466587	3.33E-02
ADIRF	-1.590615633	0.002907008	0.087912145
TRAT1	1.588588091	0.001555753	0.063287704
PC	-1.021	0.000141087	1.77E-02
GPR64	-1.586354712	0.001298406	0.057148334
CKAP2	1.582862328	0.001168959	0.054555627
PRICKLE2	-1.024	0.000641864	3.96E-02
SELL	1.580904605	0.001234611	0.056049251
RYR2	-1.025	0.000125847	1.69E-02
VASN	-1.027	0.00096963	4.94E-02
HSPB1	-1.033	0.000264532	2.52E-02
PLIN4	-1.569866451	0.014447749	0.19263185
PRKAA2	-1.038	7.42E-07	1.61E-03
VNN2	1.568251683	0.001124859	0.053653789
TMEM196	-1.566848513	0.013391209	0.184889211
RASL10A	-1.044	4.27E-05	1.09E-02
SLC45A1	-1.049	8.51E-06	4.73E-03
C2orf40	-1.552923546	0.002148854	0.075053919
NGFR	-1.054	0.000154179	1.85E-02
PNMAL1	-1.552197372	0.012729673	0.181992623
CREB5	-1.057	0.000744913	4.32E-02
GPC5	-1.549595948	0.005243092	0.117171464
RBPMS2	-1.063	2.38E-05	8.05E-03
PITPNM3	-1.067	0.000927308	4.85E-02
CD72	1.544662659	0.005739495	0.122425441
ANKRD22	1.542028111	0.030341758	0.272164983
TMEM132C	-1.536819241	0.011339285	0.172175418
SLC29A1	-1.079	9.91E-06	5.10E-03
SOX9	-1.523470178	0.006445225	0.129747745
MS4A1	1.523075192	0.049417056	0.342809579
CRHBP	-1.082	1.22E-05	5.89E-03
CIDEA	-1.517972659	0.017637156	0.211362821
BCL2L2	-1.088	1.81E-05	6.42E-03
GRK5	-1.096	1.61E-05	6.42E-03
ITLN1	-1.512817693	0.005488078	0.119802746
CD69	1.512456312	0.021255763	0.231535985
HOGA1	-1.097	2.66E-06	3.20E-03
SLC37A2	-1.1	0.000874962	4.68E-02
KDM5D	-1.507146379	0.024918595	0.250167908
OLR1	-1.505275781	0.134233665	0.516769782
TIMP4	-1.503748601	0.001081266	0.052499582
EPHA7	-1.502360019	0.001369822	0.05885428
CIDEC	-1.499886814	0.00523198	0.117171464
MGP	-1.101	4.83E-05	1.15E-02
STAT1	1.474997234	0.001279061	0.056983355
MCOLN3	-1.470712415	0.00161733	0.064720046
KGFLP2	-1.103	0.00014745	1.79E-02
EYA2	-1.109	0.000256646	2.51E-02
GNLY	1.468711696	0.001473882	0.061050644
HIST1H1C	1.467330441	0.011894574	0.176664614
PPP5D1	-1.463775184	0.001434353	0.060429803
CXCL1	1.46307546	0.004476932	0.110912063
ADAMTS16	-1.112	0.000201644	2.21E-02
LAMP5	1.458393045	0.038458643	0.305077822
PKHD1L1	1.458322797	0.026603619	0.256958687
S100A9	1.458207239	0.006755642	0.132349249
LRRN4CL	-1.451823224	0.001086693	0.052645042
FGF14	-1.113	0.000426755	3.21E-02
EBF2	-1.114	0.000617071	3.85E-02
LOC100130232	-1.447140662	0.001136794	0.053867113
LOC100130502	-1.116	6.11E-06	4.01E-03
KLB	-1.445435271	0.003596586	0.100313597
SV2B	-1.442785629	0.004842813	0.114373378
BHLHE40	-1.122	7.62E-05	1.28E-02
THEMIS	1.437025209	0.001031788	0.051128973
SERPINA3	-1.435434053	0.009470215	0.159317271
IGHD	1.434606249	0.160614088	0.553070185
PLP1	-1.122	0.0003383	2.83E-02
EGR1	-1.428943711	0.008352328	0.148446938
PTN	-1.427166984	0.016142419	0.20124588
TMEM47	-1.149	0.000551311	3.68E-02
CPNE5	1.42222985	0.003804515	0.103892526
CLEC2D	1.421498112	0.007838509	0.143122187
PTPRCAP	1.420379824	0.002288244	0.078034514
SIGLEC10	1.419511314	0.010955665	0.170799255
TMOD1	-1.154	0.00060183	3.84E-02
DISP1	-1.159	0.000231239	2.36E-02
CASQ2	-1.167	0.000239494	2.42E-02
SEC24A	1.407881141	0.002067223	0.073749111
KANK4	-1.167	0.000113852	1.58E-02
IL26	1.406136049	0.014038306	0.189518414
IL2RG	1.404587337	0.003919862	0.105577877
DACT1	-1.40278663	0.001266318	0.05665727
C6	-1.400945088	0.004865527	0.114579013
NUPR1	-1.169	4.48E-05	1.13E-02
MYOC	-1.399472903	0.015745542	0.198989019
CTSS	1.399053239	0.024557535	0.249562867
ZBTB7C	-1.173	0.000197356	2.20E-02
TMEM108	-1.173	0.000278126	2.61E-02
HOXD11	1.390702426	0.00614968	0.126305792
CLEC10A	1.3891347	0.001849127	0.069547971
PRELP	-1.388678965	0.004717486	0.113381982
NELL1	-1.387938243	0.001675904	0.065508491
IL32	1.387367721	0.001827855	0.069320824
IGSF10	-1.385629414	0.003205404	0.093422654
E2F5	1.383827568	0.007854552	0.14317368
GAREM	-1.179	0.000214297	2.27E-02
GK3P	1.376185302	0.008853702	0.152947524
CSPG4	-1.181	6.23E-05	1.27E-02
FPR2	1.375052862	0.026553139	0.256585552
GPR18	1.37412812	0.016573827	0.203992001
TNPO1	-1.186	0.00053829	3.61E-02
GYG2	-1.372729817	0.017486935	0.210211852
SULF1	-1.191	3.55E-05	1.01E-02
C16orf45	-1.371517913	0.001263837	0.05665727
SYT17	-1.201	7.49E-06	4.39E-03
TNFRSF11B	-1.370790425	0.046917047	0.334326202
APOBEC3B	1.369398365	0.024085855	0.246959839
FXYD6	-1.201	3.75E-05	1.02E-02
FXYD1	-1.367416741	0.002255355	0.077523338
KLF3-AS1	-1.202	0.000172407	2.00E-02
SELENBP1	-1.36456514	0.001739893	0.067161095
GZMH	1.364537487	0.001433513	0.060429803
BEGAIN	-1.208	0.000331658	2.78E-02
C14orf39	-1.217	1.01E-05	5.10E-03
DHRS9	1.360371035	0.003143416	0.091953559
MAN1C1	-1.219	5.35E-05	1.22E-02
BMP4	-1.221	0.000705397	4.20E-02
SYT12	-1.235	4.60E-05	1.13E-02
PCSK1	1.356529368	0.062682857	0.381935081
GPRASP1	-1.235	0.00031982	2.77E-02
USP9Y	-1.354050105	0.052812266	0.353633154
EPSTI1	1.35314714	0.00269914	0.084138742
GSTT2	-1.348784734	0.001705364	0.066182176
SYTL1	1.346766061	0.005761435	0.122437567
FAH	-1.236	0.000344478	2.85E-02
DDX3Y	-1.34312783	0.125308053	0.502881002
ENPP1	-1.238	5.72E-06	4.01E-03
COPG2IT1	-1.339560915	0.00327703	0.094129597
HTRA1	-1.24	4.29E-05	1.09E-02
TSPAN7	-1.248	0.000811213	4.54E-02
PRRT2	-1.259	0.000615092	3.85E-02
VEGFC	-1.327167366	0.002104484	0.074465026
VLDLR	-1.265	0.000588079	3.82E-02
CD52	1.325667512	0.00856801	0.15023502
HHIP	-1.325383975	0.029731798	0.269424027
FCGR1B	1.324293016	0.001431817	0.060429803
CKS2	1.320222514	0.036738383	0.297983922
GPAM	-1.320154444	0.018819621	0.219429268
TRIM2	-1.265	6.76E-05	1.28E-02
PAX5	1.319791433	0.048885557	0.341489269
BTLA	1.319577096	0.011043968	0.170960597
AR	-1.271	0.000239903	2.42E-02
C11orf80	1.315347941	0.014046505	0.189518414
LCK	1.314088456	0.002293992	0.078107551
EZH2	1.312180761	0.003896751	0.105232605
SGCA	-1.301	0.00032816	2.77E-02
SMOC1	-1.308	0.000707912	4.20E-02
NEURL2	1.306645591	0.012512154	0.181237926
NPR3	-1.305905616	0.021803362	0.234504575
FBXO17	-1.311	7.72E-05	1.28E-02
RGS18	1.301799295	0.005201871	0.117171464
PKDCC	-1.317	0.000497175	3.50E-02
LOC100506388	-1.32	0.000258104	2.52E-02
WISP2	-1.331	0.000442863	3.22E-02
MMP9	-1.296303368	0.13070924	0.51131044
CNN1	-1.294407208	0.001586642	0.063745315
PCDHB2	-1.332	0.000833073	4.58E-02
GBP4	1.289272786	0.001168091	0.054555627
CD19	1.287379193	0.030471979	0.272561212
CXCR4	1.286589271	0.010948649	0.170799255
DOCK8	1.285935812	0.005701212	0.122237375
IL15	1.283043496	0.001475864	0.061050644
SCIN	-1.28220362	0.017627774	0.211362821
XYLT1	-1.282088991	0.001962845	0.071557943
CAP2	-1.334	0.00081658	4.54E-02
TOX2	1.278945143	0.008578503	0.15029731
SEL1L3	1.27758093	0.008036551	0.145010735
MS4A6A	1.27453587	0.002058099	0.073544792
LINC01215	1.274319675	0.050622917	0.345947328
ADH1B	-1.274167221	0.016532343	0.203760897
PLA2G2D	1.273338436	0.022489272	0.238962309
GPD1	-1.272091391	0.013922625	0.188618796
ZIC1	-1.341	4.94E-08	3.40E-04
MPPED2	-1.344	3.64E-05	1.01E-02
ADAMTSL1	-1.354	0.000715063	4.20E-02
FGF10	-1.263964709	0.008733562	0.151964451
SUSD5	-1.363	0.000477795	3.40E-02
ANGPT1	-1.258006521	0.005057305	0.116220068
CXCL8	1.257181768	0.158536775	0.550443138
PCDHB16	-1.253801765	0.013028004	0.183314774
PLN	-1.364	0.00050522	3.52E-02
CKB	-1.371	0.000448412	3.24E-02
STAP1	1.247530166	0.008239454	0.147094289
NOV	-1.243198616	0.001115878	0.053460913
CXCL3	1.240650752	0.005979336	0.125010006
FMO2	-1.372	0.000433181	3.22E-02
HPGD	1.239501116	0.023033287	0.241739427
CHAC2	1.238493379	0.004052181	0.106881833
SAMD5	-1.376	0.000325756	2.77E-02
TSPAN13	1.23704684	0.00479257	0.114045764
GCA	1.236533998	0.001494107	0.061628342
ITIH5	-1.396	0.000267279	2.54E-02
GABRB1	-1.397	0.000663333	4.01E-02
DLX3	-1.4	0.000756583	4.36E-02
IL17D	-1.235002174	0.012250364	0.179851953
NXPE3	1.234602389	0.002270678	0.077592825
MFAP4	-1.411	0.000637463	3.96E-02
GREM1	-1.230601413	0.010385391	0.166703147
OLFM3	-1.229307571	0.087694966	0.437137532
SCUBE2	-1.413	6.04E-06	4.01E-03
COL22A1	-1.227316326	0.019487094	0.222687604
IKZF3	1.227308994	0.021310064	0.231894189
VAT1L	-1.226328011	0.014535549	0.19263185
CD79A	1.225784055	0.023339133	0.24325308
SSC5D	-1.431	0.000681216	4.10E-02
UST	-1.223317161	0.009823272	0.162507981
GCHFR	-1.222180014	0.009085444	0.155893263
VNN1	1.222169045	0.009832555	0.162537386
FCRL3	1.221853798	0.034589495	0.289686517
HOXA10	-1.446	0.000851432	4.63E-02
BOK	-1.451	5.83E-05	1.23E-02
PLA2G16	-1.221027139	0.003067085	0.090680821
SBSPON	-1.463	6.84E-05	1.28E-02
TBX5-AS1	1.219505379	0.01836413	0.217308872
PCDH9	-1.47	0.000515642	3.58E-02
ITGB8	-1.218674371	0.002436989	0.080202124
GABRA4	-1.471	0.000284729	2.64E-02
LINC00478	-1.51	0.000228168	2.35E-02
ZNF667-AS1	-1.52	1.78E-06	2.76E-03
VIT	-1.547	0.000100999	1.48E-02
ZAP70	1.214814366	0.001619869	0.064720046
SPOCK1	-1.214734161	0.001227176	0.056039675
IRX3	-1.209065907	0.01677599	0.205245229
PTP4A3	1.208856282	0.020356939	0.226531101
SLC2A12	-1.551	0.000276998	2.61E-02
TLR4	1.207470955	0.021696301	0.234112637
NAP1L3	-1.206410539	0.004607201	0.111931175
MICB	1.205197731	0.001020462	0.050800221
CXADR	-1.203737539	0.00355703	0.099647449
GPR160	1.203400374	0.006315331	0.127931237
L1TD1	-1.562	0.000315927	2.77E-02
TRAF3IP3	1.201415411	0.004958322	0.115375857
GABRB2	-1.563	1.68E-07	7.26E-04
COBL	-1.57	1.81E-05	6.42E-03
SEMA5A	-1.196665913	0.001755534	0.067440468
PRSS35	-1.192622535	0.006097239	0.12615622
DUSP2	1.192384239	0.003937926	0.105932656
AL132709.8	-1.57	0.000944048	4.90E-02
SMAP2	1.1890087	0.001387451	0.059260872
ADAMTS3	-1.572	0.000286648	2.64E-02
EIF1AY	-1.183261998	0.101833248	0.464863497
EPB41L1	-1.182856026	0.01605112	0.200569539
NOVA1	-1.573	1.41E-06	2.55E-03
HAS1	-1.181054832	0.021661576	0.234112637
PART1	-1.582	0.000158372	1.88E-02
LMNB1	1.179137054	0.002634238	0.083421391
ANK3	-1.588	0.000892067	4.72E-02
MEIS2	-1.17789364	0.001157242	0.054555627
HOXC6	-1.61	9.88E-05	1.47E-02
AOC3	-1.622	0.000135573	1.74E-02
GPR1	-1.631	0.000956443	4.92E-02
GNAS	1.171960286	0.01270144	0.181992623
SLCO5A1	1.171403345	0.00780764	0.143082608
ANKH	-1.634	0.000263657	2.52E-02
LOC101927668	-1.16982543	0.020158341	0.225676533
ZNF107	1.169502487	0.001962682	0.071557943
EREG	-1.634	0.000858617	4.65E-02
TRIL	-1.635	7.35E-07	1.61E-03
UNC5C	-1.645	7.39E-05	1.28E-02
SEMA3G	-1.661	3.38E-05	9.91E-03
SHANK2	-1.67	2.38E-06	3.03E-03
LPL	-1.166147538	0.091047479	0.44506392
ZFPM2	-1.165075684	0.004691006	0.113122204
STMN2	-1.684	0.000314761	2.77E-02
GIMAP2	1.157885548	0.002329971	0.078713756
RP11-2E11.9	-1.157740116	0.004167514	0.10808087
MARC1	-1.156904939	0.001457653	0.060804602
C1QTNF7	-1.702	0.000531037	3.60E-02
MN1	-1.729	6.26E-05	1.27E-02
PLA2G7	1.153241626	0.039853371	0.310217379
SLC2A3	1.152340304	0.025184153	0.25097231
CENPK	1.152238345	0.009845729	0.162631021
FCGR2A	1.150133771	0.096381753	0.455685908
ITIH4	-1.741	7.75E-05	1.28E-02
RP3-428L16.2	-1.147796766	0.005182782	0.117171464
GPC4	-1.147006989	0.003069455	0.090680821
PPP1R1A	-1.145245981	0.005191685	0.117171464
HLF	-1.763	0.000209846	2.25E-02
TNMD	-1.765	6.77E-05	1.28E-02
DAZL	1.139525678	0.013046688	0.183458465
HTR2B	-1.135511879	0.028457436	0.264852153
IL1R2	1.135452579	0.03509032	0.291625818
LRMP	1.134363046	0.001977144	0.07195523
IRF1	1.128560323	0.002712651	0.084279007
TAC1	1.127454161	0.216973471	0.612349864
PPL	-1.782	0.000219806	2.29E-02
CRISPLD1	-1.126259331	0.019508833	0.222818449
TLR8	1.124478114	0.003875367	0.10516424
IL4I1	1.123499511	0.060567788	0.374955819
NTN4	-1.123010153	0.005356708	0.118487749
ADH1C	-1.792	0.000438493	3.22E-02
SOX8	-1.815	2.02E-07	7.28E-04
TCHH	-1.119528771	0.008330709	0.148234592
TRHDE-AS1	-1.826	0.000129591	1.69E-02
GGH	1.116549306	0.00612193	0.12615622
GAS1	-1.826	1.55E-06	2.58E-03
PLAC8	1.115373663	0.031473176	0.276115278
LOC101930405	1.115204572	0.00164854	0.065263501
CNTN4	-1.829	1.01E-05	5.10E-03
ZNF267	1.113424996	0.00457375	0.111931175
GPX3	-1.835	0.000459381	3.30E-02
ERRFI1	-1.844	7.74E-05	1.28E-02
TSPAN5	1.111228652	0.002778878	0.085356885
LRP1B	-1.847	0.000168166	1.96E-02
LRRN1	-1.110947959	0.04775704	0.337384564
PDZRN4	-1.889	0.000503616	3.52E-02
MYOM1	-1.10778909	0.001850719	0.069547971
ASPHD2	1.107159914	0.001227777	0.056039675
TCF7L1	-1.107060738	0.001364396	0.05873956
KCNQ3	-1.10665006	0.003106298	0.091395214
TCEAL2	-1.892	0.000389814	3.04E-02
ITGBL1	-1.915	0.000852248	4.63E-02
HPGDS	-1.941	0.000951827	4.92E-02
CLU	-1.947	7.81E-06	4.45E-03
NUP210	1.100453261	0.00123936	0.056147175
COMP	-1.952	0.000435375	3.22E-02
CRTAM	1.099563164	0.009241654	0.157333339
PLCXD2	1.098432571	0.001831307	0.069330349
ADORA3	-1.097731541	0.037148116	0.299494583
OSR1	-1.957	3.37E-05	9.91E-03
CRYAB	-1.964	0.00060946	3.85E-02
FCGBP	-1.093724285	0.008827284	0.152923864
CPNE4	-1.092886295	0.013270197	0.184563977
FAIM3	1.091282179	0.031005231	0.274833515
ADAMTS18	-1.091203734	0.011935389	0.177027981
MAOA	-1.088640286	0.031770902	0.276892996
NALCN	-1.965	4.66E-06	3.91E-03
HSPA13	1.08649048	0.007815904	0.143082608
CMPK2	1.085891253	0.005725436	0.122393207
HTRA4	-1.085099639	0.027195912	0.26012698
FCRL2	1.084768947	0.037276707	0.299963769
TNFSF10	1.082781002	0.003820518	0.104198119
AGAP11	-1.082645053	0.001655127	0.065324212
SPON1	-1.082566443	0.00460641	0.111931175
THBS4	-1.966	2.99E-05	9.39E-03
BIRC3	1.082346672	0.002095097	0.074254207
CCL19	1.082295767	0.1887491	0.58282643
SEMA3A	-1.081670031	0.010017023	0.164083689
ENPP5	-1.968	2.88E-06	3.22E-03
PASK	1.0793805	0.00201565	0.072386226
CFD	-1.079245336	0.0092044	0.157193441
POU3F3	-1.988	2.97E-06	3.22E-03
TBX15	-1.078716226	0.002876375	0.087337156
SDF2L1	1.07790106	0.00261233	0.0833137
SPOCK2	1.077892665	0.009931287	0.163528385
TNC	-1.077131077	0.004742377	0.113601955
GRAMD1C	1.076802969	0.007615713	0.141197143
AC006129.2	1.076780607	0.003712907	0.102301054
PDE1A	-1.076253742	0.001006905	0.050372394
CNTN3	-1.074022733	0.010707932	0.169166278
SOX5	-1.073559401	0.008168749	0.14633327
EML1	-1.071774914	0.005182009	0.117171464
MIR142	1.070947121	0.003599338	0.100313597
FBXO6	1.068426271	0.004061331	0.106992845
NDUFA4L2	-1.067501416	0.00432634	0.110310817
DENND2D	1.067467821	0.00852189	0.149801892
GHR	-2.052	0.000178423	2.04E-02
TSPAN33	1.06631154	0.004446803	0.11081187
SERTAD4	-1.066297147	0.018170801	0.215610247
ANKRD44	1.065909563	0.004935346	0.115280372
BLNK	1.065721742	0.010490044	0.167400079
HOXC9	-2.072	6.28E-08	3.40E-04
SCARA3	-2.099	7.49E-05	1.28E-02
SPINT2	1.062203588	0.002037823	0.073061343
ERICH3	-1.060484948	0.01384258	0.188173933
TXK	1.058440146	0.015681523	0.198792253
CX3CR1	-1.058293981	0.002181269	0.075803524
PRDM6	-2.151	0.000415853	3.18E-02
EGFL6	-1.055291891	0.108824229	0.477793221
BTC	-2.216	2.20E-06	2.98E-03
RSPO2	-2.221	6.67E-06	4.08E-03
SPATS2	1.054026893	0.001311335	0.057367585
CDKN1C	-1.053805119	0.004952469	0.115375857
C7	-2.327	1.50E-05	6.42E-03
TXNDC11	1.052129744	0.003965468	0.106409184
TDRD9	1.051704349	0.121542205	0.498673067
MYBL1	1.051053058	0.004840273	0.114373378
EPB41L4B	-1.050930295	0.039225931	0.307839914
NIPSNAP3B	-1.049872459	0.003748136	0.103002389
CD79B	1.049431985	0.071107439	0.398197981
MRAP2	-2.367	5.60E-06	4.01E-03
PTPRC	1.047674566	0.0440173	0.325409489
BLM	1.04693484	0.007781985	0.142943806
FAM83D	1.04644596	0.007367472	0.138833572
RALGPS2	1.04527047	0.023052556	0.241744841
NPY1R	-2.379	9.02E-05	1.42E-02
DGAT2	-1.042891135	0.018752792	0.218917363
SLC19A3	-1.042147833	0.015806449	0.199207658
SIRPG	1.041535374	0.005282913	0.117334856
EPYC	-2.397	0.000991306	4.99E-02
RP11-488L18.10	1.037384099	0.005421432	0.118947435
TMEM100	-1.037267696	0.092349719	0.446490993
TIMD4	-1.037095983	0.129527997	0.51002272
LAMA4	-1.035913753	0.029141704	0.266957109
IGHV1-69	1.033461782	0.223095261	0.617081094
FBLN5	-1.033111514	0.003262022	0.094129597
GK	1.032665114	0.019447496	0.222587484
GPR88	-2.44	1.74E-05	6.42E-03
SERPINA5	-1.032243138	0.012920405	0.182750738
MEST	-2.443	0.0003493	2.88E-02
MYH10	-1.030406599	0.003268862	0.094129597
DNM1	-1.030028457	0.02652103	0.256561539
VGLL2	-1.029019291	0.005573241	0.120567961
FER1L4	1.028351429	0.010277934	0.16622006
EGR2	-1.027242715	0.043088006	0.322192944
EPHX1	-1.027157013	0.029941823	0.270726591
CHRDL1	-2.545	0.000213871	2.27E-02
TPD52L1	-2.583	3.00E-08	3.25E-04
CILP	-2.599	0.000103542	1.50E-02
KIAA1551	1.021009081	0.004573248	0.111931175
RERGL	-2.714	5.79E-05	1.23E-02
FZD7	-1.018061176	0.008099618	0.145657837
MEGF10	1.017825163	0.248074895	0.642130271
RP11-731J8.2	-1.016515521	0.002778181	0.085356885
LTC4S	-1.016513825	0.009330977	0.158232032
DIRC3	-2.742	4.84E-06	3.91E-03
CCDC88C	1.015381696	0.006330452	0.128117691
FZD10	-1.015354256	0.062982928	0.382901548
TMEM154	1.014545385	0.020790189	0.228373453
IGFBP5	-2.777	6.67E-07	1.61E-03
FYB	1.010783781	0.017324959	0.209073043
SNORD114-3	-1.010602643	0.01377767	0.187585783
KNTC1	1.010529228	0.003768493	0.103385574
HOXC10	-2.836	2.26E-08	3.25E-04
ERO1LB	1.00905085	0.007935842	0.143859091
MORC4	-1.008651498	0.002012783	0.072386226
SORBS2	-1.00749706	0.002589155	0.08281463
TRHDE	-2.856	0.000127696	1.69E-02
CISD2	1.006794571	0.024678405	0.249562867
ADIPOQ	-4.022	0.000960958	4.92E-02
PCK1	-4.059	1.93E-05	6.75E-03
C1GALT1	-1.004099323	0.003448206	0.097227727
FOXC1	-1.003721941	0.014732535	0.193829629
IL2RA	1.003289629	0.01148793	0.1735695
SPP1	1.000745205	0.308136591	0.692116455
ACADL	-0.999788205	0.025832242	0.253896408
GMFG	0.999542848	0.000466436	0.033346371
STEAP2	-0.998590425	0.015968855	0.200142276
MRO	-0.998517644	0.054607285	0.359150902
MCOLN2	0.998491527	0.007109712	0.135767914
SLN	0.99827773	0.05819515	0.369890218
PRPF38B	0.996944368	0.000796743	0.045048232
AQP9	0.995076683	0.113069125	0.486008715
NRXN1	-0.994152882	0.00016851	0.019618692
RBP7	-0.9938224	0.016723833	0.204838573
FOLR1	-0.993745179	0.02527492	0.251298617
TNFRSF18	0.993654551	0.00271222	0.084279007
ST5	-0.993501489	0.000219137	0.022884147
TSIX	0.992465026	0.050619465	0.345947328
MMD	-0.992280599	0.008105181	0.145657837
TSLP	-0.991701539	0.00048431	0.034386005
IFNG	0.98999375	0.000245973	0.024636132
CDC42SE2	0.989923122	0.001847863	0.069547971
IGF1	-0.989511835	0.088425167	0.438581539
KCNIP2	-0.989453682	0.004401242	0.110439043
CD48	0.988533364	0.000971157	0.04936715
LINC00926	0.986433986	0.102739423	0.467301449
ERMN	0.985924287	0.046136915	0.3332538
NBL1	-0.98418009	0.006520171	0.130132997
EVI2B	0.983511335	0.001354271	0.058550119
MB21D1	0.983050641	9.79E-05	0.014616012
TSPAN15	-0.982645844	0.001900955	0.070422869
RP11-389G6.3	-0.982276462	4.89E-06	0.003909786
HTR2A	-0.981357865	0.002207541	0.07625967
DNM3OS	-0.981031061	0.013378335	0.184880563
PVRIG	0.980118378	0.021977494	0.236072731
BIK	0.977557119	0.022947561	0.241579697
SCG2	-0.97728258	0.198301274	0.593099084
AGMAT	-0.977044426	0.054459357	0.358922871
CDC6	0.976938009	0.003362162	0.095422822
BTG2	0.97483504	0.01169739	0.175451751
SH3PXD2A	-0.973480819	7.62E-05	0.012815218
FRAT1	0.973125224	0.004067474	0.107024492
MAP4K1	0.973077775	0.005919675	0.124693196
LRP1	-0.972382077	0.000588647	0.038165136
RHBDF2	0.972295028	0.006519381	0.130132997
ITGB2-AS1	0.970141116	0.007751811	0.142621461
GPRC5C	-0.968889289	0.000142316	0.017691365
SNORD89	0.967947493	0.001756473	0.067440468
PLEKHA4	-0.965832363	0.002071628	0.073784706
CYTL1	0.964191131	0.044315549	0.32641266
TAGAP	0.963986653	0.016379159	0.202796278
ALDH1A3	-0.963387476	0.001776151	0.067955037
AP000473.8	-0.963068144	0.000234777	0.023869037
DEF6	0.962109034	0.01149394	0.1735695
SNX10	0.961578118	0.026176781	0.255478191
SYNE1	-0.96132008	5.66E-05	0.012256835
CCR6	0.960929966	0.028271742	0.264000211
CNTNAP3	-0.959393514	0.007886334	0.143390907
PCOLCE	-0.957977176	0.000214925	0.022703451
IL21R	0.957871263	0.014392892	0.192377145
IL5RA	0.957611617	0.084630087	0.430670099
GAL3ST4	-0.956132692	0.018837519	0.219429268
GALNT10	-0.95375353	0.00064327	0.039573876
CLUL1	-0.952905056	2.05E-05	0.007036682
DPYS	-0.952847697	0.009142568	0.15638079
EML6	-0.950671898	0.013396037	0.184889211
ZCCHC24	-0.950356658	0.001538967	0.062998741
RSPO3	-0.949955396	0.025149064	0.250738025
PPM1L	-0.948057183	0.006949072	0.134349089
CLEC7A	0.945841194	0.062541428	0.381502709
HSH2D	0.944960357	0.010354905	0.166593962
FGF18	-0.94368839	0.012903313	0.182682942
VRK1	0.942984811	0.00194642	0.071198862
TYMP	0.942209192	0.001665157	0.065324212
FZD10-AS1	-0.94218182	0.001765513	0.067667593
PSAT1	0.942106951	0.067609517	0.390872445
GSTM3	-0.941677969	0.002585767	0.08281463
SLC2A6	0.941513771	0.006462323	0.129789769
RASGRP2	0.939105994	0.026341302	0.256176046
NXF3	-0.938658903	1.57E-05	0.006422742
TIGIT	0.938036368	0.000354251	0.029058004
TWISTNB	-0.937697299	0.000820529	0.045388708
PSMB8	0.936558726	0.001980389	0.07195523
LYPLA1	0.933911088	0.00679686	0.132719574
FAM46B	-0.93350089	0.000369162	0.029608185
GDF10	-0.933294358	0.004323407	0.110310817
LIPE	-0.933286497	0.010235125	0.165888222
CD163L1	0.932805071	0.039695441	0.309360298
TBX18	-0.932044922	0.004329355	0.110310817
INTU	-0.931627075	0.027794682	0.261728415
GDPD5	-0.93152244	0.000533103	0.036076103
ARNTL	0.930668101	0.016694839	0.204599173
HSPB2	-0.930075709	0.004618413	0.111931175
ADRA2A	-0.928271824	0.006288736	0.127631275
EVI2A	0.927504415	0.000493232	0.034905061
PDE4DIP	-0.9272954	0.015384019	0.196775502
RCSD1	0.926976196	0.000262689	0.025235377
RASSF2	0.926666627	0.000381154	0.030014154
NQO1	-0.926149466	0.004355201	0.110310817
RP1-142L7.8	-0.925855333	0.028589628	0.26509254
COL9A3	0.923677513	0.064004646	0.384678871
PARP15	0.923386802	0.039598834	0.309013607
ADAMTSL2	-0.922344541	0.000816789	0.045388708
SASH3	0.922038018	0.01250418	0.181237926
FOXP2	-0.921969805	7.20E-05	0.012815218
TLCD2	-0.921751384	0.031279382	0.275485856
TGFBR3	-0.921183231	0.001438335	0.060479898
VIM	0.921136673	0.006586379	0.130390752
SYNM	-0.92074835	0.004924235	0.115280344
COL4A3	0.918820584	0.090370713	0.443759137
IGFBP6	-0.918160921	0.040593352	0.312448907
SIT1	0.917748022	0.001747462	0.067333252
CD300LG	-0.91758239	0.011853324	0.176532538
SEMA6D	-0.91697068	0.001406217	0.059944167
IL18RAP	0.916858983	0.000860449	0.046466371
CLEC2B	0.915837338	0.012314544	0.180272652
CCL21	0.915097236	0.248193486	0.642307074
LACTB2	0.914567838	0.004809211	0.114045764
TRIM59	0.913411143	0.017043033	0.207108237
FCGR2B	0.913285132	0.002360156	0.079116389
GRIA3	-0.912896649	0.025070498	0.250531439
LINC00537	0.912532692	0.025792132	0.253646054
LAMB2	-0.912422656	0.001049633	0.051775847
TIMP3	-0.912356031	0.027616268	0.261552907
ALOX5AP	-0.911883228	0.018732049	0.218917363
SLC38A5	0.910427994	0.000876648	0.04675817
LAIR2	0.907675082	0.02392705	0.245913746
F2R	0.907376282	0.000341606	0.028423887
HOXC4	-0.90520907	0.000111987	0.015804238
STXBP1	-0.904632755	0.001166442	0.054555627
CXorf21	0.903059665	0.001825453	0.069320824
GMNN	0.902593484	0.000202486	0.02214566
TBC1D8B	-0.902560116	0.001668927	0.065353745
NAP1L5	-0.901668132	0.022902577	0.241340785
P2RY10	0.901483383	0.023175567	0.242447784
NMI	0.901238199	0.001452371	0.060716413
BMP5	-0.901085531	0.013341246	0.184839847
CXorf38	0.900821928	0.007274231	0.137695336
FIBIN	-0.899953125	0.051654975	0.349194913
PITX1	-0.899804973	0.004373104	0.110310817
FHL1	-0.899251454	0.033169489	0.283005044
FGF13	-0.899080046	0.034133176	0.28756653
FZD4	-0.899020666	0.000930012	0.048460407
CIART	-0.898552929	0.018105216	0.215067719
GINS1	0.898482856	0.004074184	0.107070946
GBP2	0.897697091	5.22E-05	0.012019151
ATP1A2	-0.897308652	0.021321895	0.2319064
CXCR6	0.897301145	0.001076685	0.052394638
GSTM2	-0.897037025	0.022254686	0.23769305
STAT4	0.896357084	0.001119422	0.053512302
SGCG	-0.896089668	0.016286512	0.202249847
PTHLH	-0.895805148	0.001261712	0.05665727
CXorf65	0.895720655	0.011777764	0.17582151
LOC101926960	-0.895626188	0.02872748	0.265900731
DNASE1L3	-0.894851401	0.05910667	0.371971791
C9orf47	-0.894470413	0.011354401	0.172175418
NUDT11	-0.893410563	0.001515252	0.062324915
CRNDE	-0.893105445	0.015226141	0.196436723
C14orf180	-0.892396326	0.031237807	0.275485856
ST6GAL1	0.892195283	0.02390467	0.245829342
MARCKSL1	0.892133126	0.000229819	0.023586366
BCL2L11	0.892031725	0.011699484	0.175451751
IGLJ3	0.891922293	0.006128251	0.12615622
HP	-0.890675624	5.06E-06	0.003909786
ZDHHC23	0.890600203	0.0184626	0.217648739
BGN	-0.890533677	0.005263957	0.117285733
HSPG2	-0.890490368	0.001848356	0.069547971
KRT24	-0.889740323	0.004103485	0.10716235
ARHGAP9	0.888926226	0.00596781	0.124983483
PCDHB5	-0.888869106	0.013927567	0.188618796
EMX2	-0.888789523	0.015889273	0.199699482
PARM1	-0.888559867	0.002482889	0.0812443
CRABP2	-0.886008731	0.002658082	0.083421391
CCND1	-0.885320671	0.002411817	0.079859162
TMEM71	0.884586631	0.007373545	0.138833572
ADCY6	-0.883647859	0.001853114	0.069547971
STRBP	0.883493272	0.096835186	0.456017067
ZMYM6	0.883072963	0.00673047	0.132349249
GRIA2	-0.882402727	0.001260789	0.05665727
CILP2	-0.882291148	0.1045509	0.471327019
MIRLET7BHG	-0.882132825	0.006488382	0.129977716
HMGN2P46	0.880649153	0.002496815	0.0812443
LOC286367	-0.880641399	0.001902442	0.070422869
FKBP5	0.879880073	0.069877747	0.39497861
PLSCR4	-0.879479897	0.005732709	0.122425441
PLEKHA6	-0.879129374	0.003281822	0.094129597
MAL2	-0.879013648	0.005003439	0.115881777
SH3BGRL2	-0.878929557	0.006239421	0.127106935
IGH	0.878013885	0.017038041	0.207108237
NFIL3	0.877830615	0.004986179	0.115605674
PPAP2B	-0.877454286	0.01198103	0.177219404
FAM26F	0.877106841	0.027705945	0.261556182
KIAA0125	0.876448747	0.016639562	0.204297151
F13A1	0.87620722	0.03254193	0.280606104
C1orf198	-0.87588971	0.000875353	0.04675817
ITGB7	0.875665488	0.013957199	0.18878398
CCDC3	-0.875518909	0.010093358	0.164711121
CAND1	0.87536217	0.019247137	0.221249339
WEE1	0.875279547	0.024630229	0.249562867
INHBB	-0.874547234	0.005758018	0.122437567
PTGER2	0.873647918	0.002395634	0.079811465
PPP1R16B	0.873156979	0.015201935	0.196301671
DLGAP5	0.872185034	0.084166321	0.429155091
PDIK1L	0.871343897	0.00793576	0.143859091
RP3-525N10.2	-0.870847043	0.002578204	0.08281463
RASGEF1A	0.870531492	0.045412506	0.330548743
CNTN1	-0.870476005	0.004210818	0.108521697
TBC1D9	0.869554828	0.002570017	0.082735563
KLHL13	-0.869208622	0.02773184	0.261556182
P2RY14	0.868756173	0.012549317	0.181647702
ITGA7	-0.86872213	0.009493064	0.159482007
TNFRSF4	0.868623375	0.00873525	0.151964451
DENND4A	0.868420128	0.001094997	0.052928946
LOC284825	-0.868080801	0.015317784	0.196741762
RCN3	-0.867382284	0.004591038	0.111931175
CENPW	0.866745359	0.033414085	0.284082624
CTSLP8	0.865727381	0.065107337	0.386168002
SSR4	0.865645515	0.003272269	0.094129597
IGFLR1	0.865628129	0.005834297	0.123501165
IPCEF1	0.865303334	0.014529381	0.19263185
ZNF365	-0.865260893	0.028596452	0.26509254
TPPP3	-0.865253692	0.03081583	0.274390129
IL15RA	0.864949577	0.000200612	0.02214566
WIPF1	0.864912749	0.005169266	0.117171464
MNDA	0.863785027	0.015973387	0.200142276
GSTM1	-0.863207763	0.010150459	0.165021156
SLC2A10	-0.863188974	0.01082391	0.169849115
HLA-DPB2	0.862932198	0.03492873	0.290804173
CBFA2T3	0.862279303	0.004873634	0.114579013
RP11-642D21.1	-0.860942408	0.00154537	0.063022565
NEDD4L	-0.860886268	0.010395238	0.166703147
KYNU	0.860821133	0.002453883	0.080531297
PTPN2	0.860630418	0.009441393	0.159107679
CDC7	0.860628662	0.038217496	0.304376563
LOC100505501	0.860554873	0.003119739	0.09166613
CD5	0.85920371	0.00364475	0.100909673
HCLS1	0.858800286	0.001019937	0.050800221
C21orf91	0.858403574	0.007397896	0.138847486
RPS24	0.857335621	0.001163512	0.054555627
CMTM2	0.856511178	0.00695476	0.134349089
RP11-736K20.5	-0.855776252	0.044089191	0.325409489
TJP1	-0.855587605	0.000277838	0.02607282
CYR61	-0.855396164	0.029056864	0.266847493
C11orf96	-0.855218194	0.018721277	0.218917363
OCLN	-0.852303881	0.057078012	0.366858912
STK17B	0.852260803	0.010242094	0.165888222
MLPH	-0.852057408	0.000684846	0.040967763
AP1S2	0.850384705	0.015009255	0.195177802
ZBED3-AS1	-0.850207531	0.000222934	0.023098715
NELL2	0.850069499	0.015859219	0.199437512
DAB2	-0.849929453	0.027713745	0.261556182
PLCB4	-0.849913283	0.019121573	0.220578949
PGM5-AS1	-0.849372213	0.002405884	0.079859162
PTRF	-0.849231423	0.01980659	0.224442013
MYPN	-0.848970357	0.004812677	0.114045764
SLC16A2	-0.848886369	0.000206015	0.02230626
FAM60A	0.848669473	0.001476943	0.061050644
KBTBD8	0.848522658	0.026088639	0.254921039
DUSP5	0.846920911	0.005695936	0.122237375
CTGF	-0.845679865	0.003239974	0.09379898
TMEM159	-0.845648221	4.88E-05	0.011496241
CEP55	0.843737061	0.107110952	0.475110132
CD96	0.843336451	0.001161135	0.054555627
RASD1	-0.843032423	0.163704141	0.557096067
RBP4	-0.842524606	0.013682255	0.187051281
PLXNC1	0.841813507	0.028832516	0.266295604
COL16A1	-0.840639291	0.023554567	0.244727796
SERTAD4-AS1	-0.840138504	0.049102823	0.341921108
FGD4	0.840079133	0.138710474	0.523235783
ELOVL7	0.839635239	0.03900843	0.307230403
PPAPDC1B	0.839424134	0.013145534	0.183893112
BAIAP2	-0.838938115	3.68E-05	0.010095682
CCDC8	-0.838463611	0.001073491	0.052356877
AK021804	-0.835571276	0.048743166	0.340662761
RP2	0.835514825	0.093960312	0.449759186
ZNF700	0.834423077	0.005873198	0.124082043
RGS4	-0.834265138	0.00510903	0.116704689
NBN	0.83409411	0.004489865	0.110912063
RARRES3	0.834060545	0.002651383	0.083421391
CENPU	0.833896699	0.059949331	0.373569614
DOCK10	0.833657739	0.013522098	0.185855465
PRKACB	0.833635445	0.006923097	0.134096308
KISS1R	0.8317666	0.010470534	0.167335361
SCARA5	-0.831480392	0.014868655	0.194667906
AK1	-0.831376012	0.002870058	0.087337156
BTN3A3	0.831238631	0.000209701	0.022496133
POU2F2	0.831199349	0.056854371	0.365872834
EMX2OS	-0.831024759	0.00430639	0.110310817
FBXL13	-0.830848824	0.010766612	0.169650049
SVIP	0.830369418	0.003013629	0.090262982
LILRA3	0.829514625	0.013876505	0.188280517
EIF1AX	0.829222563	0.002560728	0.082641689
C1orf95	-0.828861838	0.004341584	0.110310817
MXRA8	-0.82876288	0.014102215	0.190033265
ASAP2	-0.82853961	0.002778306	0.085356885
VPREB3	0.828202613	0.182674519	0.575391522
AGTR1	-0.827799619	0.001375214	0.05885428
CA2	0.827713673	0.03777873	0.302327568
TMEM237	-0.827664141	0.012450734	0.180832089
ECHDC2	-0.82730579	0.002108207	0.074475089
ZWINT	0.827071324	0.0598889	0.373529415
C9orf72	0.826673152	0.009254752	0.157349893
BAZ1A	0.826282853	0.006921326	0.134096308
GJA3	-0.825601855	0.001291179	0.056983355
BDH2	-0.825383483	0.023975501	0.246294818
RNASE4	-0.825295203	0.006213946	0.12682658
SAMHD1	0.824877748	0.01613577	0.20124588
KCNK3	-0.823184204	8.87E-05	0.014028763
SOAT1	0.823039656	0.063121358	0.383237808
CYS1	-0.82299096	0.051891231	0.34995472
PATL2	0.822288513	0.001583501	0.063745315
RRM2	0.822063184	0.25282231	0.646078254
EFEMP1	-0.820778673	0.031429259	0.276115278
AIM1	0.82049906	0.008562483	0.15023502
COL6A6	-0.819745371	0.020118983	0.225676533
C14orf132	-0.818862192	0.003581356	0.100070013
RNASE6	0.817899107	9.17E-05	0.014176749
HAMP	0.817635282	0.151782068	0.541846471
RP11-305O6.3	-0.816892388	0.011337295	0.172175418
MCL1	0.816785466	0.005065475	0.116220068
COL6A2	-0.816690329	0.028119819	0.263305084
SUSD4	-0.815673757	0.000363933	0.029406584
TTK	0.81543607	0.048535992	0.340254746
ERP27	0.814923163	0.00398272	0.106597229
CD86	0.814475424	0.002910783	0.087912145
GLYAT	-0.813964688	0.000792388	0.045037179
DCK	0.813448545	0.017304347	0.209073043
SLC2A5	0.813364335	0.037244402	0.299849931
LIME1	0.812641613	0.023334406	0.24325308
EED	0.811036345	0.054614045	0.359150902
BCL11A	0.810928585	0.043326028	0.323191572
AMPD1	0.810746181	0.227368506	0.62219503
TAPBPL	0.810671689	0.000159277	0.018847804
AL833181	0.810523698	0.114428284	0.48837015
LOC400043	-0.809666395	0.011144749	0.171405926
P2RX5	0.80939347	0.107755118	0.475629246
FERMT2	-0.808290541	0.002142127	0.075021779
LRP11	-0.808171674	0.022364106	0.23798266
BIRC7	-0.807781465	0.000889995	0.047204514
FGFR1	-0.807235829	0.00036357	0.029406584
GSTM5	-0.806959511	0.009277389	0.157570092
ZNF204P	-0.806190194	0.006301921	0.127779123
GNAI1	-0.80563844	0.01087909	0.170344687
SMKR1	0.805586445	0.013328443	0.18478069
CCL8	0.80554242	0.119312848	0.495915494
GIMAP4	0.805536867	0.002195704	0.076076763
WIF1	-0.804055118	0.000440429	0.032200761
EFHD1	-0.804029881	0.000791959	0.045037179
PKD1L2	-0.804022793	0.018430972	0.217648739
MRAP	-0.803339834	0.02355711	0.244727796
FAM49B	0.802782301	0.000519375	0.035750092
SIRPB1	0.801868683	0.074883516	0.406414798
CORO1A	0.800418311	0.05887026	0.371874203
P2RX7	0.799867991	0.035451141	0.293113783
CFI	-0.798609844	0.01037133	0.166614819
SPX	-0.798500295	0.040072309	0.310644247
PDGFRA	-0.798413878	0.005032075	0.116123529
LOC100507311	-0.797997829	0.042825727	0.321187796
NT5E	-0.797687424	0.003893809	0.105232605
CD1D	0.79756289	0.038651132	0.305805721
STARD5	0.796493406	0.024766045	0.249562867
XG	-0.796318946	0.001250155	0.056517952
TENC1	-0.796008943	0.002392389	0.079811465
SORL1	0.795780189	0.027047052	0.259620531
NBEA	-0.795044725	0.009800145	0.162497813
TMEM261	-0.794488056	0.002768238	0.085356885
DENR	0.794473345	0.000779585	0.044661138
PHYHD1	-0.794231228	0.000307368	0.027603523
MFHAS1	0.793938584	0.002826426	0.086571783
PLAU	-0.79347473	0.004491798	0.110912063
MRPL39	0.793312487	0.022746769	0.240283558
HSPB7	-0.792478182	0.03428344	0.28808999
UHRF1	0.792345404	0.075366969	0.407101948
DMXL2	0.791646488	0.009434252	0.159107679
IFNLR1	0.790852668	0.031860167	0.27722259
CXCL5	0.790540597	0.175444431	0.568936628
PHLDA3	-0.790240051	0.006397597	0.129114596
HTATSF1	-0.789925802	0.002134535	0.075018139
RSAD2	0.78986667	0.072522629	0.402074338
KCNA3	0.789025846	0.032416993	0.280235521
PDE11A	-0.788471876	0.041538479	0.315730349
DHRS3	-0.788434978	0.005559211	0.120567961
LOC100131043	0.788432303	0.026331278	0.256176046
HYAL1	-0.788090157	0.010508263	0.167444025
SLC4A2	-0.787966795	0.017466865	0.210211852
ZNF215	0.787747078	0.002645801	0.083421391
RCAN3	0.787000658	0.005743904	0.122425441
HOMER2	-0.786717988	0.003771628	0.103385574
TMEM52B	-0.785638439	0.032233565	0.279207141
AEBP1	-0.785520193	0.009522209	0.159600176
RNF138	0.784644828	0.002689463	0.084040879
CCDC167	0.784579325	0.006469958	0.129789769
PDCD1LG2	0.784082519	0.02269326	0.240220117
IDO1	0.783358929	0.042599967	0.320758793
PPP1CB	0.78244031	0.121190998	0.498527196
SCN9A	0.782307533	0.040144421	0.310807089
TNFSF8	0.782057044	0.015464853	0.197459544
SYNC	-0.781826448	0.011272679	0.1721149
TSPAN8	-0.781513378	0.017750272	0.212133661
GPCPD1	0.781375763	0.019478935	0.222687604
WNT11	-0.780828834	0.004365797	0.110310817
LOC100506834	-0.78043141	0.001056473	0.051775847
IL18R1	0.779992749	0.046279019	0.333407142
P2RY13	0.779871826	0.026322787	0.256176046
MS4A4A	0.779633641	0.001357292	0.058550119
TOR3A	0.77916795	0.00784899	0.14317368
MYB	0.779004685	0.025709471	0.253178077
RP5-1092A3.4	0.77787748	0.062498474	0.381376027
TFDP2	-0.777763906	0.009971744	0.163748635
TRIM22	0.777736791	7.16E-05	0.012815218
C9orf91	0.77758454	0.002987782	0.08973705
SMAD3	-0.777548911	7.30E-05	0.012815218
CLDN12	-0.777331062	0.002393603	0.079811465
ZNF582-AS1	-0.776456882	0.000527031	0.035931781
SGK2	-0.776210968	0.000358229	0.02918013
ALCAM	0.776091705	0.06988645	0.39497861
SLC16A6	0.776059871	0.042332406	0.319744769
CACNA1D	-0.77596161	0.000256095	0.025147782
NR2F1	-0.775706755	0.003648685	0.100909673
GTF2IRD1	-0.774299978	6.33E-05	0.012683291
AMOTL2	-0.773916373	0.018460019	0.217648739
TBX21	0.773489305	0.012152125	0.179096185
PARP8	0.772695777	0.000161329	0.018986798
MXD1	0.772597728	0.007782533	0.142943806
ZNRF3	-0.772588613	0.00438085	0.110310817
BEX2	0.77149439	0.038518709	0.305233225
PDE8B	-0.771488617	0.002219438	0.076410055
LL22NC03-N14H11.1	-0.771261224	0.051081117	0.346976657
GLRB	-0.770769486	0.030292656	0.2719991
NUPL1	0.770455662	0.010747286	0.169506541
HSD3B7	-0.770273208	0.000412092	0.031752529
LRRK1	0.769593666	0.002744752	0.084910867
AC079767.4	0.769192134	0.124608788	0.50212194
TMEM163	0.768708763	0.044379343	0.32643401
BRI3BP	0.768549391	0.007138673	0.135961261
CCDC113	-0.768404013	0.010338606	0.166579258
PTTG1	0.768380347	0.012189293	0.179441967
CCDC178	-0.768351109	0.007036398	0.135082621
FGR	0.768290403	0.016819898	0.205365519
KLHL31	-0.76815617	0.007639873	0.141328279
PIR	-0.768013297	0.060258581	0.374794393
TRIM52-AS1	-0.767696506	6.74E-05	0.012815218
SLC47A1	-0.767457078	0.038415099	0.305052791
ENHO	-0.767284941	0.005382997	0.118789714
MAN2A1	0.766922821	0.015168483	0.195986577
KLRF1	0.766475668	0.007630431	0.141328279
RP11-180N14.1	-0.766100942	0.023040876	0.241739427
WTAP	0.766032283	0.004807434	0.114045764
REL	0.765198402	0.054950027	0.360479499
RASSF5	0.765134524	0.018038642	0.214512238
SKAP1	0.76511509	0.00362917	0.100885326
GFPT2	-0.765031946	0.033426115	0.284082624
DNAJC1	0.764746677	0.00151675	0.062324915
HMGB2	0.764155021	0.006036734	0.125620631
MRGPRF	-0.764118729	0.030940424	0.274774831
SLC5A3	-0.763433889	0.044083743	0.325409489
TNFSF11	-0.762906842	0.073904632	0.404960728
HAUS6	0.762713103	0.067206963	0.390283399
SLITRK4	0.762617026	0.042881454	0.321187796
ANGPTL4	-0.760289545	0.011566443	0.17418034
PIGA	0.760183977	0.005134993	0.116931012
DIRAS3	-0.760145007	0.069745124	0.39497861
S100A12	0.759814669	0.027310985	0.260416812
UBE2T	0.759741342	0.077837697	0.414248054
CECR1	0.759417293	0.007721913	0.142313208
CRYZ	-0.759379874	0.031273877	0.275485856
HOOK1	0.759080125	0.051541826	0.348902236
TUBB2B	-0.759003185	0.136543551	0.519931528
EPS8L2	-0.75880289	7.33E-05	0.012815218
HOXD-AS2	-0.758658408	0.000145175	0.017806243
TNS1	-0.758647922	9.27E-05	0.014232823
ADAP2	-0.758367233	0.014143992	0.190241089
PRKCB	0.758101755	0.110221189	0.481333614
GZMM	0.758069322	0.002700366	0.084138742
ZBED8	-0.757908163	0.022931683	0.241529962
SEPT1	0.757602711	0.058531842	0.370616093
CMA1	0.757510485	0.186406063	0.579391889
SNHG18	-0.757023522	0.011117283	0.17124151
OR51E1	-0.756375789	0.006881621	0.133633498
FAM63B	-0.755852285	0.002311191	0.078446448
UGT2B17	0.75540534	0.082800515	0.425777364
SPECC1	-0.754917143	0.007313273	0.138313466
ISLR	-0.754266855	0.020518633	0.226995749
SHOX2	-0.754196338	0.001026303	0.050973819
CRLF3	0.754043813	0.004479352	0.110912063
KAZALD1	-0.753824178	0.000594833	0.038272156
CLPTM1L	0.753379704	0.01469191	0.193618021
PAMR1	-0.75299131	0.021116993	0.230382862
FLJ45482	-0.752961069	0.002351326	0.079116389
ADAM23	-0.752813946	0.00041852	0.031870045
EPDR1	-0.75271845	0.043446835	0.323803878
CSNK1E	0.7518413	0.006029634	0.125620631
COLEC12	-0.750693324	0.021303785	0.231894189
ANO5	-0.750440614	0.005673895	0.12192588
GRTP1	-0.750415495	0.000262172	0.025235377
CORO2B	-0.750222921	0.023860419	0.245578599
CAMK4	0.750081482	0.012644148	0.181992623
SPAST	0.749649706	0.019575912	0.223231371
IKZF1	0.74936859	0.056200697	0.363399847
COL8A2	-0.74931788	0.015748351	0.198989019
KCNK2	-0.749192059	0.122547254	0.499766627
PRPS2	0.747864725	0.006839783	0.133197388
RP1-151F17.2	0.747365766	0.005203967	0.117171464
PPP1R14A	-0.74729719	0.029731177	0.269424027
HNRNPA1	0.746359945	0.001662083	0.065324212
CHI3L2	0.74595774	0.13434023	0.516865969
SCN4B	-0.745278724	0.100915808	0.463040846
HSD11B2	-0.74504624	0.00576026	0.122437567
CADM3	0.745012451	0.060204892	0.37466129
FAM3C	0.744866541	0.011238924	0.1721149
MAP3K9	0.744677938	0.006545648	0.13015919
NPY5R	-0.744586177	0.001624398	0.064781482
ANGPTL2	-0.744174476	0.051701141	0.349194913
AZGP1	-0.744073244	0.035753154	0.294034702
EFEMP2	-0.743868107	0.001007004	0.050372394
PIP5K1B	0.743106185	0.082812825	0.425777364
RGS14	0.742272157	0.002454429	0.080531297
SLA	0.742237093	0.010947407	0.170799255
EPB41L3	0.742198114	0.025571013	0.252734042
B3GNT5	0.741963935	0.051596556	0.349163568
PCDHB11	-0.741689113	0.000820068	0.045388708
CCDC88A	0.741171417	0.002365068	0.079158506
THEMIS2	0.741060971	0.004620941	0.111931175
SETBP1	-0.740353644	0.014921047	0.194765087
PELI1	0.740327359	0.001460097	0.060804602
HOOK2	-0.740252191	0.005620295	0.120981603
HOXB6	-0.739581824	0.055743613	0.362816719
IRF8	0.738971593	0.004661247	0.112781348
BZRAP1-AS1	0.738902756	0.015792541	0.199207658
HLA-F	0.738497131	0.000286472	0.026414334
JAKMIP1	0.738470494	0.002885958	0.087406191
CDC42EP5	-0.737801971	0.014446182	0.19263185
H1F0	-0.73738581	0.019206629	0.22117689
RTP4	0.737211043	0.000898096	0.047204514
PIK3AP1	0.737127605	0.029171116	0.266990919
CLEC12A	0.73695045	0.115051661	0.488901831
PLSCR1	0.736939422	0.00744025	0.139456628
CNOT6L	0.736938715	0.001802217	0.068709509
IER5	0.736836316	0.003280509	0.094129597
EDIL3	-0.736697563	0.014529221	0.19263185
RPGR	0.736345534	0.006270289	0.127475754
HSPA6	0.736186747	0.004355109	0.110310817
CYSLTR1	0.735917567	0.003644631	0.100909673
IL13RA1	0.734792581	0.002301534	0.078241306
GLS	0.734620269	0.000816462	0.045388708
LILRA2	-0.734232896	0.041052613	0.313732294
RINT1	0.733967841	0.000139917	0.017660305
MICU3	-0.733960684	0.050997299	0.346701841
LCP2	0.733726087	0.002496089	0.0812443
CNTRL	0.733687688	0.035331426	0.293030271
CLEC4A	0.733282271	0.023019037	0.241739427
VOPP1	0.73294758	0.000286182	0.026414334
OGN	-0.732132205	0.13873389	0.523235783
PRRT3-AS1	-0.731983961	0.001174865	0.054664636
MGAT4C	-0.731773578	0.003025416	0.090366052
LOC100506100	0.731171492	0.004930453	0.115280372
RAB27A	0.730525605	0.000828256	0.04563839
TMEM200A	-0.730141341	0.027468955	0.260946102
SSBP2	-0.729288027	0.028295751	0.264000211
RASAL3	0.728922544	0.002592857	0.08281463
SAMD9	0.728547281	5.83E-05	0.012256835
LY96	0.728471984	0.005594836	0.120914352
CX3CL1	-0.72798538	0.000112706	0.015804238
PCDHGA4	-0.727872847	0.001007215	0.050372394
UFL1	0.727664119	0.05807285	0.369546744
MAP7D2	-0.726516418	0.000130821	0.016864047
KCNJ6	-0.726474927	0.02577799	0.253622161
NAPSB	0.725924159	0.148351738	0.537486512
FCER1A	-0.725678901	0.259408363	0.651968387
AKR1B10	-0.725375836	0.000311272	0.027625399
ERO1L	0.725356381	0.005601463	0.120936861
INSL3	-0.72517929	0.0113697	0.172175418
MGLL	-0.725062565	0.018671762	0.218917363
PEG3	-0.724949482	0.00014106	0.017660305
ZNF101	0.724897681	0.02175398	0.234136397
LEPROTL1	0.724428169	0.003498844	0.098527272
ANKRD35	-0.724387352	0.020001105	0.225676533
ENDOD1	-0.723373223	0.000990288	0.049922626
PPP2R5C	0.723110844	0.003640527	0.100909673
PLCXD3	-0.722830739	0.015352143	0.196775502
RPL22L1	0.722728244	0.002418058	0.079943577
UBE2G1	0.722079818	0.004030931	0.106838846
RUNX1-IT1	0.721957972	0.006550579	0.13015919
SLAMF1	0.721930976	0.051714065	0.349194913
ZBED2	0.721886844	0.031167475	0.275415528
LINC01116	-0.721512676	0.004380344	0.110310817
ASS1	-0.721269378	0.010293603	0.166349235
ALDH6A1	-0.72102874	0.007938657	0.143859091
PCDHB15	-0.720880338	0.000421659	0.031926638
AGTPBP1	0.720743178	0.000715927	0.042014648
ILF3-AS1	-0.720641794	0.022130614	0.237246759
EIF4E3	0.719446722	0.004028092	0.106838846
GSTA4	-0.719140173	0.001990728	0.071968657
STAC	-0.718191504	0.005572137	0.120567961
NEB	0.717831971	0.043679364	0.32470876
LOC100288570	-0.717413485	0.004436567	0.110811844
ENTPD4	0.716796754	0.001642838	0.065263501
FAM228A	-0.716070687	0.000795567	0.045048232
OMD	0.716015096	0.023297232	0.243185235
PRG4	-0.715637225	0.010584202	0.168047568
TAF15	0.715600431	0.016935675	0.206382697
TRIP10	-0.715156505	0.025219908	0.251097523
HLA-J	0.715088119	0.001219326	0.056039675
CD200	0.714194414	0.018578114	0.218527459
CHURC1	-0.714098704	0.024953787	0.250173271
PPTC7	0.714055839	0.004317197	0.110310817
ABCC3	-0.713670132	0.004446522	0.11081187
PPP3CC	0.713654639	0.014502851	0.19263185
PDK1	0.713360554	0.051644107	0.349194913
MAP3K5	0.713317861	0.005241877	0.117171464
FBXL16	0.713089283	0.004730691	0.113530599
STK10	0.712764559	0.005717014	0.122393207
CBX3	0.712428561	0.009759834	0.162326584
FUT8	0.71222162	0.006703132	0.132080376
SEMA4A	0.712054074	0.006081198	0.12615622
AOC2	-0.711866911	0.000728527	0.042638501
CD151	-0.711686191	0.008518346	0.149801892
PDGFRL	-0.711672592	0.054185388	0.358175999
LOC101927943	-0.711391324	0.000176652	0.020347842
SRPX	-0.711257811	0.05356978	0.356170317
KBTBD11	-0.711054946	0.020538613	0.227036076
ERBB4	-0.710894071	0.000100636	0.014777921
NGFRAP1	-0.710161323	0.002430366	0.080105888
PPM1B	0.709942886	0.030695207	0.273601309
DMRT2	-0.709571771	0.010696274	0.169166278
F8	-0.709220048	0.015750043	0.198989019
CDH2	-0.70850513	0.043933797	0.325371535
DIO3	-0.708268528	0.003232055	0.09376274
ITM2C	0.708081959	0.043300873	0.323191572
HOXD4	-0.707951234	0.023845473	0.245578599
TNFAIP6	0.707785839	0.010840273	0.169982696
LBR	0.707767593	0.027413124	0.260822142
ARHGAP30	0.707250118	0.017330229	0.209073043
NABP1	0.706989168	0.014140567	0.190241089
STAG3	0.706781574	0.040627229	0.312448907
RALA	0.706557341	0.031703241	0.27671652
PCDHB7	-0.706316083	0.022804227	0.240655718
OFD1	0.706199466	0.018907102	0.219653058
TMEM70	0.706013682	0.000661124	0.040102654
PAM	-0.705994487	0.001056796	0.051775847
LOC100130456	-0.70599341	0.004372207	0.110310817
FKBP10	-0.705805307	0.002546957	0.082319915
LMO3	-0.705490168	0.056771198	0.3655606
FBLN2	-0.705141255	0.047611794	0.337006219
TCF7L2	-0.704962376	0.040094697	0.310644247
RPAP3	0.703337858	0.029650246	0.269400313
PLAT	-0.703309223	0.08975595	0.44182822
NR1D2	-0.702748058	0.172972293	0.567784489
USP53	0.702567453	0.065703827	0.386451355
CD276	-0.702429413	0.001477282	0.061050644
SPAG17	-0.702384018	0.001682715	0.065656205
ADORA1	-0.702360456	2.90E-05	0.009245497
BTN3A2	0.702181283	0.033667687	0.285240124
PLEKHO1	0.701929929	0.014843539	0.194456649
LOC102723918	-0.70182398	0.006886861	0.133633498
MBD4	0.701747648	0.018873023	0.219429268
FBXL2	-0.701724113	0.020692476	0.227922462
DIRAS1	-0.7016701	0.000198268	0.022017918
ITGA1	-0.701443834	0.010578508	0.168047568
PYGM	-0.701366291	0.001942009	0.071157691
SORBS3	-0.700916239	0.010268342	0.166189053
CCNYL1	0.700859855	0.002321481	0.078549487
CD320	-0.700838743	0.000536593	0.036088766
PNMA6A	-0.70041049	0.001176344	0.054664636
CCDC186	0.699666083	0.100838799	0.463040846
DHCR24	-0.699294989	0.001423701	0.060333159
FCRLA	0.698720873	0.118305374	0.494264772
NEGR1	-0.698509026	0.13833782	0.522406864
CPEB4	0.697831861	0.055365413	0.361729761
UBLCP1	0.697714202	0.048139704	0.338837923
KRT222	-0.697578535	0.025096998	0.250599476
C1orf162	0.697329044	0.001557716	0.063287704
CDO1	-0.697202562	0.060399097	0.374819774
RAC2	0.696993594	0.037307204	0.299995357
RARRES2	0.696497688	0.110428027	0.481333614
LYZ	0.696419218	0.15790089	0.549920337
CELF2	0.696180296	0.001097453	0.052929489
CCNL1	0.695577563	0.003227105	0.09376274
SLC35B3	0.695486307	0.022168551	0.237507613
CSTA	0.695419321	0.053551052	0.356170317
LOC100506325	-0.695251286	0.000377474	0.029856078
ZFY	-0.695073208	0.098510384	0.458168624
IFI27	0.694896584	0.065258928	0.386393821
MAP3K1	0.694725827	0.024177801	0.247550964
ALDH1L1	-0.694520544	0.024041017	0.246765718
IL18	0.694415466	0.062503049	0.381376027
HLA-B	0.693971274	0.006020281	0.12559651
UBASH3A	0.693969246	0.010435141	0.166892901
KCNK6	0.693938611	0.007590634	0.140890927
GOLGA8A	0.693691314	0.156498623	0.548467015
APOL1	0.693522158	0.002874419	0.087337156
TLR2	0.692534931	0.069598136	0.39497861
NPAS2	0.692493911	0.070883159	0.397868019
ACSM5	-0.692182783	0.008522199	0.149801892
RP11-568N6.1	0.691814482	0.022260056	0.23769305
CTSL	0.691800481	0.025268815	0.251298617
SCO2	0.691792485	0.030632547	0.273432733
INPP5A	-0.691685205	0.009818975	0.162507981
TCL1A	0.69147087	0.253995274	0.64716645
CCRL2	0.690997005	0.042253654	0.319261293
HILPDA	-0.690823983	0.016255995	0.202249847
LOC100272216	-0.690714954	0.057373928	0.367474831
SHCBP1	0.68930471	0.116776484	0.492174924
LINC00622	-0.688957446	0.07834993	0.415646186
DIO3OS	-0.688783389	0.024234397	0.247940222
LOC284837	0.688709021	0.006557547	0.13015919
FGD1	-0.688535034	0.000205354	0.02230626
HLA-DPA1	0.688472283	0.004337638	0.110310817
HTATSF1P2	0.688427569	0.130133982	0.510680187
STX11	0.687882183	0.020267985	0.226103732
RP11-686D22.8	0.687822989	0.054493969	0.358922871
RAB27B	0.68771929	0.166537462	0.559736236
IFFO2	0.687652345	0.001352758	0.058550119
SELT	0.687396522	0.005514124	0.119887906
TMEM156	0.687192153	0.000594732	0.038272156
PDGFRB	-0.686617198	0.001657222	0.065324212
IGFBP4	-0.686310291	0.157053855	0.549168614
CABLES1	-0.686235242	0.000520031	0.035750092
BHLHB9	-0.686184536	0.001726588	0.066766528
SLC9A7	0.6861506	0.083435303	0.427440618
DDAH2	-0.686081419	0.001195821	0.055376015
MIR100HG	-0.686032535	0.092671697	0.44724885
RNF166	0.685479652	0.053940199	0.357429949
FAM198A	-0.68540323	0.000109399	0.015585693
TPO	-0.684782177	0.000975301	0.049461693
BIN2	0.684607984	0.024664983	0.249562867
PPP1R16A	-0.684414867	0.006824159	0.133132582
LOC100506563	-0.684006716	0.008197357	0.146584453
DDR2	-0.683688883	0.026526959	0.256561539
HNRNPD	0.683529611	0.007487152	0.139752275
ACACB	-0.683524067	0.024354125	0.248533732
EFS	-0.68304932	0.000342583	0.028423887
B4GALNT3	-0.682933773	0.001229387	0.056039675
ACVR1C	-0.682847698	0.029414543	0.268311681
C12orf75	0.682524247	0.047408408	0.336383921
ACSL5	0.682514318	0.001355276	0.058550119
COL4A5	-0.682017091	0.008982714	0.15499655
PRKX	0.68188053	0.043597667	0.324435561
PCOLCE2	-0.681775457	0.107486987	0.47548344
GLIS2	-0.681753588	0.008042387	0.145010735
FOXP4	-0.681721826	0.042382798	0.319792661
P2RY12	0.681708282	0.303177588	0.688259846
DQ570835	-0.681060719	0.006473006	0.129789769
SLC15A2	0.680838658	0.033228069	0.283288914
SEL1L	0.680686484	0.001818064	0.069191881
EGFEM1P	-0.680430743	0.00277127	0.085356885
ANO3	-0.680324309	0.010325754	0.166577513
CEBPA	-0.679851961	0.136430961	0.519736701
RASA2	0.679830657	0.019129405	0.220578949
PYHIN1	0.67913609	0.013313588	0.184692989
CLMP	-0.678561325	0.027103433	0.259701254
OGFRL1	0.678299186	0.003890872	0.105232605
PRRG4	0.677998174	0.150348063	0.540055106
C8orf31	-0.677721985	0.001373058	0.05885428
ENTPD1	0.677225349	0.006554513	0.13015919
CTSV	0.677147034	0.001133686	0.053867113
RP4-758J24.5	-0.677092796	0.042408423	0.319792661
TXLNGY	-0.676880015	0.171874481	0.566419401
TAF5	0.67687219	0.010330806	0.166577513
NDN	-0.676607723	0.011255101	0.1721149
SCD	-0.676559089	0.015037785	0.195177802
TSKU	-0.676279139	0.031954831	0.27745865
NOL3	-0.676206773	5.12E-05	0.011921157
ZNF703	-0.675437692	0.012623504	0.181877557
HLA-C	0.675338276	0.005541067	0.120352875
SEPT6	0.67531086	0.010148602	0.165021156
CCR5	0.675129296	0.064021365	0.384678871
LINC01137	-0.675071059	9.62E-05	0.014564473
SLC7A10	-0.675008587	0.05618694	0.363399847
CES3	-0.674790805	0.000449275	0.032430134
KIF21B	0.674638624	0.003572071	0.099939523
TXLNB	0.674599526	0.019718554	0.224267482
C8orf59	0.674346729	0.007361369	0.138833572
TMEM54	-0.674271045	0.008609883	0.15061471
MEG9	-0.674244584	0.000142969	0.017691365
PCDHGA3	-0.674224688	0.004734155	0.113530599
IGFBP3	-0.674109997	0.114003878	0.487799642
LOC100289058	-0.674029159	0.029547852	0.268961221
POLR2E	-0.673879923	0.002009724	0.072386226
OXNAD1	0.673206988	0.012989788	0.183314774
FCRL1	0.672635165	0.214362635	0.610091281
TPM2	-0.672078377	0.00332621	0.094900609
PRR24	-0.671955101	0.000713171	0.042014648
MLIP	-0.671586748	0.177150148	0.570606346
TREM2	-0.671580841	0.091889012	0.44575041
GNAL	-0.671533088	0.089769495	0.44182822
KALRN	-0.67136735	0.071540551	0.39912883
NRIP2	-0.671201165	0.001563641	0.063409447
GFRA2	0.670910007	0.026178994	0.255478191
HAT1	0.67086124	0.002184318	0.075803524
USP48	0.670735355	0.018829575	0.219429268
ZNF367	0.670019561	0.068668742	0.392457536
KIAA0408	-0.669424803	0.000524977	0.035931781
TMEM98	-0.669327859	0.070489007	0.396580787
APOE	-0.668987148	0.144498826	0.533745496
MITF	-0.668736574	0.002640963	0.083421391
WLS	-0.668554541	0.038985824	0.307230403
PCYOX1	-0.668542028	0.009937814	0.163528385
LOC200772	-0.668235604	0.192376061	0.587574556
ABCB10	0.667939377	0.02084192	0.228522418
EP400NL	0.667672275	0.006446944	0.129747745
ZSCAN16	0.667635789	0.015813344	0.199207658
COX7A1	-0.667522788	0.015365818	0.196775502
FRAT2	0.667079447	0.010415579	0.166703147
PPARG	-0.66675955	0.101166641	0.463457502
YEATS4	0.666571849	0.025243258	0.251214495
CDKN1B	0.666298636	0.006514294	0.130132997
FAM20A	0.665967299	0.067724977	0.390872445
LTBP2	-0.665305722	0.03353898	0.284595069
UBE2L6	0.665294419	0.000675459	0.040743911
LINC00525	0.665162305	0.174320749	0.568575788
RMI1	0.664904773	0.084027722	0.428953401
IRF7	0.664863356	0.023148595	0.24228266
LIPC	-0.664748372	0.029050193	0.266847493
DNAJB9	0.664738772	0.026001674	0.254606406
CNKSR2	-0.664518798	0.068094199	0.391862843
MELK	0.663762793	0.133581407	0.515817646
PPAT	0.66360706	0.059690883	0.373151546
CPEB1	-0.663507911	0.004590532	0.111931175
LOC401052	-0.663320681	0.03394737	0.286936105
LRRC2	-0.663243655	0.206909217	0.603369122
CYP46A1	-0.662272452	0.011809886	0.176010372
SSBP1	0.660521688	0.028506362	0.264852153
FAM214A	0.66026664	0.018002146	0.214313613
TRAPPC10	0.660127695	0.005617919	0.120981603
NRD1	0.659971899	0.004771496	0.113921447
LARP1B	0.659945131	0.034065907	0.287442579
LOC100128751	0.659743795	0.007079061	0.135301909
NDP	-0.65948862	0.211977135	0.608318068
SLC25A4	-0.658703863	0.004165744	0.10808087
NTN1	-0.658414576	0.235471081	0.631996117
CCL13	0.658252201	0.19150972	0.586353554
LCORL	0.657714967	0.02796235	0.262485007
SGCB	-0.657292137	0.003520004	0.098866013
PRKD3	0.65666425	0.019957894	0.225676533
CRTAC1	-0.656537591	0.121516303	0.498661272
PCDHB3	-0.656238623	0.016348307	0.202530079
RP11-196G18.24	0.656186298	0.017488388	0.210211852
PARP12	0.656005495	0.006341535	0.128222173
CALD1	-0.655421131	0.034620864	0.289686517
FAS	0.655123525	0.018458621	0.217648739
BORA	0.654933742	0.022720039	0.240235569
CHIT1	-0.654834632	0.149725973	0.539764633
LRRFIP1	0.654556612	0.049707031	0.344009508
PPIL4	0.654504635	0.023807698	0.245578599
MYO1F	0.653960826	0.018994772	0.220119919
CCND3	0.653274476	0.013234746	0.184545024
APLP2	-0.65215075	0.004592012	0.111931175
SWI5	-0.651664322	0.001053646	0.051775847
CASP1	0.651416133	0.018000318	0.214313613
DYSF	0.651216573	0.000319452	0.02773381
PLK2	0.650855336	0.132140058	0.513688152
PCDHB6	-0.650447604	0.006161242	0.126305792
RNF141	0.65040157	0.022207599	0.237507613
STARD9	-0.650303661	0.009517529	0.159600176
FNBP1	0.650077993	0.027798446	0.261728415
PKP2	0.649236118	0.240379664	0.636281828
CASP8	0.649143284	0.039970522	0.310644247
ADAMTS9-AS2	-0.648962132	0.065170378	0.386330285
WDR13	-0.648785707	0.001647715	0.065263501
PEX11A	-0.648337434	0.01266653	0.181992623
IFNAR2	0.64772677	0.011195757	0.171702628
RAP2C	0.647216856	0.041879773	0.317322072
HAUS7	-0.646827205	0.01563305	0.198553488
HIST3H2A	-0.645973741	0.000261434	0.025235377
NFIC	-0.645478783	0.017078856	0.207427158
PCDHB14	-0.645189166	0.092430595	0.446582893
HSPB6	-0.645000654	0.142210894	0.529984471
NAP1L2	-0.64500027	0.011160238	0.171471626
KERA	-0.64486287	0.04291817	0.321255782
OAS1	0.644375151	0.14412565	0.532900521
GIMAP6	0.643730513	0.003987243	0.106597229
TRIM6	-0.643708359	0.046652422	0.334000654
CECR6	0.642991966	0.044492487	0.326783655
ELOVL3	-0.642716706	0.016834239	0.205377711
FAM49A	-0.642496106	0.022963743	0.241632584
PFKP	-0.641844754	0.009382614	0.158610862
TRPC1	-0.641781849	0.068361298	0.392357262
FNDC1	-0.641600496	0.295000152	0.683598532
IL16	0.641555781	0.035463316	0.293113783
FFAR4	-0.641513124	0.043619829	0.324488971
LARP4	0.641495298	0.040172444	0.310911551
ARHGAP28	-0.64133681	0.026026267	0.254606406
CRELD1	-0.641168294	0.008796999	0.152643435
KHDRBS3	-0.640875248	0.010605405	0.168047568
ARMCX2	-0.640848997	0.011164858	0.171471626
EPHA3	-0.640845419	0.00675956	0.132349249
WNT5A	0.640740414	0.263549325	0.655472112
C3orf18	-0.64063763	0.013268707	0.184563977
SPARCL1	-0.640062816	0.005144595	0.117023327
TNKS1BP1	-0.639677646	0.014904961	0.194672455
PHLPP1	-0.639244737	0.009813398	0.162507981
EHBP1	-0.639243248	0.009549762	0.159867073
MCAM	-0.638766409	0.024777657	0.249562867
NSFL1C	0.638592251	0.002923272	0.088043736
JAM3	-0.638490077	0.012751859	0.181992623
CLSTN2	-0.638253598	0.008176553	0.14633327
PTGER3	-0.638228132	0.249826079	0.644353846
LGI1	-0.63819489	0.020146918	0.225676533
RBM38	0.637998521	0.04750743	0.336644182
MALAT1	0.637499553	0.118951626	0.494990452
MAGED1	-0.637351262	6.79E-06	0.004082689
NAMPT	0.637309393	0.063792582	0.384477698
MYOCD	-0.637195823	0.000563574	0.037151101
DUSP14	-0.63717893	0.005264453	0.117285733
ALDH8A1	0.636468429	0.036859125	0.298052411
AGT	-0.636300314	0.019750029	0.224442013
AGA	0.63622184	0.054402703	0.358736459
BUB1B	0.636147465	0.133567987	0.515817646
PCDH18	-0.636134443	0.002824329	0.086571783
LOC101927330	-0.635919383	0.000197852	0.022017918
PPP1R15B	0.635883457	0.004973388	0.115432704
CXCR2	0.635568498	0.178158426	0.571473961
RASL11A	-0.635555329	0.002571278	0.082735563
FCGR3B	0.635443463	0.133215177	0.515598686
SPTAN1	-0.635251573	0.162566869	0.555441076
RP11-635N19.1	-0.634940324	0.000130832	0.016864047
RACGAP1	0.634606186	0.08697828	0.435239622
PLEKHA1	-0.634291524	0.004616187	0.111931175
LEPREL2	-0.634284375	0.0194846	0.222687604
ZNF358	-0.634246888	0.002653678	0.083421391
KIF11	0.634153439	0.151657187	0.541828618
GTSF1	0.633806346	0.033123677	0.282978665
ZNF587B	0.63371992	0.004712055	0.113377286
CPE	-0.633666811	0.007134782	0.135961261
SLC16A9	-0.63360631	0.000652139	0.039884375
CD53	0.633482812	0.017362559	0.209346442
SNX7	-0.632757778	0.00737924	0.138833572
FA2H	0.632686742	0.045273428	0.329988585
MSL3	0.632608292	0.015079043	0.195530948
NR3C2	-0.632528306	0.061227458	0.377635752
SDPR	-0.632412386	0.091405415	0.445587244
LIMA1	-0.632219788	0.001525103	0.062549431
DYNC1I1	-0.632188203	0.009926512	0.163528385
GNG10	0.631815551	0.004561835	0.111931175
S1PR3	-0.631642468	0.017210401	0.208420463
ARHGEF9	-0.631541076	0.004813569	0.114045764
PRDM16	-0.631006985	0.032143042	0.278757535
LXN	0.63075793	0.128483682	0.508105315
EGR3	-0.630741109	0.227386353	0.62219503
RPS6KA1	0.630443575	0.067728754	0.390872445
FTCD	-0.63005764	0.014820036	0.194456649
TOM1L1	-0.629830478	0.086383893	0.434023944
LOC102723493	-0.629194064	0.031570604	0.276115278
NFE2L1	-0.62900281	0.000372732	0.029784177
JSRP1	0.628996046	0.095340149	0.453756246
PDLIM5	-0.628982782	0.032485901	0.280442786
PRPF39	0.628948268	0.049825855	0.344301032
LPXN	0.628934753	0.020494955	0.226995749
LILRB5	-0.628837753	0.045009126	0.329058957
CHRNA3	-0.628773634	0.003374223	0.095639798
PLEKHG4	-0.628706091	0.003504483	0.098557907
MS4A2	-0.628449082	0.262821298	0.654785458
ZNF281	0.627902867	0.014838799	0.194456649
SLAMF6	0.627422925	0.014508186	0.19263185
LOC102724356	-0.627060354	0.006750429	0.132349249
CXXC5	-0.626793742	0.002081123	0.073942327
ASPA	-0.626752374	0.011093699	0.17124151
ABHD6	-0.626658679	0.000324883	0.02773381
MANEA	0.626181532	0.060208787	0.37466129
VCAM1	-0.62604368	0.032631048	0.280881047
BEX5	0.625374678	0.205733383	0.601722909
KIF21A	0.624909549	0.04986045	0.344301032
PLEC	-0.624487113	0.002168633	0.075622793
PKP1	-0.62433344	0.000958814	0.049195133
CFP	0.624143309	0.071683398	0.399255141
DSC2	0.623663419	0.08872706	0.439173594
ACADVL	-0.623434186	0.002879646	0.087337156
SPPL2A	0.623385671	0.003141829	0.091953559
HSPBAP1	0.623375896	0.002653368	0.083421391
ATP2B1	0.62236702	0.023342411	0.24325308
MMP13	-0.622244259	0.275870734	0.667899151
DPP4	-0.622063462	0.045431936	0.330548743
FGFRL1	-0.621706606	0.000556299	0.036939228
LSP1	-0.621162657	0.094163799	0.450082161
DIP2C	-0.620851337	0.012747021	0.181992623
PLEK	0.620438821	0.096852572	0.456017067
TLR1	0.620206091	0.08533982	0.431985461
NTNG1	-0.619921876	0.190522864	0.584748271
EMB	0.619671169	0.052119735	0.35084018
SLC16A14	0.618540999	0.095380641	0.453849217
MAST4	-0.618414292	0.027714828	0.261556182
SPAG1	0.618168771	0.064574521	0.385289204
MANF	0.617883796	0.007879368	0.143384627
STAMBPL1	0.617693011	0.083539697	0.427671899
COL21A1	-0.617589165	0.100946333	0.463040846
ZNF468	0.617577422	0.128701811	0.508664983
TFEC	0.617392011	0.089916822	0.442332751
RORB	-0.616648603	0.006865298	0.133537571
DENND1C	0.616615055	0.009364504	0.158552259
ICOS	0.616552407	0.037711219	0.30201052
PCDHB12	-0.616325765	0.0005956	0.038272156
NCAPG	0.616284726	0.148886664	0.538253876
LINC00324	0.616227745	0.002965808	0.089200808
PRIM1	0.616215949	0.018471644	0.217648739
CTC-510F12.4	0.61608952	0.00291772	0.087998923
IRX5	-0.615925307	0.010742565	0.169506541
ANXA11	-0.615862898	0.002357323	0.079116389
ALPK3	-0.615475308	0.013436705	0.185214418
LINC00968	-0.615421439	0.039779125	0.309862213
DIO2	-0.615292683	0.072836769	0.402470078
NFIB	-0.614986893	0.030855456	0.274630049
ENSA	-0.614982182	0.004002173	0.106732816
NID2	-0.614745617	0.046490579	0.33360736
BLK	0.614580485	0.2064413	0.602570886
DDIT4	0.614417552	0.200962409	0.59514644
CD163	0.614387396	0.04002982	0.310644247
CYB5D2	-0.614327015	0.001884089	0.070344746
SMCHD1	0.614313426	0.055932821	0.363399847
GJB6	-0.614223304	0.501411657	0.81719496
SLC28A3	0.61374012	0.020124126	0.225676533
EXTL2	-0.613718742	0.019014564	0.220119919
CMYA5	-0.613535833	0.038908237	0.307155015
NUBPL	-0.613098859	0.036469347	0.297163982
ZNF652	0.61295628	0.021704365	0.234112637
SEC23B	0.612769596	0.058283322	0.370038578
PSTPIP2	0.61273348	0.111449747	0.483084062
CD44	0.612589716	0.006983221	0.134538831
TGFB1I1	-0.612573386	0.004128423	0.107550136
LOC101060264	-0.612419988	3.64E-05	0.010095682
ZNF44	-0.612350761	0.012805243	0.182192867
RFWD3	0.612139278	0.004045058	0.106859843
CCDC80	-0.611852653	0.01908414	0.2204091
SLC6A1	-0.611824093	0.001915818	0.070676374
MGC12916	0.611199351	0.004545737	0.111931175
SEMA4C	-0.6111685	0.000293086	0.026893152
XPNPEP3	-0.611078147	0.006542123	0.13015919
ACOX2	-0.610318486	0.056058274	0.363399847
HADH	-0.609850047	0.010498228	0.167407304
MX2	0.609791995	0.01393834	0.188646721
TYMS	0.609771299	0.069441078	0.394486992
BTN3A1	0.609681128	0.007871658	0.143364801
C12orf5	0.609507679	0.097133011	0.456272313
GNG12	-0.609481632	0.005400682	0.118789714
SAMD9L	0.609212354	0.184683248	0.577374874
DPEP2	0.609180205	0.040630622	0.312448907
RGS17	-0.609142297	0.013634344	0.18663193
MTCP1	0.609071913	0.024688687	0.249562867
PRAF2	-0.608977678	0.005258852	0.117285733
AQP1	-0.608622063	0.051702173	0.349194913
PFKFB1	-0.608395935	0.008472073	0.149521388
PTGES	0.608337588	0.219979568	0.614120443
HOXC8	-0.608207916	0.020513955	0.226995749
CENPM	0.607953001	0.0583461	0.370089279
GPSM3	0.607298427	0.052979923	0.354079072
MEIS1	-0.607244515	0.005965222	0.124983483
ELANE	-0.607081978	0.00041944	0.031870045
SYK	0.607041721	0.043784117	0.325074003
AIFM2	-0.60689229	0.009955942	0.1637023
ZBED6CL	0.606786789	0.001939726	0.071157691
LYSMD2	0.606399897	0.007151629	0.136003876
KLRD1	0.606228354	0.012351645	0.180272652
LOC154761	0.606071063	0.030701971	0.273601309
COL14A1	-0.605758938	0.04611771	0.3332538
NMB	-0.60532527	0.023099103	0.241981661
RBPJ	0.60522217	0.01828363	0.216711559
FGF14-AS2	-0.605181065	0.055398947	0.361729761
PRDM15	0.605156783	0.136351988	0.519736701
RASSF8-AS1	-0.605152545	0.004016065	0.106838846
GPRC5A	-0.605023253	0.085409704	0.432140856
FAM167A	0.604951911	0.212671763	0.608964864
RP11-134G8.8	-0.604793069	0.038920959	0.307155015
KCNJ15	-0.604753199	0.007399215	0.138847486
RMDN3	-0.604669623	0.017228013	0.208420463
CREBL2	0.604561756	0.002866141	0.087337156
NLGN1	-0.604341925	0.001199555	0.055386709
AKR1C3	-0.604023826	0.099918015	0.461144805
STXBP6	0.604000676	0.14592089	0.535607667
LFNG	-0.603488204	0.001309003	0.057367585
GDF5	-0.60333878	0.004751448	0.113663447
LAMP1	-0.602718342	0.016686366	0.204599173
DAGLB	-0.602283834	0.000428267	0.032090387
LMOD1	-0.601603383	0.000358435	0.02918013
CTSG	0.601584263	0.169697991	0.563785784
NLGN4Y	-0.601465472	0.12382451	0.501942041
LRFN5	-0.601276831	0.024723427	0.249562867
PGRMC2	-0.601275442	0.006006572	0.125431351
C4orf47	-0.601076239	0.069016454	0.39299272
AF007147	0.600898321	0.009734286	0.162150742
REEP1	-0.600793296	0.011696757	0.175451751
PTH1R	-0.600357204	0.001287082	0.056983355
DANCR	0.599973907	0.066539679	0.388032447
WIPI1	0.599627973	0.0052197	0.117171464
ASGR1	0.599627442	0.067697895	0.390872445
TPX2	0.599397238	0.058885091	0.371874203
HCFC1R1	-0.598754114	0.037123516	0.299494583
PHC3	0.59846056	0.028843902	0.266295604
ZNF600	0.598263034	0.005182634	0.117171464
PFN2	-0.598252653	0.005325162	0.117910409
RASSF3	0.598105435	0.004488699	0.110912063
FHOD3	-0.597890556	0.00386524	0.105021052
TRIM58	-0.597562717	0.029486755	0.268743977
ANKRD28	0.597418425	0.069798446	0.39497861
C17orf62	0.597366399	0.008141416	0.146066573
FIGN	-0.597100348	0.028664313	0.265607919
ZBED3	-0.596980092	0.011120479	0.17124151
ITGB3	-0.596916436	0.006738232	0.132349249
SDCCAG8	0.596910841	0.058431737	0.370415474
LOC101928054	0.596845325	0.016460227	0.203338482
RNF149	0.5967797	0.009380312	0.158610862
ANGPTL7	-0.596672032	0.089424111	0.44081018
PSMB10	0.596666331	0.021067649	0.230297795
HHEX	0.596530249	0.031520296	0.276115278
DCPS	0.596431552	0.032164178	0.278818895
ARHGEF7-IT1	-0.59641282	0.007541361	0.140540595
ARHGAP5-AS1	-0.59590661	0.001941863	0.071157691
MSRB3	-0.595542608	0.000698463	0.041667279
PRC1	0.595442231	0.199055579	0.593238361
KDELR3	-0.595321648	0.011554122	0.174115877
CBX7	-0.595261333	0.0062353	0.127106935
RP11-324L17.1	-0.595252662	0.014187598	0.190590841
GS1-259H13.2	-0.595076858	0.005100454	0.116631808
SLC27A6	-0.594997286	0.001114304	0.053460913
LINC01268	-0.59467802	0.040049359	0.310644247
MMP3	0.594606887	0.217641418	0.6128771
NYNRIN	-0.594088498	0.071501106	0.39912883
SRSF3	0.594064353	0.012675487	0.181992623
LILRB3	0.594047541	0.022280069	0.237751734
SLC25A46	0.593507408	0.010134859	0.165015315
GNA11	-0.593445008	0.000647741	0.039736047
PRSS16	0.593348291	0.013696049	0.187121732
FCER1G	0.593269823	0.020524483	0.226995749
LOC102724316	-0.59314954	0.006869585	0.133537571
FSTL3	-0.593054355	0.011771986	0.17582151
USP32P2	0.592970745	0.041676295	0.316222904
CYP4B1	-0.592824815	0.165735032	0.559648025
XCR1	0.592801629	0.05023093	0.345137885
JUNB	-0.592565055	0.032692597	0.281270633
ZMYM5	0.592503493	0.11128145	0.482732332
PKD1P1	-0.592343391	0.036354453	0.29662987
GSPT1	0.592074443	0.036307827	0.296584686
TNFRSF19	-0.591921156	0.008713918	0.151964451
METTL2B	-0.59185529	0.000600273	0.038444307
PTK2B	0.591500219	0.018651592	0.218916115
FAT4	-0.591303403	0.013294943	0.184649832
EIF2AK4	0.591233499	0.020708273	0.227980503
LINC00959	0.590762256	0.042505163	0.320379152
AC017002.2	0.590656336	0.112569628	0.485596674
IL3RA	0.590494511	0.008525739	0.149801892
CCNC	0.590008379	0.002137437	0.075018139
SLCO2A1	0.589944667	0.087737075	0.437137532
GPR65	0.589747012	0.24480158	0.639509013
HLA-A	0.589427466	0.002408644	0.079859162
TRIM13	0.589367631	0.005510365	0.119887906
C10orf10	-0.589252046	0.034730549	0.29004629
SSR1	0.589152335	0.000655684	0.039884375
KIAA1324L	-0.589096603	0.005388455	0.118789714
ERN1	0.588947832	0.005128935	0.116931012
CCDC163P	0.588793635	0.103167879	0.468220985
ZUFSP	0.588687554	0.030684517	0.273601309
SLC39A13	-0.588510809	0.000123141	0.016771223
HOXD8	-0.588465215	0.015652826	0.198571731
ALG10	0.588379355	0.017691557	0.211780359
GABPB2	-0.588318166	0.001718447	0.066570595
FAM43B	-0.588231137	0.004593779	0.111931175
RP11-999E24.3	-0.588182226	0.123606805	0.501840173
RP11-548H18.2	0.588008819	0.073342225	0.40390673
SHROOM1	-0.587401813	0.002049949	0.07337462
DDIAS	0.587393281	0.011273429	0.1721149
DFNA5	-0.587337785	0.032838418	0.281965086
FZD6	0.587327784	0.050032832	0.344612267
RNASET2	0.586959545	0.008856901	0.152947524
PCMTD1	0.586304242	0.02772278	0.261556182
CCL20	0.585677418	0.218203287	0.613501971
STIM2	0.585331264	0.040269761	0.310911551
HLA-DMB	0.585160493	0.008414333	0.148928511
SIX3-AS1	-0.584966068	0.001585686	0.063745315
CRAT	-0.58492374	0.008236545	0.147094289
HAS2	-0.584654629	0.232172874	0.628305871
XRCC5	0.584414738	0.005616903	0.120981603
ARFGAP3	0.583628419	0.009044631	0.155692746
COL8A1	-0.583369826	0.217871909	0.613127511
PRKCQ	0.583121484	0.078853926	0.416515965
LOC101929122	-0.582931085	0.199117808	0.593238361
PGK1	0.582846868	0.009240783	0.157333339
FAM149A	-0.58280433	0.056117224	0.363399847
IL6R	0.582731244	0.012658246	0.181992623
TIMP2	-0.582545157	0.005930916	0.124693196
UNC13B	-0.582106293	0.001664664	0.065324212
ZFYVE21	-0.581945481	0.020116325	0.225676533
NUSAP1	0.581359051	0.264543641	0.656330884
HMCN2	-0.581111189	0.171154947	0.565435736
SOD2	0.581072692	0.023108662	0.241981661
SLC2A4RG	-0.581026123	0.023731435	0.245388895
FGD6	0.580924213	0.016572515	0.203992001
PTPDC1	-0.580850778	0.015033888	0.195177802
FAM114A1	-0.580803811	0.055372467	0.361729761
RAB30	0.580633348	0.031183864	0.275415528
AGPAT4	-0.580530688	0.040444657	0.311682937
IFIT3	0.580431812	0.067795747	0.390872445
GPM6A	-0.580313665	0.015260242	0.196547486
MBNL1-AS1	-0.580275718	0.001883962	0.070344746
MDH1B	-0.580262662	0.012784241	0.182131975
TMEM123	0.580055126	0.049923252	0.344405229
PROS1	-0.579880593	0.024851181	0.249838595
PRPF4B	0.57964754	0.002721613	0.08443629
TXN	0.579313043	0.011116738	0.17124151
NAT1	0.578852245	0.016107146	0.201037603
ACAP1	0.57873197	0.097921824	0.456894096
AMT	-0.578713776	0.001354497	0.058550119
ZNF610	-0.57865804	0.001292026	0.056983355
RP11-728F11.4	-0.57819312	0.014375113	0.192274903
ZNF790-AS1	-0.578142079	0.003144406	0.091953559
RCAN1	-0.578007218	0.014893861	0.194672455
TPSAB1	-0.577799794	0.349851572	0.7221462
SERP1	0.577751865	0.005225053	0.117171464
TSHZ2	-0.577730894	0.023435743	0.243873624
LOC100288911	-0.577598332	0.025874834	0.254113165
IFT172	-0.577334935	0.000300534	0.02726314
TACC3	0.577147364	0.076365062	0.410649471
TMEM74B	0.576794388	0.02732242	0.260416812
ZNF391	-0.576421274	0.016324913	0.202383689
RP11-732A19.1	0.576402842	0.018697255	0.218917363
UGCG	0.575922244	0.009257158	0.157349893
AKR1C1	-0.575867928	0.25732449	0.649459421
NAALADL1	-0.575830337	0.022520384	0.239175537
SLITRK6	-0.575657428	0.000876462	0.04675817
RGS7BP	-0.575634081	0.061539372	0.377771401
MS4A7	0.57498562	0.003223493	0.09376274
ACYP1	0.574877205	0.068224603	0.392352415
ASB9	0.574792801	0.020753856	0.228250255
PARP9	0.573836205	0.001988691	0.071968657
SORCS2	-0.57379157	0.010116768	0.164844701
S100A3	-0.57374579	0.011267933	0.1721149
LOC100506119	-0.573676176	0.026955111	0.25896758
SLC9B2	-0.573471672	0.037880102	0.303026821
ABCA3	-0.573438883	0.040239117	0.310911551
MAP1LC3A	-0.573210069	0.00757289	0.140855736
EFCC1	-0.573070303	0.023366694	0.243389017
SIRPD	0.572972179	0.010407443	0.166703147
HSPA4L	-0.572836829	0.013109505	0.183678865
POLR2L	-0.57266194	0.002353944	0.079116389
LOC100507316	-0.572505701	0.011016025	0.170960597
NUF2	0.57217965	0.072670525	0.402269996
LRIF1	0.571870439	0.123971	0.501942041
CRTC3	0.571614374	0.033448487	0.284161235
RAD51AP1	0.571454712	0.151671505	0.541828618
FTO	-0.571426512	0.010072428	0.164617684
SEC14L5	-0.570927941	0.009520121	0.159600176
SOWAHC	-0.570907464	0.035531949	0.293345164
DNAJB11	0.570774319	0.005393185	0.118789714
PRMT7	-0.57072061	0.006789503	0.132695572
FKBP9	-0.570594899	0.027377771	0.260677188
HPSE	0.570586033	0.075033137	0.406414798
L3MBTL1	-0.570439456	0.000954212	0.049195133
DTX4	-0.570207894	0.013164818	0.183944079
MYL3	-0.569912917	0.005915275	0.124693196
CLEC11A	-0.569883353	0.025476735	0.252378177
PBX4	0.56922311	0.01853972	0.218194362
TRAM1L1	-0.568820775	0.03128237	0.275485856
JPX	0.568679879	0.079617878	0.418021498
IRAK4	0.568653406	0.00154507	0.063022565
SCN1B	-0.56845349	0.002400221	0.079841438
PCDH17	0.56839716	0.137976815	0.522205854
HCG27	0.568304243	0.003046982	0.090538392
AKAP17A	0.568243387	0.004878405	0.114579013
RIMS3	-0.567905847	0.020637694	0.22755054
FMOD	-0.567846308	0.256823423	0.649102616
RXRA	-0.567833544	8.88E-05	0.014028763
RGS13	0.567665015	0.020029305	0.225676533
TRAF3	0.567446469	0.005926505	0.124693196
SP110	0.567303638	0.017760255	0.212133661
EMID1	-0.567141943	0.028253461	0.263946803
UTY	-0.567003049	0.08135825	0.42280127
PTGDS	-0.566982556	0.260007921	0.652315337
FLJ32255	0.56689966	0.00625442	0.127292731
ZWILCH	0.566838364	0.068295208	0.392352415
PFKM	-0.566775263	0.013417486	0.185067298
TXNDC15	0.566747189	0.046660275	0.334000654
S100P	0.56668574	0.046727169	0.334140738
KLRG1	0.566563253	0.00759269	0.140890927
NFATC2IP	0.566117627	0.097662125	0.456776096
GOLGA2	-0.565916299	0.000322209	0.02773381
SPRY2	-0.565729678	0.016823756	0.205365519
RNPC3	0.565443092	0.081596137	0.423445622
NUS1	0.56511426	0.001941387	0.071157691
YAP1	-0.565078261	0.045485773	0.330577108
PLEKHA7	0.564946527	0.078914041	0.416515965
ARMC9	-0.56467145	0.059415844	0.372306402
ST6GALNAC5	-0.564451366	0.027941253	0.262485007
TDRD10	-0.564444194	0.006174765	0.126384251
LOC100506504	-0.564249688	0.01415381	0.190254964
PPM1K	0.564135264	0.049322643	0.3424819
CEP128	0.564099909	0.033635653	0.285080261
RP11-747H7.3	0.564096392	0.090637629	0.444364471
FCHO2	0.564036355	0.136223529	0.519665565
GNG7	0.563890271	0.048678837	0.340597189
C1QTNF1	-0.563881311	0.015501268	0.197627087
ALDH3A2	-0.563821151	0.039235196	0.307839914
MBNL1	0.563581579	0.033139409	0.282978665
HHIP-AS1	-0.563356215	0.015952596	0.200142276
PHF10	-0.563353124	0.005446373	0.119252996
SMEK1	0.563352954	0.040944781	0.313732294
PEX19	-0.56332278	0.008776345	0.152407181
PBX1	-0.56328606	0.004305808	0.110310817
PPFIA2	-0.56306329	0.026014677	0.254606406
AFF3	-0.562924125	0.30661455	0.691135429
LOC100132167	-0.562317251	0.001703989	0.066182176
FABP5	0.562233222	0.161826879	0.554487509
PDCD4-AS1	0.562042114	0.003614493	0.100606491
USP51	-0.561804359	0.002657627	0.083421391
LOC101927667	-0.561728813	0.001231812	0.056039675
INF2	-0.561596686	0.006421975	0.129485909
FOXO6	-0.561474266	0.001642365	0.065263501
RBBP8	0.56115057	0.013010471	0.183314774
Igk	0.560950046	0.059635952	0.373026152
CHL1	-0.560710195	0.189382672	0.583366213
MID2	-0.560688974	0.005417364	0.118947435
TP53I3	0.560537211	0.023667196	0.245097391
PTAFR	0.560372474	0.021500781	0.232914245
CBX4	0.56036091	0.010033516	0.164229623
CERS4	-0.560348208	0.000733943	0.042724553
SCRG1	-0.5601768	0.035891701	0.294401947
FAR1	0.55983415	0.223051706	0.617081094
N6AMT2	-0.559620864	0.009671949	0.161609611
RP11-1275H24.2	-0.559571774	0.002501794	0.0812443
NUP153	0.5595263	0.009751185	0.162307394
DDX58	0.559468623	0.061221863	0.377635752
FLJ41170	-0.559243739	0.012572611	0.181647702
ITGA11	-0.559171257	0.062672569	0.381935081
CACNB4	-0.558531546	0.006454641	0.129782031
DDX17	-0.558424536	0.123468016	0.501726383
COPZ2	-0.558199971	0.003306507	0.094712181
PRDX4	0.558171265	0.00748293	0.139752275
JAKMIP2	0.558067149	0.009696565	0.161896007
RFX7	0.558036018	0.105432691	0.47264165
CDH1	0.558001425	0.022312707	0.237751734
RASGEF1B	-0.557591919	0.004477378	0.110912063
BAI2	-0.556916383	0.002518987	0.081659685
NR4A2	-0.556884288	0.03188002	0.27722259
MREG	0.5568797	0.106186246	0.473792929
LIMS2	-0.556755305	0.009973884	0.163748635
DLEU7-AS1	-0.556599627	0.065785013	0.386451355
MKI67	0.556574955	0.135219328	0.517985946
ITGB3BP	0.556115982	0.086857123	0.434988668
RILPL1	-0.555999759	0.004783523	0.114045764
ST6GALNAC1	-0.555916378	0.00509744	0.116631808
TMTC1	0.55578387	0.059004986	0.371898622
NCOA3	0.555724493	0.04508525	0.329333901
ZBTB16	-0.555604944	0.38402858	0.744413914
PAOX	0.555377959	0.030913204	0.274774831
LOXL1	0.555204522	0.036848175	0.298052411
RP11-295M18.6	-0.554986864	0.01558663	0.198312848
FLVCR2	0.554613947	0.008432236	0.149061288
KLHL29	-0.554519508	0.004864314	0.114579013
IQCB1	0.554367773	0.020331131	0.226411989
HAPLN3	0.554235159	0.012267377	0.179979709
VMP1	0.553879205	0.026841174	0.258757797
ABCA17P	-0.553474697	0.001109746	0.053403424
MRC2	-0.553465186	0.004105502	0.10716235
ODC1	0.55337	0.044707763	0.327851884
NOD2	0.553210082	0.031065337	0.27491617
ZNHIT6	-0.55306506	0.002265219	0.077592825
KRIT1	0.552932737	0.160021903	0.552377578
SULT1A1	-0.552448143	0.016284909	0.202249847
TYRO3	-0.552446073	0.010086956	0.164711121
GALNT11	-0.552175753	0.015137547	0.195915037
ZDHHC20	0.552163123	0.01775071	0.212133661
PVRL3	-0.552140508	0.058286843	0.370038578
LGALS3BP	-0.5521121	0.01097122	0.170799255
HMGB3	0.552078843	0.023592261	0.244796561
KIAA1644	-0.551641867	0.138064561	0.522233723
DEXI	-0.551482204	0.003035585	0.090538392
GJB2	-0.55146016	0.238433524	0.634275933
LINC00969	0.551356377	0.198409006	0.593099084
SP3	0.550649049	0.015491527	0.197627087
NRROS	0.55061489	0.006566666	0.130220836
SNRNP200	0.550392561	0.008610529	0.15061471
DCLRE1B	0.550375863	0.010963387	0.170799255
KMO	0.550257375	0.251277455	0.645099382
TBC1D24	-0.549986299	0.003784106	0.103596481
EGF	-0.549963054	0.011044741	0.170960597
AP1G2	0.5498448	0.011313655	0.172175418
SUDS3	0.549673429	0.066202627	0.387569044
CH25H	0.549669628	0.06432476	0.385289204
CLEC4D	0.548945595	0.037466342	0.300605271
MICALL1	0.548908897	0.013973268	0.188883348
LOH12CR1	0.548719882	0.032998414	0.28275757
ANXA3	-0.548701903	0.06785408	0.391010532
TUSC5	-0.54848074	0.179389637	0.572333268
C19orf80	-0.548249815	0.015333459	0.196775502
FNDC4	-0.548209846	0.014301895	0.191736865
[truncated: 19,656 more rows]
