# Supplementary material for: Identification of key candidate genes and pathways in rheumatoid arthritis and osteoarthritis by integrated bioinformatical analysis
Source: Front Genet. 2023 Feb 13;14:1083615. doi: 10.3389/fgene.2023.1083615 (PMC9968929; doi:10.3389/fgene.2023.1083615)
Supplement: Supplementary file 1 [file DataSheet3.ZIP › 3-Code and data sheets/CXCL9.xlsx]

## Sheet: Sheet1
!Sample_title	203915_at
RA-LJ	-0.319745
RA-LJ	0.680441
RA-LJ	1.83949
RA-LJ	0.484373
RA-LJ	-1.11385
RA-LJ	0.762455
RA-LJ	0.319745
RA-LJ	-1.03678
RA-SJ	0.591691
RA-SJ	1.33374
RA-SJ	1.2946
RA-SJ	0.985827
RA-SJ	1.33451
RA-SJ	0.356426
RA-SJ	-0.406337
RA-SJ	-3.52055
OA-LJ	-2.43581
OA-LJ	-4.20767
OA-LJ	-3.31083
OA-LJ	-2.6168
