# Supplementary material for: Identification of key candidate genes and pathways in rheumatoid arthritis and osteoarthritis by integrated bioinformatical analysis
Source: Front Genet. 2023 Feb 13;14:1083615. doi: 10.3389/fgene.2023.1083615 (PMC9968929; doi:10.3389/fgene.2023.1083615)
Supplement: Supplementary file 1 [file DataSheet3.ZIP › 3-Code and data sheets/RALJ_expr.txt]

ID_REF	GSM4633117	GSM4633119	GSM4633121	GSM4633123	GSM4633125	GSM4633127	GSM4633129	GSM4633134	GSM4633136	GSM4633137	GSM4633138	GSM4633139
1007_s_at	0.027778625	0.22203302	-0.14006472	0.010700703	0.1326313	0.076262	-0.2515254	0.030670643	0.3631711	0.18918371	-0.02138567	0.08699465
1053_at	0.36313534	-0.44835758	0.18414927	-0.060786724	0.20931625	-0.28585005	0.24405003	0.14679241	0.22302628	-0.46164465	-0.3323598	0.05432272
117_at	1.0828371	0.4610176	0.50804615	0.2890272	1.886776	0.002920151	0.20339298	-0.8539195	-0.32829332	-0.5009718	-0.9136367	-0.42085123
121_at	-0.49606276	-0.060595512	-0.04907751	0.038249493	-0.031046867	0.02820301	0.22563267	-0.4419713	-0.3861065	0.13255405	0.5121336	0.13485527
1255_g_at	0.35402584	-0.03661251	0.6167164	0.15791798	0.05139947	-0.41063452	-0.008530617	-0.21483779	0.49667168	0.12181878	0.47593403	0.30437922
1294_at	0.25278807	0.26083755	0.2549038	0.20343304	-0.16679764	0.09459162	0.043141842	-0.09649563	0.033968925	-0.13528347	-0.3263464	-0.28365755
1316_at	0.02048254	0.43569517	-0.6348553	0.075315475	-0.476686	0.7094178	-1.0426035	0.14511156	-0.020483017	0.53279686	0.028841972	-0.7164769
1320_at	0.067798615	-0.22381663	0.4025178	-0.13953114	-0.08979225	-0.19242883	-0.15317273	-0.22120976	0.085597515	0.27662468	0.46207857	0.22477865
1405_i_at	0.9903164	0.78978443	0.6500101	0.6284971	-0.001615524	0.06939125	0.64987564	0.001615524	-1.1951938	-3.0972238	-1.2425332	-2.229783
1431_at	-0.26765394	-0.22447872	-0.01581335	-0.05660057	-0.2791183	0.043482542	0.025587082	0.09732199	0.05157876	-0.08141422	-0.092942	-0.074689865
1438_at	0.65731955	0.13324642	-0.037373543	0.03826475	-0.022351265	-0.056889057	0.1117363	0.7610431	-0.25879192	0.10951853	0.18044615	0.014228344
1487_at	0.13927507	0.10468292	-0.05185747	0.23435402	0.2804742	0.078997135	-0.056933403	-0.025111675	-0.12502193	-0.1692872	-0.14007807	0.12529898
1494_f_at	-0.5130687	0.4332466	-0.5606866	-0.014382362	0.1307373	0.5517397	0.053090572	-0.23282576	-0.09185696	0.53942394	0.9193492	0.23675442
1552256_a_at	-0.010779858	1.2124414	0.38595247	0.11633921	-0.65693474	1.0003405	-0.37086535	-1.0040112	0.8311138	-0.29263735	0.39656734	0.7493839
1552257_a_at	0.21886635	0.2468214	-0.23922634	0.21935654	0.5991125	0.02425766	0.04646492	0.24293518	-0.28136444	-0.05951023	0.06446171	-0.00793457
1552258_at	-0.21105194	0.09408188	-0.07188797	0.06609917	-0.046726227	-0.45535755	0.123209	0.404315	-0.44513607	-0.32206583	0.032735825	-0.10764027
1552261_at	-0.19808125	-0.018829346	0.08571863	0.18893456	0.07654786	-0.07949519	0.005841017	-0.005840778	-0.38948107	0.24652576	0.1763885	-0.102549076
1552263_at	0.03677559	-0.47308016	0.3115239	0.8421135	1.283927	-0.066525936	0.50952625	-0.003263474	0.18668795	-0.8189163	-0.5352726	-0.03263998
1552264_a_at	0.19940901	-0.548892	0.43215418	0.024296284	0.69530106	-0.021719933	-0.18087006	0.014190674	0.12177086	-0.7349019	-0.90777636	0.07966709
1552266_at	0.10362768	0.020744324	0.019444942	0.014882803	-0.062826395	-0.2632358	-0.039186	0.12884688	-0.03447032	0.15680599	0.07760072	0.07013297
1552269_at	0.06205678	-0.14913106	0.21561408	-0.20705485	-0.096176624	0.22571945	0.13390112	-0.014024735	0.22937942	0.28394485	-0.12715459	0.11467767
1552271_at	-0.17692852	-0.013549805	-0.15159321	0.013549805	0.5437226	0.13617754	0.21928406	-0.17257023	-0.59649277	0.05102825	-0.06628227	-0.056124687
1552272_a_at	-0.22873068	-0.028722286	-0.23549509	0.007010937	0.2390194	0.055446625	0.18988705	-0.040963173	-0.36413288	-0.007010937	0.0624094	0.120731354
1552274_at	0.1675129	-0.851727	0.061958313	0.2273612	0.43656158	0.16754866	-0.4098587	0.22524309	-0.04595232	0.045952797	-0.4829507	0.05406761
1552275_s_at	0.24045324	-0.80535364	0.17143345	-0.5920563	0.31123447	-0.31898022	-0.38717794	0.11181259	0.04533291	-0.31020832	-1.5072393	0.06508255
1552276_a_at	0.08605528	-0.15564585	-0.0167346	0.14518452	0.13897753	0.5477743	-0.008058548	-0.19121504	-0.015387535	-0.16968918	0.60814047	0.06811142
1552277_a_at	0.5514202	-0.60962677	0.35553694	0.076057434	0.6795192	-0.1946044	-0.06242466	1.0509949	-0.102286816	0.019881248	-0.52303696	-0.019881248
1552278_a_at	0.36805773	0.7529192	0.7768059	0.077839375	-0.13005209	0.537364	0.28979874	-0.64612484	0.52057314	-0.49673223	0.45692492	0.26191378
1552279_a_at	-0.005772591	0.21719837	-0.22117376	0.06902504	0.005773068	0.4596491	0.11559725	-0.5492439	0.111135006	-0.07781887	0.2722621	0.32935762
1552280_at	-1.1206017	-0.47445297	-0.5733814	-2.5398302	-1.7346206	0.539135	0.36673546	-0.63102245	1.4254856	0.20119953	1.2104568	1.6500654
1552281_at	-0.43935347	-0.28609657	-0.5442047	0.24720955	0.44206285	0.25536203	0.31419754	-0.35964155	-0.1455183	0.60646725	0.58217525	0.48669863
1552283_s_at	-1.0488548	-0.50799656	-0.3058672	-1.5322242	-1.7739432	0.43493748	-1.0590882	0.15367699	-0.15367699	0.16141367	-0.6898427	-0.5515356
1552286_at	0.06696129	-0.14450455	0.17030334	0.09048462	0.25697517	0.46197987	-0.012444496	-0.12287712	0.018915653	-0.7885227	-0.3836317	-0.07628679
1552287_s_at	0.20007038	-0.35083342	0.30653286	-0.15754652	-0.11465931	-0.49047804	-0.16391706	0.6470704	0.24676275	-0.20212364	-0.9823222	-0.11600828
1552288_at	0.16061735	0.6468773	0.6176133	0.033672333	-0.12443352	-0.40277863	0.001718998	1.0463834	-0.01272893	3.4748178	-0.077109575	-0.020345211
1552289_a_at	0.053511143	0.34488058	1.0899024	-0.2308464	-0.070602894	0.07442427	-0.0633049	1.1686568	0.108242035	2.5329561	0.42275715	0.40426207
1552291_at	0.062526226	-0.34480953	-0.3532238	0.1926732	0.19601154	-0.033124924	-0.039117813	-0.034127235	0.014671803	-0.14563513	-0.10659599	-0.012934685
1552293_at	-0.019442558	-0.47435045	0.7877922	-1.2896023	-1.4158754	-1.1714435	0.31212854	-1.8643913	1.3623581	0.3626008	0.814909	1.7149391
1552295_a_at	0.44629097	0.001661301	0.01098156	-0.27383375	-0.03802824	0.23213959	-0.001661301	0.07149887	0.30499458	0.37523317	0.54202414	0.41714334
1552296_at	-0.21272755	0.20012164	-0.09609437	0.07024789	-0.20658731	-0.30751395	0.08850336	0.17528081	0.07887626	0.5776315	-0.14772153	-0.11347175
1552299_at	-0.13108873	-0.30200243	0.2665696	-0.36028123	-0.04619479	-0.4657271	-0.18930149	-0.15747547	0.3221283	-0.30373406	-0.055714607	0.23607111
1552301_a_at	-0.23574066	2.5616508	-0.3107872	-0.06426573	-0.5339966	0.64415455	-0.11444092	0.16477776	0.004533768	0.42736673	0.045589924	-0.20564604
1552302_at	0.64439774	-0.32061768	-0.014001846	1.3384981	0.80304193	0.4050045	0.38334417	0.014001846	-0.38805246	-0.3464613	-0.05110407	-0.23252344
1552303_a_at	0.4505825	0.31116152	0.29949903	0.4368081	0.58044577	0.050222397	0.023116589	0.02195549	0.23397636	-0.072016716	-0.43199444	-0.028118134
1552304_at	-0.13302994	-0.5267284	0.046304703	0.19128466	0.066363335	-0.009726524	0.009726286	-0.03133416	-0.17667747	0.4675088	0.021055222	0.18367577
1552306_at	0.12191868	-0.2241435	0.0911603	-0.21804881	0.028814793	-0.63634753	0.2769537	-0.032552242	-0.22790956	-0.72792816	-0.27461863	0.07259083
1552307_a_at	0.47186565	0.0589962	0.63337564	0.24156618	0.38939	0.26106262	-0.25803232	0.27254725	0.02423954	-0.276464	-0.57589674	-0.027061462
1552309_a_at	0.19547081	2.5995126	0.52652264	-0.90709686	-0.5176587	1.6102481	-0.1660924	0.54731226	0.0034585	0.28003263	-0.5671139	-0.30890894
1552310_at	0.58891106	-0.72657347	0.20702982	-0.2026906	-0.36598063	-0.11990166	-0.17244768	0.05575657	0.6447544	-0.36343098	-0.53896	-0.07629776
1552311_a_at	-0.42432594	0.036501884	-0.31355	-0.06448269	0.029623985	0.17494678	-0.005338669	-0.48831177	-0.24479389	0.470788	0.27056026	-0.122633934
1552312_a_at	0.8394389	-0.91628695	0.57812834	-0.7290015	0.13633633	-0.68991804	-0.34608746	0.40396786	0.28170633	-0.7080326	-0.77582216	0.4342351
1552314_a_at	0.04526186	-0.1808064	-0.56108856	0.28143382	0.28537035	0.06681585	-0.115272045	0.26235437	-0.22177505	-0.19859576	-0.015088558	0.084481955
1552315_at	0.69614553	-0.1346798	0.6539488	0.51645565	0.15242863	-0.007288933	-0.12468672	-0.52762985	0.3919134	-0.8655205	-0.9146657	-0.10376501
1552316_a_at	0.53454685	-0.5416784	0.5216875	0.80189705	0.12780666	-0.21494007	0.2023344	-0.52808	-0.02238226	-1.0948362	-0.9654269	-0.19910717
1552318_at	0.4462738	-0.605752	0.5237293	-0.04481411	0.038682938	0.008628845	-0.008628845	-0.4715047	0.028057098	-1.1101527	-1.0299139	-0.056372643
1552319_a_at	-0.04063654	-0.11802697	-0.33091092	-0.21355677	0.24303818	0.1840272	0.14594173	-0.14253235	-0.57928467	-0.35567284	0.56916595	0.07140398
1552320_a_at	-0.4245577	0.4758811	0.2527125	-0.002937317	-0.036281824	0.509341	-0.07163167	-0.094693184	-0.17255497	0.37225485	0.1841662	0.13519311
1552321_a_at	-0.21974254	0.0945127	0.07783508	-0.09070897	-0.19082808	-0.06842208	0.15145278	-0.11172891	0.08687377	0.20158458	0.04321885	-0.13827682
1552322_at	-0.061576366	0.07889032	0.049369812	-0.025450468	-0.17207289	0.37085152	-0.16429281	-0.16818285	0.08835864	0.070611715	-0.016180992	-0.02289176
1552323_s_at	0.06662464	-0.33893776	0.183918	-0.051006794	-0.12597418	-0.54264545	0.100651264	-0.25061655	0.015402794	-0.13807249	-0.5957885	0.4876089
1552325_at	-0.08597088	-0.08303857	0.14401627	0.012926102	-0.18908119	0.17595625	-0.1882503	-0.002076864	0.14202476	0.19871426	0.020180702	0.002076864
1552326_a_at	-0.31682992	0.8661039	-0.1671555	-0.062159777	0.018460512	4.40E-04	0.3624351	-0.7173035	0.2443409	0.4145472	0.20265532	0.17302561
1552327_at	0.011427879	-0.26580238	0.4610653	-1.2351608	-0.92868805	0.072208405	-0.29794455	-0.21890736	0.851552	0.53423786	0.011705875	0.16888046
1552329_at	0.23596144	-0.9224243	0.03149748	-0.27084637	-0.695838	-0.94125795	-0.13965034	0.71170616	0.19498491	-1.5818491	-0.925313	-0.031497
1552330_at	0.4574623	-0.29040527	0.45583963	0.24957132	0.8499656	-0.17913866	0.022473335	-0.06941557	0.5183258	-0.022927284	-0.45330048	0.12688684
1552332_at	-0.33603	0.15856981	-0.17768574	-0.35900688	0.040305614	0.02806902	-0.078948975	0.07867527	-0.035069942	0.24348974	0.28877687	0.013051987
1552334_at	0.011704445	-0.66812754	0.48429108	-0.7078638	-0.3223343	-0.29969406	-0.24367714	0.8279729	0.6292186	-0.09841442	-0.71804094	0.023944378
1552335_at	-0.10998058	0.3104868	0.06193447	0.85511446	1.6817694	-0.42636395	0.35343218	-0.47801018	-0.24337578	-0.32259417	0.28781796	0.033237457
1552337_s_at	0.18861294	0.004207134	-0.004207134	-0.63442373	-0.7600317	-0.020436287	-0.4767611	-0.23441887	0.9688835	1.1776938	-0.26768875	0.28387308
1552338_at	0.19802523	0.17005253	-0.26009655	0.02229023	-0.0734334	0.004430771	-0.52503395	0.11589193	0.07510805	1.1251192	-0.09792566	0.004041195
1552340_at	-0.25823832	0.42780066	-0.62444687	0.058015823	0.054684162	-0.16625595	0.17987299	-0.7310908	-0.3319335	0.16051912	0.25442076	-0.01154089
1552343_s_at	-0.63741064	0.27641296	0.01593399	0.07674551	-0.29882336	0.046342373	-0.00967598	-0.22303772	-0.3027115	0.052918434	0.075930595	-0.33350754
1552344_s_at	0.33380318	-0.77072525	0.48604488	-0.61520576	0.054222584	-0.75163174	-0.27783632	0.31636953	-0.054222584	-0.30397797	-0.55342245	-0.110150814
1552347_at	0.37003708	-0.46282196	0.12403917	-0.52855825	-0.39821053	-0.3702731	-0.4176426	0.015752792	0.07694912	-0.56531954	-0.7141895	0.068612576
1552348_at	-0.48601246	0.5311918	-0.6254444	-0.11650753	0.08803797	0.34188223	0.18295908	-0.18171644	-0.33467817	0.7118659	0.9015002	-0.043001175
1552349_a_at	-0.18843651	0.28394437	-0.23017216	0.022539377	0.01837182	0.16931105	0.3239658	0.1516695	-0.08526611	-0.030071497	0.63637257	-0.06656003
1552354_at	-0.4615047	1.7765379	-0.39081764	-0.061986446	0.22799897	1.4458385	-0.23703861	0.076756954	0.029762268	1.5030694	1.3482423	-0.00308466
1552355_s_at	-0.43553734	0.016985416	-0.22504282	-2.03E-04	0.069392204	0.73285913	0.03807783	-0.052830696	-0.11701155	0.11950302	0.16737318	0.052440166
1552359_at	-0.10895014	0.024718523	0.101430416	-0.08441758	0.05902314	0.13642335	-0.08441758	0.088213205	-0.10412407	0.84439135	0.20786119	0.18038106
1552360_a_at	0.24741125	-0.34381056	0.039468765	-0.20209503	-0.1631918	-0.19971514	-0.023538113	0.13802671	0.35894823	-0.7177143	-0.42765713	0.34465742
1552362_a_at	-0.30450583	0.15261889	0.49656916	-0.18305302	-0.16949558	-0.12470722	-0.080859184	-0.008543968	0.38775635	0.90613747	0.008544445	-0.03403759
1552364_s_at	0.6682391	-0.10276699	0.48484468	-0.22116423	-0.013490677	-0.70620966	-0.14630222	0.22430944	0.94567347	-0.40335083	0.7062683	0.4359932
1552365_at	0.74848795	0.47982597	-0.3832357	0.7605572	-0.21809053	1.0955982	-0.20655107	0.412251	3.1717243	-0.15923262	1.1805015	0.10002518
1552367_a_at	0.33109832	0.5226612	-0.12447286	0.570868	0.053436756	1.2869444	-0.10643005	-0.017558813	2.9852352	-0.080587864	0.80724573	-0.09436369
1552368_at	-0.17193174	0.1518147	0.0797739	-0.025269985	-0.093188524	-0.096512794	0.034686327	-0.16323781	-0.21435475	0.025269985	0.6578505	-0.059179544
1552370_at	0.2830429	-0.71323204	0.491498	-0.41861105	-0.1921773	-0.49626303	-0.007382393	0.06338358	0.29887438	-0.15457726	-0.9314079	0.11384106
1552372_at	0.15411377	0.26210165	9.12E-04	-0.11915064	-0.17375374	0.20553207	9.12E-04	-9.12E-04	0.13830042	0.13572931	-0.14347649	-0.017846584
1552373_s_at	9.68E-04	-0.020216942	5.09E-04	0.08293295	0.016597271	0.28201032	-0.037481785	0.14039612	0.037824154	0.33690095	-0.09432268	-0.068621635
1552375_at	0.25558567	-0.57439137	0.068678856	0.007835388	0.7423563	-0.4718275	0.06748581	0.41516495	-0.51246834	0.3876648	-0.5049925	0.20661879
1552377_s_at	-0.36977053	0.018213749	-0.07517195	-0.13607645	-0.20632601	0.2359705	-0.13016748	-0.019798279	-0.018213272	0.778842	0.86046124	0.14119196
1552378_s_at	-0.065680504	-0.059513092	-0.08202171	0.05924797	0.69611216	0.6976285	-0.18047428	0.27087116	0.7774277	-0.32755184	-0.035867214	-0.071485996
1552379_at	0.10961318	0.1918478	0.027196169	-0.28365302	0.07644367	0.21315789	-0.024990797	-0.08451104	-0.038052797	0.26657605	-0.04785061	-0.017641783
1552381_at	-0.07532644	0.14499068	-0.002687216	0.003955126	-0.1298728	0.21550608	-0.001070023	0.31590295	-0.26515508	0.004008055	0.06543875	-0.015516758
1552383_at	0.03172779	0.36400604	0.03172779	-0.25951076	-0.08536148	0.38252544	-0.30244136	0.13937616	-0.45453978	0.41167927	0.073216915	-0.51538706
1552384_a_at	-0.08860922	0.22707129	0.11496258	-0.26087427	-0.006668091	0.23123407	0.05112505	0.05306387	0.005498886	0.14618921	0.009887695	-0.005498886
1552386_at	-0.24994087	0.28675175	1.0069752	0.86307144	1.2923055	-1.3379593	-0.019062996	-0.5166168	1.4231644	-0.6939573	-0.21172285	0.51922274
1552388_at	0.8176155	1.0387831	-0.058090687	-0.5587282	-0.15071535	-0.001379013	0.6549778	-0.73220205	1.9283204	0.29244852	2.1556897	1.5697603
1552389_at	-0.04171753	0.3728497	-0.016311884	-0.10978794	0.015570641	0.3691802	-0.07562351	0.032796383	0.010045052	0.5204704	0.119980335	-0.20646667
1552390_a_at	0.086156845	0.15161633	-0.09892511	-0.10716081	0.09206653	0.16853404	0.06296706	0.17988515	-0.046785593	0.27495337	-0.24028873	0.179605
1552391_at	-0.014738083	-0.004060984	-0.082369566	-0.2131741	0.022786856	-0.17397952	-0.045240164	0.31302714	0.12414932	0.36608768	0.004060984	-0.09742522
1552393_at	-0.31319904	0.08203101	0.057825804	-0.13502455	-0.025665283	0.021934032	0.08373976	-0.055680513	0.039062023	0.22068238	-0.16367197	-0.23429036
1552394_a_at	0.095822334	0.13827038	-0.059811592	-0.012875319	0.23086452	0.4715109	-0.1548369	-0.05763054	-0.081724405	0.39427233	-0.14717722	-0.0918231
1552395_at	-0.6752167	0.3531351	-0.43726683	0.1821661	-0.005309105	0.005309105	-0.098638535	-0.5039215	-0.6346779	0.41401148	0.47786617	0.10662413
1552396_at	-0.08567357	-0.2678995	-0.09196401	0.41663337	0.5793736	0.17026162	0.608618	0.08869958	-0.33021975	0.043682575	0.35774016	0.06818938
1552398_a_at	2.0931206	-0.25792933	2.167027	0.9740834	0.5579624	-0.83042	-0.19311285	-0.1996603	-0.0722456	0.781549	-0.31856155	-0.027810097
1552399_a_at	0.2507677	0.20595622	0.28856993	-0.0268538	0.12132406	-0.10574126	-0.11285901	0.31425905	0.9311986	0.39664316	-0.002525568	-0.17038584
1552400_a_at	-0.24700165	0.15737486	0.4274006	0.11360359	-0.005348206	-0.26185274	0.03387046	-0.27865267	0.09321356	-0.30714273	0.36488342	0.046400547
1552401_a_at	0.028332949	0	0.08471799	0.3050642	0.22075176	0.11277652	0.19001436	-0.028634071	-0.23604393	-0.051443815	0.09652114	-0.099000454
1552402_at	-0.06834626	0.64530325	0.003321648	-0.14403605	-0.003153563	0.077168226	0.003153563	0.21321201	-0.11756468	-0.046241283	0.11024952	-0.13771915
1552405_at	-0.07296395	-0.10526371	-0.094459295	0.15458918	0.42932868	-0.07810378	0.39708662	-0.06565738	-0.17282224	-0.04734564	0.7667787	0.5796826
1552408_at	-0.24862194	0.43597484	-0.14713955	0.05306959	0.038709402	-0.25888348	0.35862827	-0.17164898	-0.003099203	0.003099442	0.597244	0.21248841
1552409_a_at	-0.032866955	0.09121752	-0.003601074	0.15035152	0.6442547	-0.04559326	0.51829195	-0.002238274	-0.20182419	0.27768707	0.347188	0.34771633
1552410_at	-0.46310973	-0.013554096	-0.58164525	0.47782993	0.31556225	-0.38057303	0.61356497	-0.09593105	-0.51826954	0.81191635	0.9621682	0.30113602
1552411_at	-0.40470982	-0.66532326	-0.4307232	0.5603404	0.7264614	0.21583843	0.73565435	-0.61757183	-0.3821473	-0.05197525	1.0977893	1.0871415
1552412_a_at	-0.16019511	0.11081195	-0.039808035	-0.00281024	0.11195445	-0.19744802	0.074783325	-0.25194	-0.2600789	0.006011248	0.37607217	0.00281024
1552414_at	-0.37573743	-0.020085812	-0.247684	0.011389971	-0.004425049	0.016739845	0.023766994	-0.17364264	-0.14629531	0.38204956	0.39942527	0.32267594
1552415_a_at	-0.06430364	-0.3064537	-0.104171515	0.20028305	0.60383415	-0.15755701	0.5585532	0.13605618	-0.42400002	-0.12840295	0.69830227	0.4397788
1552417_a_at	0.26391506	-1.2272339	0.041963577	-0.9674978	-0.046905518	-0.4802494	-0.024990082	0.34729576	0.024990082	-0.66755486	-0.7471714	0.1280036
1552418_at	-0.10104847	-0.5359719	0.00370121	0.22683764	-0.032948494	-0.00370121	0.18084478	0.10588074	0.10882139	-0.007263184	0.013792992	0.42896318
1552419_s_at	-0.41085148	-0.15207052	-0.5488796	0.050418377	0.13178968	0.019480228	0.47867823	-0.7836771	-0.48394632	-0.019480228	0.6909971	0.6403556
1552421_a_at	-0.14535809	-0.061471224	-0.03248167	0.093394995	0.17027116	0.48425436	-0.049202442	0.31338882	-0.051393986	0.15256548	0.040812016	-0.007341385
1552422_at	-0.010238647	0.35541725	0.029080868	0.035037994	-0.15753269	0.47084904	-0.010027409	-0.025314808	-0.019822598	0.5447564	1.2970519	-0.12149334
1552423_at	-0.4345603	0.42803144	0.64269304	0.011409283	0.1422286	0.25610018	-0.16850996	-0.113618374	-0.12697172	0.16967344	-0.19619703	-0.011409283
1552424_at	0.2157464	0.2520504	0.032728434	0.009411573	-0.100302935	0.014256716	-0.13132691	0.21000099	-0.011056662	0.034417868	0.07518411	-0.19372797
1552425_a_at	-0.15951037	0.30889797	0.20142698	0.008307695	0.11595011	-0.00301075	-0.0912385	-0.046863794	-0.5556886	0.004619122	0.34172058	0.012581825
1552426_a_at	0.26381302	-0.63997173	0.07898617	0.041163445	0.031746864	-0.4287157	0.4917612	-0.47607517	-0.19109821	-0.70310307	-0.11417675	0.5827942
1552427_at	0.090405464	0.16603231	0.25436926	-0.08993006	0.006838799	-0.13726139	0.02869606	-0.20322418	0.21168375	0.009283543	-0.09736061	0.026644707
1552430_at	-0.13460445	-0.05696392	0.097869635	-0.049788713	0.08666015	-0.19983721	0.0333879	-0.1136179	0.029271841	-0.11020064	0.14845705	0.25258255
1552432_at	-0.27044678	-0.08799124	-0.41273975	0.16713047	0.20506573	0.03291893	0.10075092	-0.23519754	-0.13445425	0.2221384	0.5733218	0.013054371
1552436_a_at	-0.015531063	-0.04157114	0.05208206	-0.37756228	0.07454872	0.2170043	-0.28212166	-0.04600334	-0.017833233	0.47976828	0.50494146	0.18980932
1552438_a_at	-0.25747156	-0.052333355	-0.22446203	0.06460595	0.12984061	0.09698892	0.044925928	-0.14777136	-0.02429986	0.53759885	0.33380222	0.4428649
1552439_s_at	-0.11993146	0.09655166	0.10384846	0.091319084	0.069149256	0.39577675	-0.028504372	-0.116157055	-0.01987505	0.24342966	0.026703835	-0.078157425
1552440_at	-0.085390806	-0.21679974	-0.19672585	0.16167617	0.013202429	-0.029041767	-0.002009869	-0.17715669	0.018359184	-0.11948156	0.1617403	-0.023855686
1552445_a_at	-0.1708703	-0.06335878	0.057843685	0.005783558	-0.005783796	0.40347552	0.201365	0.33801603	-0.23471403	0.13306713	0.035312653	0.09358382
1552448_a_at	-0.23195934	0.5556984	-0.3298018	0.2546513	0.14301658	-0.06921506	0.3063557	-0.04507613	-0.11981034	0.016965628	0.36126423	0.39436913
1552449_a_at	0.09644246	-0.004376411	-0.20498323	0.17280626	0.22255087	0.1292324	0.4046495	-0.083241224	0.004376411	-0.057355404	0.6187887	0.11320925
1552450_a_at	-0.46459818	-0.119344234	-0.5027559	0.004874706	0.18928242	-0.004874706	0.3292036	-0.60919905	-0.5376463	-0.27017736	0.5554657	0.17777443
1552452_at	-0.14278793	0.14161491	-0.26250696	-0.10564232	0.14823008	-0.35946608	0.09575939	0.00910759	0.053505898	0.29724002	0.01003933	0.07748413
1552453_a_at	-0.23354626	-0.063648224	-0.24692535	0.037668467	0.15410018	0.36116982	-0.07510519	-0.13259077	0.117151976	0.19032216	0.028364182	0.00773716
1552455_at	-0.3406458	-0.26261663	1.7295017	-0.5393839	-1.1959157	0.30209446	-0.25742912	1.02386	-0.11991167	0.5196991	0.8848753	0.340621
1552456_a_at	-0.33631802	0.15527153	-0.23470211	0.22511554	0.16120076	-0.012868166	0.4274919	-0.050038576	-0.56524944	-0.030474186	0.7061498	-0.030474186
1552457_a_at	0.43144655	1.083014	0.55208635	0.20809627	0.007414579	-0.1391387	0.39898157	0.55812883	2.0000973	-0.28648067	0.9228616	1.6769757
1552458_at	-0.07589364	0.07252216	0.1444807	-0.01594019	-0.014515877	0.28124237	-0.06886673	0.01382947	-0.08335161	0.2787063	0.6175983	-0.041238785
1552459_a_at	-0.038743496	0.10824585	-0.14592266	0.11630726	-0.023098469	0.09799194	0.003220081	-0.1281755	-0.01967287	0.034901142	0.12928152	0.21099234
1552461_at	-0.21003222	-0.0948863	0.098327875	-0.049585104	-0.06828451	-0.16904068	0.085944176	-0.27572513	0.26540112	0.12827492	-0.09710455	0.15937686
1552463_at	-0.3019066	0.15056825	-0.24971914	-0.02441454	0.01485467	-0.085062265	0.06008911	-0.035301447	-0.44012308	-0.12896872	0.3118403	0.02063322
1552466_x_at	-0.0713799	0.108353615	-0.16160059	-0.07976556	0.022931576	0.26339316	0.015847206	-0.19171429	0.033800602	0.2090745	0.2660842	-0.10944986
1552467_at	-0.34234	0.6450515	-0.3489585	0.12215185	-0.004273891	0.27726555	0.015133381	-2.18E-04	-0.20973206	0.29510784	0.00280571	-0.26817894
1552468_a_at	-0.39533138	-0.005208015	-0.4033165	0.14515734	0.050604343	-0.4839816	0.12581205	-0.07708025	-0.38627386	0.4720912	0.64256334	0.38082027
1552470_a_at	0.22350979	0.15132666	0.29658556	-0.139745	-0.3762827	-0.6161015	-0.067099094	0.24760818	0.36025572	-0.24621916	-0.020231247	0.1950543
1552472_a_at	0.08864975	-0.48650742	0.17477226	0.9828291	1.1593528	-0.054702282	-0.004035473	-0.20889568	-0.4098935	-1.2522573	-0.5040407	0.2156682
1552473_at	-0.37375355	0.4759984	-0.6288004	0.08656502	0.29834223	0.21088362	0.14365864	-0.5168352	-0.6281314	-0.29253578	0.9946599	-0.17440987
1552474_a_at	0.23804522	2.1363363	-0.27915478	-0.18990993	-0.17045116	0.06891823	-0.12561798	-0.32186127	0.2277689	0.4193535	0.78415585	0.23645973
1552476_s_at	-0.31411552	0.74770546	-0.11447811	-0.10871792	0.07697868	0.28171158	-0.14693451	-0.4344244	0.24083567	0.3561349	0.30373764	0.6134138
1552477_a_at	-0.16023612	-0.20251536	-0.31481838	0.024718046	0.45321655	0.039526463	-0.103224754	-0.27714133	-0.0956161	0.21130753	0.3256209	0.26931858
1552478_a_at	-0.3628602	0.11705303	-0.23162627	-0.1534195	0.10676479	-0.005173445	0.03218031	-0.105293274	-0.2175312	0.32632065	0.6690707	0.076207876
1552480_s_at	0.2962718	0.6772101	-0.34114528	2.5334132	1.0563128	0.2837062	0.19114232	0.6647222	-0.18310165	-0.27933192	-0.19552732	-0.45671654
1552481_s_at	-0.018319607	-0.9183855	0.49337816	-0.42009592	0.022394657	-0.0886302	-0.11135197	0.34057426	-0.074080944	-0.35016227	-0.016220093	-0.32460046
1552482_at	-0.19120741	-0.015412331	-0.25661087	0.54680014	-0.012153149	-0.2778492	-0.030799866	-0.5615587	0.10970974	0.80177736	0.6694913	0.15227938
1552484_at	-0.39480972	0.29889584	-0.2987094	0.2574401	0.44891024	0.38234854	-0.04918623	-0.23537397	-0.48761702	0.303133	0.93941927	0.2579975
1552485_at	0.004575253	-1.5398521	0.6133423	0.3769641	0.79393387	-0.19956064	0.30084038	-0.26172543	-0.004574776	-1.8200092	-1.7994127	0.28414297
1552486_s_at	-0.15359116	-0.99438715	0.93716764	0.51431084	0.46288252	-0.24298096	0.023237228	-0.47940397	0.07251692	-1.1174126	-1.120748	-0.023237228
1552487_a_at	0.056136608	-0.02191639	-0.041621685	-0.12696505	-0.04064083	0.19000101	-0.03515196	0.59848976	-0.25607848	0.37872505	0.036177635	0.02498436
1552489_s_at	-0.019293785	-0.13369775	0.3403859	-1.47E-04	-0.005199909	0.019029617	-0.01227808	0.009534836	-0.18967032	0.20035338	-0.10135317	0.032026768
1552490_at	-0.17615986	0.23075104	-0.16130781	0.043627977	0.20219374	0.03205633	0.04525733	-0.39367056	-0.21173382	0.1018281	0.7040646	0.12985563
1552491_at	-0.25303268	1.8633342	-0.49893093	0.15375662	-0.0770998	0.39122963	0.29758978	-0.11699915	-0.46395016	-0.30070496	0.27985716	-0.007200718
1552493_s_at	-0.17131138	-0.07241917	0.0122118	0.04339981	-0.17307615	0.29140043	0.009262323	-0.00731492	0.05322075	0.3427186	0.33210564	-0.25839853
1552494_at	-0.10023379	-0.007902622	-0.19724989	0.19653606	0.3963294	0.4003806	0.24629259	-0.10904288	-0.089553595	-0.037970304	0.14740801	0.42294025
1552496_a_at	-0.022037745	0.1357944	-0.2835002	-0.11060047	0.16639686	0.022037745	-0.112161875	0.0484035	0.9790826	0.4825847	0.25462174	0.102240324
1552497_a_at	0.22130966	0.39670944	0.3190136	0.10635376	-0.077329636	-0.682384	0.20111275	-0.39943075	-0.63756037	-0.52288246	0.07733011	-0.3478365
1552498_at	-0.19513798	0.10299015	-0.23566842	-0.0899961	0.09710598	0.22454023	-0.057709932	0.008671045	-0.2721231	0.25852323	0.91310334	0.10049057
1552499_a_at	0.12260437	0.23335409	-0.2772565	0.001384735	-0.06886673	-0.07846594	0.4609995	0.5421524	0.006203651	-0.10677481	0.36760426	0.30864954
1552501_a_at	0.037870884	0.4801774	-0.2995391	-0.09556055	0.10778761	1.2147069	0.13623619	-0.52486515	-0.11778355	0.26889324	0.17852783	-0.16412878
1552502_s_at	0.23875809	-0.13312578	0.16173887	0.24903965	0.15262938	-0.10694575	-0.11644316	0.2735877	-0.17518854	-0.14597297	-0.05090356	-0.028680563
1552503_at	-0.22849846	-0.21210122	-0.14646506	0.19613457	0.5743575	-0.07852268	0.2996354	-0.41081452	-0.48574185	0.033286333	0.61642027	0.46580744
1552504_a_at	-0.24394989	0.9151788	-0.03495264	0.17280293	0.11378813	0.49590445	-0.04398918	0.023713589	-0.2623291	0.5518379	0.9547157	-0.32313538
1552506_at	-0.003120661	0.2276864	-0.60926366	0.13495731	0.32921457	-0.02734375	0.17841244	-0.5546169	-0.38374662	0.46316862	0.7321167	0.18537664
1552507_at	1.2338052	-0.9189191	-0.16896963	0.16734648	0.2071743	-0.5881438	-0.66765356	0.81729174	0.052831173	-0.07757425	0.42942476	0.4081893
1552508_at	1.3212624	-1.1202221	0.28676844	-0.49968815	0.31897497	-0.2794137	-0.5776806	0.33040047	-0.24277687	0.039087296	0.33126926	0.40505505
1552509_a_at	0.2694497	1.0449557	-0.58391047	-0.24130249	-0.37309694	2.121841	0.3085332	-0.56654596	2.0515656	-0.24370337	1.0708795	0.12515402
1552510_at	-0.3593521	0.103476524	-0.44046688	0.17100334	0.15933228	0.026295662	-0.06673527	-0.2424221	-0.50931454	0.4250946	0.61812496	-0.014644623
1552511_a_at	-0.183748	-0.14560795	0.09492445	-0.005049944	-0.17132473	0.29495215	0.017975569	-0.044840813	0.11290622	0.041914225	0.23773694	0.3770945
1552514_at	0.08287883	-0.21132112	-0.002267361	-0.25888395	-0.2125144	0.17895699	-0.15038872	-0.09020591	0.39170647	-0.14396667	-0.012052536	0.49095488
1552515_at	-0.065835	0.27340317	-0.2776289	0.081925154	0.19051814	0.31699228	0.13767695	-0.30363512	-0.12730503	-0.2545681	0.17222404	-0.084718704
1552516_a_at	-0.17602491	0.10674143	0.33159876	-0.50187445	0.29161596	0.129735	-0.45607996	-0.5950885	-0.22451448	0.3289976	-0.21159124	0.06058407
1552518_s_at	0.17746258	0.4159317	0.15818882	-0.007495642	-0.5115695	-0.7488313	-0.6511061	0.08595443	0.27270794	0.26446915	-0.37884808	-0.18524384
1552519_at	0.72031164	2.2716074	-0.61906767	-0.35628748	-0.5131984	4.1542287	0.27569914	-0.6143365	2.624002	-0.1514411	0.84911346	0.11947012
1552520_at	-0.11064339	0.091103554	-0.18643975	0.05208087	0.008321285	0.24159908	-0.05265808	-0.13216567	-0.17899275	-0.11619449	0.18678236	0.058465242
1552521_a_at	-0.08264065	-0.23730588	0.00545907	0.009154081	-0.11932707	0.13070655	-0.1824212	-0.03412223	0.04469037	0.39170885	-0.00545907	-0.18258095
1552522_at	-0.09469223	0.15220904	-0.080368996	-0.095403194	0.009661198	0.16822672	-0.012533665	-0.16185713	-0.24348807	0.20028877	0.30685997	0.12798333
1552523_a_at	-0.068776846	0.06844163	-0.049060106	-0.19282866	0.04412198	-0.31614566	-0.048178196	-0.12452221	0.11360073	0.4471364	0.43023777	0.43301892
1552524_at	-0.26274586	-0.186028	-0.29086018	0.2549734	0.3025036	0.20830822	0.5204716	-0.11277723	-0.24688244	0.009135723	0.63369083	-0.009135723
1552526_at	-0.109158754	0.311018	-0.37560797	0.2649269	0.41905403	0.31353664	0.51311874	-0.05905676	-0.45450568	0.029738426	0.35409927	0.42990828
1552528_at	-0.053627968	0.5034518	-0.033934116	0.12320614	-0.1116066	0.34362364	0.038537025	0.10464096	-0.0774107	-0.029772758	0.5044284	-0.09434128
1552531_a_at	-0.085437775	-0.08680415	-0.31131124	0.21049523	0.33191252	-0.22497082	0.46354485	0.011514902	-0.15082121	0.26417518	-0.011515141	0.11156869
1552532_a_at	-0.12981868	0.08861685	0.10229182	-0.114851	0.13242245	0.03048873	0.29892063	0.012046337	0.29266334	-0.16593647	-0.003966808	-0.09541154
1552535_at	-0.35528278	-0.04829073	-0.43981457	0.0960803	0.12477541	0.091089725	0.04829073	-0.108608246	-0.35927773	0.1519413	0.7299857	0.2879882
1552536_at	-0.3004012	0.32042694	0.017966747	0.6833997	-0.005417347	-0.011258125	-0.022863865	-0.38131332	-0.54151344	0.08593607	-0.024294853	0.005417347
1552538_a_at	0.07646823	0.29966545	0.6479635	-0.045675755	-0.027848244	-0.25574517	-0.1738565	-0.15134907	-0.32270432	0.32890654	0.12374067	0.005988598
1552540_s_at	0.02092266	0.6149211	0.025515556	-0.2568264	-0.19974422	0.00976944	-0.13021135	0.013110638	0.17680883	-0.25386715	0.46525192	0.36808586
1552541_at	-0.37429857	0.33186913	-0.5638571	-0.06364155	0.69101334	0.062072754	-0.002615452	-0.19715977	-0.35459852	0.212852	0.44802904	0.19119406
1552542_s_at	-0.01440382	0.01440382	0.5020528	0.27083874	1.3927469	-0.15157223	-0.2577467	0.27830887	-0.07101059	-0.7048669	-0.34272575	-0.034450054
1552543_a_at	0.2334261	-0.07757974	-0.19896793	-0.08296037	0.16339374	-7.22E-04	0.40101528	0.57229376	-0.17086649	1.1657033	0.5990267	0.1849916
1552544_at	-0.4826448	-0.044060946	-0.33385348	0.044060946	0.1920662	-0.05938363	0.5223882	0.121701	-0.45695853	-0.30105162	0.4104507	0.48820615
1552546_a_at	-0.05525112	-0.010216951	-0.2141285	-0.29292846	-0.0317688	0.2889068	-0.034691095	0.020983458	-0.31769204	0.1307013	0.13862729	-0.015380383
1552548_at	-0.28989553	-0.006250382	-0.019505978	0.3581004	0.024770975	0.49864578	0.5121722	-0.21276665	-0.060292006	0.53474617	0.6795008	0.006250382
1552549_a_at	-0.58929014	0.06702471	-0.5103164	0.042192936	0.32093954	0.31176424	-0.021265507	-0.35952425	-0.42782784	0.02808094	0.5957794	0.054966927
1552552_s_at	-0.01328516	0.1938827	-0.07744908	0.104398966	0.555151	-0.23350811	0.33280206	0.14118862	-0.06967473	0.40768075	-0.10870242	-0.001536846
1552553_a_at	-0.09002972	0.51061344	0.5843587	1.480689	2.4174871	-0.23057699	0.5116682	-0.57704544	0.49634075	-1.016489	-0.35092163	0.29643726
1552554_a_at	-0.22715735	0.049353123	0.40016222	-0.047293663	0.8639631	0.10313654	-0.002266169	-0.35491943	0.36488056	0.003266096	0.28211498	0.37870002
1552555_at	-0.05370903	0.5641775	-0.2920003	0.07651901	0.26589394	0.37307215	0.005214691	-0.4067855	-0.12192249	0.22188663	0.39384794	0.30661726
1552557_a_at	0.003079414	-0.36593962	-4.92E-04	-0.10692215	-0.20102096	0.109651804	-0.10021758	-0.15291667	4.92E-04	0.5519533	-0.3852291	0.9940853
1552558_a_at	-0.18800116	0.24165726	-0.3735528	-0.047279358	0.4461832	0.33008718	-0.031285286	-0.38154173	-0.29401064	0.088881016	0.6539278	-0.17749357
1552559_a_at	-0.36560225	0.2074132	-0.46613526	-0.103262424	0.29775	0.19004154	0.047548294	-0.31533813	-0.6062114	0.08718443	0.80238056	-0.08295536
1552562_at	0.4498744	-0.1368308	0.025460243	-0.26845932	-0.029149055	-0.2061081	-0.22622156	-0.025460243	0.28372145	0.2630763	0.25539732	0.3499775
1552563_a_at	-0.13763332	0.07029343	-0.09641361	-0.05262232	-0.03253317	0.6318431	0.001946926	0.005643845	-0.20671654	0.11767101	0.027348518	-0.09856653
1552564_at	-0.082988024	0.14432025	-0.006504774	-0.052746773	-0.2636342	0.5017996	-0.21193719	0.109481096	0.23152423	0.9129591	-0.08983207	-0.16388774
1552566_at	-0.3093784	-0.19094181	4.81E-04	-0.012043476	0.15129995	-4.81E-04	0.19005728	-0.24690938	0.48561144	0.69856405	0.7215705	-0.1600194
1552568_at	-0.45735335	-0.064828396	-0.51609707	0.048551798	0.20455575	-0.40183425	0.2696874	-0.3026333	-0.658901	0.048268557	0.58559585	0.002876997
1552569_a_at	-0.12452698	0.23341227	-0.012797356	-0.11603975	0.21863365	0.13134956	9.63E-04	-0.11866808	-0.20691729	0.18436146	0.16126108	0.09409428
1552570_at	-0.049446106	0.03515649	-0.2253058	-0.019842386	0.015829563	0.009886742	0.11001229	-0.2094891	-0.09717131	0.6922972	0.6167371	0.048187017
1552572_a_at	0.23361373	0.14557123	0.053183556	-0.17213416	-0.30926657	0.038646698	-0.07779431	0.11631322	0.06910181	0.17972326	-0.16394424	0.11899996
1552573_s_at	0.110150576	0.6291249	-0.1128149	-0.23632121	-0.18503666	0.05270934	-0.024216413	-0.118443966	0.5281012	0.1708386	0.22183728	-0.023503304
1552575_a_at	0.21508121	-0.08804846	0.051411152	-0.40911174	-0.18668175	0.29152393	0.12401533	-0.9065871	0.09288883	0.12237215	-0.05141139	0.5154886
1552576_at	-0.23780632	0.20936108	-0.03451681	0.1273694	0.020842552	-0.31543708	0.08771181	0.0989275	-0.306602	0.015795708	0.27333355	0.33215237
1552578_a_at	-0.14605427	0.1943419	-0.1927886	0.001751185	0.055121183	-5.33E-04	0.034994602	5.33E-04	0.20213032	-0.2807865	0.17337084	-0.060840607
1552579_a_at	-0.19359446	-0.24183488	0.019408464	0.37907934	0.5425782	-0.15087843	0.082580805	-0.34854054	-0.7127614	0.13304996	-0.064165115	0.5768504
1552580_at	-0.08137393	-0.10297179	-0.0512321	-0.08047533	0.41370893	0.3060243	0.36357856	-0.03403592	-0.07987118	0.41658425	-0.09993625	-0.013580084
1552582_at	-0.0483191	-0.16817784	0.23041248	0.059225798	0.14666915	0.26609778	0.07847953	0.100706816	-0.30392075	-0.054506063	0.06618643	-0.23421645
1552583_s_at	-0.3619008	0.096440315	-0.056772232	0.056492805	0.3175869	-0.20506024	0.119962215	-0.007523537	0.16153765	-0.13888097	0.1090796	0.4219103
1552584_at	0.13057518	0.38206816	0.98857546	0.58382654	0.5144987	-0.25206375	0.3789754	-0.5037966	-0.9228587	-1.1952939	-0.96626425	-0.6969085
1552585_s_at	-0.20184541	-0.0629549	0.061211586	0.1408987	0.022486925	-0.033051252	0.03288746	-0.18792844	-0.0257833	0.30160928	0.16989446	0.028247356
1552586_at	-0.16656303	-0.48860884	-0.4171157	0.06305504	0.2678938	0.31251526	0.07576704	-0.29174542	-0.55377245	0.23692179	0.8478317	0.10560608
1552587_at	-0.047161818	0.2194314	-0.013557434	0.10919237	-0.01121068	-0.010023594	0.08086324	0.173872	-0.07640147	-0.09546471	0.20672464	0.14429665
1552588_a_at	-0.19267845	-0.039765835	-0.2871747	0.37024784	0.11637974	0.091818094	-0.024097204	-0.19861174	0.025954247	-0.087118864	0.257349	0.19412923
1552590_a_at	-0.046514034	-0.002138376	-0.12237406	0.05936718	0.41624928	0.27475858	0.052862644	0.038237095	-0.29182053	0.38604188	0.16639185	0.02366352
1552592_at	0.03363204	0.29250407	0.004539728	-0.027773857	-0.038885593	0.13028336	4.05E-04	-0.009355545	-4.05E-04	0.07322335	0.28481507	-0.06542683
1552594_at	-0.06691742	0.23273993	-0.23213291	0.01730442	-0.046334743	0.18113899	-0.006083965	-0.022099495	0.006083965	0.6979723	0.16943741	-0.08561516
1552596_at	-0.3615451	0.15179777	0.023756504	0.010696411	-0.12135029	-0.13145018	0.03848028	-0.17511415	-0.63083744	0.073735714	0.44680405	-0.030166626
1552598_at	-0.17205024	-0.09057045	-0.32451606	0.044739246	0.04407358	-0.07030487	0.20505905	-0.21953464	-0.6154597	0.2308402	0.53502655	0.33086014
1552599_at	-0.015291214	0.36292887	-0.15723157	0.17334652	0.59349537	0.12829709	0.21057439	-0.050831318	0.015291214	-0.25067973	0.5382292	0.46261144
1552602_at	-0.39143944	0.23593855	-0.19546938	-0.057311535	-0.0774889	0.46192074	-0.027003288	-0.16944218	-0.09069681	0.8167095	0.99503803	0.027003288
1552604_at	-0.033704042	0.07900357	-0.003148556	-0.17441273	-0.1902926	0.8044791	-0.019703627	0.02287054	0.003148556	0.8865833	0.10222626	0.07980585
1552605_s_at	-0.22367406	0.055711985	-0.29156733	0.10202098	-3.29E-04	-0.084359646	0.27399516	-0.3036847	-0.4217806	0.2710204	0.56189513	-0.07032299
1552607_at	0.17591166	-0.066352844	-0.13155866	0.08229017	0.105404854	-0.033323288	0.07752371	-0.3335147	-0.11537576	0.34724307	0.5660031	-0.09928703
1552608_at	0.048051834	0.04338789	-0.23229313	0.014166594	0.23775959	-0.046137094	0.446733	-0.014166594	-0.16566968	0.035523415	0.23519373	-0.13450146
1552609_s_at	0.004691601	-0.15910316	-0.22725892	0.09578824	0.21830034	-0.011680365	0.2122693	-0.004691601	0.040884018	-0.07552409	0.28636003	0.017022848
1552610_a_at	0.0777998	-1.1091614	0.27611542	-1.010869	-0.24101067	0.026763916	-0.8107109	0.30229187	0.19786358	-0.023682594	-0.9369774	-0.5825844
1552611_a_at	0.03518486	0.3700657	-0.2734251	0.6693182	-0.19733715	0.14136314	-0.79733276	0.25240993	-0.13729572	-0.22926998	-0.7860842	-0.9967766
1552612_at	0.09198427	-0.85563564	0.745214	-0.31073236	0.5383544	-0.029428482	-0.7040734	0.18319273	0.25365257	-0.6590986	-0.88992596	-0.1020627
1552613_s_at	0.22561836	-1.1586237	0.78862715	-0.13149309	0.7520256	-0.7128048	-0.38565063	0.21004677	-0.09858656	-1.5068669	-1.6118436	0.006468773
1552615_at	-0.026062489	0.44533205	-0.21396351	-0.20093536	-0.11794758	1.1226778	-0.15020609	-0.17461252	0.62572575	-0.43492842	0.21919727	0.2959566
1552616_a_at	0.44360018	1.1864429	0.118451595	-0.38488674	-0.25191402	2.71063	-0.5527046	-0.7047937	1.2680669	0.47071123	0.21381378	0.07012844
1552617_a_at	0.30024242	-0.6332011	0.45987797	0.07709885	0.29819012	-0.5888076	-0.0731473	0.117295265	0.1690607	-0.49355316	-0.89105606	-0.027825832
1552618_at	0.065463066	-0.38961124	0.4268775	0.5694504	0.7666292	0.002710819	0.026645184	-0.35607386	0.40307045	-0.36937714	-0.103755	0.15631104
1552619_a_at	1.022409	-1.139133	0.59998655	-0.23663473	1.0096693	-1.2104211	-0.17175817	1.8228493	0.2060132	-0.9026184	-1.9012992	0.18574286
1552620_at	-0.7425256	0.41529322	-0.48828506	0.004650593	0.2515874	0.3570056	0.12342596	-0.54644585	-0.5996947	0.3700428	0.72803307	-0.11227417
1552621_at	-0.046276093	-0.095383644	0.31634235	0.14569378	-0.34512043	-0.04235363	-0.51431227	-0.50059223	0.46125793	-0.200243	-1.0881996	0.15126514
1552622_s_at	-0.21333313	-0.3693428	0.3118291	0.07216883	-0.69553804	0.1126461	-0.6764927	-0.41928387	0.40327215	-0.014809608	-1.0393472	-0.06360102
1552623_at	0.08520985	0.9291787	-0.2286911	0.5559039	0.85107374	-0.7968826	0.2458129	0.68021536	-0.578907	-0.4020505	-0.28329802	-0.7994957
1552625_a_at	0.41084433	-0.98730946	0.21364594	-0.39012527	-0.002257824	0.002258301	0.26064634	0.39649677	0.328928	-1.1006536	-1.4914913	-0.06932402
1552626_a_at	-0.80197763	-0.4070959	1.184845	1.3183417	0.504673	-0.72868013	0.24389553	-0.014741421	-0.92149734	3.29E-04	-3.29E-04	-0.09666538
1552627_a_at	0.39991808	-0.9191518	0.3766141	-0.67189646	-0.6881571	-0.45930672	-0.5158682	0.016501904	0.9955039	0.03211832	-0.43682146	0.2205615
1552628_a_at	0.011016846	-0.18303394	0.13043785	0.25768661	0.22318554	-0.2289896	5.09E-04	-0.1966343	-0.100167274	0.001396179	-0.34734726	-0.05887699
1552629_a_at	0.22146153	0.01990366	-0.12309337	0.08041024	0.26225996	-0.47787166	0.027446747	5.28E-04	-0.30350947	0.1189785	0.89250326	-0.071109295
1552630_a_at	-0.011798859	0.6291504	0.06828117	0.16749573	-0.14307117	0.16198492	0.041551113	0.43086052	-0.39572906	-0.097658634	-0.13945913	-0.21357203
1552631_a_at	5.08E-04	0.09983683	-0.005627155	0.14435244	-0.41983318	0.72903776	-0.27208138	0.24701214	0.17830133	0.84101915	-0.06145382	-0.5112715
1552632_a_at	-0.30265856	-0.31511164	-0.08551359	0.01804781	0.20609999	0.07724619	-0.17144871	-0.1420846	0.46882582	-0.09099722	-0.117768764	0.63307047
1552633_at	0.021191597	-0.2851386	-0.1528511	0.16261768	0.3402567	0.16062021	0.11333561	-0.1614809	-0.43750763	-0.42110538	-0.24532509	-0.094027996
1552634_a_at	0.208251	0.47993517	0.17690086	0.099722385	0.25818205	-0.48917675	0.16020155	-0.48409224	-0.2538066	-0.03296137	-0.23471498	-0.47252178
1552637_at	-0.46054006	0.26458645	-0.13796568	0.008441448	0.06747174	0.011378765	0.060245752	0.004099369	-0.43763876	-0.10463452	0.36933374	-0.006531715
1552639_at	-0.102443695	0.07831383	-0.17322159	0.30429602	0.7674451	0.032168865	0.2731223	0.14843321	-0.5217118	-0.30293512	0.10056734	-0.28028536
1552641_s_at	0.18209505	0.19149971	-0.33662844	0.10285807	0.34058905	0.16077662	0.159019	0.09002018	0.11635876	-0.077857494	-0.23509407	-0.14240456
1552643_at	0.40474606	-0.07299757	0.04883766	-0.1920147	-0.040895462	-0.19337559	0.23261118	0.34258795	0.32404137	0.17929554	-0.122737885	-0.14086533
1552644_a_at	0.45887804	-0.5136342	0.4986844	-0.18613482	-0.0204072	0.3506465	-0.2274847	0.4839368	0.009509563	-0.15670729	-0.15377855	-0.7412839
1552646_at	-0.20112896	0.23394823	-0.1320529	-0.305789	-0.063382626	0.17838812	-0.009137154	-0.17082691	0.11461115	0.48266172	0.566051	0.43319654
1552648_a_at	0.48576975	0.006103516	0.6615944	0.15786791	0.3146758	-0.047240257	-0.27907372	0.32738495	-0.055666447	-0.56567	-0.38283014	-0.31995392
1552649_a_at	0.025588036	-0.16428137	-0.08932781	-0.031938553	0.5817127	0.6044421	-0.22593975	-0.14761972	-0.18150425	0.02533102	-0.10009289	-0.23034286
1552651_a_at	-0.24015713	-0.001338482	0.0449872	0.15607738	-0.107666016	-0.002723694	-0.04631567	0.001338482	-0.2582016	0.2169962	0.7505255	0.0782671
1552652_at	-0.021454334	0.21154976	0.002130508	0.04494047	-0.1601491	-0.12437391	0.013681889	-0.030488014	0.30056334	0.19845152	-0.13944387	0.009428501
1552656_s_at	0.15312338	-0.56600475	0.18847418	-0.14903784	0.001344681	0.2726245	-0.2451973	-0.5382509	-0.001344681	0.42939663	-0.032613754	0.18698883
1552657_a_at	-0.18573666	0.2506504	-0.4138975	0.022284985	0.021825314	0.52310944	0.32569695	0.029132366	-0.4722557	0.5064082	0.676178	-0.055349827
1552658_a_at	0.021443605	0.27481532	0.16665053	-0.19940782	-0.17107105	0.4957142	-0.30737424	0.4506433	0.14059448	-0.021538734	-0.18663812	-0.008771658
1552660_a_at	0.005858898	-1.0763807	0.15629005	-1.213737	-0.34762287	-0.12507486	-0.2661729	0.2724018	-0.12129402	0.004803658	-0.6143141	0.006601811
1552661_at	0.06470704	-0.22555923	-0.026794434	-0.1097095	-0.006273508	0.36682248	-0.16039443	0.06600976	0.017008066	0.3212123	-0.07111788	0.036892414
1552662_a_at	-0.04916215	-0.15096521	0.018262863	-0.1290462	0.060409546	0.2133398	0.074848175	-0.064052105	-0.026664257	-0.27442217	0.7751694	0.35601425
1552663_a_at	-0.35561705	-0.44783497	-0.40519476	-0.022191048	0.022191048	-0.03446865	0.04188347	-0.48856163	0.1372137	0.59516144	0.3672843	0.35555267
1552664_at	0.20656729	-0.30388927	0.002782345	0.32281303	0.35932302	0.45850706	-0.06343889	-0.60454893	-0.15247631	-0.48832893	0.27414608	0.02607727
1552665_at	0.08517456	0.29708767	-0.23841333	-0.19325924	-0.11502123	0.7703705	-0.17629147	0.09771347	-0.06616402	0.0825758	0.9089532	0.09848356
1552666_a_at	-0.14618468	-0.15099072	-0.011365175	-0.001911402	0.06402302	-0.06405234	0.002436638	0.4251058	-0.25608706	-0.027133942	0.14628696	-0.14437556
1552667_a_at	0.48982096	0.20786	0.24311543	-0.23376179	0.20265388	0.6358142	-0.42387724	0.46846247	-0.020819187	-0.15764046	-0.7422848	-0.1834774
1552669_at	-0.43208385	0.2110219	-0.4591341	-0.05655718	0.23990345	0.32449913	0.062540054	-0.29572582	-0.116861105	-0.024252415	0.2182622	0.12863398
1552670_a_at	0.14473248	-0.5319238	-0.021673203	-0.19130898	1.564177	0.2209177	0.026852608	-0.26777315	0.01252842	-0.014601707	-0.25695324	-0.13066387
1552671_a_at	-0.060685396	0.6636319	0.28092718	0.10674882	0.046022892	-0.36618114	-0.010172844	-0.14316654	-0.01840949	0.23138237	0.008506537	-0.20159602
1552672_a_at	-0.004360199	-0.012610912	-0.46329546	0.18084526	0.124420166	-0.1546011	0.30417395	-0.15126419	-0.42498827	0.29214144	0.81066704	0.5309129
1552673_at	-0.19061136	0.12656617	-0.2053349	-0.0279634	-0.014549494	0.05660987	0.11314297	-0.22620893	-0.10814452	0.51299	0.19950104	0.20949745
1552674_at	-0.24169683	0.18671465	0.028391838	0.09056878	-0.02750969	0.4553783	0.095419884	0.09025216	-0.039658546	0.1721878	0.3167069	-0.12295532
1552675_at	0.121031046	0.13243103	-0.19191718	-0.01495409	0.15118146	-0.12195277	-0.077433825	0.064808846	-0.06553078	-0.10338235	0.13788843	-0.09413719
1552676_at	-0.5037918	-0.3545103	-0.5475583	0.33388805	0.15310383	0.011837959	0.06142044	-0.60427165	-0.23981905	0.11211109	0.09644079	0.009580135
1552677_a_at	-0.1625514	-0.33803225	0.2419548	-0.18547583	-0.13606596	-0.19894886	-0.42493582	0.2667966	0.009664059	0.28207254	-0.3178773	0.0578804
1552678_a_at	0.08212757	-0.31964064	0.31741428	-0.32711077	-0.15920115	0.011267185	-0.09786081	-0.30512524	0.02416706	-0.58383894	-0.41977406	0.39363623
1552680_a_at	0.26226878	1.0379977	-0.067126274	0.89495134	0.03245163	-0.113367796	-0.026006222	0.66945577	-0.051714182	-0.20476937	-0.10247207	0.02600646
1552682_a_at	-0.23851681	-0.14795089	0.20499063	0.12004471	-0.26103735	-0.29650402	0.024604559	0.09862542	-0.03362012	0.093544245	0.09126973	-0.06527901
1552684_a_at	0.1452322	0.15721893	0.29916763	0.04489994	0.061891317	-0.3769846	-0.05493307	-0.07734895	0.2361803	-0.37996292	0.11765289	0.36082125
1552685_a_at	-0.3068123	-0.3301158	-0.14380836	-0.2859869	0.15766096	-0.04099226	0.058818817	-0.15311289	0.16217518	-0.024077415	-0.075615406	0.29265547
1552686_at	-0.37645507	0.41909122	-0.38753295	0.15495491	-0.00965023	0.7340226	0.024102688	-0.05673504	-0.11428499	0.2157669	1.15939	0.04160452
1552687_a_at	-0.306381	0.5050781	0.19832253	0.014372587	0.17533898	0.47674203	0.23611403	-0.081930876	-0.37795424	0.041424036	0.2397964	-0.072868824
1552689_at	-0.32370138	-0.1873951	-0.37227678	-0.007643223	0.243536	0.16597223	0.34094667	-0.22031927	-0.046488285	-0.28056955	0.8178668	0.2568221
1552690_a_at	-0.0458889	-0.45795488	0.59661484	0.050745487	0.38984966	-0.3725295	-0.11592102	-0.17643213	0.52603817	-0.10177231	0.049494267	0.082006454
1552691_at	-0.07993603	-0.4502511	0.51972675	1.1975112	1.2055807	-1.1766706	0.38268852	-1.042788	0.14434576	-0.61539364	-0.37486315	0.94607115
1552693_at	-0.0994885	0.311311	-0.05208969	-0.007550716	0.007550716	0.028252125	-0.027041674	0.16483235	0.28947878	0.5985999	-0.43676686	-0.07759929
1552694_at	-0.01386261	-0.028499365	0.01386261	-0.18086052	-0.26823974	0.30710983	-0.16326857	0.42139506	0.39585567	0.083841324	-0.18248653	-0.19340539
1552695_a_at	-0.008583069	-0.11973858	-0.1279149	0.16519165	0.10914326	-0.21597958	0.04683256	-0.3298788	0.26213074	-0.007207394	0.29948807	0.38792372
1552696_at	0.1457696	0.79720163	-0.06929541	-0.22445726	-0.2428689	0.30965018	-0.29030752	0.020787	0.2068317	0.003454447	-0.2730775	-0.040737867
1552698_at	-8.37E-04	-0.083418846	0.39509153	-0.06545496	-0.29034567	0.1024313	8.37E-04	0.10982895	-0.04356098	-0.5166497	0.6627097	0.3465333
1552701_a_at	0.25852108	0.19310856	0.7190237	0.93594456	1.2604342	0.03242302	0.40065098	-0.961956	-0.645174	-1.3208961	-0.7477007	-1.2036629
1552703_s_at	0.25215244	-0.72582006	0.87636566	1.1649818	1.5185537	-0.7005644	0.9082861	-0.67353296	-0.12765932	-1.6323967	-1.0013256	0.022968292
1552705_at	0.021686554	-0.03595662	0.27404714	-0.10392928	-0.22511148	0.11392474	-0.06711388	-0.1535654	-0.08498883	-0.017040253	-0.1582458	0.25422907
1552708_a_at	-0.014366388	-0.08604741	0.28871083	-0.09709048	-0.034761906	-0.04295373	0.10580468	-0.1581688	0.02237606	0.10335922	0.08721924	0.23512888
1552711_a_at	-0.02480936	-0.048890114	0.033517838	-0.5970001	-0.5573578	-0.19617558	0.0754118	-0.04908228	0.25341892	0.2665925	0.13163328	0.057203293
1552712_a_at	-0.16792345	0.16265774	0.009093285	0.10701704	-0.16227818	0.45329285	-0.034440994	0.08538437	0.06195402	-0.009093285	-0.30071115	-0.30759478
1552713_a_at	-0.17441964	0.5407295	-0.5691006	-0.2704823	0.9739704	0.3993616	0.04953289	-0.36625075	-0.22915721	-0.007429123	0.30580807	0.007429361
1552714_at	-0.056982756	0.47856355	0.01566577	-0.017804146	0.08583236	0.2700491	0.05283737	9.16E-04	-0.50303864	0.35860014	0.62584066	-9.17E-04
1552715_a_at	-0.10072732	-0.08701658	0.004085541	-0.060290813	0.24619055	0.203727	0.026899576	-0.01249671	-0.07348037	0.15547395	0.09250283	0.11079645
1552716_at	0.020497799	-0.035287857	0.06970835	-0.4528613	-0.49800968	-0.34432507	-0.23335266	0.32889366	0.43561172	0.28463888	-0.3857193	0.046927452
1552717_s_at	0.2654233	-0.23426914	0.40961695	-0.4441738	0.22373676	-0.24567795	-0.72064877	0.10217905	0.12078571	-0.22665596	-1.4051232	-0.008345604
1552718_at	-0.22775602	2.62E-04	-0.23928499	0.44530058	0.1932702	0.05973053	0.06914663	-0.22643995	-0.61360884	-0.069401264	0.75399923	0.57502985
1552719_at	-0.21086407	-0.006971359	0.006971359	0.1015811	-0.4873829	-0.42592716	0.057231903	0.27847433	0.12497425	-0.90207815	-0.29503536	-0.08268404
1552721_a_at	0.1429596	0.009857893	-0.41392732	-0.2490983	-0.007941008	0.646801	-0.21607757	-0.2803588	0.41398716	0.38661146	0.24593878	-0.02108407
1552722_at	0.05351591	0.2958696	-0.022861242	-0.18891406	-1.13E-04	0.22530103	-0.11030388	1.13E-04	0.0254817	0.32632494	0.034468174	0.006187677
1552724_at	-0.08977413	0.27041292	-0.20251465	-0.30950165	0.12463617	0.4986639	0.122793674	-0.21936083	0.58420706	0.035001755	0.38651514	0.32951975
1552725_s_at	-0.15569448	-0.25977993	-0.001846075	-0.010458946	0.20701385	0.5527606	0.029116869	-0.29228687	-0.18370295	0.1898396	0.15703583	0.22084665
1552726_at	-0.37534142	-0.2488718	-0.28325224	-0.18155813	-0.3658023	-0.5960307	-0.040631294	0.16707087	0.83961964	-0.25083923	0.11526346	0.69113255
1552727_s_at	-0.20705605	-0.80219555	-0.89634514	-1.6199121	-1.9424253	-0.7384367	-0.26859856	0.052921295	0.5580845	0.029408932	0.12645817	1.1512594
1552729_at	-0.009871006	0.4396925	-0.13482761	0.06847286	0.09603548	0.5840955	-0.04314041	-0.003276348	-0.16273594	0.67035055	0.7170806	0.26723528
1552730_at	-0.046462536	0.35039163	-0.14689207	-0.06696987	0.08036065	-0.20288157	-0.19279146	0.3209114	0.26443863	0.42116165	0.048547268	0.046462297
1552731_at	-0.16781831	1.756186	-0.0616827	-0.019789219	0.11271167	-0.16288829	0.13035727	0.107396126	-0.14309168	-0.10482836	0.045559883	0.021787643
1552732_at	-0.07382846	5.246149	-0.06253123	-0.056396723	-0.03420329	0.062047243	-0.04478264	-0.001307249	0.081165075	-0.05846238	0.18233514	0.04809165
1552733_at	-0.024459362	-0.51013184	-0.15476608	-0.65888166	-1.2818222	-0.27285004	-0.056761265	-0.36426306	0.47148228	-0.06583166	0.37090206	0.3828535
1552734_at	0.23236394	-0.20983744	-0.2057116	-0.07614946	0.21353841	-0.4171524	-0.3927362	-0.027201891	0.21490383	0.08384657	0.09892559	-0.029907942
1552735_at	-0.17903328	-0.034739017	-0.013696671	-0.10647583	-0.14363384	0.013696671	0.06813049	0.30407047	0.56026936	0.7161908	0.8815751	0.23858023
1552736_a_at	-0.17581558	-0.035001516	-0.30675316	0.24898672	0.26588607	-0.030349493	0.15453267	-0.16840982	-0.010344029	0.27388668	0.09755397	0.01034379
1552737_s_at	0.5581074	0.0837059	0.111310005	0.013145924	0.4403677	-0.04330206	-0.4734106	-0.20659113	0.55634785	0.5393901	0.12346983	-0.013145924
1552738_a_at	-0.37690854	-0.35730624	0.6228192	0.2589283	0.44355392	-0.13504887	0.014225245	-0.25907898	-0.67915726	0.057197332	0.14898014	0.067864895
1552739_s_at	-0.426198	-0.8344221	0.004082203	-0.57149553	0.07148695	-0.19209003	0.2152338	0.31105423	0.008709431	-0.26623106	0.10178566	0.24287558
1552740_at	-0.08295441	-0.008620501	0.08308625	0.13607335	-0.04157543	0.07835674	6.59E-04	-0.031846046	-6.59E-04	0.72454906	0.10827017	0.011111736
1552742_at	-0.14778256	0.24739265	-0.2881992	-0.07928467	0.019622087	0.38219523	-0.09208703	0.019622087	-0.3828454	0.08574605	0.041130066	-0.103394985
1552743_at	-0.34161377	0.32365894	-0.001800537	-0.0669117	0.001800537	0.3206687	-0.14439368	-0.32410884	-0.22150636	0.6296387	0.5171485	0.06646967
1552745_at	-0.066859245	0.334826	-0.075273275	0.1719315	0.30470252	-0.050241947	0.08672261	-0.06764126	-0.006699324	-0.002207756	0.11251259	0.2034576
1552747_a_at	0.16592336	0.37560678	-0.019921064	0.020317078	-0.07741547	0.09122419	0.06771088	2.12E-04	-2.12E-04	0.21207285	-0.113206625	-0.17031789
1552749_a_at	-0.36088228	0.5184469	-0.44409275	-0.032394886	-0.028644562	0.14028358	0.08209133	-0.5976124	-0.71232796	0.033985138	1.1864662	-0.06518555
1552750_at	-0.11888385	0.1470108	-0.17975545	-0.046459913	0.12714887	-0.005452156	0.31663966	-0.03148055	-0.17927885	0.4937234	0.3100443	-0.030535698
1552751_a_at	-0.11755419	0.3436408	-0.5236933	0.09261894	0.053524017	0.19291258	-0.013645649	-0.2174182	0.052217484	0.76406336	0.738462	0.09544563
1552752_a_at	-0.28323793	-0.005219221	-0.018143892	0.007378817	0.013332367	0.028728247	0.033940554	-0.15172029	-0.23542571	0.24459028	0.60089254	0.07081604
1552754_a_at	-0.14806867	0.88667727	-0.00992322	-0.13632488	0.014532566	0.40662098	0.1845932	-7.30E-04	0.6826298	0.40039587	-0.132097	-0.12704158
1552755_at	-0.23329377	0.040886402	0.16433191	0.18432379	0.61214733	-0.15349913	0.057743073	0.020222664	0	-0.002979279	0.23769903	-0.12933111
1552757_s_at	-0.42117476	0.0429554	-0.23352146	0.15775728	0.26700282	0.31848192	0.32104254	-0.2572801	-0.09625912	0.07548642	0.20680308	-0.043925762
1552758_at	0.24004579	-0.20920897	-0.24364114	0.0611794	-0.07536721	0.4405167	0.27993512	-0.16219974	0.53881073	-0.12048125	0.1672194	-0.06257415
1552760_at	0.4235859	-0.4558878	0.39969373	-0.18767905	-0.5171623	-0.037796736	-0.03162861	0.040247202	1.1678381	-0.3424549	0.1344428	0.18428469
1552761_at	-0.40230703	-0.14265394	-0.4431858	0.001596928	0.1637392	-0.34362507	0.06319094	0.18859768	-0.5573664	-0.66593647	0.6265068	0.061990738
1552763_at	0.02858758	0.045107603	-0.010440111	-0.17026281	-0.15329313	0.36729956	0.05987692	0.062086105	-0.040412188	0.05959654	0.114308834	-0.12354541
1552765_x_at	-0.08121586	-0.021588564	0.067714214	-0.1058414	-0.00871706	-0.08475709	0.28992057	0.4234817	0.079303026	0.07001042	0.001961708	0.13024569
1552766_at	0.15131283	-0.09457755	-0.004924059	-0.18463969	-0.23064661	-0.045482874	0.03917694	0.8326225	0.311579	0.4156456	-0.20815444	0.5694003
1552767_a_at	0.37121248	0.6035199	1.6343288	0.10130048	-0.20598125	0.00834465	-0.21432447	1.9865289	0.14876866	-0.008344412	-0.33713913	1.4946923
1552768_at	-0.23808289	-0.014005423	-0.15042281	0.19005251	0.08742046	0.31105852	0.048626423	-0.40607357	-0.2774105	0.6208248	-0.11226964	-0.19830346
1552769_at	0.15363646	0.5080962	-0.42840314	0.005506754	-0.037892103	0.3346448	-0.004896879	-0.14616156	-0.05399227	0.20053148	0.46900606	0.16579247
1552770_s_at	-0.26939464	0.24633741	-0.08159709	-0.13530898	-0.18655515	-0.09547162	8.91E-04	0.013940811	-0.22640419	0.22539806	0.0225873	0.007680416
1552771_a_at	-0.21057415	-0.034469843	-0.056507587	-0.034011364	-0.047636747	0.2363019	-0.034469843	-0.0667038	-0.073029995	0.38793087	0.061758757	0.06368375
1552772_at	0.11040974	-0.22194195	0.21768713	0.83638906	2.8789196	0.007829189	0.27772903	-0.26683426	-0.51087904	-0.08298135	0.07944298	-0.24273539
1552773_at	-0.1586113	-0.08400726	0.7158189	0.836432	2.6776729	0.067168236	0.18382978	0.09625912	-0.6530385	-0.09745169	-0.19432735	-0.23868012
1552774_a_at	0.160501	-0.29125786	-0.107608795	-0.7651086	-1.0190516	-0.17264605	0.19086218	-0.3845892	0.8238611	-0.20084858	0.031460285	0.5447006
1552775_at	-0.49149275	0.13003063	-0.22929525	0.003947735	0.21777391	-0.36247396	0.42071533	-0.53557205	-0.23064184	0.15618706	0.38303947	0.4580369
1552777_a_at	0.065369606	-0.38019037	0.090353966	-0.068565845	-0.16575098	0.10740614	0.038854122	-0.300735	0.102048874	0.54496384	0.057938576	0.28238678
1552779_a_at	-0.013353586	0.2558179	-0.049845695	-0.2339189	-0.005287886	0.026099443	0.015972853	0.00135088	-0.11589384	0.20044255	0.051429033	0.21214414
1552782_at	-0.06902194	-0.24115634	-0.25332856	0.018804073	-0.07199025	-0.10361457	-6.53E-05	0.064588785	0.216856	0.2866161	0.18468499	6.53E-05
1552783_at	0.09599233	0.06171584	-0.017967224	-0.23432636	0.05794263	0.084722996	-0.008240223	0.012672663	0.008240223	0.053073406	0.061454773	-0.08369136
1552785_at	-0.010000229	0.19219637	-0.030957699	-0.15721655	-0.20017695	0.004989147	-0.004989147	-0.06458974	0.10883188	0.27723813	0.34101772	0.32012296
1552787_at	-0.38608813	0.36760044	0.09571409	0.65569067	0.94617796	-0.35022044	-0.4729352	-0.010897875	-0.072461605	0.07274914	-0.18546987	-0.26486015
1552788_a_at	-0.53527784	0.50028944	-0.34274912	-0.11671305	0.17086554	0.12265158	-0.082267284	-0.3461814	-0.08790302	0.08967829	0.11530304	-0.31997728
1552789_at	0.36273956	-0.5678673	-0.023520947	-0.72505283	-0.47640944	-0.51651907	-0.2795496	0.08403683	0.3498025	-0.2588849	-0.8227072	0.30765104
1552790_a_at	0.32716942	-0.36837053	-0.18844414	-0.65234995	-0.501245	-0.63707924	-0.25658894	-0.04289341	0.27536583	0.022437096	-0.698679	0.40177917
1552791_a_at	-0.066498995	3.8141074	-0.022780657	-0.06201744	0.119106054	0.3585472	0.03470707	-0.15472841	0.037364483	0.038793087	0.024261713	0.15351367
1552792_at	0.2222352	-0.22455168	0.43613863	0.039024353	0.001217842	0.123654366	-0.12111282	0.10546327	-0.120960474	0.13333035	-0.12359333	0.021780014
1552793_at	-0.06384802	0.25464582	-0.14867735	-0.012417316	-0.043585777	-0.12836695	0.098104	0.019052029	0.38190413	0.6272235	0.53436375	0.49132252
1552794_a_at	0.30307913	-0.07197976	0.262326	-0.15249825	-0.17342734	0.1693294	0.14669418	0.35215974	-0.021273613	0.5836673	-0.040053606	0.12582588
1552796_a_at	-0.11702633	-0.021202087	-0.20149422	-0.024575233	0.101797104	0.32191157	0.2730372	-0.012198687	-0.29261923	0.25980043	0.3605702	0.044879436
1552797_s_at	0.063124895	0.66628504	-0.22898436	-0.049121857	-0.09041381	-0.1746912	0.08610964	0.21261787	0.019841194	0.06157446	0.13600373	-0.07801151
1552798_a_at	-0.15765429	-0.292655	0.5384283	0.011414528	0.8467035	0.058158875	-0.54298687	-0.37691116	0.59128094	-0.5611129	-0.64958	0.09580231
1552799_at	-0.29966807	0.09328842	-0.29444408	-0.08591461	0.24706936	0.002460241	0.28904152	-0.3431759	-0.28476787	0.4168749	0.6536927	0.34648848
1552800_at	-0.5795593	0.030584335	-0.4321289	0.2856002	0.28542042	-0.030584812	0.26016188	-0.24410582	-0.5619421	-0.12701368	0.6540551	0.07706547
1552801_at	-0.112160444	-0.15208554	0.04556656	-0.0379169	0.052695036	0.3952868	0.09968829	-0.037550926	-0.2848916	-0.17045665	0.7436855	-0.001589298
1552803_a_at	-0.05934477	-0.15268946	-0.28217196	0.107531786	0.23252034	0.014055729	0.3020718	-0.017169237	-0.18043065	-0.35349417	0.22436595	0.07118344
1552804_a_at	-0.009500027	0.21831656	0.407084	-0.08028507	0.009500027	0.18966722	-0.085650444	0.18756342	0.026281357	0.1243453	0.053981304	0.09681654
1552806_a_at	-0.2931509	0.22693396	0.80255604	1.5089664	0.63285065	0.30871773	-0.002557278	-0.012197018	-0.76752687	-0.18181372	-0.24156523	-0.68451595
1552807_a_at	-0.3872447	0.3233347	0.9707775	2.5852308	0.80308247	-0.040634155	0.4408722	-0.31145144	-0.34383297	-0.014171124	-0.66384697	-0.88710594
1552808_at	-0.06590724	0.6591718	-0.007099152	0.005927563	0.004084587	-0.19461775	-0.121497154	0.515239	0.44211626	0.10965991	-0.023602247	0.1886692
1552809_at	-0.012938499	-0.21919703	0.0053792	0.05550337	-0.075553656	0.24807239	0.5218775	-0.22499251	-0.1637075	1.0585098	-0.18650508	0.11288977
1552811_at	0.001101971	0.043003082	-0.079675674	-0.066502094	0.4354787	0.35284424	-0.001101971	-0.22107697	0.2363081	-0.1506648	-0.21037102	0.084517956
1552812_a_at	0.40906048	-0.9363823	-0.048408985	-0.31010342	-0.302032	-0.2004404	-0.33714676	0.68732977	0.269197	0.4486041	-0.9165044	0.033814907
1552813_at	-0.51581526	0.6624751	-0.24886799	7.61E-04	0.051797867	-0.25539827	0.05950594	-0.4900074	-0.50249386	0.07700062	0.3811059	-0.39609098
1552814_a_at	-0.023141623	0.20188522	-0.03436184	-0.006120682	-0.09826088	0.2214253	0.26951742	-0.28883553	-0.07029462	0.8383608	0.17437077	0.008706331
1552816_at	-0.11385274	-0.16720748	-0.25508332	0.04856634	-0.0696466	-0.002149105	0.10050607	-0.12616158	-0.14630675	0.014845371	0.30875993	-0.13594604
1552818_a_at	0.0390265	0.10973072	-0.0671072	0.1560185	-0.022677183	0.4428861	-0.069108725	-0.37760854	-0.18655205	-0.071857214	0.5652621	0.11156368
1552819_at	-0.24170232	-0.16989422	-0.19818878	0.026956558	0.3546877	0.3442378	0.3376422	-0.3001504	-0.4501729	0.016983509	1.0670962	-0.112782955
1552822_at	0.34100056	0.6083498	0.079551935	0.10784316	-0.35491085	-0.004657984	-0.27050018	0.35648727	-0.15093541	-0.134583	-0.2704363	-0.364789
1552825_at	-0.16780138	0.33289433	-0.17552304	-0.19016457	-0.026761532	0.26429725	-0.08493447	0.04083252	0.2333448	-0.08160114	0.10344553	0.18545818
1552826_at	-0.12627864	0.11593413	0.026118279	-0.003825903	0.003825903	0.07413244	0.07080531	0.038939238	-0.037712336	0.31397104	-0.03196168	-0.12453985
1552827_s_at	-0.11106968	-0.006495476	-0.13939714	-0.104106665	0.116794586	0.37939787	-7.75E-04	0.044482946	0.106808424	0.3197546	0.41527128	0.057414055
1552828_at	-0.20340347	-0.17392635	0.25170565	0.020286083	-0.08756733	-0.07371187	-0.45600843	0.38824368	0.021653652	0.2992277	-0.27275229	-0.005599499
1552829_at	-0.05500126	0.72809553	-0.1130352	1.1050205	-0.26189756	0.24679327	-0.058591366	-0.29849052	0.003572464	0.55747986	0.55661154	0.4960189
1552830_at	-0.16245174	0.22482944	-0.043795824	0.049355745	0.21299314	-0.005146503	0.21746874	-0.024340153	-0.045038223	0.09942746	0.1715939	0.10231686
1552833_at	-0.13686514	-0.23096323	-0.1781838	0.09725332	0.541152	-0.23284984	-0.013080597	-0.7614212	-0.09952879	0.51613045	0.25980425	0.644505
1552834_at	0.08236313	-0.36389804	-0.08749151	0.60273933	-0.14102864	0.28693867	0.21794271	-0.025644302	-0.012712002	0.09630728	0.6532531	-0.07017994
1552835_at	0.08478165	0.005584478	-0.0648582	-0.05809307	-0.02591157	0.027131557	-0.028520584	0.25755954	-0.17163587	0.3584659	0.014437676	0.16188645
1552836_at	-0.4483137	-0.057504654	-0.28114223	-0.007056236	0.1569624	0.007056236	0.23988056	-0.033949852	-0.2733736	0.34801483	0.6752119	0.38026142
1552837_at	0.042565107	0.20441365	-0.043664694	-0.06168914	0.010982513	0.22764897	-0.15554404	0.089288	0.14422917	0.08945441	0.016124249	0.016387224
1552839_at	-0.10619092	0.11161709	-0.24852157	0.12745953	-0.012830496	0.11802125	0.20807076	-0.27100444	-0.4051981	-0.060198307	0.6107683	0.27190638
1552841_s_at	-0.09726238	0.077207565	-0.09407854	0.2124641	0.31389046	-0.06437087	0.09130335	-0.015336037	-0.32887793	0.08768034	0.26418877	0.1843965
1552842_at	0.11834884	0.24634266	0.002110243	-0.040266752	-0.002110004	0.014771462	-0.1610086	-0.2007916	-0.19811416	0.15353298	0.33495998	-0.16829562
1552843_at	-0.19521022	0.324584	-0.29811454	-0.20349026	-0.16976976	0.30516553	0.05959344	-0.11642647	0.08146143	0.47326946	0.044831276	-0.03924012
1552845_at	0.046571255	0.34717035	0.049062252	0.28551388	0.21290874	-0.07811594	0.10538578	0.040700436	-0.28824186	0.2339201	0.1951518	0.10276699
1552846_s_at	0.028659344	-0.277009	0.48729086	1.1759229	-0.014081001	-0.19182491	-0.002155304	-0.5292945	0.37319565	0.11812401	-0.030118942	0.36979246
1552848_a_at	-0.28292632	-0.013249397	-0.320997	-0.08263183	0.013249397	0.30399752	0.0586071	-0.39485264	0.976825	0.12144065	0.10630655	0.15894389
1552849_at	-0.24667788	-0.10078812	0.1883564	0.25227237	-0.11907625	-0.34027147	0.01139617	-0.28132796	0.15784597	0.19356275	0.54318357	0.3065927
1552851_at	0.034540653	-0.08921933	-0.010797739	-0.15347958	-0.02660942	0.27511978	0.035870075	-0.23280025	-0.06657672	1.3227019	0.45131946	0.03604555
1552852_a_at	0.07803941	0.2276349	-0.004071951	-0.05256462	0.004071951	0.4663229	0.28771377	-0.07947469	0.16456938	1.09323	0.46886587	0.009747505
1552853_at	-0.27997446	0.1475861	-0.2212112	0.19840312	0.26433325	0.10197759	0.028415442	-0.024963856	-0.12349057	0.021892786	0.2933166	0.036584854
1552854_a_at	-0.25210524	0.013585329	-0.38536215	8.42E-04	0.046631813	-0.05275607	0.021069527	-0.12317157	-0.2703929	0.2658043	0.003426552	0.19716024
1552856_at	0.02578187	-0.26357532	0.01822424	-0.04735017	0.013198614	0.13387537	0.26160312	-0.013198376	0.11222911	-0.1901815	0.18280101	0.021471739
1552857_a_at	-0.050501347	0.66831493	0.33370256	0.29358888	-0.022353888	0.14196062	-0.04580617	0.06956196	-0.27938914	0.4595127	0.48749113	-0.011913061
1552858_at	-0.04513502	0.08694315	0.15623617	-0.09069586	-0.067613125	0.12944126	-0.001659393	0.015286446	0.05546522	0.038461685	0.001659393	-0.088807106
1552860_at	-0.16427517	0.20010161	0.050869465	-0.001113176	-0.036172867	0.001112938	0.14955068	-0.28794074	0.11510682	1.0847521	0.47047496	-0.24385548
1552862_at	0.09294176	0.013596058	0.10043144	-0.62456465	-0.75865173	0.2094698	-0.43342447	-0.05430031	0.050705433	-0.005456924	-0.26140833	-0.031108856
1552863_a_at	-0.8549228	0.25497675	-0.76444674	0.005159855	0.050086975	-0.048141003	-0.005159855	-0.5561986	-0.85842514	0.045603275	0.91388893	0.037765026
1552865_a_at	-0.366431	0.10521555	-0.3801725	0.2755909	0.52800083	-0.13862276	0.6703806	-0.81555414	-0.39695144	-0.01862526	0.6269021	0.46994781
1552867_at	-0.313591	-0.24981213	0.27373028	-0.68583155	-0.7581444	-0.058342457	0.04652357	-0.005740166	0.14415169	0.005739689	-0.75497437	-0.14451218
1552868_at	-0.45077753	0.5983739	-0.27871227	0.006340027	-0.1267252	0.45094156	0.36532927	-0.04291439	-0.302207	0.5822544	0.55836105	0.030297756
1552870_s_at	-0.04346609	-0.006118298	0.06676078	0.08615351	0.2969997	0.30844545	0.023721218	-0.17931008	0.030572414	0.105611324	-0.006669521	0.25958467
1552872_at	-0.39802337	0.2121911	-0.19168758	-0.044534206	-0.1507864	0.89211893	0.09877491	-0.12529278	-0.00826788	0.2509446	0.4765048	0.00826788
1552873_s_at	-0.19498491	0.01833105	-0.39480352	-0.007810593	0.3454094	0.28628922	0.13894796	-0.4478984	-0.50101185	-0.21485615	0.6475091	0.013235092
1552875_a_at	0.29445362	-0.6305132	0.918694	-0.82607603	-0.46729517	-0.33630896	-0.1666112	-0.34874249	0.13103294	0.015214443	-0.2483716	0.19862747
1552876_at	-0.24325728	0.24162269	-0.30412865	0.019465208	-0.019465208	0.10768819	0.15580678	0.077625036	-0.24427247	0.36960268	0.69497895	0.2176125
1552877_s_at	-0.13148403	-0.069936514	0.05644059	-0.035020113	0.149127	0.015428543	0.118263006	-0.056005478	-0.20751572	0.06348944	0.013669729	0.051308155
1552878_at	-0.2368176	0.4188168	0.102130175	0.032276154	-0.22195339	-0.016950369	-0.16751623	0.14445734	-0.096716404	0.29628658	0.117268085	-0.13398266
1552879_a_at	-0.15009308	-0.13812351	-0.16490126	0.26230717	0.25103092	-0.25261426	0.19954515	0.23980665	-0.22099352	-0.002316237	0.07694268	0.07985759
1552880_at	0.21573591	0.013063431	0.080019474	-0.85271835	-0.58251977	-0.25647402	-0.28700972	0.7544379	0.95359755	0.97244596	0.26336336	0.36071253
1552882_a_at	-0.13675356	0.19950104	-0.2745514	0.2623706	0.11229181	-0.06971693	0.16254425	0.18799973	0.08229256	-0.3157134	0.4315939	0.014434338
1552884_at	-0.26398325	-0.2079277	-0.57101107	0.38114643	0.46585178	0.3395033	0.33150625	-0.57301474	-0.49222803	-0.41080046	1.0180521	0.5499506
1552885_a_at	-0.23632097	0.1977706	-0.21108246	-0.072505474	0.21760798	-0.123021126	0.0924139	-0.4126134	-0.17995071	0.20271158	0.3884406	-0.01901865
1552887_at	-0.017107964	-0.085538864	0.12119579	-0.016798496	0.26424885	0.12724018	-0.09593487	-0.1866293	-0.07931709	-0.19119501	0.81738186	0.012852669
1552889_a_at	-0.13347864	0.57778454	-0.24855566	-0.29164314	-0.18702221	0.6843715	0.01890564	-0.3797822	-0.4608345	0.8301468	0.8384161	-0.053666115
1552890_a_at	0.024038792	0.12519789	-0.031224728	-0.008888722	0.018362522	0.40943575	-0.0538435	-0.17201042	0.1323719	0.008888722	0.16319609	-0.17816448
1552892_at	-0.3486786	0.072069645	-0.6798706	-0.069542885	0.06178522	-0.07437897	0.22372627	-0.24978828	-0.59628296	-0.16686964	0.37948418	0.27491474
1552893_at	-0.30782986	0.022245407	-0.14587593	-0.0766201	0.16308689	0.42504406	0.1340146	-0.20389652	-0.07200527	0.4847393	0.6604471	-0.021040916
1552895_a_at	0.024857283	0.37338662	-0.19447279	-0.08875203	0.14880633	0.001558065	-0.03473258	0.18448329	0.010793686	1.0015798	0.09207988	0.01573062
1552897_a_at	-0.009779692	-0.108891726	0.053391457	0.13429451	-0.024052382	-0.045614243	0.13778639	0.13280654	-0.00908041	0.036299706	0.26647162	0.00908041
1552898_a_at	0.1128788	0.16550088	-0.40701032	-0.016607761	-0.043184996	-0.39130974	0.14799213	0.032196045	-0.09086752	0.29361176	0.3763485	-0.22247815
1552899_at	-0.16906238	0.16269588	-0.020893097	-0.052268982	-0.021764755	0.16104722	0.14224243	-0.28726983	0.030591488	0.21101642	0.06714225	-0.09061241
1552900_a_at	-0.13792276	0.20125365	0.028045416	-0.12834573	0.079967976	0.4355173	0.025100708	-0.2745204	-0.23743701	0.32647204	0.35709453	-0.025100708
1552902_a_at	-0.11858773	0.022294998	0.26284647	-0.10043192	-0.0373044	0.07296991	-0.022294998	-0.3982327	0.5864639	0.08436203	0.7165699	0.15539122
1552903_at	-0.27346897	-0.11032796	-0.4279251	0.09223318	0.2434125	0.125144	0.42554712	-0.5809674	-0.44430947	-0.18812275	0.57718325	0.14060926
1552904_at	0.104753494	-1.52E-04	0.180377	-0.09436655	0.05828905	0.06547809	-0.12248993	1.52E-04	0.00121212	0.2565701	0.01751995	-0.062052727
1552906_at	-1.63E-04	0.20731354	-0.10790777	-0.032115936	-0.15805912	0.52219343	-0.006660938	-0.041249514	0.040489197	0.5278485	-0.019220352	-0.03447342
1552908_at	-0.01885891	-0.17341995	-0.101284504	0.061825752	-0.016908646	0.39532113	0.066217184	-0.1552279	0.14308429	0.27678633	0.20605588	-0.001315117
1552910_at	-0.28046942	0.3207965	-0.44841743	-0.08134246	0.19787931	0.4907775	0.08377743	0.020332575	0.74430466	-0.020332813	0.32576847	0.38560915
1552911_at	-0.09699106	0.15789604	-0.055217743	-0.027042627	0.043454647	0.20718145	-0.10704017	-0.16355371	0.14847517	0.6241374	0.49876738	0.4220214
1552912_a_at	-0.15650463	0.05572319	-0.09505415	0.20069528	-0.021961689	-0.1865735	0.040695667	0.07283783	-0.17874527	0.002253532	0.1441884	-0.24000692
1552913_at	0.028627396	0.072600365	0.058552265	-0.08378744	0.022585392	0.10638237	-0.04405117	-0.14090157	0.17681551	0.39571714	0.006812096	-0.08814716
1552914_a_at	0.7868862	-0.3180151	0.07656765	-0.14946032	0.23145676	0.023983955	0.032762527	-0.13356972	0.18769503	0.1176281	0.15928316	0.38326263
1552915_at	-0.13969946	-0.31721616	-0.35105395	0.10653257	0.005768538	0.020741224	0.2584257	-0.5213826	-0.46032047	-0.14574933	0.54127455	0.2425375
1552917_at	-0.22852921	0.090804815	-0.25596285	0.05186367	0.02853322	0.056821108	-0.088166	-0.09815192	0.06518555	-0.2497077	0.002916098	-0.17765093
1552919_at	-0.06295848	0.031979322	-0.09613466	-0.20743084	-0.17771292	0.36301327	-0.26420498	0.04270196	0.05646205	0.025889158	-0.24072814	-0.29458475
1552921_a_at	0.62913656	-0.45179367	0.9013581	-0.27259064	0.016144753	-0.27651072	0.011301518	0.043649673	0.3959856	-0.6312661	-0.45857096	0.22086239
1552922_at	-0.16622972	-0.047189713	-0.08995104	-0.049913883	-0.006791592	0.24939895	0.027923346	-0.06997061	-0.16526866	0.61182594	0.080732346	0.09489894
1552923_a_at	-0.005111694	-0.15954399	-0.4270544	0.29727697	0.005111694	0.034108162	0.062329292	-0.18945074	-0.17720008	-0.12362528	0.68816423	0.44283056
1552924_a_at	-0.09361601	0.44044924	-0.508975	-0.1621995	0.23387957	0.47613764	-0.0795989	0.45482016	-0.47950363	-0.080435276	-0.15020084	0.2736969
1552925_at	-0.25653267	0.31223655	-0.45397782	0.037270784	0.027155638	0.14795256	-0.002382994	0.029020786	-0.3879919	0.5758741	0.9280441	0.01833272
1552927_at	0.14922118	-0.11313629	0.5556929	-0.45134115	-0.0360651	-0.006425619	-0.094162226	0.13684344	-0.0859766	0.006425381	-0.40163422	-0.2089262
1552928_s_at	-3.87E-04	-0.75146174	0.37937975	-0.5400603	0.31670952	0.22164392	-0.19138765	0.06369686	-0.071781635	-0.72608995	-0.21695352	-0.14840293
1552929_at	-0.18743229	0.5311198	-0.16362691	-0.030555725	0.10268426	0.02320695	0.094726086	0.013160706	-0.013160706	0.154567	0.29953957	-0.04713869
1552930_at	-0.12469149	0.4995637	-0.033651352	0.5385804	0.05982256	0.3654971	0.062258244	-0.3023076	-0.07248974	-0.081587315	0.012372971	0.058423042
1552931_a_at	0.046193123	-0.64325476	-0.45134783	-1.1728921	-0.12386513	0.18477392	-0.6681709	0.40314722	0.36063194	0.2487874	-0.27604294	-0.08028221
1552932_at	-0.11473322	0.3906083	-0.25074363	0.19012809	0.36663866	-0.16907072	0.12712908	0.05998516	-0.27167463	-0.046818256	-0.123066664	-0.03155017
1552933_at	-0.04273033	0.17927551	0.1390636	-0.088555336	0.06020069	0.40868044	-0.06558299	-0.02485466	-0.023623705	0.22132921	0.28192115	0.10797787
1552935_at	-0.17394876	-0.08235836	-0.41124344	0.17676449	0.19187117	-0.27293634	0.40728474	-0.07418251	0.109669685	-0.25993443	0.4909706	-0.003246307
1552937_s_at	0.27080822	0.39375257	-0.29883146	0.29466057	0.385046	-0.35353374	0.005031586	0.16953993	-0.068407536	-0.22501421	0.27171993	-0.3360262
1552938_at	-0.06013465	-0.06808019	-0.055901766	0.030698538	0.034814358	5.72E-04	0.025473356	0.042433262	-0.1750381	0.08884382	-0.09726906	0.04129219
1552939_at	-0.06368923	0.073269606	0.29296923	0.005107403	0.00548029	0.010314226	-0.07923603	-0.16423392	0.07562232	0.2367568	0.2952447	-0.11103344
1552940_at	-0.5064378	0.12387037	-0.28062534	-0.016978025	0.13991046	0.4630003	0.21559477	-0.25827122	-0.38094592	0.34905744	0.113423824	0.30796576
1552942_at	-0.49318838	0.12823486	-0.25212908	0.11703682	0.70783806	-0.34392905	0.24048615	-0.11703682	-0.75504637	0.69170094	1.2324667	0.41792297
1552943_at	0.13191915	0.023139477	0.1853354	0.09979057	0.025791883	-0.13121176	0.1254723	0.012016296	-0.042757273	0.12546778	0.2356956	-0.005257845
1552944_a_at	-0.14661026	0.08314657	-0.22907543	0.20393705	0.30193186	0.24759388	-0.007412434	-0.17529869	-0.33804178	-0.13948011	0.23574638	0.13139486
1552946_at	-0.08273387	0.123707056	-0.3292663	-0.4132347	-0.38646793	-0.005810976	-0.4177885	0.023467302	0.5150223	0.13379335	0.03546834	0.105686426
1552947_x_at	0.23305893	-0.29461813	-0.33260083	-0.26834798	0.001817465	0.06953478	0.15574026	-0.044651985	0.29333115	-0.29884434	0.35000134	0.18293333
1552948_at	-0.16100574	0.13766336	-0.27875352	-0.05128503	0.06547451	0.41923118	0.08455324	-0.0921092	-0.0790956	0.3362348	0.074875355	-0.05839491
1552950_at	-0.041843653	-0.14659762	-0.005801439	-0.09593892	0.10896015	0.14573765	0.05875373	-0.103378534	-0.14253831	0.14615798	0.43952322	-0.057271957
1552952_at	-0.044549704	-0.053064108	-0.19221282	-0.004000664	0.07060099	0.047580242	0.47938013	-0.21752262	-0.19357657	0.22278643	0.17697048	0.14519072
1552953_a_at	-0.44475174	0.14824677	-0.29624987	0.14568138	-0.00715065	0.22808886	0.08497715	-0.8524194	-0.6120753	-0.19268465	0.758327	0.085641384
1552954_at	-0.25475407	-0.08787894	0.11125302	-0.07045317	0.049527645	-0.22973156	0.2655115	0.33899474	0.09941149	0.3950858	0.21422625	-0.10038781
1552955_at	-0.3905859	0.32278872	-0.20985651	0.24397182	0.41591406	-0.16345978	0.07824826	-0.18158054	0.043233395	-0.3394084	0.78249264	-0.08671737
1552957_at	-0.2582066	-0.083750725	0.07993293	-0.2658341	0.09065223	-0.23318338	-0.19914937	-0.29561043	-0.12741137	0.084005594	-0.08259225	0.045483112
1552960_at	0.16118741	0.010805845	0.06352353	-0.010805845	0.10244632	-0.35547805	-0.12799597	0.2110045	0.1761632	-0.12963462	-0.1598823	0.027439594
1552961_at	-0.09480262	0.31398678	0.33245087	0.12077451	-0.007025242	0.6722119	-0.035658598	0.13217878	-0.0670836	0.29607224	-0.057777405	-0.017397404
1552964_at	-0.18920612	-0.41159248	-0.04113531	0.18521023	0.22243547	0.8698087	0.3232603	-0.28779888	-0.33351755	0.20214796	0.53170013	0.04113531
1552965_a_at	0.048225403	0.011320114	0.10430169	-0.1982646	-0.05451274	-0.011320353	0.07187128	-0.22627354	-0.059530735	0.018590212	0.3765316	0.17502022
1552967_at	-0.43974757	0.81885123	-0.26369715	-0.004066467	0.008075237	0.24258542	0.34226775	-0.19885778	-0.02017808	0.66423345	0.3500731	0.004000902
1552969_a_at	0.12339306	-0.8033788	-0.10035801	-0.66518664	-0.22248888	-0.38267303	-0.27426434	0.28936577	-0.02889061	0.23379898	-0.40198898	0.05550003
1552970_s_at	0.33259535	-0.038128376	0.20381117	-0.033491373	-0.002747059	0.002747059	-0.17302847	0.038995743	0.15052247	-0.62482595	-0.4830451	0.35336733
1552971_at	-0.18689466	0.23393106	-0.047922373	0.03531742	0.09557581	0.04894519	-0.022487879	-0.15409446	-0.35322833	0.15318108	0.638392	0.038957834
1552972_at	0.05889988	0.1063087	1.71E-04	-0.07160902	-0.051126957	0.36459613	-0.13558698	0.007308006	-0.11821127	0.2639184	-0.01643753	-0.19998813
1552973_at	-0.45297074	0.08108616	-0.51264596	-0.117305756	0.13431692	0.40020132	-0.03480482	-0.33456326	-0.6549449	0.20890617	0.5228596	0.20480013
1552974_at	0.004586697	0.07272434	-0.07126784	-0.05722189	0.011922598	0.07371211	0.013405561	0.24239516	-0.03261757	0.47700667	0.13228488	-0.10804701
1552975_x_at	-0.054290533	0.04627323	0.1816628	-0.14806008	0.038122892	-0.030003548	0.009704113	0.16690755	0.020963669	0.08105564	0.20199203	-0.18040371
1552976_at	-0.34260988	0.12425661	-0.5100696	0.051198483	0.31589508	0.020446777	-0.074067116	-0.3404417	-0.3608024	0.050989628	0.37069368	0.056377888
1552977_a_at	0.28638315	0.09846449	0.5833235	0.5827327	0.61905813	0.061104298	-0.061104298	-0.40312147	0.5505624	-0.11261749	-0.22649097	-0.14961672
1552978_a_at	0.38639545	-1.6761961	0.14183474	-0.8750601	-0.60219574	0.03188181	-1.1327567	0.057271004	0.4379449	-0.11494827	-0.5249448	0.4116063
1552979_at	-0.13035321	0.041283846	0.08711791	0.002896071	-0.26234794	0.06458902	-0.2152946	-0.11187434	0.23342538	-0.0265975	0.36478996	0.08224702
1552980_at	0.1783104	-0.19213772	0.56490946	-0.03934908	0.09769201	0.07480574	-0.065737724	-0.17274046	0.15740728	0.03934908	0.07775259	0.13019133
1552982_a_at	-0.08423352	0.08702946	-0.059583187	-0.032840967	-0.1698792	0.05106139	0.0411911	0.06874704	-0.19063711	-0.03434491	0.57038355	0.23933697
1552985_at	-0.39205027	-0.22160196	-0.49931955	0.16836691	0.09482527	0.28905296	0.022335052	0.016922712	-0.027957916	-0.5376115	0.1671524	0.18710399
1552986_at	-0.32865334	-0.015144825	0.17780733	-0.028262138	0.07144165	0.14841938	-0.19392323	-0.46715713	0.53214073	0.31274414	-0.28994012	0.04447174
1552987_a_at	-0.17087364	0.21719074	0.077676296	-0.022053719	0.06633091	0.31541872	5.25E-04	-0.1510582	0.09320402	0.3824842	0.14409494	-0.12643409
1552988_at	-0.12372017	-0.023437977	0.01790452	0.002118349	0.11871505	-0.022438526	0.046793938	0.12948513	-0.13868523	-0.033113718	-0.019727707	-0.002118349
1552990_at	-0.21101809	0.1259973	-0.085826874	0.16971493	0.07806897	0.030255556	-0.011890411	-0.21902537	0.011890411	0.2375288	0.36796284	-0.025258303
1552991_at	-0.15989733	0.005966187	-0.51826954	0.28434086	0.5045519	-0.18167615	0.14812231	-0.3841567	-1.1830888	-0.25836492	1.2828202	0.61431265
1552993_at	-0.070212126	0.41112018	0.009025812	0.017150402	-0.08581972	-0.029532433	0.12521505	0.23423219	0.052223444	0.025304794	-0.007582665	-0.08618379
1552995_at	-0.46405792	0.25409317	-0.17380619	-0.16321945	0.37279892	0.048373222	0.16725826	-0.5658345	-0.5723252	0.13716316	1.0360241	0.04953575
1552997_a_at	-0.38930655	0.22116852	0.035441875	-0.040300846	-0.1124444	0.3035183	0.009781361	0.062461853	-0.026059628	0.4973235	-0.019828796	-0.022176266
1552998_at	0.006271124	0.10901737	-0.20206141	-0.14576769	-0.07915163	0.29481006	-0.006270886	-0.13665724	-0.32435203	-0.014857769	0.08445668	0.029204369
1552999_a_at	-0.2574048	0.015043259	-0.1646409	0.28970098	0.32989168	-0.015043259	0.7436323	-0.057388306	-0.4475522	-0.3574183	0.29806662	0.72506046
1553002_at	-0.11306143	-0.003799915	-0.027567387	0.26654792	0.30748367	0.3414092	0.14330244	-0.2163992	0.023786545	0.60613966	0.17365694	0.025107145
1553003_at	-0.32603073	-0.2184236	-0.44296384	0.28071713	0.39119506	0.076428175	0.35915732	-0.36940718	-0.37556005	-0.1254704	0.6270554	0.5717361
1553004_at	-0.20225644	0.027359009	-0.15443563	-0.33208227	0.15547991	0.00282073	0.015279293	0.34783912	-0.43405914	-0.11085653	0.43411446	-0.081754684
1553006_at	-0.28266644	-0.40480852	-0.1891079	0.033642292	-0.027365446	0.14688921	0.42996883	-0.003671885	-0.11718941	0.82109356	0.0832181	0.08158326
1553007_a_at	-0.0684824	-0.04820323	-0.24229836	-0.058291674	0.15929008	-0.28109765	-0.11916208	0.054607153	-0.06745601	0.6047425	0.22378683	-0.010411978
1553009_s_at	-0.20055628	-0.035017014	-0.08794713	-0.08231449	0.035017014	-0.08804035	0.13376737	-0.1922226	-0.34922504	0.11453414	0.2169261	0.106678486
1553011_at	-0.27157474	0.001419544	0.088000774	0.08308053	-0.12361717	0.058989048	-0.17187238	-0.19910026	0.020708323	0.23696303	0.35259366	0.05543852
1553013_at	-0.29711604	0.15484643	-0.060054302	0.35880852	0.37683582	0.34957552	0.27410412	-0.20828843	-0.42952442	0.2738762	0.5315943	0.6433196
1553015_a_at	-0.020546913	-0.034657	-0.26968718	0.7807307	0.6132436	-0.071223736	0.29457855	-0.2579751	-0.2530036	-0.12972498	0.69832563	0.29447365
1553016_at	-0.464123	0.01332283	-0.37296844	0.120470524	0.24029732	0.063304424	0.33636236	-0.25500727	-0.3332293	-0.07783127	0.5595231	0.31939316
1553019_at	-0.4035821	0.27463675	-0.40986156	-0.0990386	0.37395477	0.30142927	0.07150078	-0.18654823	-0.41383362	0.3192401	0.69765186	0.32007933
1553020_at	0.06167674	0.5229182	-0.05065751	-0.026065111	-0.009606123	0.22794318	0.14147878	-0.172467	-0.22735596	0.17801952	0.43700957	-0.11967111
1553021_s_at	0.3208704	-0.20336437	0.043460846	-0.030855656	-0.019217968	0.017641068	-0.11663866	-0.17982817	0.6811142	0.77398825	0.19193792	0.09210396
1553022_at	-0.15032673	0.85763025	0.037312508	-0.013858318	-0.040806293	0.4348328	0.003745079	-0.1689322	0.004364967	-0.048280716	0.015605688	-0.15520358
1553023_a_at	-0.19755006	0.18729353	-0.2639768	0.2026453	0.19652271	0.043228626	-0.08080721	-0.123604774	-0.1667738	0.7110982	0.3972144	0.25209332
1553024_at	-0.07066822	0.047384024	0.033996105	-0.08284426	-0.17595315	0.114742994	0.121464014	0.00113368	-0.15852094	0.17392063	-0.17113352	0.11326051
1553025_at	-0.33971548	0.2556231	0.15506482	-0.064590216	-0.03084135	0.3674407	-0.03885007	-0.050954342	-0.16099644	0.5499201	0.6224098	-0.067153454
1553027_a_at	-0.35940075	-0.45968866	0.034971714	-0.044354916	0.27730227	0.002611637	0.06723118	-0.04890871	-0.002611637	0.06422472	0.5937724	0.30507803
1553028_at	-0.023225546	-0.004374743	-0.15802145	0.004374743	0.30218077	0.35154772	0.17397738	-0.2619841	-0.12899923	0.06616998	0.47781706	0.05160618
1553030_a_at	0.1424408	-0.048558235	0.4052329	-0.3872385	-0.5332246	0.113438606	-0.24452448	0.048558235	0.31049442	0.1109252	0.16019392	-0.068500996
1553031_at	-0.12668514	0.05385685	-0.3822341	0.11482048	0.626842	-0.2950654	0.54921293	0.046019793	-0.2365539	-0.2095797	0.39218998	0.40471506
1553032_at	-0.01922226	0.13888836	-0.14011955	0.0198071	0.13405204	0.051526308	-0.13774991	-0.03955412	0.1225729	-0.059591055	0.43517828	0.3785994
1553033_at	0.017037153	0.35730076	0.050412178	0.08373451	-0.017037392	0.019049644	-0.1042037	-0.07690549	-0.03612566	-0.12733507	0.7234688	0.27130842
1553034_at	0.1939516	-0.05572462	0.3838849	0.11603832	-0.041392326	0.26626062	0.005893707	-0.2892356	5.04E-04	-0.116086006	-0.26197004	-0.14912844
1553036_at	-0.18898368	-0.262074	0.033900023	0.001008034	-0.16046047	0.03401184	0.008311272	-0.30205297	-0.001008272	0.39807248	0.14591527	0.06262827
1553037_a_at	-0.103055954	-0.091506004	0.018913507	0.37669373	0.26698017	-0.05804062	0.2466793	-0.20268655	-0.043760538	0.008107185	0.5571742	0.40433455
1553039_a_at	-0.2093134	0.21868753	-0.41904497	0.009084702	0.09846115	-0.26299906	0.1128788	-0.11326933	-0.36899233	0.37667656	0.49701166	0.023741722
1553041_at	-0.4935968	0.48041248	-0.05620551	-0.059165955	0.19084358	0.08353996	0.25700712	-0.07844114	-0.38734055	-0.06260967	0.87213326	0.10705423
1553042_a_at	0.07446051	0.05064106	0.043141365	0.193439	0.72889996	-0.34534693	-0.065992355	0.03184557	-0.42337513	0.21370888	0.03340721	-0.22654867
1553043_a_at	-0.07813215	0.33947945	1.6285143	2.3813105	2.4141645	-0.60535526	1.0412359	-0.26226854	0.9425297	-0.795084	-0.016603947	0.75673103
1553044_at	-0.36913466	-0.36987805	-0.4792056	0.083323956	0.49743223	0.039373875	-0.0365839	-0.007424831	-0.5239186	0.036543846	0.6794553	0.085701466
1553045_at	-0.003952503	0.07365966	-0.10547638	-0.10323477	0.12395859	-0.0841434	0.003952503	0.15432501	-0.2558756	0.1341505	-0.16890931	0.11148596
1553046_s_at	-0.05612707	-0.03303528	-0.26244545	0.014647007	0.08996725	0.001644135	0.1873455	-0.23014832	-0.5352869	0.07491827	0.60661125	0.098300934
1553047_at	-0.37966156	-0.026921272	-0.18703508	0.1714282	5.38E-04	0.017967224	0.059387684	-0.2650318	-0.13498116	0.025562763	0.1686759	-0.13498116
1553048_a_at	0.27323627	0.086146355	0.5397444	-0.03773594	-0.5234504	-0.08386946	-0.08165884	0.07334709	0.03773594	0.7137847	-0.244102	0.1522932
1553051_s_at	-0.14076495	0.22416258	0.17621803	-0.061591387	0.16056347	-0.06335735	0.074578285	0.004479408	-0.16831589	0.1423111	0.35161686	0.05135107
1553052_at	-0.13695407	0.5081463	-0.02300024	-0.15377474	-0.06591797	0.17558527	-0.11694527	0.15059853	0.004726887	0.7961438	0.062366962	-0.13753772
1553053_at	-0.2285552	0.06767559	-0.20353317	0.059545517	0.4058354	0.013190508	0.1120615	-0.097225904	-0.32948923	0.1716156	0.1754601	0.17469788
1553055_a_at	0.03659773	-0.42692137	0.33547163	-0.2920637	-0.85493803	-0.15748787	-0.7779579	-0.022725105	0.04783106	-0.952857	-0.98954153	-0.3791852
1553057_at	-0.4977405	-0.3791771	-0.22665119	0.35907078	0.02798748	0.33406448	0.23738718	-0.16686583	-0.6218407	0.34989643	0.19048786	0.036808014
1553058_at	-0.3718419	0.49141932	-0.13572335	0.17964411	0.090489864	0.5388007	0.006188154	-0.21405125	-0.14256597	0.5140171	0.21769333	0.050284863
1553059_at	-0.23813939	-0.032636166	-0.2794907	0.025181532	0.19569445	-0.026991129	0.0449996	0.005976439	-0.25230026	0.120851755	0.7608228	0.16189432
1553060_at	-0.118646145	-0.16347599	-0.3145094	0.4866991	0.6283083	0.26185703	0.2893858	-0.36518526	-0.3036561	-0.5344341	0.7493744	0.44695044
1553061_at	-0.026467323	-0.07111168	-0.38345075	0.16837025	0.5107603	-0.05056858	0.42429733	-0.17645836	-0.3579173	-0.021273613	0.80526304	0.114394665
1553062_at	-0.24761677	-0.0435915	-0.28323507	0.0435915	0.35322618	0.33466434	0.23500061	-0.16089535	-0.17165709	0.22190905	0.79074	0.38793468
1553063_at	0.006779194	0.23749447	-0.2825389	0.26625633	0.50656605	0.1575346	0.32528782	-0.20996666	-0.2828784	-0.021688938	0.82072496	0.31668615
1553064_at	-0.29242563	0.54353285	-0.2660036	-0.1312623	0.10165143	0.1412754	-0.2362709	-0.17947745	-0.28771806	0.518322	0.10849118	0.060912848
1553066_at	-0.21412778	0.019644022	-0.24427056	0.09964728	0.4408791	0.33642936	0.5263922	-0.3283484	-0.21178436	-0.090061426	0.19423318	0.5263922
1553067_a_at	-0.014902592	-0.039452076	0.086792946	0.014902592	0.29220724	-0.13476276	0.13450384	-0.15246773	-0.21066809	0.08175516	0.8310504	0.12555695
1553069_at	-0.18583155	0.043059587	-0.19310546	-0.007489681	0.38885927	0.007489681	0.014817238	-0.251029	-0.39003754	-0.20739746	0.19315314	0.4796734
1553070_a_at	0.1325655	0.8273113	-0.12712288	-0.13900661	-0.031022072	0.15774226	0.11486149	0.031022072	-0.14077377	0.16470242	-0.06530166	-0.11103916
1553071_a_at	-0.114300966	0.81732416	-0.13163447	-0.20436525	0.18950343	-0.30381918	-0.025072575	-0.053037643	0.107955456	0.47508717	0.19781518	-0.0361073
1553072_at	-0.027398348	0.42437148	-0.05973625	-0.012037516	-0.016249418	0.06898475	0.04032421	-0.40117764	-0.28309417	0.012037516	0.32805872	0.13148332
1553074_at	-0.21777797	0.426888	0.08627844	-0.13337946	0.1292913	-0.006547451	0.006547451	-0.1794815	-0.1599679	0.33717585	0.409168	-0.121329546
1553075_a_at	-0.039432526	0.02225113	0.03270197	-0.13948584	-0.08948612	0.110551834	-0.052264452	-0.02225113	0.022443295	0.13629007	0.043974638	-0.083828926
1553076_at	-0.14331102	-0.112264395	0.018770456	0.07949686	0.006507397	0.26540732	0.20515537	0.031507492	-0.2952037	0.028211355	0.21018791	-0.006507397
1553077_at	-0.07710767	-0.12709546	-0.19814682	-0.019065619	0.019065619	0.20955491	0.07714391	-0.14877796	-0.14082861	0.070753574	-0.051375628	-0.02817583
1553078_at	-0.32488966	0.13403606	-0.34909272	0.17895317	0.23051739	0.2917719	0.3625722	-0.32406807	-0.5000422	0.030463219	0.68993044	0.01676035
1553079_at	-0.106300116	-0.002730846	0.00302887	-0.06838822	0.36688328	-0.28621435	-0.03772521	-0.16813374	-0.23432755	0.4462843	0.2933321	0.06148672
1553080_at	-0.27012634	0.43026972	-0.31831312	-0.08322549	0.2571144	0.18608212	-0.040900946	-0.08915186	-0.2536683	0.19398665	0.5639789	-0.002532244
1553081_at	-0.09027958	-0.026324272	-0.13631916	0.54936695	0.9314637	0.22848415	0.85352993	-0.53624105	-0.7770014	-0.1105032	0.99442196	0.47694016
1553082_at	-0.15572333	0.008084536	-0.056920767	0.07341051	0.21632218	0.20899343	-0.008084297	-0.13259792	-0.34372425	0.17582798	0.20459986	0.19010305
1553083_at	-0.5075941	0.046150684	-0.71897936	0.43975496	0.5372858	0.27264977	0.11062002	-0.51532555	-0.10582876	-0.23900509	1.1930456	0.73862505
1553084_at	-0.080837965	0.19877553	0.021668196	0.106142044	-0.044361353	0.487226	0.17672944	-0.061785698	-0.17013645	0.8722911	0.09362841	-0.021668196
1553086_at	-0.047833204	0.038192034	-0.2923565	0.036780357	0.25709033	0.09085846	0.04338765	-0.05225134	-0.067373514	0.05137825	0.012568951	0.15725613
1553087_at	-0.47660422	0.31524324	-0.43854165	0.2096448	0.023292065	0.40579367	0.049841404	-0.17871094	-0.3451619	0.4790721	0.37031984	0.31076288
1553088_a_at	-0.2562642	0.16674566	-0.19950914	0.022581577	0.2566824	0.35506582	-0.022581577	-0.3679819	-0.56008196	0.16185951	0.74045753	0.09291601
1553089_a_at	0.026245832	-0.46430302	-0.33065605	0.48528433	0.33002067	0.5338254	-0.014569759	-0.07658601	-0.44200754	0.013971806	0.31153035	0.014086485
1553093_a_at	-0.06561375	0.021562338	-0.11160231	-0.005506039	0.36099243	0.14956212	0.29951334	-0.096036434	0.005506039	0.91832495	0.21486735	0.3378427
1553094_at	0.024853945	-0.22596025	0.12448573	0.27413774	0.20644665	0.31626487	-0.2420547	-0.05818224	-0.017917633	0.09166336	-0.34468913	-0.46334028
1553096_s_at	0.050946236	-0.11827898	-0.08280277	1.0502777	0.9076681	-0.3679018	0.1371193	0.52068996	-0.20817041	-0.60934496	0.33685446	0.18557262
1553099_at	0.20496416	-0.050682068	0.10870075	-0.43522167	-0.3199525	-0.19280481	0.026635647	0.58270454	0.007987499	-0.03790474	-0.007987499	0.044797897
1553101_a_at	0.23429394	0.009067535	0.043078423	0.035237312	0.19138527	-0.17190361	-0.08227253	0.14926338	0.1734314	-0.23984909	-0.26677227	0.24475384
1553102_a_at	-0.08494234	0.34848833	-0.5785656	-0.030269623	-0.003696919	0.395154	-0.099238396	0.17771721	-0.44909334	-0.9715357	-0.87681866	-1.2985764
1553103_at	0.07818985	-0.005633831	0.11524677	-0.16212702	-0.11653614	0.011940002	-0.11544371	0.1384759	0.16843224	0.005633831	-0.41626406	-0.006618977
1553105_s_at	0.46692228	0.009406328	-0.4525802	-0.1973679	0.07201314	0.69485784	0.029766798	-0.26942444	0.72053504	-0.090216875	-0.1600511	-0.15185905
1553106_at	0.6289191	-0.85358906	-1.4003315	0.1379466	-0.3147583	-0.3536868	-0.06753349	0.42482567	0.1495409	-1.2549329	-1.1371613	0.06753349
1553107_s_at	0.019444466	0.12150955	-0.812171	0.41215515	-0.90718746	-0.11120558	-0.7768998	0.5863042	0.24258804	0.079615116	-0.5866399	-0.98741627
1553108_at	0.3217888	-1.1403599	-0.217103	-0.13725185	-0.098860264	-0.48012018	-0.37799835	0.51226807	0.027317047	-0.010558605	-0.82959366	0.29957342
1553111_a_at	0.3257327	-0.38543797	-0.02865839	-0.023039818	-0.22825432	-0.5435152	0.3591571	0.023039818	-0.030525684	0.029508114	-0.29117012	0.2221322
1553112_s_at	0.14665318	-0.5586047	0.45686626	-0.7134075	-0.21092129	-0.23862839	-0.31793547	0.7319293	0.3846035	0.051283836	-1.4257898	-0.2647643
1553113_s_at	0.1363368	-0.3606615	0.011064529	-0.011064529	0.12563562	-0.5323849	-0.19686794	0.32523155	-0.16959429	-0.545064	-1.1541004	-0.18909359
1553114_a_at	-0.56139755	-0.1243248	-0.45062685	0.062061787	0.4070835	0.08964825	0.14747572	-0.48071957	-0.6313777	-0.10668087	0.6470032	0.16116524
1553115_at	0.020578623	0.20788336	-0.15379739	0.015012741	-0.035782337	-0.16217375	0.16713476	-0.012904167	-0.099665165	0.45812082	0.60262537	0.11888933
1553117_a_at	0.15191555	-0.08807278	0.34012127	-0.13839579	0.3469591	-0.15025711	0.028072357	0.102892876	-0.27112103	-0.52939224	-0.69388056	-0.3707075
1553118_at	0.087124825	-0.098927975	0.20696259	-0.53965425	-0.8901706	-0.041346073	-0.54664373	0.2850728	-0.16685104	-0.035243034	-0.5222888	-0.19552469
1553120_at	0.019806147	-0.052587748	-0.08799791	-0.17270422	0.2354083	0.38505912	0.06839466	-0.08557415	-0.077650785	0.6024437	-0.11295414	0.008218765
1553122_s_at	0.095675945	0.02980566	-0.24924612	0.43386889	-0.23071241	-0.46610403	-0.05881691	0.46742916	0.24759388	0.10812092	-0.9775746	-0.47619772
1553123_at	-0.038539648	0.51212406	-0.027992249	-0.06715441	0.14779949	1.0490065	-0.10859537	-0.044238567	0.092134476	1.516819	0.15406156	-0.16434455
1553125_x_at	-0.00139904	0.71127653	0.015786648	-0.08223224	-0.104353905	0.07505417	-0.18397713	0.13716292	-0.15340996	0.60984945	0.22648335	-0.31711102
1553126_a_at	-0.05606699	-0.024843454	0.15877485	0.0894053	0.21914268	-0.0266366	0.002656221	-0.00265646	-0.11172199	0.039461136	0.15243244	-0.0850296
1553127_a_at	0.100280285	0.70061445	0.21365786	-0.06857395	-0.35496092	-0.33466792	-0.27151084	0.059117556	-0.25777817	0.04689288	-0.10507202	-0.047154903
1553129_at	-0.035327673	0.6103573	0.21276331	-0.00894022	-0.89878964	2.0924454	-0.061788082	-0.3632269	0.2762723	-0.37034225	0.008940458	0.14126682
1553130_at	-0.5032897	0.56190586	-0.3359537	-0.006585121	0.12992287	0.20308399	0.006585121	-0.11067438	-0.38904715	0.17020845	0.8908911	-0.09384012
1553131_a_at	-0.19679546	0.19843197	-0.716557	0.2643447	0.31370878	0.22421885	0.2719803	-0.15068054	-0.33905983	0.43558073	0.48565912	0.013849735
1553132_a_at	0.23968792	-0.19735765	-0.020638943	0.06360054	-0.14171362	-0.14027977	0.115921974	-0.28168774	-0.43666434	-1.3106205	-0.60762095	-0.80994344
1553133_at	0.16780043	-0.4781599	0.004187107	0.10405874	1.4699445	-0.14827824	-0.34348583	0.1319189	-0.056488037	-0.4993248	-0.9175272	-0.4421997
1553134_s_at	0.112963915	0.115891695	-0.22535348	0.13722825	0.22705889	-0.009502888	-0.17917418	-0.15135407	-0.097929716	-0.12948251	-0.46753526	-0.122250795
1553136_at	-0.5321331	-0.16176558	-0.24042559	0.071902275	0.13913059	-0.1904068	0.05842018	0.17278528	-0.38470173	0.108531475	0.228055	0.14542484
1553137_s_at	-0.04786396	0.10607958	0.951664	-0.05988455	0.44322586	-0.06292987	-0.02524376	-0.009608746	0.37111282	-0.05860758	-0.16836572	0.5776434
1553138_a_at	0.03400135	0.22142506	0.26358795	-0.09271979	0.054781675	-0.12701058	0.25832605	0.11943436	-0.09193468	0.4027481	0.48759508	-0.03373432
1553139_s_at	0.07973814	-0.14745378	-0.1791668	0.22797251	7.63E-04	0.25029087	0.021465302	-0.24011612	-7.63E-04	0.3539176	0.70010805	0.3450532
1553140_at	0.06394601	-0.03223014	-0.03621602	0.058959484	0.17510462	0.011523962	-0.20944977	0.1544447	0.22930527	-0.0870707	0.11005974	-0.049973726
1553141_at	-0.046908855	-0.3049717	0.8182626	-0.009655952	-0.5726776	0.21380186	-0.32891417	-0.4042983	0.77625656	0.009655952	0.5763731	0.8154912
1553142_at	0.30419874	-1.014586	1.3343654	-0.04983282	0.04983282	-0.19100523	0.19873714	-0.19657755	1.2324066	-1.0229344	-0.8468883	1.3589835
1553145_at	-0.15945148	0.047340393	0.28318548	-0.4189825	-1.1486669	-0.14538479	0.008508205	-0.73873854	0.7677469	0.35084486	-0.24158096	-0.008507729
1553146_at	-0.18271089	0.22121167	-0.39990425	-0.06948924	0.21252775	0.1518538	0.44318056	-0.22649789	-0.18176341	0.16053534	0.34388614	0.00145936
1553147_at	0.08261967	0.009778023	-0.011441708	-0.4310062	-0.10772228	-5.61E-04	-0.2358923	-0.14943528	0.2999637	0.7805202	-0.03857994	-0.029363155
1553148_a_at	0.15423346	-1.536859	0.26829672	-1.0648808	-0.88487864	0.077208996	-0.6751342	-0.18130255	0.21179342	-0.4551835	-0.39709997	0.43034267
1553150_at	-0.11704159	-0.27037	-0.111882925	0.07427859	0.12579775	0.33733034	0.16066074	-0.07668972	-0.0742991	0.5851548	0.39395428	0.07975936
1553151_at	-0.006631374	0.29937387	-0.12848449	0.09875488	0.18588996	0.2554767	-0.041297436	-0.2692008	0.17866349	0.7730434	0.22639012	-0.09433317
1553153_at	-0.36590242	0.14658976	-0.21650314	0.3801484	0.57571363	-0.003348827	0.36000443	-0.32516575	-0.5483217	0.6903553	0.98910666	0.5974808
1553155_x_at	-0.3526783	-0.16863155	-0.030289173	0.24711418	0.74293995	0.49149132	0.07201862	-0.21001673	-0.11850166	0.41973352	0.4585805	0.55434895
1553156_at	0.026964188	0.32485437	0.05139494	0.063153744	0.25338984	-0.06279564	0.38823986	-0.026964188	-0.31494856	-0.027301788	-0.16285944	0.3717556
1553157_at	-0.1743896	0.005403757	-0.062387943	0.19700909	0.22503471	0.39127374	0.02817607	0.20842719	0.18468499	-0.04466176	0.30222774	0.003367901
1553158_at	0.26285934	-0.72537136	0.30958748	-0.30968618	1.1369944	0.031100273	0.12829971	0.045111656	0.3406911	-0.41760063	-0.40848732	0.042866707
1553159_at	-0.16740179	0.3409748	-0.34901953	0.036545277	0.6285882	-0.7632284	0.28978968	-0.1611495	-0.5239401	0.14536715	0.37908792	0.05376196
1553162_x_at	-0.31521654	0.033341408	-0.65073776	0.3758788	-0.2548685	0.4712777	-0.033341408	-0.35087347	-0.27997637	0.067504406	-0.25999498	0.03728628
1553163_at	-0.38856697	0.8548336	-0.64096975	-0.19952488	0.22306156	0.29828358	-0.043794632	0.043794632	-0.63505507	0.4440527	0.12965918	0.17232466
1553165_at	-0.05643654	-0.039790154	0.25201893	0.016823292	-0.119467735	-0.26944733	-0.016823292	0.13076401	-0.46807766	0.048339367	-0.4748273	-0.40457678
1553166_at	-0.20212507	0.011816025	-0.28246927	0.18566513	0.12850285	0.71005297	0.19678307	-0.18069553	-0.3949747	-0.43572283	0.49313402	0.31768513
1553167_a_at	0.03945446	-1.2106283	0.07974386	-0.015217781	-0.17640734	-0.8202758	-0.2685876	0.015217781	0.3749671	-0.86580515	-1.2213099	-0.49070454
1553168_at	-0.61530447	0.4347477	-0.87649536	-0.01533556	-0.25887728	0.3929925	0.12850142	-0.047590733	0.01533556	0.86226654	0.90163803	0.036985874
1553169_at	-0.51551294	0.27819347	-0.524086	0.041288853	0.4802003	0.15134811	0.28339243	-0.1750145	-0.7570529	-0.041288853	0.98747826	-0.21069574
1553171_x_at	-0.2044735	-0.08359265	-0.4328928	0.04387188	0.06131816	0.6695814	0.004017115	-0.30366898	-0.35672474	-0.08219814	0.50384474	0.03070879
1553172_at	0.09127712	-0.9266677	-0.006887436	0.33821917	0.48192644	0.24382877	0.46725082	-0.15789175	0.009990215	0.094419956	-0.28903008	0.21723509
1553174_at	0.042764187	0.5970702	-0.116786	-0.2114811	0.13962936	-0.3192954	-0.11608505	-0.352036	-0.5862422	0.2969308	0.77671576	0.2161851
1553175_s_at	0.27133465	-0.3499751	-0.4668405	0.002047539	0.021552086	0.24023724	-0.09670067	-0.05134964	-0.036250114	0.42410564	0.071921825	-0.002047539
1553176_at	-0.28086376	0.23065233	-0.1600256	-0.027793169	0.15370202	0.007051468	0.030303478	0.0804646	-0.25154233	-0.002459765	0.58836555	0.025949001
1553177_at	0.041665554	0.11624861	-0.20531797	0.50071764	0.80251074	-0.1256175	-0.11588526	0.2138319	-0.4190917	-0.13394356	0.48773384	-0.26713848
1553178_a_at	-0.22232056	-0.1082921	-0.009462357	0.24642849	0.14263678	0.16418648	0.45314264	-0.2810011	-0.34998083	0.20327377	0.54092693	0.5110321
1553179_at	-0.058793783	-0.08482957	-0.029859543	-0.21044421	-0.19974518	-0.026365519	0.05198717	-0.25891685	0.025051832	0.15238571	0.28021145	0.10820818
1553180_at	0.024179459	0.25905943	0.0826776	-0.100912094	-0.13403177	0.22195935	-0.08391929	-0.023792028	0.015435696	0.058557034	0.0995574	-0.029309511
1553181_at	-0.2618742	0.08721447	-0.06860447	0.60239315	0.36349773	-0.11587906	0.3208022	-0.13003397	-0.40594888	-0.029009342	0.837101	0.24196386
1553183_at	-0.058992624	0.23203063	0.010999203	0.11239576	-0.03703618	0.16875744	0.015703678	-0.018327713	0.0820477	0.19913507	0.03199029	-0.0929091
1553185_at	-0.5211153	0.0638504	-0.71539974	-0.129879	-1.313695	0.6243677	0.18327045	-0.0779953	-0.14948177	0.8357477	0.3124342	-1.1085405
1553186_x_at	-0.5077305	0.07650089	-0.48793983	-0.07790089	-1.2174816	0.61259747	0.24645138	0.009379387	-0.3450899	0.85994434	0.29289913	-0.9012251
1553188_s_at	0.029247522	-0.0349164	0.061573982	-0.39193487	0.030872345	-0.026539326	-0.0757215	0.03075552	0.12553668	0.06271434	-0.10919714	-0.046761036
1553190_s_at	-0.27953005	0.6043701	-0.25261927	-0.23169136	-0.021956444	0.21149492	-0.03574562	-0.4641781	-0.18069983	0.5208721	0.41328764	0.01865387
1553191_at	0.50265455	0.34787416	-0.37239385	0.1629467	-1.2237244	0.43661308	-0.8710592	0.97158575	0.8051181	-0.24902868	-0.18911266	-0.6578126
1553192_at	0.16683626	-0.73428607	-0.18211937	-0.7475023	-0.59381175	-0.111840725	-0.50132227	0.060810566	0.39433432	-0.3692708	-0.85280013	-0.060810566
1553193_at	0.048565388	-0.25296593	-0.16438937	-0.44566393	-0.17121172	-0.008979321	0.001070976	0.046821833	-0.16614437	-0.02006483	-0.24459219	0.21400166
1553194_at	0.4650917	-0.21090317	-0.6140497	-0.4580834	-0.731272	1.6313591	-0.5119772	-0.7861004	1.2856803	0.10931826	0.024794579	-0.14255428
1553196_a_at	-0.009396076	0.48882103	-0.008728266	0.02641344	0.007893324	0.011148453	0.1216321	-0.26716352	-0.4586935	-0.2031622	1.0182667	0.19851375
1553197_at	-0.14766288	0.42738342	-0.017488241	-0.10906863	-0.11719799	0.18507123	-0.11303401	-0.19608665	0.043617725	-0.004404545	0.16070557	-0.06546521
1553199_at	-0.12026048	0.009302139	0.35783124	-0.011375189	0.06704831	-0.028766632	-0.06106782	-0.21972537	0.07491779	0.5117829	0.14437771	-0.06987357
1553202_at	-0.14785552	0.23926425	-0.04813528	-0.09180474	-0.084625006	0.025322914	-0.016735792	-0.079230785	0.12922454	0.5575061	0.2215333	0.014483929
1553204_at	-0.31320858	-0.37809515	-0.032481194	-0.10804653	0.41052437	0.1927743	0.15222931	-0.08056593	-0.19914389	0.5465131	0.4015851	0.009309769
1553205_at	-0.3451681	0.20538235	-0.17198086	-0.2965474	-0.1297059	0.20706272	0.17281532	0.13103485	-0.72304296	0.122430325	0.4307909	0.21540546
1553207_at	0.053008556	-0.2302413	-0.030435085	0.13860178	0.5592599	-0.14092875	0.2287345	0.35685587	-0.16466856	-0.0866065	-0.05592537	0.24666882
1553208_s_at	-0.3228395	0.09449291	-0.33738184	0.22631574	0.13493514	0.001176119	0.18391395	-0.19472551	-0.2114687	0.027751923	0.66479754	0.552325
1553209_at	-0.24970698	-0.35107207	-0.35401678	0.032251835	0.32168198	-0.48702383	0.05241728	0.13699055	-0.56523013	0.23495007	0.47729492	0.05372715
1553211_at	-0.20412445	-0.16591287	-0.3272016	-0.15029335	0.123268604	0.08977413	0.1662631	-0.36847472	-0.4347272	0.24206734	0.45866442	0.053877115
1553212_at	-0.15778375	0.16324306	0.04816103	0.021782398	0.11835456	-0.015811682	0.081463814	-0.05368471	-0.25662494	-0.12856793	0.17047095	-0.01910019
1553213_a_at	-0.2345357	0.050359488	-0.16780162	0.13286805	0.26341295	-0.11412454	0.22689033	-0.0900588	-0.14615965	0.62129736	0.18267941	0.16130829
1553214_a_at	0.07259536	0.34500074	-0.00190568	-0.034129143	-0.106172085	0.028606415	-0.22355676	-0.007778168	0.13074756	0.21825194	0.17215967	-0.3228178
1553215_s_at	-0.37544107	0.79990053	-0.19803524	0.16737175	0.016308784	0.17867136	-0.023397446	-0.22704458	-0.39822626	0.842433	0.64674664	0.06908369
1553216_at	0.16641569	-0.23437881	0.18990898	-0.53942204	-0.52288437	0.051835537	-0.6803746	0.31813335	0.4156394	-0.051835537	-0.6622629	0.13715458
1553217_s_at	0.0665853	-0.010139227	0.3142364	-0.31838512	-0.2738526	0.052597284	-0.10697961	0.1118381	0.5281639	-0.15338326	-0.21458817	0.09028554
1553218_a_at	-0.00639391	-0.17023134	0.14081526	-0.55883074	-0.75854635	0.022129059	0.002390862	0.03674364	0.21359253	0.27187347	0.33118153	0.3387003
1553219_a_at	-0.06867552	-0.27133846	0.62434196	-0.4529171	0.38555145	-0.48291254	-0.13519526	0.10854721	-0.22370338	-0.32307434	0.17545891	0.07207966
1553220_at	-0.43343163	-0.47038102	0.09465361	0.35291815	-0.19638109	0.15124702	-0.012805939	-0.24182034	-0.5219729	-0.42371488	0.33726263	-0.061939716
1553221_at	0.30263424	-0.028749466	-0.044605255	-0.054712296	-0.0949955	0.33311272	0.2548628	-0.061566353	0.24486065	0.06323767	0.06783438	0.26871395
1553222_at	-0.35529423	0.006886482	-0.22202015	0.36923409	0.5418558	-0.030048847	0.28774452	-0.3405733	-0.24190569	0.38355398	0.6088557	0.58509827
1553224_at	-0.24872184	-0.3170228	0.08645487	-0.20623827	-0.18956232	0.29407978	0.23045444	0.10083628	-0.2652235	0.1728785	0.06361556	0.013332844
1553225_s_at	0.5403576	-0.6737585	0.73266125	-0.86957455	-0.16959333	-0.27435493	-0.14292622	0.31073523	0.27566242	-0.15023327	-0.9003935	0.25480366
1553226_at	-0.31037188	-0.016503572	-0.37120342	0.016503572	0.078490734	-0.024844885	0.4764464	-0.141428	-0.3252616	0.43369055	0.22342134	0.27639794
1553227_s_at	0.4100318	-0.5961852	0.26502228	-0.8523221	-0.59769297	-0.71289206	-0.18576908	-0.26515865	0.61171865	-0.15177727	-0.5362601	-0.058962822
1553228_at	-0.005316019	-0.18436694	0.07245779	-0.36482954	-0.17401719	7.17E-04	0.024435759	-0.15787101	0.32080817	-0.012110233	0.41796088	0.90132093
1553229_at	0.23856449	-0.0659852	-0.3923862	0.07912874	-0.05714512	-0.17450953	0.20824194	-0.48878002	0.04829979	-0.45392704	0.47164488	0.03388357
1553232_at	-0.11203766	0.11796808	-0.15812206	-0.008144379	-0.05312109	0.30728197	0.12157321	-0.36975765	-0.1672678	-0.024678469	0.12936878	0.3020506
1553234_at	-0.02161622	0.006488562	-0.09153843	-0.06790233	0.5599098	-0.038771152	0.13462639	0.2343831	0.019935608	-0.099113226	0.557086	0.49237967
1553235_at	-0.20763016	-0.6110413	0.009768486	0.23106289	0.6831355	-0.49156165	0.047973156	-0.08929539	-0.32770824	0.27225828	-0.009768486	0.46320677
1553237_x_at	-0.55713415	-0.37918282	0.06539154	-0.012365818	0.11441374	0.07397556	0.054014683	-0.2849722	-0.21682644	-0.43216586	0.55764866	0.345716
1553238_a_at	0.12666798	0.33340788	0.094453335	0.013630867	0.10037708	-0.19658852	0.18020773	0.079428196	-0.19585991	-0.10089636	0.2900405	-0.055816174
1553239_at	-0.22460938	-0.19440699	-0.1229949	0.3530712	0.2856884	0.25808668	0.17844772	-0.06126499	-0.1101203	0.06219387	0.96480703	0.17715311
1553241_at	-0.1429832	-0.3664465	-0.09990358	0.19450045	0.13225818	0.12729788	-0.018019676	-0.19326854	-0.1427226	0.60819507	0.3364489	-0.045442343
1553243_at	0.3940792	1.0080972	-0.5025306	-0.2973981	-0.69746256	1.672935	0.08357382	-0.24232435	1.7513499	0.04830265	0.85693693	0.07448912
1553244_at	-0.024411201	-0.058635473	-0.14799714	-0.047379017	-0.12002778	0.13282752	0.003028631	0.15166593	0.23991132	0.3030882	-0.13342237	-0.13802028
1553246_a_at	-0.019821644	0.019821644	-0.33662844	0.45909643	0.32752705	-0.32733965	0.47362185	-0.37621832	-0.15524292	0.37685585	0.52038956	0.6086035
1553247_a_at	0.41806316	-0.053364754	-0.068199635	0.075286865	-0.1843381	0.007711887	-0.001485825	0.020941734	-0.26882362	0.1317215	0.001486063	-0.032087088
1553248_at	-0.28373384	0.51768494	-0.29345822	0.05333042	0.09690952	0.27287054	0.018844604	0.166708	-0.072416306	0.00404644	0.0709486	-0.1438005
1553249_at	-0.1208725	0.0904541	-0.003009319	0.122852564	0.003009558	0.023895264	-0.00466156	-0.09790802	0.26229596	-0.015844584	0.3242755	0.2186513
1553252_a_at	0.035246372	0.13126993	-0.39676905	0.6343961	0.575428	-0.13133049	-1.0894465	0.121263504	-0.029907227	-0.41972208	-0.85092163	-0.6110878
1553253_at	-0.20165014	0.07297182	-0.6222334	0.08294439	0.07444525	0.027743816	0.07447767	-0.27642822	-0.58484554	-0.108736515	0.84134626	0.13652515
1553254_at	-0.12251425	0.16956115	0	0.015424728	-0.03948188	0.15938115	-0.118330956	0.0779202	0.05478573	0.14929914	0.31791735	-0.004813433
1553255_at	-0.31123996	0.1238811	-0.23862648	-0.07644081	0.010930538	0.5942843	-0.007091522	-0.0957098	-0.10512829	0.17200947	0.49845886	-0.09996891
1553257_at	-0.06398773	0.49567032	-0.21525812	-0.040657997	0.015475273	0.033578873	0.024801731	-0.07019806	-0.18117142	0.87191105	0.30821228	0.1449461
1553258_at	-0.21367908	0.33185482	-0.3829348	0.013468742	-0.068413734	0.515635	0.10827923	-0.0799911	-0.6073034	0.28270817	0.15611267	-0.08838749
1553260_s_at	0.10320711	-6.96E-04	-0.042391777	-0.07147694	-0.005516529	-0.026719332	-0.067219496	0.00212121	0.035955667	0.2922728	0.23663116	-0.020360947
1553261_x_at	-0.13697076	-0.07996535	-0.039098978	0.033867598	-0.084154606	0.005475283	0.14594579	-0.005475283	-0.047660828	0.16018319	0.03199625	0.10590005
1553262_a_at	-0.05058813	0.055600643	-0.3774171	-0.014985085	0.24192333	0.53984356	-0.006387711	-0.22351551	-0.35213375	0.17439556	0.5807333	0.2607355
1553263_at	-0.341815	-0.24447346	-0.55601406	0.118674755	0.44130707	0.1488018	0.1836195	-0.37530708	-0.4874444	0.1864214	0.3031969	0.15431881
1553264_a_at	-0.36416006	0.21431065	-0.25628185	-0.08190346	0.14302254	0.4573393	0.040686607	-0.41425753	-0.5369177	0.17515612	0.7465191	-0.07352829
1553265_at	-0.06270766	-0.08423376	-0.18542051	0.31767058	0.041054964	-0.09551859	0.091278076	0.4269874	-0.36522818	-0.012300968	0.14996648	0.06434655
1553266_at	0.052149057	0.14466143	0.08034921	-0.08620286	0.033350468	-0.025846004	-0.3180914	0.05925107	-0.12270713	0.15976715	0.08449006	-0.20942545
1553267_a_at	0.027543545	-0.46394372	-0.003247023	-0.35010743	-0.18461013	0.010648966	-0.43826437	0.6340134	0.115796804	-0.15848565	-0.06975651	-0.5401411
1553268_at	-0.19971156	0.08811355	-0.22394109	0.15430999	0.77935815	0.10444021	0.48855472	-0.06711602	-0.21448421	-0.36275315	0.47846198	0.2825656
1553269_at	0.62244296	-0.011568785	0.011568785	0.017741919	-0.127244	-0.35427785	0.54245496	-0.17350078	0.34110808	-0.20192742	-0.44463682	1.002228
1553271_at	-0.30593038	-0.33085918	0.018289328	-0.019112587	-6.75E-04	0.15127182	-0.018703222	0.17721176	0.024197578	0.43919897	-0.35727262	0.27017212
1553272_at	-0.35521698	-0.3055153	-0.008275032	0.15045309	0.085926056	-0.2846532	0.3399396	-0.42095947	-0.40036535	0.008275032	0.6339145	0.5167012
1553274_a_at	0.45931053	0.70120287	0.051352978	0.40193892	-0.06876707	0.12329769	-0.50905895	0.3178444	0.23452282	-0.7262726	-0.85639334	-0.46441746
1553275_s_at	-0.035194397	-0.4004383	1.2446165	0.017970085	-1.2825775	-0.12395048	-0.24516869	1.7576389	-0.057728767	0.12908173	0.9028292	0.02412939
1553276_at	-0.12751508	0.08441925	0.2448175	0.010819674	-0.038863897	0.23745656	0.03483653	0.044035196	-0.14449573	0.21871734	0.17348456	0.010487318
1553277_at	-0.115793705	0.06636524	0.38218117	-0.13784456	-0.018999577	0.22500038	-0.007612467	-0.09946203	0.053877115	0.07069111	0.2260952	0.076137304
1553279_at	-0.39121437	0.7729888	-0.34934187	0.12373257	0.0844183	0.48015308	0.010576248	-0.18293142	-0.061938286	-0.05528736	0.66509485	-0.23918867
1553280_at	-0.13530827	-0.20684671	0.33747625	-0.006236076	0.12290192	-0.43912578	0.2241311	-0.003504276	0.10408449	9.83E-04	-0.2868166	0.039690495
1553281_at	-0.30457592	0.8746314	-0.55316925	0.44117308	-0.20909357	-0.045894623	0.33025694	-0.4379325	-0.15680075	0.444448	0.70894194	0.4516101
1553282_at	-0.2505684	0.13754678	-0.051716805	0.5463381	0.15990901	0.09720373	0.41340256	-0.486624	-0.27964926	0.2898383	0.31822348	0.3904848
1553284_s_at	0.020073414	-0.41847014	0.33065653	-0.15795231	0.012104511	-0.2666762	0.031186104	0.048549175	0.0597167	0.01355505	0.10062075	-0.044671535
1553285_s_at	-0.06533289	0.24761033	-0.052004576	0.17641258	0.119371414	-0.058856964	-0.052004576	0.37075186	0.22176337	0.6216862	-0.17910242	-0.030223608
1553286_at	0.296165	-0.030411243	0.08850622	0.18352747	0.2311039	-0.046295643	-0.078271866	0.45648718	-0.166718	-0.44796753	-0.26916027	0.06030035
1553288_a_at	-0.12445569	-0.10667658	-0.32071257	0.051650763	-0.003343821	0.4903009	0.08483267	-0.2011795	-0.36381984	0.07084942	0.3700707	0.07184529
1553292_s_at	0.066679	-0.04743004	0.36877823	-0.076506615	-0.12057924	-1.0338478	0.10735178	0.3320942	0.41815472	-0.6122947	-1.2782197	0.58063936
1553293_at	-0.23987722	0.47496748	-0.26423407	0.031796932	0.001469135	0.108744144	0.2670107	-0.016208649	-0.30313587	0.2394979	-0.048625946	0.05158472
1553295_at	-0.11029768	-0.19679332	0.014050007	0.027963877	-0.011152744	-0.106045246	0.063341856	-0.13048649	-0.1113801	-0.011152744	0.18847704	0.30952573
1553296_at	-0.17367268	-0.18136382	0.07010102	0.00723505	0.31686592	-0.026643991	0.22254205	-0.08746123	-0.350883	-0.24626279	0.1753285	0.24799514
1553297_a_at	-0.20883894	0.22134113	0.29093933	1.6099958	1.527463	0.24437046	0.00551033	-0.6470418	0.11666775	-0.6452966	-0.005510807	-0.3105936
1553298_at	-0.031101704	0.05795002	-0.040157318	-0.02030611	-0.09930611	0.003030777	0.05964327	-0.07788038	0.11591339	0.07963991	0.011584282	-0.16285181
1553299_at	-0.07647133	-0.09146309	-0.26165628	0.07142496	0.22112727	-0.06718016	0.19426751	0.27857637	-0.015240669	-0.056523085	-0.16557121	-0.0395267
1553300_a_at	9.22E-04	0.43031454	-0.020493984	0.14752817	0.09268165	-0.21948099	-0.032619476	0.030364275	-0.037911415	-0.2782998	-0.0381732	0.33691406
1553301_a_at	0.07737565	0.5192566	-0.022701025	-0.3816185	-0.26614594	0.240592	-0.15798569	-0.02278924	0.4967625	-0.25990677	-0.33119392	0.078139305
1553303_at	-0.41364002	0.2882204	-0.39253044	-0.10162115	-0.018493652	0.26539993	0.08703041	-0.049589157	-0.39682698	0.20072365	0.44810295	-0.17550325
1553304_at	0.34946585	0.50604963	0.056818485	-0.08662319	0.007106781	0.3703308	-0.666306	-0.13674402	0.16396332	-0.007106781	0.058737755	-0.063643456
1553306_at	-0.41239452	0.03512001	-0.4113431	0.12443781	0.32978296	-0.048710346	0.38943958	-0.28062773	-0.55096936	0.07527685	0.3683462	0.3276453
1553310_at	-0.08340645	-0.10964823	0.018900871	0.15569401	0.20893574	-0.11529255	-0.11050725	0.45972013	0.10276151	0.24135256	0.18114519	-0.001850367
1553311_at	0.013251066	-0.11576581	0.2916727	0.1549716	0.490067	0.06835079	-0.003696919	-0.09129524	-0.34048963	0.00369668	-0.07525563	0.04611802
1553313_s_at	0.003727436	-0.021582127	-0.22279215	0.06664753	-0.15041494	0.33298397	-0.48280573	0.18173075	0.20348978	0.5038328	0.6000099	-0.15590143
1553314_a_at	0.08318019	0.014508724	0.05900836	0.027249575	0.14438081	-0.35601664	-0.12428975	0.27931142	-0.18808603	-0.118025064	0.07997537	-0.1269455
1553315_at	-0.057935238	0.08774233	0.026743889	0.061549187	0.005080223	-0.057575703	-0.021726608	-0.116010666	-0.003769159	0.20273352	-0.19713163	-0.09514451
1553316_at	0.24401712	-0.1552937	0.2839465	-0.021832943	-0.3023548	-0.012917519	-0.2218895	-0.3783884	0.2915883	0.10123587	0.3862462	0.85601044
1553317_s_at	0.28988028	0.27693033	0.021252155	-0.15969753	0.116886854	-0.06678152	-0.01348424	-0.10335064	0.18224406	-0.007941723	0.06841254	0.63015366
1553318_at	-0.38193297	-0.010545731	-0.16191745	0.56130695	0.4685154	-0.14293265	0.57392406	-0.22109056	-0.31264186	0.00288558	0.4577341	0.44835377
1553319_at	-0.33120155	-0.043083668	-0.16699028	-0.056583405	0.21407747	0.25675726	0.09310651	-0.3314495	-0.14491868	0.045200586	0.5543649	0.52992654
1553320_s_at	-0.003309965	-0.1332717	-0.034858704	0.008551121	0.012688875	0.31065273	-0.010264397	-0.007507801	-0.04413557	0.42549038	0.35524702	0.037082195
1553321_a_at	0.57943106	-0.18470407	-0.20882082	-0.06882763	-0.046458244	0.4866209	0.2954259	-0.3507557	0.7643299	-0.4571712	0.31851482	0.69812346
1553322_s_at	0.04732895	0.12693071	0.02124834	-0.4246397	-0.29503417	0.6385937	-0.43037748	0.5074744	0.9685998	0.19976592	0.14230824	-0.052615166
1553323_a_at	-0.42884827	0.1628232	0.22820759	-0.14214373	0.052413464	0.43653727	0.20971775	-0.59191036	0.026688576	-0.06802654	0.30875254	-0.05147171
1553325_at	-0.006006241	-0.065897465	-0.37323785	-0.024380684	-0.21902704	-0.09837437	0.04516244	0.10566473	-0.03263235	0.41317892	0.4021349	0.21152067
1553326_at	-0.21470189	0.40893674	-0.16529489	0.13562489	0.16395092	0.40698814	0.001811743	0.024015188	-0.31581974	0.2543273	0.20947266	0.19691849
1553327_a_at	-0.20447206	0.41546297	-0.14507031	0.07807064	-0.08127618	-0.26642513	0.08936	-0.001050234	0.00587821	0.2764809	0.68232965	0.1438675
1553328_a_at	0.30743647	-0.35935402	-0.2464881	-0.2823739	0.1115284	-3.10E-04	0.031206608	-0.33716202	3.10E-04	-0.5724957	0.15013361	-0.067020416
1553329_at	-0.14069724	0.3704877	-0.07721257	-0.119440556	0.18001223	0.28998542	-0.043774128	0.024219036	-0.009185553	0.30549526	0.66929865	-0.014680862
1553330_at	0.33893275	0.27323914	0.019675493	0.036634684	-8.90E-04	0.4717822	-0.02999115	0.08011913	0.039761543	0.3996489	0.17846203	-0.19246197
1553333_at	-0.039354324	0.044529438	0.22232604	0.059862614	0.022696018	0.6209407	-0.16014838	0.17694116	0.15995121	0.19226503	-0.037696123	-0.19028592
1553335_x_at	-0.03605175	0.22124791	-0.093268394	0.21895671	-0.25530767	-0.07086873	0.09009838	-0.11626172	-0.071786165	-0.26646757	-0.04011488	-0.006090164
1553336_a_at	0.32956076	-0.21902943	-0.22950506	-0.18272376	-0.011702776	0.45030642	-0.21463513	0.13999939	0.49353218	0.118401766	-0.2449584	0.08488035
1553338_at	0.14635658	-0.39630222	0.20897007	0.32403088	0.92006683	-0.80936766	-0.04443121	-0.34507084	0.05123043	-0.6022887	0.018299103	0.26959038
1553340_s_at	-0.5202317	0.1429286	-0.34515142	0.16277075	0.15464258	0.014118671	0.11476469	-0.40108538	-0.5168438	-0.18039703	0.66812277	0.19705439
1553341_at	-0.11672974	-0.010458469	0.16708398	-0.18577361	0.13559556	0.3859303	0.039853334	0.07393885	-0.19926453	0.15099335	0.18726039	-0.23258638
1553344_at	-0.044845343	0.39830303	0.21446443	0.090135574	-0.06021142	0.3832941	-0.08542967	0.22267294	0.13597727	0.5698252	0.2410376	-0.07944322
1553346_a_at	-0.4564619	0.10609245	-0.102873325	-0.23821831	-0.29417372	0.6232157	-0.29278278	0.32176018	-0.5765128	0.98207474	0.26778316	0.10956478
1553347_s_at	-0.3288145	-0.052165985	-0.34376144	0.25304508	-0.081971645	-0.2269206	0.118736744	-0.1341114	-0.24176025	0.3061514	0.9675274	0.38491058
1553348_a_at	-0.0251503	-0.5263858	0.0251503	-0.041120052	-0.5306859	0.18822336	-0.15941	0.094016075	0.11486721	-0.72196007	-0.8108301	-0.12549353
1553349_at	-0.06289244	-0.07589102	0.16241503	-0.12788153	-0.49032354	-0.43138456	-0.37693977	0.32452917	0.19913864	-0.3153019	-1.0127821	-0.38577557
1553350_at	-0.34971142	0.25159693	-0.35057592	-0.008631706	-0.002465725	-0.17342281	0.15856743	-0.11178112	-0.15660834	0.3250785	0.76349354	0.13742542
1553351_at	0.119096756	0.07256794	-0.26327562	0.07453656	0.20034409	0.093882084	-0.23447204	0.16495514	-0.00165534	-0.026934624	-0.021613598	-0.06812787
1553352_x_at	-0.42467594	0.09139156	-0.10416937	0.20712042	0.61333704	-0.032301903	0.2493949	-0.16916513	-0.26213646	0.064640045	0.34906387	0.09378052
1553354_a_at	-0.38716698	0.027902126	-0.21790886	0.060625553	-0.07390642	0.008289814	0.13174629	-0.067034245	-0.1085763	0.56955767	1.150547	0.28326273
1553355_at	-0.3577199	0.014028311	-0.018995285	0.20361924	0.15912676	0.23003268	0.6221731	-0.20575881	-0.13405323	-0.10222912	0.79241276	0.118527174
1553356_at	-0.12142801	0.053785324	-0.24503088	0.016243696	0.020761251	0.015804052	0.040436506	-0.19530225	-0.121866226	0.14652634	0.5159931	0.15763879
1553357_at	-0.038629055	-0.05345559	-0.03682089	0.066268444	-0.083779335	-0.057526827	0.06871152	0.025858402	0.14944172	0.44985533	-0.002166033	0.0901382
1553359_at	-0.31421995	0.3939972	-0.37872076	-0.001715183	-0.18685293	0.18521595	-0.010446072	-0.108845234	-0.3611083	0.3939972	0.7577715	0.008035183
1553361_x_at	-0.32593822	0.025944233	-0.36011076	-0.11642647	-0.2491908	0.084472656	0.026845455	0.093504906	-0.39880753	0.076919556	0.6170902	-0.20261383
1553362_at	0.1518488	0.029988766	0.1797769	-0.12927198	-0.02291727	0.041945457	0.072256565	0.06458616	-0.08478689	0.1928339	0.15408874	-0.12223959
1553363_at	-0.36722064	0.15135288	-0.15566921	0.063580036	0.06514454	-0.09654975	0.09216905	-0.066948414	-0.004620552	0.21787167	0.39050674	0.18991399
1553364_at	-0.06187415	0.39288807	-0.15302038	-0.041356087	0.23937654	0.3247981	0.0654788	0.060194016	-0.10205841	0.13902235	0.3146696	-0.009873629
1553365_at	-0.27008057	0.18606973	-0.3425207	0.016559362	0.23412776	-0.20752764	0.0706594	-0.109974384	0.07477045	0.53613186	0.3033595	-0.0165596
1553366_s_at	-0.52938604	2.9822688	-0.26995897	0.24305773	0.04260254	0.057723522	0.44512558	-0.58219194	-1.0284109	0.13301611	0.71953154	0.4166174
1553367_a_at	0.016643047	0.2672248	-0.16219354	0.026115417	0.22934294	-0.04142332	0.21608114	0.3353119	-0.33626437	0.19439459	0.69632673	-0.11421442
1553369_at	-0.0973897	0.04758215	-0.26000404	0.16920996	0.46047258	-0.05814314	-0.010722637	-0.5257764	-0.20666122	0.27749014	0.1610918	0.47516727
1553371_at	0.0734849	-0.32993484	-0.28526044	0.20213771	0.0028584	0.15417075	0.051947832	-0.006278276	-0.20409799	0.6317427	1.0686624	0.06037426
1553372_at	-0.26017213	1.0373578	-0.00196147	0.045865536	0.001961231	-0.16683817	-0.021343231	-0.03441763	-0.14674902	0.31768417	0.7786765	0.2287023
1553373_at	-0.016626596	0.12050247	-0.23414588	0.030685902	0.027099371	-0.45982766	0.1128819	-0.2664342	-0.13066864	0.07536626	0.50124407	-0.07046962
1553374_at	0.075997114	0.27087593	-0.00267005	-0.09383178	0.14644408	7.62E-04	0.054548502	0.03859067	-0.07093477	0.39342356	-0.011469364	-0.16209173
1553375_at	0.038237333	0.06765103	-0.005556107	-0.09295225	0.21246386	0.28328705	0.079357386	-0.032698393	0.1607194	0.6778722	0.20591736	0.2883358
1553376_a_at	-0.17856216	0.11723328	0.022603035	-0.09549284	-0.042707205	-0.004918337	-0.10541749	0.21463251	-0.10541749	0.8305299	0.004918337	0.016316652
1553378_a_at	-0.031514883	0.30166435	-0.002289057	0.28241348	0.2138784	0.36004567	0.30188966	-0.09029722	-0.10363722	-0.43860745	0.011706591	0.002289057
1553380_at	-0.015618324	0.20768547	0.14145994	-0.31332612	-0.36896753	0.2626543	0.11421394	0.17837691	0.044411182	-0.14960933	-0.519469	-0.25302815
1553383_at	-0.07047534	0.15554357	0.023434877	-0.027353048	-0.13438582	0.11886215	8.37E-05	0.075612545	0.040943623	0.19297147	0.04454851	-0.1245873
1553385_at	-0.16162634	0.067656994	-0.24633932	0.3110695	0.2987666	-0.30291843	0.44672394	-0.2319212	-0.8572798	0.42974472	0.3770585	-0.2288351
1553386_at	0.007167339	0.3781352	-0.03669691	0.14128637	0.31226158	-0.19539237	0.4774475	-0.22978354	-0.09955144	-0.19069386	0.5491438	0.33959627
1553387_at	-0.42561245	0.16863537	-0.034893036	0.17346478	0.101365566	0.4893217	-0.002292633	-0.44574547	0.030126572	-0.021543026	0.23712778	-0.03059578
1553388_at	-0.22554135	-0.0903604	-0.055042267	0.18974328	0.155303	0.11272287	0.3773303	-0.01597786	-0.20306063	-0.001458645	0.9353719	0.39564085
1553389_at	0.1438508	-0.10504508	0.13096952	0.28131604	0.17981291	0.50805044	-0.057635307	-0.179281	0.08931613	-0.011621237	0.23398781	-0.040786743
1553390_at	-0.10139871	-0.12473607	0.12580967	-0.02344656	0.12202525	0.30406713	0.38907647	0.1449337	-0.076762915	0.41124535	-0.17369962	0.05001831
1553391_at	-0.09758186	0.057752132	0.31266046	-0.049376965	0.196136	-0.15724349	0.08112502	-0.092603445	-0.21481872	-0.03759837	0.46660542	-0.020524502
1553392_at	0.26159835	-0.13311076	0.06616306	0.38438964	0.4463277	0.56753445	-0.03306675	0.096918106	-0.21063972	-0.18420935	-0.16606927	-0.034683228
1553394_a_at	-0.09480572	0.028510094	0.016276836	-0.043442726	0.011627197	0.5327108	0.043239355	-0.0664134	-0.3026631	0.49260783	0	-0.021005392
1553395_a_at	0.22670603	-0.36040354	0.7013383	-0.75122976	-0.004815579	0.004816055	0.1025753	-0.21595764	0.097971916	-1.0976954	-0.3601861	0.48549795
1553396_a_at	-0.46182466	-0.07818198	-0.26372337	0.32314205	0.34519815	-0.095249176	-0.055945873	-0.12162161	-0.22014642	-0.44988155	0.54708815	-0.4186008
1553397_at	-0.5681858	0.2067995	-0.6328268	0.051889896	0.22102642	0.27196693	0.23618984	-0.6646433	-0.44553947	0.19007587	0.586205	0.3468485
1553398_at	-0.12191272	0.016177416	-0.010638952	0.07907009	0.061470747	0.118882656	-1.11E-04	-0.14551663	-0.18173027	0.2694764	0.7124653	-0.008916855
1553399_a_at	0.053541183	-0.11010265	-0.19386387	-0.131711	0.1787591	0.07798338	-0.05606985	0.24966478	0.037570477	0.23906803	-0.3329482	-0.39656687
1553400_a_at	-0.20196891	0.32333708	-0.31163192	-0.40458345	-0.15969658	0.5135813	-0.25932598	-0.12796783	-0.002833843	-0.35827637	0.32792568	0.33186007
1553401_at	-0.02704525	0.063031435	-0.09104729	-0.065937996	-0.1342535	0.19045925	0.1394229	0.23875833	0.1612482	-0.14906049	0.16869259	-0.046531677
1553402_a_at	-9.59E-04	-0.055541515	0.5956874	-0.32021022	-0.20324779	0.45303726	-0.21339917	-0.37704706	0.06551838	-0.005074024	0.043445587	0.12932253
1553403_at	-0.10969305	0.20279431	-0.1862793	-0.1674962	0.12416983	0.18449807	0.103173494	-0.11138725	-0.21687269	-0.12596416	0.34779358	0.12334204
1553405_a_at	0.014709473	0.044121265	0.002157211	-0.1105926	0.15296102	-0.20372844	0.005297661	0.049134254	-0.047776222	0.6295433	0.58061266	-0.107129574
1553407_at	-0.27717352	-0.07520771	0.23812151	-0.15585136	-0.48590136	0.07802677	-0.094209194	0.71620464	-0.07719183	0.2551527	-0.4814024	0.2142973
1553409_at	-0.008482933	-0.03252697	-0.22952223	0.09108353	-0.018577099	0.79761267	0.05915332	-0.04017973	-0.38844013	0.03483081	0.6578741	0.046027184
1553410_a_at	-0.002316952	0.3317306	-0.09338212	0.110957146	0.23153496	-0.16684365	0.23863864	-0.14360976	-0.33829713	-0.37089372	-0.08447671	0.40849662
1553411_s_at	-0.35977745	0.1370337	-0.20028162	0.14684391	-0.008642197	0.008642197	-0.04670143	-0.30043244	-0.44963765	0.2545035	0.38936877	0.12779045
1553412_at	-0.07963967	0.40550685	-0.12285566	-0.23582244	-0.26385045	0.042588234	0.030387402	0.13512897	0.08241892	0.6347742	0.24104786	-0.047907114
1553413_at	-0.040022135	0.4964428	-0.4446962	-0.0735116	-0.011193037	0.43486404	0.5096731	-0.3379469	0.011193037	0.45419788	-0.20313525	0.13555765
1553415_at	-0.016163826	0.45540333	-0.11445165	-0.032200575	-0.21486449	0.6606617	-0.09568024	0.03652239	0.039390802	0.44506526	0.31643152	-0.14100671
1553417_at	-0.32503986	0.2091527	-0.04109788	0.1670556	0.14273596	0.385077	0.20420504	0.033088207	-0.3517058	-0.42756915	0.94177055	0.34242463
1553418_a_at	-0.1888845	-0.2693205	-0.03010273	-0.014594555	0.120033026	0.12801027	0.088104725	-0.3448124	0.014594555	0.35109735	0.5653224	-0.11361337
1553420_at	-0.001018524	0.2968712	-0.17077518	0.12157965	0.04678583	-0.054557562	0.008571863	-0.106609344	-0.011671782	0.023032427	0.6456971	-0.10048294
1553422_s_at	-0.19726372	1.8149691	-0.12522078	0.24883318	0.2027626	0.2475915	0.5387764	-0.0703311	-0.24171066	0.39100218	0.31193304	0.06586027
1553423_a_at	-0.23690367	0.14213109	0.07952666	0.11864281	-0.22377825	0.11683774	-0.023120403	-0.16399288	-0.1386447	0.06534171	-0.1054697	-0.2296462
1553424_at	-0.24472642	0.10874319	-0.40504932	-0.04469371	-0.03469634	0.20832896	0.00836277	0.06767249	-0.40624547	0.10698676	0.3829193	-0.002408266
1553425_at	-0.054837227	0.33285475	-0.42572045	0.051378727	-0.009088993	0.2931161	0.16462135	-0.21213341	-0.29419422	0.120377064	0.14661646	-0.108168125
1553426_at	-0.21805167	0.17141676	-0.06419778	0.053253412	0.045428038	0.24942231	0.04611826	-0.111032724	0.00331378	-0.1689825	0.71874285	-0.003859758
1553427_at	0.2367878	0.00124836	-0.00124836	-0.058772087	0.018502235	0.29276276	-0.057296276	-0.058248997	-0.25785017	0.38291264	0.43032742	0.040574074
1553428_at	-0.13663292	0.057183027	-0.30421615	0.17052317	0.097165346	0.33805752	0.07398987	-0.24694872	-0.2174685	-0.025837898	0.4413395	0.21847963
1553429_at	-0.081083775	-0.119029045	-0.17255926	0.25313997	0.27839756	-0.26451063	0.28377676	-0.26340532	0.058095455	0.20391464	-0.13527584	0.28120995
1553430_a_at	-0.13504624	0.10057831	-0.22920728	-0.030028105	0.57677555	0.267972	0.03460598	-0.5978277	-0.8335612	-0.3155551	0.14101219	0.15819836
1553432_s_at	-0.12162542	-0.012374401	0.59571934	0.06432724	0.28541517	0.104978085	-0.049120903	-0.46971083	0.012374401	0.4522524	0.63188934	0.3639698
1553433_at	-0.022674084	-0.013497591	-0.01527667	-0.073330164	0.1430726	0.04386401	0.042450666	-0.12182665	-0.2478571	-0.16605139	0.05211878	0.004997015
1553434_at	-0.06793165	0.16094041	0.11986208	0.1266985	0.17339587	0.50079393	-0.02661419	-0.01772499	-0.16471529	-0.00767827	0.0670979	0.29426765
1553435_at	-0.0674057	0.029509544	-0.011675358	0.23934364	-0.11310434	0.24540234	0.1257863	0.01265955	-0.2665968	0.5848737	0.38369894	0.009430409
1553436_at	-0.2526722	0.20638132	-0.17084217	0.036720753	0.10891032	0.3392787	0.13565254	-0.22118759	-0.3014083	0.21567202	0.93936825	-0.06477952
1553437_at	-0.4878676	0.0563941	-0.49353266	0.13791656	-0.040649414	0.19669628	0.3402109	-0.41147804	-0.44715953	-0.05955267	0.2778139	0.17505932
1553438_at	-0.41880703	-0.13304996	-0.04421711	0.51071453	0.22233629	0.10110855	0.4028263	-0.043715954	-0.13089466	0.22242069	0.8140321	0.5350809
1553439_at	0.008304119	0.25294638	-0.001004219	0.14881372	-0.13990688	-0.4725585	0.0654912	-0.14952707	0.001004219	0.4059577	0.045857906	-0.11036873
1553440_at	0.027570486	0.378721	-0.058679104	-0.1250236	-0.03325367	0.24198079	0.041162014	0.010338783	0.03711462	-0.020451784	0.17754841	-0.03325367
1553441_at	0.02715826	0.27289176	-0.011679411	-0.07407093	0.015931606	0.08260822	-0.038725376	-0.015355825	0.23497057	0.7039194	-0.086830616	-0.11616659
1553442_a_at	-0.06779051	0.02498126	-0.38238335	0.034099102	0.29833508	-0.10286331	0.1080668	-0.113729954	-0.07946992	-0.022081614	0.2703731	0.001049519
1553443_at	-0.29647136	0.26815367	-0.21746206	0.0653255	0.11942911	0.35728145	0.22285485	-0.1462369	-0.14731765	0.05312538	0.25948405	0.021236658
1553444_a_at	-0.41791916	0.32690048	-0.42438078	0.054374695	-0.038958073	-0.036118507	0.1201601	-0.32419348	-0.5135331	-0.18553114	0.23275232	0.33399916
1553446_at	-0.08000016	-0.056061983	0.3232062	0.23986411	-0.08089781	-0.059472084	0.043056965	-0.11404443	-0.5423305	0.43728352	0.13120222	0.2134707
1553447_at	-0.39224935	0.17407465	-0.1869762	0.3040042	0.001452208	0.30833912	0.016819239	-0.23169518	-0.115550995	0.12065244	0.14894867	0.069657326
1553448_at	-0.10951853	0.023675203	-0.11988282	0.24962282	-0.074199915	0.8673055	-0.08993387	-0.14127398	-0.09422612	0.29076123	0.4901197	0.033303022
1553449_at	-0.058391094	-0.29763436	0.06795645	2.6779242	2.2055922	0.11521578	0.8324156	-0.34572148	0.03379488	-0.47128057	-0.11768961	0.64500856
1553450_s_at	0.17929101	-0.26897764	-0.10405445	0.16706753	-0.010865688	-0.12732291	0.2667308	-0.3011384	-0.3191247	0.06282759	0.43075418	-0.012128353
1553451_at	-0.34278893	-0.093366146	-0.08890486	0.47977567	0.53366995	0.08750701	0.3273437	-0.5275762	-0.20373416	0.3593259	0.471735	0.5120022
1553452_at	-0.27078986	0.007146835	-0.053834915	0.034127235	0.11875653	-0.14571238	-0.007146835	0.3357725	0.032075405	-0.056029797	0.29754066	0.3493588
1553453_at	-0.30347323	-0.04745841	-0.23930788	0.3437848	0.4681096	-0.021269798	0.11369562	0.2557125	-0.047680855	0.02126956	0.99663925	0.18387747
1553454_at	-0.19695663	0.13102078	-0.07575202	-0.1784327	0.00107646	0.21138883	-0.13396358	-0.058588028	-0.1469779	0.16844821	0.10591388	0.07360244
1553456_at	-0.14672112	0.14757204	-0.16893792	0.27698898	0.031484127	0.09705734	-0.021217585	-0.20626044	-0.66406965	0.19820952	0.33650875	0.08279991
1553457_at	-0.4940915	0.30740118	-0.3169384	0.081976414	-0.006550789	0.57043123	0.02230978	-0.012448788	-0.33375692	0.5787339	0.27495146	0.006550789
1553458_at	-0.452806	-0.08321142	-0.5841446	0.0361619	0.1877141	-0.020627975	0.32840586	-0.03891945	-0.5949931	0.1765418	0.7290387	0.22351074
1553459_at	-0.1155622	0.0829525	-0.3431437	-0.05044985	-0.20877671	-0.42343926	0.23783302	-0.27395153	-0.170614	0.45744228	0.43419266	0.27258778
1553460_at	-0.46881938	0.33386087	0.10285425	0.03288412	-0.18307328	-0.48507738	0.13330746	0.060302258	0.024789572	-0.06626248	-0.032920837	0.08895874
1553461_at	-0.03811121	-0.1840415	-0.15839195	0.013952732	0.2021296	0.1466105	-0.031859636	-0.0350883	-0.002361536	0.16269279	0.5232067	0.0550189
1553462_at	-0.03758478	0.11549592	0.12121916	0.005031109	0.022649288	0.09321737	0.028727055	0.093149185	0.15342617	-0.005031109	0.09920502	-0.10843873
1553464_at	-0.35185862	0.06134796	-0.3875308	-0.011796951	0.02401495	0.2765336	0.29786348	-0.51236534	-0.42257404	0.2840662	0.8991332	0.0818243
1553465_a_at	-0.22942066	0.29323483	-0.33691478	0.30505848	0.063892365	-0.055708647	0.11317921	-0.04896593	-0.35240483	0.55690336	-6.38E-04	0.13599777
1553466_at	-0.37660336	-0.4493816	-0.4061687	0.8009887	0.5185933	0.05539179	0.35470247	-0.23923135	-0.17241383	-0.29015064	0.9454713	0.72767687
1553467_at	-0.40632415	0.015537024	-0.07927251	0.69370127	1.1658335	-0.2764635	0.38529587	-0.27156186	-0.21638227	-0.015537262	0.20197678	0.015537024
1553468_at	-0.051918507	-0.006814718	-0.32797217	0.32358336	0.2957244	0.5091889	0.07610631	0.006814718	0.3633628	0.31981587	0.103954315	0.098620415
1553470_at	0.030059338	-0.15022182	-0.06367946	-0.09680629	-0.14479685	0.557776	0.06510162	-0.25435424	-0.02785778	0.51721406	0.52557707	0.13830447
1553471_at	-0.063313246	0.286417	0.24798465	0.22949147	-0.009135485	-0.12090874	0.15619421	-0.09061289	-0.10924101	0.0751102	0.0579741	0.009135485
1553472_at	-0.09390378	0.29376268	-0.23693562	0.045159817	-0.050252676	0.6400628	0.106063604	-0.22132015	-0.38088536	0.15024829	0.63030005	0.265862
1553474_at	0.06643057	0.27839398	-0.016625166	-0.2880473	-0.08567333	0.22278666	-0.092939615	0.15025711	0.23537898	0.16854763	0.039533854	-0.050247192
1553475_at	-0.008086443	-0.24132085	-0.012306213	0.14632058	0.16533947	0.34140468	0.10279417	5.33E-04	-0.4556229	0.12787533	0.49375892	-5.33E-04
1553478_at	-0.35690308	0.38881493	-0.45869613	0.06813669	0.2138071	-0.041505814	0.08678579	-0.21677852	-0.4871924	0.0475111	1.3162541	0.31380463
1553479_at	-0.16250157	0.37008548	-0.23909473	-0.01172781	0.03602004	0.58337617	-0.22633791	0.070816755	-0.04967785	0.00882864	0.7154381	-0.087180376
1553482_at	-0.11743641	0.1615417	-0.21400666	0.015270472	0.11869359	0.075627804	0.002529383	0.037433863	-0.22784734	0.26939726	0.18697381	-0.040449142
1553483_at	-0.23138332	0.12779045	-0.3466382	-0.09824133	0.26114273	0.14905691	0.14837265	-0.30683994	-0.13932657	0.53673553	0.13642073	-0.09432936
1553484_at	0.056548595	0.042824745	-0.03670764	-0.11463094	-0.114155054	-0.014560223	-0.077694416	0.11531687	-0.07453418	0.61892366	0.19682121	-0.0135777
1553485_at	-0.17568517	0.59391356	-0.2624731	-0.09370613	-0.22696161	0.35706758	0.18370295	-0.0522573	-0.26985765	0.54432917	0.4020009	-0.001126051
1553486_a_at	-0.05591631	0.16734767	-0.16827774	0.06656957	0.03836751	-0.053475857	0.29078293	-0.016989708	-0.2289362	0.067531824	0.33544064	0.1314497
1553488_at	0.042548418	0.5140674	-0.039207697	-0.07993531	-0.06626749	0.06590915	-0.05875492	0.03376794	-0.19905472	-0.057920933	0.06287265	-0.011544704
1553489_a_at	0.11821747	-0.06095767	0.25048518	-0.008933783	0.12785935	-0.57489634	0.11680579	-0.22709322	0.06713486	0.6982784	-0.19039607	-0.27302074
1553491_at	-0.07687497	0.44537854	-0.21351266	0.05781722	-0.010693073	0.011663914	0.20045853	-0.22353888	-0.36744666	-0.16132712	-0.049414873	-0.11852217
1553492_a_at	-0.2991414	0.07488847	-0.03551507	-0.07031441	0.13021326	0.0920589	0.04669428	-0.15241504	-0.18613577	0.072247505	0.06057	-0.070326805
1553493_a_at	-0.10743475	0.46681166	-0.10240173	0.1116066	0.30510807	-0.051564217	0.105476856	0.40373993	0.021066666	0.43161345	0.127419	0.17106342
1553494_at	-0.1901474	-0.0580101	-0.07382965	-0.002713203	-0.17781353	0.1802814	-0.02000761	0.010939837	-0.0741725	0.14133978	0.30938292	-0.116607666
1553497_at	-0.09127188	0.4161787	0.039821148	-0.08786011	-0.13044119	0.41854572	0.019320488	-0.07543707	-0.074772835	1.0031013	0.08625269	0.011478424
1553498_at	-0.44565773	-0.26716852	-0.36178446	0.21308565	0.051442623	-0.059813976	0.6747947	-0.15306425	-0.2592764	0.4663329	0.25589848	0.52078295
1553499_s_at	-0.6826544	-0.5722017	-0.74006844	-0.04118824	0.167449	0.24909878	0.1788621	-0.77390385	-0.9928417	0.2815838	0.83696747	0.3519454
1553500_at	-0.33136487	0.058820963	-0.26956367	0.25102043	0.19642615	-0.004557371	0.21293306	-0.20991778	0.03628421	-0.21791363	0.19872355	0.27482557
1553502_a_at	0.001328945	0.17093515	0.14745712	-0.08438516	-0.046820164	-0.008517027	-0.001328945	0.15072584	0.27937627	0.058928967	0.058888435	-0.011981249
1553504_at	-0.2686696	0.34121752	-0.02994728	0.13282299	-0.05091691	0.15065455	-0.11440277	0.005852699	0.001628399	0.28029656	0.10202503	-0.020204544
1553505_at	-0.1513865	-0.4053328	-0.38836694	0.2603464	0.32359266	0.19756126	0.05021	-0.050210238	-0.3589785	0.09820795	0.67264414	0.36081934
1553506_at	-0.45278788	0.05813384	-0.2027862	0.26795864	0.12057042	0.006680727	-0.11071706	-0.03536296	0.32746673	-0.1334312	0.027209282	0.06827235
1553507_a_at	-0.29511595	-0.26519012	-0.63054323	0.09340286	-0.012507439	0.07201481	0.012507439	-0.2476902	-0.25236607	0.66984844	0.45218182	0.027404785
1553508_at	-0.19398165	0.002634525	-0.13422966	0.05829692	-0.061272144	0.058255672	-0.13689804	-0.1656034	-0.0486331	0.32233715	0.09141612	-0.10491443
1553510_s_at	0.21530056	-0.3751526	-0.045356274	0.17119026	0.047466755	0.102583885	-0.04501915	0.3327942	0.1901412	-0.4740324	-0.9626241	-0.08362484
1553511_at	-0.07931614	0.43956995	-0.03032732	-0.035348415	0.043910027	0.4589429	0.13280201	-0.15039301	-0.48143673	0.20219707	0.36436987	-0.038673878
1553512_at	-0.3039348	0.99061203	-0.19838834	0.035339832	-0.20368695	0.029377937	0.014550686	-0.050903797	-0.006693363	0.8883805	0.18506265	-0.04399848
1553513_at	-0.13327217	0.94831944	0.049159527	0.098443985	1.2221794	0.5777123	-0.107825994	0.32563615	-0.09992814	1.021822	0.10181713	-0.056687593
1553514_a_at	-0.289155	0.18347311	0.20974565	0.06930995	1.7415874	-0.012830019	-0.05829692	-0.048894405	-0.16026926	0.31258082	0.21776557	-0.16225576
1553515_at	-0.088154316	0.17436123	-0.117887735	-3.00E-04	0.05801177	0.15379691	3.00E-04	0.16755915	-0.1461916	0.039364338	0.25905848	-0.00754118
1553517_at	-0.40213275	0.3233528	-0.02080822	8.94E-04	-0.028464317	0.3136835	0.24170828	-0.23285127	-0.15343094	0.19822693	0.1745696	0.05239153
1553518_at	-0.09736061	-0.5718751	-0.21556067	0.10557914	0.16401696	0.11044693	0.19681215	-0.25165153	-0.33146095	0.32479763	-0.076425314	0.2357626
1553519_at	3.56E-04	0.13744831	0.15037489	-0.13071871	-3.56E-04	0.13540173	-0.06384206	-0.013185978	-0.03461075	0.3112402	0.029968739	-0.10681486
1553521_at	-0.01895833	0.37350798	-0.20537591	0.09684157	0.20464516	0.3460145	0.073075056	-0.15311217	-0.06243205	0.17771173	0.063396454	0.1790731
1553523_at	-0.47258782	-0.24364185	-0.21628594	0.002678633	0.14707327	-0.20443368	0.16780233	0.030359268	-0.16410923	-0.39134026	0.25567007	0.28564215
1553524_at	0.007550001	-0.007550001	0.036340237	0.017530203	-0.008032322	0.12745428	0.09385562	-0.18666124	-0.040080547	-0.010093689	0.24497485	0.07761288
1553525_at	-0.24131823	0.005096912	-0.55682683	0.22408819	0.62749577	-0.056787014	0.13709211	-0.22405863	-0.6179488	0.09223461	0.3708415	0.14649582
1553526_at	-0.20813274	0.166152	-0.4741726	0.34146547	0.6519189	0.10050297	0.21636486	-0.3536358	-0.4612465	0.003483772	0.46143246	0.33344173
1553527_at	-0.11535931	0.2274394	-0.050813198	0.3436756	0.30764914	-0.027764797	0.21153784	-0.1581583	-0.18947649	0.001135349	0.59185123	0.57091856
1553528_a_at	0.24922323	0.07673645	-0.062017918	0.16703367	0.41686058	-0.28699636	-0.017009258	0.36981487	0.017009258	-0.649776	-1.4555664	-0.3475542
1553529_at	-0.42739367	-0.12934756	-0.51189375	0.10231018	0.25382423	-0.017175674	0.324955	-0.4875517	-0.43662333	0.062095642	0.8297863	0.21627331
1553530_a_at	0.40241146	-1.2485733	0.013622284	-0.5817299	-0.07659149	0.004846573	-0.42424107	0.5937834	0.39004803	-0.46178055	-0.4389639	0.28678608
1553531_at	-0.33757472	0.29535294	-0.011872292	-0.16655898	-0.34460115	-0.045808792	-0.16780758	0.38198757	-0.17758274	0.15327454	0.6035266	0.011872292
1553532_a_at	-0.055857897	0.4390607	-0.29748178	0.24534845	0.026644707	0.38131046	-0.19598722	-0.33720493	-0.00728488	0.3130126	0.5294771	0.09832907
1553533_at	-0.13917756	1.1362629	-0.35655618	-0.11743355	-0.012080431	0.24398851	0.14726615	-0.0859344	-0.18638277	0.1259718	0.8698311	0.19933343
1553534_at	-0.25853682	0.21399164	-0.108680725	0.16831636	0.06021738	-0.004882336	-0.002709866	0.021838427	-0.13479018	-0.006955624	0.58810544	0.045973778
1553535_a_at	0.029278755	0.5158162	0.0421834	0.17346	0.28337526	-0.016492367	0.012304783	-0.2418418	0.11610937	0.03156376	-0.012304306	0.08397055
1553536_at	0.33454084	0.09159851	0.5121398	-0.4667437	0.017691135	-0.80059195	-0.45784497	0.6067052	0.54665995	-0.042397022	-0.6903634	0.25972652
1553537_at	-0.17627859	0.3116603	0.1049099	-0.04899764	0.038612366	0.519192	0.24425173	-0.017394781	0.025862932	0.43767786	0.07204461	-0.068059206
1553538_s_at	0.006469727	-0.17520142	0.007479668	-0.18714619	0.12325287	0.19472122	-0.12650013	-0.061909676	0.20681095	-0.019789696	-0.005067825	0.04929924
1553539_at	-0.031094074	-0.58589983	-0.677279	-0.07008934	0.17521906	-0.055644035	-0.002986431	0.051091194	0.077747345	-0.1307621	0.3504696	0.22816992
1553540_a_at	-0.19627786	0.31139255	-0.18831992	0.24574828	0.53804636	-0.003688812	0.19697452	-0.41182947	-0.3496921	-0.056732178	0.24965978	0.5588412
1553541_at	-0.29837966	0.058389187	-0.570081	0.08583045	0.003190756	0.33388424	0.15293336	-0.34585428	-0.48648238	0.4882326	0.6935754	0.19905758
1553542_at	0.028603554	0.6501646	0.06690884	0.21321535	-0.027963638	-0.06990957	-0.18154287	-0.10799885	0.43113375	0.40821314	0.027963638	-0.49132776
1553544_at	-0.4612074	-0.5749283	-0.5284672	0.2932315	0.5512562	0.03348112	0.5400605	-0.49766684	-0.42136526	-0.0743618	0.7469821	0.59588146
1553545_at	-0.24349642	0.5088897	0.12204933	0.10081196	-0.004461289	-0.07594633	0.01117897	0.004461289	0.05814457	-0.21964765	0.57701683	-0.028748512
1553546_at	-0.10848856	0.004843473	0.00172019	-0.12564874	1.77E-04	0.42281413	0.06697416	0.04894972	0.10337043	0.44207573	-1.77E-04	-0.096776724
1553547_at	-0.06084466	-0.4825635	-0.14819932	0.17844391	-0.10558176	0.01581335	0.15421963	0.10892296	-0.18479443	0.19548249	-0.10558176	-0.046150446
1553549_at	-0.42108202	0.2597723	-0.14570141	0.19909573	0.14956617	-0.001785278	0.35577965	-0.22678185	-0.23255396	0.22285128	0.5517502	0.012815952
1553550_at	-0.03318906	-0.39374137	0.3450632	0.14474416	0.05555415	-0.002175093	0.30952597	-0.25626302	0.30424714	0.14305878	-0.071110725	0.058490038
1553551_s_at	-0.26979923	0.0722332	-0.38605785	-0.7141228	-0.7141628	0.6288481	-0.4474163	-0.23592281	0.12310219	0.45267773	0.527256	-0.098321915
1553552_at	0.12482667	-0.001264095	-0.21607327	-0.062355757	0.17769694	0.377012	0.001264095	0.08020377	-0.024820566	0.1762631	0.058772802	0.35126758
1553553_at	-0.3200729	0.090408325	-0.2840631	0.2230084	0.43873572	-0.10177469	0.40985823	-0.34547162	0.039719343	0.19458556	0.15150881	0.5108063
1553555_at	-0.08900356	-0.69450617	-0.40445662	0.7855129	0.3638401	0.33804655	0.35621166	-0.44810987	-0.47550774	-0.6139877	1.0201316	0.73067236
1553556_at	0.16047716	-0.058833838	-0.11573529	-0.066311836	0.19448781	0.45768666	0	-0.13139439	-0.15679026	0.68165827	0.54384065	0.06257105
1553558_at	-0.28534317	0.12801027	0.07006478	0.023519754	0.55916214	-0.06871891	0.12954545	-0.023519993	-0.26013303	-0.15783286	0.21055698	0.56514454
1553559_at	-0.2629919	-0.012875557	-0.056810617	0.20753527	0.46125364	0.18053627	0.06769085	0.031425714	-0.07861996	-0.108849525	0.6305599	0.15055728
1553560_at	-0.23183179	-0.074995995	-0.24185586	0.43022537	0.29314876	-0.124893904	0.20935369	0.005297661	-0.23540735	0.5202577	0.18145967	0.3212011
1553561_at	-0.05570531	0.35077333	-0.18093896	8.57E-04	0.20652151	-0.49803638	0.09359598	-0.11053777	-3.42E-04	-0.08378601	0.038934946	0.047453403
1553562_at	-0.0992496	0.19305563	-0.03888631	0.14603853	0.09750795	0.3392067	0.31892443	-0.22943878	-0.063277245	0.24299169	0.73293686	0.31985998
1553564_at	-0.020823002	0.13322306	-0.38068843	-0.07265711	0.42200518	-0.265414	0.053111076	-0.23587942	-0.2475524	0.15516567	0.2798915	0.3287754
1553565_s_at	0.06732082	-0.29835773	0.1876936	-0.08951521	0.07815266	0.14009571	-0.05550623	-0.2735901	0.5579319	-0.059888363	0.19755077	0.77206373
1553566_at	-0.19389915	0.47897434	-0.43575883	0.1201272	0.23866892	-0.029275417	0.09854317	-0.22150183	-0.28414822	0.15938044	0.90215015	-0.02807188
1553567_s_at	-0.2557335	-0.177845	-0.24042702	-0.15451431	-0.23314667	0.28533554	-0.068595886	-0.22032738	-0.04222107	0.098241806	0.24336815	0.02663517
1553568_a_at	-0.2864151	0.2285366	-0.12681961	0.41759253	0.40281296	-0.15314627	0.22293663	0.014837265	-0.45698166	-0.005123138	0.7875867	0.35748196
1553569_at	-0.22676086	-0.062895775	-0.14410591	-0.3105812	-0.31029034	0.16963196	-0.17993832	-0.1712904	0.04158497	0.11769009	0.0168581	0.024935722
1553570_x_at	-0.19113731	-0.075372696	-0.061451912	-0.22825241	-0.29538822	0.18881035	-0.16045189	-0.13965988	0.04467106	0.13101387	0.039711952	0.052521706
1553572_a_at	-0.14660454	0.32862234	-0.13207865	-0.105247974	0.06717634	1.0839896	-0.5662451	-0.37931442	0.1422801	0.08000946	0.753592	0.23422766
1553573_s_at	-0.001959562	0.42612505	-0.29279447	-0.17594337	0.26065755	0.012203217	0.0833981	-0.31439352	-0.008173466	0.12659025	0.13103485	0.039187193
1553574_at	-0.06879568	-0.19705343	0.4352126	0.53490305	0.49168134	-0.15237379	0.34554935	0.4589579	-0.21482229	0.2741394	-0.25051546	0.019144773
1553575_at	-0.13015556	-0.49439144	0.18452644	0.22353077	0.1944437	0.079283714	0.06438351	-0.06314659	-0.3555832	-0.26879883	-0.47120953	-0.14072609
1553579_a_at	-0.23066974	-0.15440416	0.103443146	0.104756355	0.09866691	0.2605095	0.019050837	-0.21589088	0.04191041	0.08780122	0.03721547	0.18923712
1553581_s_at	0.002248764	0.021125317	-0.07342529	0.12621737	0.34711266	0.061471462	0.010523796	-0.09453201	-0.79927254	-0.16695833	-0.10473633	-0.2437892
1553582_a_at	-0.05335474	0.0652616	-0.009187698	-0.0657289	-0.006210089	0.26092553	0.16226292	-0.12127566	0.006112814	0.2931533	0.11898303	-0.046273947
1553583_a_at	2.2203722	0.9290743	-0.53183174	-0.2922964	-0.20682764	4.9196596	0.84916735	-0.1450324	2.594985	0.60177517	1.0301805	-0.33200955
1553584_at	0.00389719	-0.025535583	-0.22806358	-0.20867348	-0.36106396	0.8281379	0.1612935	0.07620573	-0.5043502	0.01222229	0.41931057	-0.00389719
1553585_a_at	-0.16321611	-0.09123087	0.045966864	-0.10909748	0.17200041	0.5491879	0.17172098	-0.22040224	0.041014433	-0.034924984	0.22939014	-0.048269987
1553586_at	-0.13966131	0.26892185	-0.28144908	-0.13224387	0.31345463	0.37414026	0.12902784	0.019033909	-0.14315033	0.09646225	0.6464801	-0.029095888
1553587_a_at	0.20248938	-0.00758028	0.2072792	0.076498985	-0.110980034	0.00758028	-0.008553028	0.02656269	0.44487667	-0.9322505	-0.9589181	-0.15134335
1553588_at	-0.26394463	0.033328056	-0.15495968	-0.17744923	-0.4258423	0.2643366	-0.09089279	-0.114313126	-0.016242981	0.124578476	0.16760635	-0.003087997
1553589_a_at	-0.14952374	0.015028238	0.042320967	0.18239832	0.73592234	0.08112097	-0.049708366	0.30599928	-0.06522012	-0.54078174	-0.07256842	0.016873598
1553590_at	-0.21769714	-0.1811781	-0.06430578	0	0.07649231	-0.24013329	0.058005333	0.004182816	-0.17035437	0.85084105	0.6341834	-0.16550446
1553591_at	-0.031145096	0.4235773	-0.23852777	0.26422262	0.04815197	0.019713402	-0.019713402	-0.26789236	-0.2262094	0.6773071	0.7647257	-0.058531284
1553592_x_at	-0.13732433	0.6264205	-0.28915	0.17831802	0.3468833	0.005892515	0.13812304	-0.094904184	0.10205507	0.7411294	0.5623565	-0.005892277
1553593_a_at	-0.35659194	0.3910675	-0.39481735	-0.07631016	-0.21082735	0.6523237	0.10243034	-0.2581358	-0.22701454	0.38604212	0.48850393	-0.08891654
1553594_a_at	-0.03860855	0.22736073	-0.1295476	0.005139828	0.003373623	0.16438818	-0.020406246	0.0929265	0.027976513	0.43323565	0.4607768	-0.003991604
1553599_a_at	-0.027825117	-0.07759142	-0.08420205	0.036219835	-0.051479578	0.21789336	0.002444506	-0.18719721	-0.0883441	0.19383883	0.086432695	0.032665014
1553600_at	-0.08949995	0.4179511	0.012563229	-0.13145304	0.09779978	0.06049776	0.21035528	-0.058975697	-0.13298273	0.22765493	0.22418451	-0.08949995
1553601_a_at	-0.006235361	0.38953042	0.019628048	-0.036122322	0.020704985	0.30639553	-0.020927906	0.089231014	-0.26382518	0.17358375	0.051744938	-0.00729084
1553602_at	-0.3666072	-0.056947708	-0.34875154	0.32421637	0.6725631	0.54245234	0.5048752	-0.22943163	0.019823074	0.08086634	0.65437603	0.62819386
1553603_s_at	0.1409216	-0.61929226	0.4691701	-0.53139734	-0.2928362	0.018906593	-0.29005003	0.026959896	0.7312803	-0.4740839	-0.6067591	0.021081924
1553604_at	-0.001472712	0.56076264	0.20753646	-0.11173296	-0.024954796	0.25615454	-0.0810585	0.13645673	0.001472712	0.2954092	0.17243266	-0.10599494
1553605_a_at	0.009643793	0.026902676	-0.00650239	0.001569271	-0.12891293	0.2664504	0.02681613	0.039633036	0.29489803	0.08137035	-0.022278547	-0.09747267
1553607_at	-0.17348242	-0.095908165	0.00978756	0.005452395	-0.05618882	0.003765822	-0.13659239	0.011091471	-0.001525879	0.04044938	0.109601974	-0.15573502
1553608_a_at	-0.055249214	0.24842525	0.15551114	0.32768726	0.6518314	-0.1296792	-0.069960356	-0.1377101	0.033624172	0.11561036	0.15700102	-0.061878443
1553611_s_at	-0.29020786	-0.065336704	-0.033144474	0.12179899	-0.036948204	0.5747676	0.09680319	-0.20813894	0.2724533	0.37099457	0.6410117	0.28793573
1553612_at	0.25005102	-0.49429083	0.089464664	-0.074795246	0.002554417	0.13985872	0.33984804	-0.20008945	0.113577366	-0.07049084	-0.17079306	-0.002554417
1553613_s_at	0.07596111	-0.16378689	-0.095458984	0.595911	-0.8497162	-0.55583763	0.46119595	-0.15017414	1.2134342	0.9986305	1.4908066	-0.15100479
1553614_a_at	-0.24424458	-0.22137094	-0.17776704	0.029968023	0.22395921	0.1911056	0.33251405	-0.06771231	-0.24734592	-0.15256071	0.5013583	0.031870842
1553618_at	-0.1645503	0.14265203	0.009658337	0.2979312	0.041543722	-0.03756857	0.010589123	-0.017320633	-0.08791137	-0.009658575	0.15467548	0.033574104
1553619_a_at	-0.48328543	0.11836195	-0.22459841	0.29102516	0.14803028	0.10202265	0.07658863	-0.41888046	-0.51441336	-0.07658863	-0.15628004	0.23891306
1553620_at	0.06654525	-0.005183935	-0.17303205	-0.001222849	-0.0691998	0.001222849	0.014072418	0.11823392	0.03789687	0.61515903	0.28912377	-0.16092682
1553622_a_at	0.010083914	0.09812021	0.08283234	-0.05036235	0.006263495	0.08533263	-0.016151667	-0.042141914	-0.1621666	-0.30808806	0.09139109	0.07727957
1553623_at	-0.3757949	0.035645008	-0.3002367	0.328681	0.28907943	-0.2501073	0.015267372	0.041591406	0.09249973	-0.123067856	0.58489084	0.14900899
1553625_at	-0.11076903	-0.034949303	-0.16593552	-0.102987766	-0.019511461	0.16558027	-0.25429988	0.2124958	-0.002478123	-0.013247013	-0.21156478	-0.026418924
1553626_a_at	-0.018579483	-0.068145275	-0.4080732	0.018579483	0.036715984	0.11273408	0.13650107	-0.09542036	0.12953496	0.6576433	-0.19454384	-0.041208267
1553627_s_at	-0.006033182	0.04054594	-0.115849495	-0.12724614	-0.31156373	0.61096215	-0.02453947	0.24774742	0.20415807	0.48499274	0.11490083	-0.10100675
1553629_a_at	-0.5074694	0.043409824	-0.27555847	0.016404152	0.41825914	0.3996482	-0.05046463	-0.016404152	0.06329632	0.036720753	0.5525818	0.071119785
1553630_at	-0.09637666	-0.01927638	0.04058218	0.32525897	0.018635988	0.15768313	-0.13037872	-0.14121032	-0.03437829	0.26647043	-0.009837151	-0.15826845
1553633_s_at	0.046482563	-0.1606183	-0.061994076	-0.1675005	-0.37888098	-0.35368586	0.070450306	-0.529356	-0.058677673	0.3407817	0.1476655	0.15807772
1553634_a_at	0.093375206	0.13683987	0.29990435	-0.05091858	-0.022100687	0.35643816	-0.2478962	0.1772635	-0.020802021	0.12816334	-0.20734286	0.020801783
1553635_s_at	0.039810896	0.11964512	-0.6198573	-0.03210807	1.7428379	0.025049686	-0.236377	0.38103724	-0.20896697	0.31334662	-0.51574326	-0.14497471
1553636_at	-0.1374259	0.022865057	-0.09569001	-0.038047552	-0.030534744	0.073788166	-0.11139274	0.009238005	0.007999897	0.62981343	0.058278084	0.01905775
1553637_s_at	-0.291543	0.19063616	0.24073839	0.05832815	-0.031165123	0.02300787	0.032854557	-0.07894707	-0.13717031	-0.007051945	-0.020935535	0.07071304
1553639_a_at	-0.02243805	0.44970274	-0.03946972	0.86452484	-0.17357445	0.42670536	-0.08001518	0.11349535	-0.1169076	-0.08467054	0.24031782	0.063966274
1553640_at	-0.11818266	0.81144	-0.22010016	0.3182335	0.13396883	0.45215273	0.010801792	-0.010801792	-0.07930946	0.036640644	0.051804066	0.21360254
1553641_a_at	-0.16798592	-0.37181735	-0.019824028	-0.24204016	-0.06920719	0.9151621	-0.17406106	-0.10719037	0.01504612	0.27182722	0.94896793	0.044365883
1553642_at	-0.47491074	-0.14945793	-0.49460793	0.00600481	0.17488241	-0.00600481	0.07676983	-0.5368886	-0.612916	0.034809113	0.39311743	0.008873463
1553644_at	-0.29300404	-0.500206	-0.5067439	-0.03211212	-0.19316006	0.8018522	0.011413097	-0.13292742	0.02567339	0.5160818	0.7254634	0.110627174
1553645_at	-0.038477898	0.16673756	0.22841978	-0.15340853	-0.1965363	1.1102495	-0.013301134	-0.058602095	0.007048369	0.27089024	0.03954482	0.12970424
1553646_at	0.15287542	0.2728901	7.75E-04	-0.0134027	0.055579662	0.32566977	0.13283706	-0.010179997	0.046008825	-0.22560334	-0.29315066	-0.0929203
1553647_at	-0.05557537	-0.11457348	-0.50056696	0.2053585	0.38450432	-0.35952568	0.30814838	-0.3920064	-0.65394497	-0.032154083	0.3290105	-0.090204716
1553651_at	0.12520528	-0.11161709	0.07463908	-0.0368371	0.008412361	-0.017141104	0.010911226	0.5951164	0.018306732	0.050221205	0.08862734	0.11880326
1553652_a_at	-0.004302502	-0.07549906	0.18686318	-0.17577887	-0.08805323	0.09533286	-0.15620899	0.1335113	0.22462392	-0.01904416	-0.046675444	0.013298988
1553654_at	-0.16523814	0.35755515	0.13904262	-0.014550924	0.016171455	0.32694435	-0.016300201	-0.13962126	-0.1066134	0.7942033	0.153198	0.09808183
1553655_at	-0.33032322	0.43514347	-0.13835001	0.017623663	0.14842606	-0.17138934	0.35326815	-0.2542479	0.04016614	0.18968654	0.33363628	0.23453164
1553656_at	-0.27148008	-0.02757883	-0.29662323	0.26768017	0.24629068	0.32268524	0.3431568	-0.20707273	-0.36042976	-0.20696926	0.47364998	3.50E-04
1553657_at	-0.69929266	0.30024195	-0.6618762	-0.08273506	5.29E-04	0.67023134	-0.01298523	-0.5523038	-0.5325761	0.41781187	1.0731802	-0.01344347
1553658_at	-0.40946198	0.012406349	0.009407997	0.006393433	0.10398197	0.3920102	-0.03179884	-0.054415703	-0.40148735	0.4604292	1.3048582	-0.15772629
1553660_at	-0.1323595	0.76100683	-0.32359314	-0.036695242	0.0321126	0.35774684	0.007309675	-0.15920758	0.04334736	0.2894585	0.12085843	-0.23218775
1553661_a_at	-0.091900826	-0.0266428	-0.13207674	0.009749413	0.1901176	-0.09875035	0.04696107	0.2853713	-0.070578575	0.063284874	0.4393823	0.23775578
1553663_a_at	-0.26871872	0.8357935	-0.22989178	0.124641895	0.13459063	0.49838734	-0.059425354	-0.24585962	-0.0280509	0.477942	1.3550477	-0.046755314
1553666_at	-2.16E-04	0.021418333	-0.12614512	0.19501233	-0.017826319	0.3660395	0.232054	0.110513926	-0.10911584	-0.0719862	0.23642802	0.032593966
1553668_at	-0.3859744	-0.61831474	0.13078499	-0.26186752	-0.6385932	-0.21798754	0.054498672	-0.2964697	-0.10761595	-0.38255072	-0.85133886	0.31113386
1553670_at	0.06775856	0.010021687	0.13980079	-0.23296309	-0.01625657	0.017310858	0.20044994	-0.053609848	-0.013777494	-0.078965664	0.20115995	0.025556326
1553672_at	0.35520172	0.16892242	0.35894203	-0.16848111	0.50021553	0.08256388	-0.011846542	0.93185043	0.18122864	-0.120820045	-0.1876831	0.8149152
1553673_at	-0.21490216	-0.24066567	-0.14465332	-0.14162683	0.3343401	0.23016524	0.055497408	-0.12524962	-0.5977094	0.14221501	0.34000087	0.22686005
1553674_at	-0.2585504	-0.073927164	0.015740395	0.04996872	-0.046632767	0.14359069	-0.21539211	-0.115417	0.51281905	0.33751345	-0.017091036	-0.22476459
1553675_at	-0.5515764	-0.28736305	-0.3137312	0.39402914	-0.014928341	0.35900593	0.14905691	-0.28447056	-0.32325268	-0.28854227	0.6243787	0.20704174
1553677_a_at	0.43448877	-0.35997248	0.315845	-0.08671188	-0.044667244	-0.06364584	-0.21596813	0.5005374	0.25037622	-0.092849255	-0.6325531	-0.030944347
1553678_a_at	0.38301182	-1.0919094	-0.042289734	-0.71105194	0.23749447	-0.24641609	-0.09349251	0.5541897	0.24641895	-0.4377346	-0.38645077	0.26714134
1553679_s_at	0.20809174	-0.39271402	0.22225809	-0.25746536	-0.3559451	1.0635357	-0.110744	-0.008258343	1.020874	-0.058062553	-0.3322692	0.011490345
1553681_a_at	0.5346947	0.24744844	-0.026958942	0.16612911	0.5281043	0.002122879	0.31661558	-0.18626642	-1.1606817	-0.018370152	0.04109907	-0.45337248
1553682_at	-0.013721466	-0.04402733	-0.31101203	0.15678549	0.013721466	-0.31315732	-0.29371953	0.06814146	-0.14198184	0.6331663	0.15245056	0.22261381
1553683_s_at	-0.1628685	-0.062189102	-0.5906055	-0.16784668	-0.1549182	0.709239	-0.16432953	-0.49840903	-0.06728268	0.26080513	0.7913251	0.062189102
1553684_at	-0.1667924	-0.00481081	0.103732586	-0.02512598	0.100859165	-0.2445693	0.27954912	-0.27731657	0.11144972	-0.010234356	0.75918055	0.7104392
1553685_s_at	0.03423214	-1.414938	0.38573647	-0.64630127	-6.03E-04	0.0457263	-0.20648718	-0.22366524	0.16295385	-0.16713905	-0.07467842	0.043939114
1553686_at	0.00957489	0.21638823	0.2148447	0.12376428	-0.037231922	0.2680037	0.04433918	0.13318777	-0.00394249	-0.32397652	-0.28425503	-0.15220976
1553688_at	0.08725071	-0.23822546	-0.303226	0.25512505	0.1901555	0.13356495	0.049342155	-0.16542053	-0.21974802	-0.9724853	1.056531	0.30968428
1553689_s_at	0.34307957	-0.6791816	-0.006226063	0.073568344	0.28853798	-0.7706051	-0.2835517	0.5078368	0.2651639	-0.5754943	-0.66947174	-0.17550468
1553690_at	-0.2803545	0.034305096	-0.36681533	0.41409636	0.44448423	-0.003433704	0.42870378	-0.3227806	-0.62030315	-0.067474365	0.51690245	0.38293314
1553691_at	0.030943155	-0.10766053	-0.09096265	-0.24707341	-0.035738707	-0.123184204	-0.31656313	0.1405325	0.37888122	0.007863045	-0.2949586	0.1970725
1553693_s_at	-0.0407629	-0.47020483	-0.11434317	0.04699707	-1.3216295	-0.3966756	0.15805006	-0.25895452	0.18837786	0.0145154	-0.047963142	0.38440323
1553694_a_at	0.20068169	-1.1091094	0.0669384	-0.9656744	-0.9586611	-0.032491684	-0.581439	-0.31235695	0.06266832	-0.028472424	-0.73450136	-0.04919052
1553695_a_at	0.20413017	-0.013909817	-0.22213268	-0.2508278	0.24715233	0.4267335	0.05568075	0.07052994	0.35917664	0.24885225	-0.06200075	0.021985054
1553696_s_at	0.11734772	-0.549433	0.09702253	-0.01932764	-0.35257483	-0.61372375	0.04158497	0.22857714	0.38883257	-0.5021858	-0.34749508	0.032346725
1553697_at	-0.07391429	-0.23436952	0.41620088	-0.40570664	-0.09983683	0.26727533	-0.1487937	0.13443637	0.13003635	-0.018709183	-0.59529877	0.036729097
1553698_a_at	-0.03989649	-0.09441471	0.5283222	-0.17974138	-0.006742954	-0.2765484	-0.25731373	0.14639854	0.006742716	0.25523186	-0.22190118	0.02126503
1553701_a_at	-0.17102432	0.2876668	-0.15090132	0.00508213	-0.04557991	0.06411791	0.200634	-0.00508213	-0.12701845	0.23344374	0.08788109	0.04499483
1553702_at	-0.004832506	0.557498	-0.07136035	-0.12987399	0.0973835	0.03396082	-0.10195112	0.08150935	0.003717423	0.17230892	0.4302721	0.025475979
1553703_at	0.21969509	-0.026733398	0.055389404	-0.003483772	-0.420846	-0.46098423	-0.12113094	0.39612675	0.08918953	-0.09697151	-0.51970434	-0.20920944
1553704_x_at	0.09261513	0.043676376	0.11810112	-0.16442585	-0.54460144	-0.61320066	-0.20493889	0.10006809	0.088461876	-0.41136265	-0.5549841	-0.31018162
1553705_a_at	-0.24700952	-0.1624105	0.20801759	0.10698843	-0.003484726	-0.006002903	0.006132603	-0.22874475	-0.37822318	0.27203107	0.46643472	0.3999226
1553706_at	0.23469448	-1.3575206	-0.1278925	-0.51152563	-2.1861076	-1.9458427	-0.24764013	-1.510622	1.363925	0.7945013	1.5888529	1.972743
1553708_at	-0.39446187	-0.68213606	0.5904379	0.13388133	0.13822794	0.19814372	-0.2717228	1.3217487	-0.43139434	0.052659035	-0.052659273	-0.22100306
1553709_a_at	0.4629531	-0.3081913	0.45819712	-0.18444681	0.07480192	-0.036750793	-0.007478714	0.23923635	0.25597858	-0.37332773	-0.46384573	0.007478714
1553710_at	-0.10263324	0.18311453	-0.05012107	-0.001389265	0.25564218	0.010636091	-0.2142489	0.1177361	0.021304846	0.84061146	0.71873975	0.018313408
1553711_a_at	0.07838297	-0.17395186	-0.012979507	0.089155436	-0.06234336	0.6107733	0.001142502	-0.06958866	0.14211512	0.007010222	0.70139456	0.014942884
1553713_a_at	-0.249547	0.108196735	-0.16375923	0.16404438	0.37296295	0.010634422	0.09566307	-0.29881716	-0.5940423	-0.14291382	0.5478082	-0.25536633
1553715_s_at	-0.00997448	0.4319377	0.009974957	0.51584864	0.2997036	-0.38670874	-0.26100588	-0.37611628	0.4945717	0.09362173	0.21266317	0.052238464
1553717_at	0.055321693	0.24110317	8.23E-04	-0.14054394	-0.50322056	-0.07722378	-0.2570238	0.37513542	0.2655611	0.4167242	0.3109703	0.26311302
1553718_at	0.08985758	0.43422985	-0.052747726	-0.29043007	-0.26113987	0.41097403	-0.07353306	-0.004631996	-0.1791768	0.74349785	0.7709141	0.19535351
1553719_s_at	0.5489993	-0.47771072	0.12640429	-0.35317802	-0.22380877	-0.10693741	-0.20111084	0.01781416	0.014332771	0.001110077	-0.79260397	0.16060925
1553720_a_at	-0.20345116	0.10560131	-0.09372234	0.01917839	-0.027167797	0.062086105	-0.053133488	-0.01917839	0.15353727	0.40155172	0.101299286	-0.2638955
1553721_at	0.072436094	0.26051974	0.23043394	-0.04411292	-0.20614696	0.36206293	-0.06471825	-0.07297206	0.26051974	0.14918971	-0.08978796	0.016973019
1553722_s_at	0.02575159	0.13489723	0.019721746	0.09314871	0.033746243	0.2574029	-0.11535549	0.15906763	0.24047661	-0.18534899	0.38427043	-0.019721985
1553723_at	-0.018106699	-0.4612167	-0.058898926	1.439872	3.0460107	0.6004605	0.7530663	-0.06305766	-0.33778358	-0.019570827	0.511976	0.20525265
1553725_s_at	0.44239426	-0.598866	0.52589417	-0.44149685	-0.49912834	-0.38623047	-0.13711023	0.30962563	0.33376312	-0.1762023	-0.46170664	0.048125267
1553726_s_at	0.21199203	0.047534466	0.3258543	-0.16439772	-0.4643569	-0.29479504	-0.13971972	-0.014563799	0.52897596	-0.4532771	-0.43344998	-0.002880335
1553727_at	-0.64192486	0.802588	-0.16058779	0.109814644	-0.28034687	0.30572844	-0.12506771	-8.23E-04	-0.057079792	0.5853143	0.26485014	0.09023428
1553728_at	-0.6072922	0.07036829	-0.42597103	0.21284008	0.3567953	0.08087778	0.008502007	-0.32207823	-0.5531211	-0.008502007	0.6334429	0.19791889
1553729_s_at	-0.14243197	0.41744447	0.108796835	-0.002848864	-0.2838409	-0.02196455	0.018060446	-0.058301926	0.03688121	0.589597	0.13924217	0.057725906
1553730_x_at	-0.42289114	0.059295177	-0.27004337	0.086684704	0.18370914	0.02950573	0.23397732	-0.31350613	-0.30768585	0.07400942	0.67549324	0.2357812
1553732_s_at	0.65424156	0.7399597	0.6978216	0.08369923	0.31998634	-0.50511503	-0.24888515	-0.26719522	0.051700592	0.8971739	0.26569748	-0.201684
1553734_at	-0.15949273	-0.15540504	0.20716071	0.32647467	-0.14478445	0.006767511	-0.02142334	0.15629816	-0.037263393	0.061579227	0.3366692	0.40067387
1553736_at	-0.038492203	-0.017306566	-0.044691563	-0.015973091	0.41777778	-0.036360025	-0.016665459	0.09783888	0.10952377	0.022132158	0.17695808	0.084509134
1553739_at	-0.15355086	0.15447474	-0.09396529	-0.034719944	0.19434428	0.003013849	-0.038729906	0.14327645	-0.026935339	0.03908658	0.03528428	0.01909399
1553740_a_at	-0.06729317	0.18995953	-0.030414104	0.1884613	0.3941679	-0.2521813	0.33911467	-0.30088067	-0.17431307	-0.2366004	0.27099562	0.048113823
1553741_at	0.020901918	-0.03766656	-0.1322732	-0.05535674	-0.008095741	-0.02636242	0.15691304	0.06776309	0.024592638	-0.14583635	0.8524406	-0.039955378
1553743_at	-0.03700781	-0.19159555	0.1578927	-0.19049788	0.08124113	-0.204175	-0.11259842	-0.36638927	0.22290945	0.04853964	-0.046792984	0.23972797
1553746_a_at	0.004742146	0.54544353	-0.004742146	-0.24718785	-0.3406458	0.19262052	0.07467747	0.052710533	-0.22550702	0.54387903	0.043841362	-0.00509572
1553747_at	-0.16005087	-0.020870209	-0.11399317	-0.005117178	0.29550838	0.2749269	0.03869772	0.15147996	-0.014554977	0.3965931	0.22246218	0.018548965
1553749_at	0.021536827	-2.8897514	0.12996578	-0.021536827	0.64670753	-2.1195984	0.6001673	-0.06674957	-0.3148837	-1.6847172	-1.8312483	0.7268715
1553750_a_at	0.28516674	-0.620399	-0.10128975	-0.32134914	-0.36779118	-0.4506569	-0.90510225	0.6569972	0.09321213	0.04692173	-1.2444506	-0.376513
1553752_at	-0.21145344	0.26218176	0.03687191	0.13767385	0.27594256	0.13962412	-0.07728982	-0.2890234	-0.088023424	0.10544109	-0.23327732	-0.2122693
1553755_at	-0.5480952	0.32991266	-0.40442228	-0.08686209	0.00604105	0.37341452	0.25918484	-0.00604105	-0.26258707	0.2636237	0.41478586	0.3808303
1553756_at	-0.38199854	7.85E-04	-0.055119276	-0.024808884	0.25074482	0.38793516	-0.024455786	-0.16028166	0.06729102	0.09067011	0.44304705	0.049901962
1553757_at	-0.006985903	0.09619403	0.056277275	0.03497958	-0.06746817	0.6430466	0.111699104	-0.13081503	-0.10405588	0.38958454	0.45302463	-0.19172645
1553759_at	0.008509159	-0.4410882	-0.061007738	0.002949238	-0.25594735	-0.002948999	-0.20642066	0.32974482	0.48105264	-0.15274334	-0.7559018	0.050183535
1553761_at	-0.23175788	0.050035954	-0.051647663	0.010499001	0.22378254	0.42643738	-0.013310671	-0.23550487	-0.31162763	0.6840043	0.18525219	-0.015770197
1553764_a_at	1.2479615	-0.15449095	0.63837624	0.031820297	-0.19219398	-0.3582573	-0.15234184	1.2978883	1.0382886	0.09214783	-0.29293156	0.20732594
1553765_a_at	0.02809906	-0.004528523	0.01332283	-0.2392621	-0.03857112	0.12310958	-0.202533	-0.001020432	0.018207788	0.06914806	0.20291781	-0.040911913
1553768_a_at	-0.012704849	-0.045499325	0.34677887	0.25978708	-0.52735233	-0.7199354	-0.60376453	0.065103054	1.018712	-0.72224903	0.28776455	0.62912273
1553769_at	-0.28659678	0.090480804	-0.13308811	0.014492512	1.4395461	0.22200441	-0.3326702	-0.089941025	-0.64428043	0.48140526	0.38419008	0.053401947
1553770_a_at	0.162745	-0.046634197	-0.54821396	0.18561125	3.3996863	0.27745152	0.041066647	-0.15229225	-0.49061704	0.07376003	0.24885082	-0.06715059
1553772_at	-0.18658614	0.094516754	-0.45906758	-0.18881059	-0.14357805	0.19695902	-0.1395464	0.25170922	-0.15926981	0.12723541	0.06741023	0.11884236
1553775_at	0	-0.030476093	-0.24461985	-0.2178154	0	0.102835655	-0.08649683	-0.3011961	0.031456947	0.20424461	0.30596447	-0.081941605
1553776_at	-0.10200691	0.08765602	0.14769197	-0.06007576	-0.006414652	0.21055722	-0.0805459	8.63E-04	0.23654795	0.81347156	-0.023448229	0.04545045
1553778_at	0.6012821	-0.099317074	-0.28531742	0.19610548	0.3228755	0.21434832	0.4489851	-0.3208356	-0.10440016	0.24072123	0.15320826	-0.30924273
1553780_at	-0.014460087	0.66429377	-0.2874055	0.34853458	0.32179165	0.52205896	0.080795765	-0.08763504	-0.28287745	0.24006462	0.4716487	0.014460087
1553781_at	0.09227133	-0.14444137	-0.06635308	0.002639771	-0.048170567	0.2368064	0.006276608	0.012149811	0.12101102	-0.019085407	0.16969538	-0.11668825
1553785_at	-0.60439444	-0.18935251	-0.16729069	0.18776464	0.3711071	0.029497147	-0.12119818	-0.69506884	0.9506159	0.18384361	0.66309834	0.67345715
1553787_at	0.42284775	0.08536196	0.39827538	0.16005898	-0.16005802	0.0578928	0.13441944	-0.29808807	0.41714668	0.030103683	-0.64857817	-0.11452675
1553789_a_at	-0.26467848	0.23140836	0.030471802	0.06837845	0.0766983	0.03062892	0.28324413	0.015840054	0.096194744	-0.05062127	0.4388547	0.14050937
1553792_at	-0.07024622	-0.002953053	-0.108866215	0.011830092	0.016882181	0.043735743	-0.15237188	0.06660771	-0.2205565	0.01792097	-0.15417624	0.002953053
1553793_a_at	-0.009343386	-0.41913605	-0.21085978	-0.10002017	-0.33409548	0.55043983	-0.15801191	0.21053028	0.009343386	-0.085041046	0.1288445	0.14109659
1553794_at	-0.07761645	-0.05612445	-0.045719862	-0.039725065	0.12432456	0.21794295	0.032755136	0.016908169	-0.07000518	0.026503801	0.008988142	0.19935155
1553796_at	-0.09690523	0.22505236	-0.1902616	0.03764963	-0.0388391	0.25598335	-0.019331455	-0.16145682	-0.065393925	0.51523256	0.19321847	0.010895252
1553797_a_at	-0.2367177	0.028053284	-0.12614179	-0.07702494	-0.0660696	-0.13331318	-0.044081688	0.2405684	0.053822756	0.12392044	0.020601034	-0.08371544
1553798_a_at	0.109966755	-0.52363133	-0.002417088	-0.12993932	0.62191296	-0.13777065	-0.22521877	-0.02958107	0.4619751	0.00764823	-0.19735932	0.123366356
1553799_at	0.034839153	0.11742973	0.07382798	-0.16362047	-0.024153233	0.31569958	0.034517527	0.13924313	0.14954138	0.30727243	0.002562523	-0.17392969
1553801_a_at	0.0735898	-0.9862251	-0.18685913	-0.18803644	-0.05554056	0.399261	0.008978367	-0.10754824	-0.008978367	0.034404278	-0.6317668	0.012589932
1553802_a_at	-0.16829562	-0.05937314	-0.29758835	-0.04955983	0.32203197	-0.001009941	0.05538273	-0.30472016	-0.097531796	-0.07741618	0.58293915	0.079331875
1553803_at	-0.67057896	0.25413704	-0.4503684	0.38170242	0.12711096	0.11508703	0.060590744	-0.27145624	-0.4713955	0.4802251	0.7179661	0.02472353
1553804_a_at	-0.1674397	0.06232667	-0.1282258	0.036374807	0.022165298	0.027237892	-0.06105852	-0.21607256	-0.3767395	0.58591914	0.39873576	0.03548169
1553805_at	-0.16349769	-0.08416152	-0.10828757	-0.11252332	-0.005847454	0.22013712	0.073928595	0.0857625	-0.20055056	0.3828225	0.1698947	0.09328675
1553808_a_at	-0.2810049	0.007819653	0.1737833	7.81E-04	0.20841289	0.4903896	-0.25444198	-0.060101032	-0.005252838	0.2852807	0.21503496	0.044608355
1553809_a_at	-0.3086784	-0.062851906	0.038232327	-0.040331364	0.05484152	-0.09578967	0.11135554	-0.153857	-0.32199693	0.044846773	0.48063016	0.024233341
1553810_a_at	-0.021544218	-0.29932547	0.010621786	0.44324684	0.08969045	-0.077800035	0.27221465	0.016204357	-0.039919138	-0.14058924	-0.16813946	0.15897226
1553811_at	-0.046111822	-0.13690996	0.090898275	-0.07782173	0.08266497	0.1925025	-0.13092065	0.05437517	-0.14562607	0.6713853	0.04863262	-0.09787822
1553812_at	-0.07603717	0.032581568	-7.74E-04	0.025257826	0.293864	0.22308397	0.32085443	-0.049132586	-0.08599663	-0.12514925	0.069278	0.17059898
1553813_s_at	-0.14220047	0.29275322	-0.31796885	0.21144772	0.4225316	0.047563076	0.34785128	-0.16126728	-0.28567028	0.38752055	0.10238552	0.10311651
1553815_a_at	0.038655758	-0.051155567	0.1835227	0.107525826	-0.5157137	-0.5573559	-0.035923004	3.29E-04	0.13307858	0.011882305	-0.3455491	-0.1043396
1553817_at	-0.013056994	0.124798775	-0.21063185	0.111763	0.007546902	0.37156463	-0.033611298	0.3878827	0.0544734	0.84292746	0.0123353	-0.07974768
1553818_x_at	-0.17821598	0.8702793	-0.10329032	-0.36120558	0.031190395	0.39932537	-0.2210505	-0.04678583	0.13025379	0.42237616	0.20513439	-0.3551824
1553821_at	-0.080121756	-0.037299633	0.35158706	0.11791229	0.06630802	-0.13133812	-0.005716085	-0.018098831	-0.2726879	0.063248634	0.056414604	0.30296278
1553822_at	0.007497788	-0.05893135	0.041127443	-0.04655242	0.013747215	0.18616343	0.20941544	0.12583256	0.21670508	0.35198975	-0.11377072	-0.22241998
1553823_a_at	-0.105235815	0.39266396	-0.117981434	-0.08861351	0.00549531	-0.09524965	0.07374215	-0.16654992	-0.07693863	-0.001791	0.40169454	0.001790762
1553826_a_at	-0.121301174	0.34218645	-0.50036	-0.093290806	0.18592978	0.23826694	0.011599064	-0.35337353	-0.2968998	0.19323206	0.39195633	0.01572895
1553828_at	-0.35385227	-0.18442583	-0.07800388	0.059207916	0.016125679	0.29364204	0.03379965	-0.15138292	-0.30362415	0.4451232	0.733726	-0.08253622
1553829_at	-0.1881597	-0.048290014	0.26975918	0.06978035	-0.41037083	-0.035965443	0.007663488	-0.08773565	0.16246939	0.12991858	0.3713069	0.19049239
1553830_s_at	-0.24040365	0.4126172	-0.40226793	0.046189785	0.024303436	-0.006323338	0.049295902	-0.035896778	-0.083967686	0.058382034	0.10118818	0.08102226
1553831_at	-0.30233574	0.04778099	0.1092062	0.23153925	0.26388597	0.20712852	-0.053461075	-0.2484088	-0.5052471	-0.2825799	0.44019318	0.08088207
1553832_at	-0.25258398	0.16627502	-0.25948334	-0.010965347	0.3713069	0.06466007	-0.033573627	-0.43999147	-0.44728613	-0.26208735	0.2299118	0.057106018
1553834_at	-0.060934544	-0.10655832	-3.91E-04	0.043081522	0.06548023	0.17149782	0.030932903	-0.042136192	3.91E-05	0.011137486	-3.91E-05	0.026702642
1553835_a_at	-0.15390372	-0.033002377	-0.033362627	0.014979363	-0.07015443	-0.24852371	-0.22580218	0.32772183	-0.09518242	0.03464842	0.43164635	0.04129076
1553837_at	-0.30589437	0.009606838	-0.10161257	0.41371346	0.28175402	0.60004044	0.20654678	-0.10161257	-0.07730341	0.4065752	0.5606165	0.2853713
1553838_at	-0.24793267	0.587373	-0.11296415	0.2697358	-0.02665162	0.27338982	0.11443019	-0.068561554	0.015604973	0.103741646	0.2291143	0.14024186
1553839_at	-0.53140163	0.224751	-0.14092398	0.32118177	0.25935316	0.39303303	0.24521494	-0.001797199	-0.14704275	-0.038688183	0.35778856	0.20335197
1553840_a_at	0.14209652	0.11508846	-0.38941574	0.006051064	-0.06915474	0.14832258	0.11256027	-0.006051064	-0.023114681	0.19461346	-0.10402441	-0.064466
1553842_at	0.04168749	-0.28272867	-0.13941479	-0.05859351	0.2085681	0.12846684	-0.28561974	-0.02393794	-0.19041038	0.14478493	0.18297482	-0.12557364
1553843_at	-0.46474123	0.39917088	-0.09588194	-0.16571045	-0.14456177	0.22200155	0.13013363	-0.28520584	-0.46796465	0.026296616	0.7586713	-0.26138687
1553844_a_at	-0.36019325	0.08858776	-0.020106316	0.020106316	0.24399161	0.15772772	0.14781857	-0.14501762	-0.21760249	-0.046725035	0.7643964	0.14028955
1553845_x_at	-0.53004646	0.12044191	-0.16733217	0.08713865	0.21850824	0.18067503	0.35269165	-0.1878581	-0.2304101	0.100029945	0.7249012	0.23077822
1553846_at	-0.05988455	0.41987467	-0.19953108	0.16143227	0.48107386	0.1438303	0.1541419	-0.31874943	0.14756203	0.22759438	0.022836208	0.017307281
1553847_a_at	-0.1454699	0.38185644	0.04175663	0.048277855	-0.011027336	-0.21156454	0.089019775	-0.17775798	-0.19709206	0.2285347	0.3608272	0.012870789
1553849_at	-0.22613096	-0.003083229	0.020934343	-0.17399311	0.16273642	0.110784054	0.17060995	0.020213127	-0.077640295	-0.04284525	0.6643269	0.025932789
1553850_at	-0.31566882	0.18385267	-0.27406144	0.08640981	-0.055395365	0.24969983	0.005758286	0.09665203	-0.062196016	0.14522433	-0.005737782	0.20778584
1553851_at	-0.049390078	0.09617114	-0.009472609	-0.10069442	0.034765005	0.46294475	0.009924173	-0.016836405	-0.026171684	0.2083962	0.15739918	-0.027717829
1553852_at	-0.004711151	-0.30920935	-0.3608675	-0.2679355	0.19991207	0.4323492	-0.24644876	0.004711151	0.14340496	0.16761208	0.06183052	-0.22701383
1553856_s_at	0.39453173	-0.07178497	0.61835146	-0.28511524	0.111135006	-0.8932209	0.05768299	0.051488876	-0.962482	-1.5531015	-0.051488876	-0.9151931
1553857_at	-0.101696014	-0.084542274	-0.23986387	0.016529083	0.10633516	0.30181503	0.011194706	-0.2694478	-0.08344889	0.4599285	0.43557072	-0.124032974
1553858_at	0.22900581	0.30785847	0.01808834	-0.011304855	0.004582882	-0.06867933	-0.0452013	-0.004582405	0.22522211	0.20493364	-0.4591236	0.06771803
1553859_at	-0.311085	-0.06761193	0.10485196	-0.13811183	-0.00221014	0.29592347	0.074975014	-0.020952702	-0.15835214	-0.070080996	0.3297615	0.07756066
1553860_at	-0.45881653	0.43867016	-0.45446396	0.010756493	0.2609005	-0.18401814	0.15665054	-0.06968975	-0.05959606	0.46535206	0.34134626	0.26706886
1553861_at	-0.15018177	0.11620355	-0.26871276	-0.192626	0.2521515	0.41676044	-0.07015467	0.11926079	-0.21214437	0.07239604	0.0994823	0.04063964
1553863_at	-0.37791944	0.02052784	-0.14939284	0.44862843	0.29422617	0.33899307	0.34295654	-0.25672483	-0.20720172	-0.02052784	0.6419649	0.0901556
1553864_at	0.022692919	0.14407039	-0.07214022	0.07271004	-0.09463549	0.19435191	-0.004356861	-0.037928104	-0.09022808	0.3885286	-5.36E-04	-0.1815176
1553865_a_at	-0.12583995	-0.2570789	-0.35598493	0.22325349	0.043611288	0.011059046	0.07007575	-0.025069237	0.011059046	0.31322432	0.1784668	0.10783267
1553868_a_at	-0.08760381	0.006155014	-0.055553913	-0.15286255	0.008706808	0.09281564	0.029407501	0.11290407	-0.023272991	0.6665375	-0.10213399	0.12332034
1553869_at	-0.13170767	0.008520365	-0.19910598	0.28843117	-0.008520365	-0.11496496	0.044342518	0.15224099	0.03810072	-0.14379811	0.34453273	0.30102563
1553871_at	-0.24926567	-0.08851862	-0.1705203	0.31276608	0.077190876	0.25731564	0.29754066	-0.020285606	-0.46525908	-0.20765018	0.61219215	0.18856192
1553872_at	-0.75652504	0.16964483	-0.27624035	-0.083492756	-0.012636662	0.5993457	0.07429981	-0.43255138	-0.41247702	0.74263096	0.33567333	0.060057163
1553873_at	-0.11096048	1.7721555	-0.047254324	-0.041273594	-0.085549355	0.30692482	-0.08241296	0.0173707	0.017407894	-0.07824087	-0.10206151	-0.11079979
1553874_a_at	0.07966018	-0.18716264	0.004765272	8.81E-04	-0.13703036	-0.15327072	0.01969695	-0.4203086	0.042497873	0.1855936	-0.07000852	0.044191837
1553875_s_at	-0.5338483	0.2718072	-0.5017767	-0.035072803	0.2792802	0.51845837	0.09833956	-0.43544006	-0.43246126	0.326447	0.58641005	0.37120247
1553876_at	-0.20405483	0.087911844	-0.12431955	0.07561803	0.06210351	-0.12159586	0.030947447	-0.17070985	-0.15487933	0.011975288	0.15969825	-0.029787779
1553878_at	-0.104100466	0.40743423	0.021330833	-0.06404209	-0.06364679	0.29554248	0.12563562	-0.07705212	-0.021330833	0.17425299	0.6177573	0.17314959
1553879_a_at	-0.22625971	-0.3307705	2.69E-04	0.027441502	0.041332245	0.2180016	-0.06498742	0.001322031	-0.1528461	0.20549154	0.5556481	-0.061012506
1553880_at	-0.10381174	0.097543	0.017524242	0.005337477	-0.005337477	0.3830881	-0.08483744	0.048292637	-0.35009694	0.16524291	0.22141242	-0.15833879
1553881_at	0.1255455	0.001312017	0.066539526	-0.001312017	0.20634794	-0.1510477	0.1714449	-0.001312017	-0.021335602	0.46047616	0.013398647	0.34673238
1553882_at	-0.10193992	-0.029970884	0.028626204	-0.06022191	0.22626519	-0.003509998	0.025353193	-0.18863225	0.021526337	0.17154503	0.023902178	-0.13435864
1553883_at	-0.027698517	0.09507561	0.07797718	7.06E-05	-0.03095889	0.44916487	-0.05925703	-0.08295989	0.14924145	0.029661417	0.43368864	-0.005319595
1553885_x_at	0.004828215	0.29721642	0.06172967	-0.007067204	-0.06705117	0.25498462	-0.13298512	-0.07079959	0.062281847	0.18153739	-0.041732788	-0.026687622
1553886_at	-0.16766548	0.20136166	-0.08523893	0.006512642	-0.050635338	0.19700551	0.24316502	-0.12597132	-0.010827541	-0.03489542	0.014784336	0.011826038
1553887_at	-0.37102294	0.20673227	-0.24358964	-0.071433306	0.06575012	-0.10428953	0.13515139	-0.13446307	-0.010436058	0.33634782	0.33696747	0.020014763
1553888_at	-0.048932552	0.059979916	-0.11968827	-0.1302762	0.14538622	-0.34156418	0.29184413	-0.36179757	-0.30373836	-0.021302938	0.616585	0.12612343
1553889_at	-0.6425066	0.027061462	-0.70563054	0.186306	0.38998222	0.18743563	0.29573298	-0.24819589	-0.21167493	0.20614529	0.4324937	0.07332182
1553890_s_at	-0.19981623	0.10149813	-0.0080266	0.065410614	-0.1985383	0.123010635	-0.18636131	0.27761602	0.3104496	0.7386117	0.36444283	-0.05621147
1553891_at	-0.06444788	0.16523767	-0.030846119	0.06621504	-0.011834621	0.40166664	0.1870184	-0.12274742	-0.061334133	0.35262084	0.741168	-0.001229525
1553893_at	-0.34089446	0.09761524	-0.3307321	0.003693104	0.21995878	0.69547176	0.3304882	-0.31599832	-0.1353774	0.015717268	-0.18023133	0.22950268
1553894_at	0.052131653	-0.099089146	0	-0.08537507	-0.3848958	0	-0.23041558	0.107978344	0.43627834	0.051543236	-0.04053402	0.42975903
1553895_at	-0.1975429	0.4021685	-0.20017624	-0.1980207	0.09868312	0.35078812	0.32736564	-0.12019086	-0.32125688	-0.08099842	0.5555494	-0.016969442
1553898_a_at	-0.037982225	0.18306947	0.10507417	0.07139826	-0.00481844	-0.1789515	-0.05915761	0.014257908	0.00481844	0.14872885	-0.1161437	-0.06491661
1553900_s_at	0.034406662	-0.36707258	-0.53734493	0.244308	0.24183083	-0.005435944	0.4408226	-0.4965105	-0.04368019	-0.6195655	0.8904171	0.005435944
1553901_x_at	-0.053399324	-0.1305368	-0.21455145	0.28144813	-0.11213279	0.45547462	0.050709724	-0.08006382	-0.25298762	0.17447305	0.036958694	0.002063036
1553905_at	-0.054480314	-0.12733221	0.1378119	0.008207083	0.28409863	-0.02270317	-0.03744483	-0.008207083	0.31941605	0.37797737	0.29486847	0.013940096
1553906_s_at	-0.07443714	0.7445574	0.82939434	0.024037361	-0.024037361	0.6646366	0.08227348	-0.63392925	-0.049648285	-0.14395809	0.07705116	-0.5328455
1553907_a_at	0.059836388	0.39603567	9.25E-04	-0.03567791	-9.25E-04	0.027023792	0.017486572	0.005300522	-0.009286881	0.23090887	0.1971991	-0.046599388
1553909_x_at	-0.33642006	0.07603884	0.04252243	0.42496824	-0.54065514	-0.5257044	-0.012304306	0.19037819	0.12120628	-0.22644901	-0.5186949	-0.039272785
1553910_at	-0.16068697	-0.06959796	-0.070085526	-0.057688236	-0.23337746	0.1321969	0.012764692	-0.110762835	-0.38208985	0.2231965	0.28852725	0.3442421
1553911_at	0.008161783	0.077222586	-0.13057947	-0.074329376	0.061925888	0.28075457	-0.17161894	-0.18603039	-0.008161545	0.26252842	0.16393185	0.219841
1553912_at	-0.15629673	0.37740803	-0.1293602	-0.1499238	-0.033713818	0.16443896	-0.032555103	0.18038988	0.12118697	0.32108068	0.25450635	0.0272758
1553914_at	-0.08317113	-0.028633595	-0.46981192	0.40951395	0.048066854	0.4419484	-0.09834337	-0.29459476	-0.40032887	0.40663004	1.169095	-0.1906066
1553915_at	-0.14834929	-0.15321255	0.021814108	0.04800105	-0.10433674	0.15998125	0.030796766	-0.039144278	-0.010826349	0.26750016	-5.76E-04	-0.13705802
1553917_at	-0.33587456	0.316885	-0.15691423	-0.029226303	0.037926197	0.029226303	0.14358664	-0.029876232	-0.6136484	-0.26108885	0.36556673	-0.06841755
1553918_at	-0.010360956	-0.13715553	-0.039219618	-0.1206162	0.50755763	-0.19909668	0.28797603	0.010360956	0.06580043	-0.023912191	0.52123284	0.08576226
1553919_at	-0.089371204	0.21239042	-0.13890219	0.09232378	0.26269436	-0.10024071	0.23714066	-0.26984262	-0.35365582	0.331347	0.6085639	0.3989463
1553920_at	-0.047070026	-0.20214081	0.097614765	0.4375615	-0.03711939	0.1414361	0.091085434	0.09108114	0.14327621	0.002185822	0.25697803	0.18369007
1553923_at	-0.113788605	0.06790209	-0.2847073	0.3185339	0.4498248	-0.18850255	0.5229864	0.07212186	-0.30761862	-0.1810534	0.94256973	0.26732445
1553924_at	-0.15751505	0.2547698	0.05514002	0.021069527	0.17117596	-0.06972623	0.023894548	-0.08592224	-0.022922277	-0.054397583	0.48955727	0.008733511
1553927_at	0.046815634	-0.075936556	-0.2491734	3.45E-04	0.4384904	0.1048429	-0.032119274	-0.33364606	-0.40513635	0.04602909	0.83293796	0.01094842
1553928_at	0.31550074	-1.1386495	0.22803593	-0.019354343	0.103040695	-1.236486	-0.22371387	0.16947651	-0.00128603	-0.9557762	-0.96157694	0.001286507
1553929_at	-0.1974361	0.14397025	-0.22549891	0.28244567	0.31562734	-0.30460382	0.026043177	-0.24926901	-0.45066476	-0.13568377	0.89149976	0.27769446
1553930_at	-0.07599807	0.09271026	-0.30967116	0.14914155	-2.66E-04	-0.10083008	-0.03151107	-0.17353249	-0.28231168	0.4429381	0.26276612	0.15441966
1553931_at	-0.19656849	0.5061388	-0.16559172	0.13934398	-0.007570267	-0.024166822	0.27795124	-0.16845322	-0.30332804	0.057851315	-0.078294754	0.18950772
1553934_at	0.028511524	-0.010777712	-0.030819416	-0.026394844	-0.014904499	0.10607147	-0.06574631	0.06869078	-0.08820915	0.47587037	0.12877464	0.023801565
1553935_at	-0.1459074	0.12258601	-0.01905799	0.13053083	0.09272623	0.01905799	0.30792713	0.31513977	-0.17313528	-0.05497074	-0.024025679	0.10144234
1553936_a_at	-0.084754944	-0.00513339	-0.08207774	0.17111588	0.18206882	0.3068571	-0.14402318	-0.049576998	-0.2572472	0.5275564	0.085725784	-9.76E-04
1553938_a_at	-0.05372572	0.105570555	-0.034626484	0.2235601	-0.07136941	0.3083334	-0.10463524	0.08664179	0.02080059	0.6275964	-0.024239063	-0.31756616
1553940_a_at	-0.024656296	-0.56336164	0.15687847	-0.4789567	-0.16031599	0.45030928	-0.45167446	0.15862417	0.041620255	-0.7951448	-0.26254225	0.1527462
1553943_at	-0.010791302	0.12499809	-0.22452211	0.46792746	0.52334833	-0.04390192	0.37087107	-0.123325825	-0.6354151	-0.13513803	0.89341354	0.53579855
1553944_at	-0.13370156	0.31286192	0.20913553	-0.102775335	0.09197855	0.2817881	0.6037624	-0.23741317	-0.22399092	9.81E-04	0.5504575	0.12802815
1553945_at	-0.078733444	-0.14141941	-0.14049578	0.22689104	0.2983203	0.020634651	0.15313339	-0.043716908	-0.388546	0.006805897	0.7428684	-0.02362156
1553946_at	-0.2941258	0.3568139	-0.39497685	0.1462512	0.24616194	-0.23003983	-0.11966252	-0.18519473	6.11E-04	0.79439783	0.43025255	-0.108034134
1553947_at	0.52790356	-0.7021942	0.25110006	-0.43701982	0.018074036	0.24785423	-0.33044624	0.2515278	0.40162325	-0.2081275	-0.5033059	-0.14439344
1553949_at	-0.32931614	0.06362438	-0.19988012	0.30445385	0.35371494	-0.16435528	0.33900738	-0.07009792	-0.28768253	-0.07379818	0.3418498	0.4706354
1553952_at	-0.07073212	0.6023469	-0.3494935	-0.107232094	0.057676792	0.44066286	-0.090111256	-0.01696825	0.013121605	0.6974139	0.103658676	0.0450449
1553954_at	0.33955574	-0.6570096	0.062485695	-0.19363213	-0.5674362	-0.6606126	-0.049234867	0.3896351	-0.018603802	-0.40852594	-0.7559128	-0.033726215
1553955_at	0.19804573	-0.29835033	0.42612457	-0.12676907	-0.21994591	0.045722008	-5.44E-05	-0.27753448	0.23933029	-0.49031258	-0.37263584	0.014286995
1553956_at	0.66207886	-0.51608944	-0.004345417	-0.11318827	-0.29483032	-0.20742989	-0.058545113	0.6896758	0.30419636	0.30787897	-0.750267	0.060018063
1553957_at	0.34588337	-0.17855787	0.08767891	0.10267019	-0.31103516	-0.68473387	-0.14051819	-0.013841629	0.25280476	0.30009317	-0.8838444	-0.30644178
1553959_a_at	1.1038437	-0.23215437	0.31425285	0.5544863	0.62941456	-0.5671601	0.2772293	0.69247246	0.01393795	-0.87178326	-0.7586889	0.10822773
1553960_at	0.41754436	-0.52138805	-0.34326792	-0.36035442	-1.0257292	-0.010374546	-0.37003565	0.22161055	0.57188034	0.010374546	0.13763428	0.5988035
1553961_s_at	-0.25266933	0.13881063	-0.33007622	-0.7118554	-1.0799475	0.1932869	-0.4621091	0.12202072	0.25723076	0.6313119	0.23546314	0.06751871
1553962_s_at	-0.30706024	0.065859795	-0.15818834	-1.1878848	-0.2007246	1.8918905	-0.6395426	-0.9163027	0.054163933	0.2897892	0.63763046	-0.015867233
1553963_at	-0.3050921	0.1906333	0.07320166	-0.115825415	-0.007517099	0.19526196	-0.06289601	-0.101903915	-0.097258806	0.13114953	0.028806448	0.11920595
1553965_x_at	-0.17682385	0.037328243	-0.11876154	-0.25342655	0.077724695	0.68189454	-0.14314127	-0.2704413	-0.050133705	0.15163922	0.16344523	-0.014973879
1553967_at	0.13388872	0.62563086	0.077070236	0.030741215	0.102592945	0.799809	-0.13167644	-0.03499508	0.04663372	0.8197942	0.3581686	0.040513515
1553968_a_at	-0.25340128	0.6179004	-0.38610554	0.15267324	0.35006142	5.05E-04	0.02202034	-0.06619263	-0.3641634	0.38342714	0.55607843	0.007138252
1553970_s_at	-0.34349155	-0.010913849	-0.1995058	0.050405502	0.113764286	0.13926601	0.21729398	0.2607627	-0.13888407	0.45183134	0.7004099	0.010913849
1553971_a_at	-0.113149166	-0.43922615	-0.16549158	-0.1639328	-0.48468828	-0.07047939	0.18682766	0.26100254	0.116304874	0.26074934	0.4970603	0.3170991
1553972_a_at	-0.17011356	0.08819437	0.3621397	-0.46008253	-0.5820503	-0.16241455	0.13849497	-0.24649763	0.61247015	0.66117144	0.6387782	0.2790184
1553973_a_at	-0.5089512	-0.5240581	-0.22882462	0.6281996	0.5384798	0.117286205	0.5112009	0.02745843	-0.40458417	-0.017849684	0.33447456	0.56264496
1553974_at	0.21178722	0.20458174	0.23671198	-0.1896615	-0.449605	-0.39661932	-0.023766518	0.023766518	0.41256666	-0.05528736	-0.493073	0.1636424
1553976_a_at	0.31733227	-0.44209146	0.26387596	-0.09183216	0.14874458	-0.605988	0.17716646	0.4341507	0.33360004	-0.16387749	-0.55281734	0.112683296
1553977_a_at	0.04825306	-0.13128471	0.1255126	0.15030193	-0.020312786	0.24469948	0.003639221	0.30901718	0.052610397	-0.0177989	0.05049801	-0.10819292
1553978_at	0.012795448	0.025914669	0.061844826	0.17196465	0.52061033	0.34262848	0.16451359	-0.11063957	0.050489902	-0.16224813	-0.25235844	-0.22554398
1553979_at	0.42801952	-0.015517235	0.046195984	-0.06470966	0.00725174	-0.25536537	0.4806242	-0.007436752	0.012687683	-0.2908144	-0.18746853	-0.06784916
1553982_a_at	0.02494049	-0.029653072	0.22187138	0.43749523	1.1838641	0.27318478	-0.16435671	-0.15414858	0.08595562	0.00130415	-0.41777468	0.19593048
1553983_at	-0.001049042	-0.35010576	-0.1575489	0.52604437	0.36998463	-0.4004712	0.45371723	0.001049042	0.1204772	-0.3600893	0.11927652	0.31473017
1553984_s_at	0.32164335	0.021118164	0.048518658	0.2765441	0.08967352	-0.021118164	0.2787137	0.29692936	0.2749095	-0.11073351	-0.5052757	0.029178143
1553986_at	-0.23561502	-0.1977117	-0.20601654	-0.013378143	0.14696574	0.14507723	0.35737085	-0.25433922	-0.08479619	0.007658958	0.6061549	0.05618763
1553987_at	0.27398586	-0.3190074	0.009828568	0.006717682	-0.006717682	-0.079372406	-0.14454985	0.010149956	0.46826935	-0.06538391	-0.69509983	0.24053764
1553989_a_at	-0.18265986	-0.058849335	-0.24195218	0.23826313	0.64726925	0.058849335	0.2503214	-0.3438394	-0.31071806	0.22512054	0.649189	0.31856155
1553990_at	-0.5090194	0.3778038	0.24137068	0.20900393	0.25358677	0.34018946	-0.2969942	-0.16219282	0.11761904	0.05517006	0.29527378	-0.28031588
1553991_s_at	-0.047627926	-0.008991241	0.46419334	-0.8096938	-0.4519267	0.7266917	-0.389194	-0.48734283	0.46246386	-0.29116583	0.5565877	0.15762949
1553992_s_at	-0.6545148	-0.24727297	0.6337242	0.042697906	-0.29120445	-0.10596514	-0.089259624	-0.33516407	0.84834003	0.027894974	0.059041023	0.27445316
1553993_s_at	0.13133144	-0.06890726	0.17634773	0.18701077	0.7995701	-0.271163	0.184021	-0.04707861	-0.23217773	-0.37572098	0.069489956	-0.056376457
1553994_at	0.12907839	-0.6417327	-0.4509983	-0.5060444	0.06031704	-0.16527796	-0.41521263	1.0333295	0.04315424	0.48154306	-0.15510893	-0.026353836
1553995_a_at	0.06759453	-1.7546968	-0.53886604	-1.5728941	0.03420925	-0.24533081	-1.2316847	0.852005	-0.03420925	0.877923	-0.29372883	-0.28087473
1553997_a_at	-0.02205038	-0.07821989	-0.25640917	0.08719969	0.6412196	0.20912313	0.63355064	0.20012712	0.02205038	0.08061838	0.50025606	0.1360836
1553998_at	-0.45885444	6.09E-04	-0.32916284	-0.052208424	0.052458763	-0.30298257	0.1624074	-0.31103253	-0.4072249	0.1639266	0.7184229	0.15175295
1554001_at	0.074196815	0.44350958	0.006361008	-0.07292986	-0.40290022	0.03256893	-0.48592758	-0.01146555	0.20681286	-0.056839466	-0.4157164	-0.051031113
1554003_at	-0.15174437	-0.17738199	-0.016150951	-0.06837416	0.08778906	0.42603493	0.088171005	-0.14357805	-0.14558792	0.31991005	0.32346964	0.58906555
1554004_a_at	0.009704113	-0.10377216	-0.04022503	-0.121575356	0.077549934	0.5354881	-0.08017969	0.0177989	0.10572529	-0.025808811	0.12697887	0.20210552
1554006_a_at	0.03937435	0.059525013	-0.20239973	0.009055376	-0.031054974	0.3639841	-0.03793621	0.4176092	-0.24331594	0.45565033	0.42425537	0.32873297
1554007_at	0.21780062	-0.99219656	0.122198105	-0.98101664	-2.3990092	-1.1827612	-0.18736649	-0.99030924	0.944993	0.13055229	0.43855762	0.6348276
1554008_at	0.57059145	-0.021412373	0.18008375	-0.09983349	-0.102871895	-0.135705	-0.20274591	0.9917903	0.021412373	0.6835213	-0.38096046	0.42837954
1554010_at	0.005033016	-0.4905033	-0.115112305	0.0816555	0.27439833	-0.2255745	-0.07850933	0.20077229	-0.6683769	-0.073786736	0.21186829	0.2623043
1554012_at	0.5461197	-0.88994765	-0.16984773	0.099289894	0.09331918	-0.28665018	-0.42843652	-0.36756563	3.0473332	2.4370327	0.6312089	1.8000493
1554014_at	-0.018469334	-0.68327904	0.08273697	0.26627588	0.7074213	-0.48264074	-0.6422696	0.087564945	-0.043007374	-0.75356483	-0.4770198	-0.2607007
1554015_a_at	-0.128263	0.002045155	0.072451115	-0.03519249	0.3464532	-0.19741678	-0.8950529	0.091124535	-0.21392536	-0.14162016	0.2102189	-0.6915617
1554016_a_at	0.018054008	0.07426453	-0.114937305	0.48623228	0.69123983	0.071103096	0.42364454	0.030595303	-0.17839861	-0.27520466	-0.1369443	-0.23836184
1554017_at	-0.25102186	0.07046509	-0.4697876	0.21546745	-0.050016403	0.27399635	0.03802395	-0.21541834	-0.10502529	0.24170017	0.43037271	0.29885197
1554018_at	0.13493824	-0.69192076	0.7844868	1.4536991	1.3321486	-0.15276718	-0.07507944	-0.9061737	-0.19709492	-0.10909939	-0.30568075	1.5965729
1554019_s_at	0.38083792	-0.332314	0.026513577	-0.031819344	-0.32701302	-0.19975686	-0.06806803	0.28131247	0.051855564	-0.5424795	-0.5068288	0.6173253
1554020_at	0.20574379	0.06615353	-0.06313181	-0.09614229	0.3399787	-0.6443205	0.24096107	0.9603133	0.038280964	-0.65637016	-0.22928667	0.09333372
1554021_a_at	0.30793238	-0.5257292	-0.044597626	0.022644997	0.05638361	-0.31981564	-0.29350233	0.019072056	-0.030834198	-0.118904114	-0.57236433	-0.13978052
1554022_at	-0.17846751	0.086069584	-0.12679267	0.18786287	0.043487072	-0.018574953	0.16983724	-0.123656034	-0.015042305	0.19860196	0.31564283	0.15423846
1554023_s_at	-0.39084673	0.15862083	-0.28375053	0.1154294	0.1262145	0.017461777	0.074775696	-0.31440163	-0.2703476	-0.017461777	0.0809145	0.32487154
1554026_a_at	0.01580286	0.100917816	-0.10828948	0.36028957	0.039725065	-0.39801693	0.110455275	1.8868327	0.13587046	-0.4738145	-0.043866873	-0.015803099
1554027_a_at	-0.16937637	0.06929898	-0.19463444	-0.001506805	0.060213804	-0.076201916	-0.13266802	0.10800457	-0.1512003	-0.049773455	0.35045385	0.051223755
1554029_a_at	0.59831524	-0.6527934	-0.03707552	-0.13065386	-1.1170688	-0.2598405	-0.7706895	0.9772091	0.4460268	-0.3380785	-1.1338849	-0.5830636
1554030_at	0.054926395	-0.037047386	0.010089397	0.12293482	0.033508778	0.3104396	0.12429571	-0.1246562	0.27596092	-0.04058504	-0.38545513	0.45557785
1554032_at	-0.28086662	0.059314728	-0.34098053	-0.04724574	0.14778805	0.9356046	0.15723467	-0.038334846	-0.18809342	0.6918869	0.27383733	0.25101805
1554033_at	-0.09804821	-0.086061	0.00710988	0.07174468	-0.05780387	0.13622236	0.14803338	-0.24697065	-0.0900898	-0.11265826	0.09500861	0.019895077
1554034_a_at	0.035374403	-0.08155465	-0.26999283	0.017353773	-0.054169178	0.261276	0.079898834	-0.0911212	0.07978845	0.63865423	-0.00938797	0.018915653
1554036_at	0.34173656	0.22772956	0.14685631	0.17720938	0.93168664	-0.37637615	-0.26688528	0.36474347	0.13170838	-0.23361349	0.110966444	-0.10057616
1554037_a_at	0.2768557	-0.22011518	0.21206164	-0.19355106	0.22889256	0.76134944	-0.22853756	0.4110129	0.12985396	0.7574551	-0.10175657	-0.11732602
1554038_at	-0.18823767	-0.013767958	0.031977177	0.092059135	-0.006447554	-0.18751669	-0.02336359	0.16205502	-0.34809542	0.21071744	0.2932005	0.10195947
1554039_at	-0.33606482	0.25852537	-0.15561056	0.13082027	5.76E-04	-5.75E-04	0.095730305	-0.59825134	-0.30443716	-0.10882664	0.34905148	-0.014398098
1554041_at	-0.018800259	0.13003516	0.02981925	-0.12574625	0.11319065	0.1871984	0.1979618	0.07110262	0.028194666	0.41391873	-5.50E-04	5.50E-04
1554042_s_at	-0.36363387	-0.14153814	-0.4230864	0.16691875	0.17253733	0.001376629	0.3376279	-0.1943965	-0.5667386	-0.001376629	0.35579348	0.15667677
1554043_a_at	-0.05451107	0.21368599	-0.0450387	0.17240524	0.01886177	0.4032755	-0.011467934	-0.39471245	-0.14582634	-0.36479187	0.4071293	0.6365843
1554044_a_at	0.48759413	1.0263591	-0.3437357	0.054977894	0.062131405	2.1032834	0.3599229	-0.22484541	1.9854798	-0.09802961	0.94827557	-0.22096252
1554045_at	0.032402515	-0.31345057	0.01173687	0.09861755	0.25386333	-0.60080767	-0.01173687	-0.065859556	0.40898943	-0.2745669	-0.36667085	-0.048288345
1554047_at	0.16346693	-0.0878315	-0.17446423	-0.002053976	0.07234454	0.02958107	0.27597094	-0.08408713	-0.18678856	-0.23124576	0.22692919	-0.29960203
1554049_s_at	-0.18383694	-0.6093316	0.10818291	0.058112144	-0.014583588	-0.2553978	-0.26377773	0.38918877	-0.078229904	0.014583588	0.3204546	-0.2803607
1554050_at	-0.4609599	0.06819296	-0.44221115	0.00399971	0.078140736	0.28083515	0.2704978	-0.49438667	-0.51292944	0.013281345	0.32102537	-0.22185946
1554052_at	0.21058512	-0.711884	0.15397024	-0.10743141	0.23115635	0.27996922	-0.18673372	0.064148426	0.38667774	-0.10390425	-0.064148426	0.08435297
1554053_at	0.24924755	-0.35995126	-0.12344408	0.14757442	0.6385937	-0.40241694	-0.10704994	0.8071399	-1.0624928	-0.9083817	-0.63351583	-0.14329624
1554057_at	0.14396954	-0.33682108	0.09130669	-0.031150818	-0.1258297	0.13479042	-0.26269293	0.49005985	0.18779421	-0.06633949	-0.74215364	0.018392563
1554059_at	-0.48623133	-0.29762745	-0.23419571	0.34226513	0.2714486	-0.38148022	0.46781158	-0.38159704	-0.23130083	0.41978025	1.392107	0.5582628
1554060_s_at	-0.13528585	-0.29967403	0.004778862	-0.2352593	-0.07345796	-0.031662464	-0.0299716	0.018759727	0.40856123	-0.19857979	0.2464869	0.28348517
1554062_at	0.19963074	-0.7149935	-0.2645707	-2.2085028	-1.2774305	0.8414297	-0.9421158	0.32075977	0.7174177	0.97733593	-0.5334921	0.9435358
1554063_at	0.054269314	-0.077765465	-0.6060815	0.09145212	0.30493784	-0.19444704	0.01103735	0.31917906	-0.39161587	-0.38122654	-0.28041172	-0.08242464
1554065_at	-0.1919713	0.115198135	-0.28448868	0.06780338	0.20587778	0.4397583	0.15639162	-0.33643055	-0.053250313	0.008955956	0.6491389	0.0240798
1554067_at	-0.053225994	-0.46689415	-0.35083818	0.11350632	-0.3469777	-0.275064	0.69773865	-0.4510951	-0.31216288	-0.24256659	0.10670471	0.3414154
1554068_s_at	-0.274961	-0.3593645	0.13881779	-0.26768923	-0.23506427	-0.44858694	-0.043278694	-0.33014417	0.029015064	0.12462139	-0.1738534	-0.0552001
1554069_at	-0.1478002	0.29897118	-0.3117671	-0.068101406	0.0900898	-0.02244997	0.10888672	-0.059776068	0.001004696	0.4125204	0.26229548	0.0805707
1554071_at	0.14012265	0.024281263	0.056797743	-0.094673395	0.16148019	0.17544079	-0.12679958	-0.032586336	0.0879364	0.24377012	0.037068367	-0.05311179
1554072_s_at	-0.005728006	0.21712995	-0.115014315	-0.007217646	0.06303811	0.30300403	-0.00283885	-0.06650996	0.09843731	0.08122873	0.040744066	0.00283885
1554074_s_at	-0.29606438	0.030462265	-0.30955505	0.1966753	0.22934055	-0.022704124	0.34431458	-0.3067732	-0.2840109	-0.13685703	0.48942852	0.15822649
1554076_s_at	0.14323997	-0.23888731	-0.38850594	-0.41226053	-0.050723076	0.22771549	0.08103514	0.14246511	-0.04115534	0.1544218	0.62340593	0.26678467
1554077_a_at	0.042741776	0.002064705	0.27290916	-0.16272831	0.1765256	0.1494379	-0.007079601	-0.51687956	0.46799517	0.21595097	-0.21781111	0.359756
1554078_s_at	0.095864296	-0.04190445	0.058942795	0.09094429	-0.084178925	0.04190445	0.043513298	-0.19521189	0.14380741	-0.3566289	-0.38490295	0.17643738
1554079_at	0.39997816	-0.63287354	-0.4552455	-0.043107033	0.07848263	0.47716665	-0.07020378	0.81249523	0.043106556	0.9330406	-0.4362507	-0.13827181
1554080_at	0.23754787	-0.2726159	0.042283535	0.12220764	0.08972359	-0.6645956	0.034145355	0.029165745	0.029762268	-1.163867	-1.0160198	0.4732771
1554082_a_at	0.3105588	-0.51763916	-0.013578415	0.018791676	0.013578415	-0.23459291	0.13815832	0.1851778	0.15688896	-0.23978806	-0.030210972	0.21040821
1554084_a_at	-0.24175453	-0.08740091	-0.25393248	0.25571156	0.16409206	0.47444248	-0.023654938	-0.030802727	0.15509844	0.09710407	0.24417782	-0.07870388
1554085_at	0.083685875	0.12170982	-0.28229952	-0.24572325	-0.18351603	0.039536953	-0.20822906	0.4512205	0.2807622	0.019440651	-0.3076291	-0.43815756
1554086_at	-0.082752705	0.51052475	-0.30272937	0.24974489	0.19641018	0.22457409	-0.006975651	0.21251535	-0.39150858	-0.27225733	0.2039752	0.03341198
1554089_s_at	0.030459404	-0.6295328	0.046787262	-1.0850496	-0.87891483	-0.36992836	-0.5665693	0.034223557	0.34722424	0.12978745	-0.38754272	0.18284893
1554091_a_at	-0.654963	-0.20790291	-0.431705	0.18276024	0.24163294	0.061021805	0.21620512	-0.36650896	-0.16122437	-0.20228386	0.51178026	0.22652912
1554093_a_at	0.06432295	0.052577496	-0.07198095	-0.11351538	-0.12634945	-0.42395687	0.14867973	-2.06E-04	0.1373725	-0.25614643	-0.52264166	0.26928186
1554094_at	-0.19941139	0.00707531	-0.1754961	0.018651962	0.25143147	0.38707972	-0.060650826	0.21221828	-0.33568192	-0.032701492	-0.041844368	-0.00707531
1554095_at	0.11766243	0.41082144	0.12077093	0.46543503	0.9623246	-0.26079845	0.41607428	-0.008783817	-0.470479	0.08441782	-0.15336227	-0.1820817
1554096_a_at	0.12902498	0.090914965	-0.068679094	-0.096410275	0.001027584	-0.13035893	-0.25755835	0.15924764	-0.007354021	0.23286915	-0.1716609	-0.24879408
1554097_a_at	0.29944134	-0.25264025	0.929883	0.42448854	0.14972925	-0.46614504	-0.09839821	0.8681159	0.22809076	-0.0551095	0.62276125	-0.16432667
1554098_at	-0.020113707	0.20705247	0.011312008	-0.050267935	-0.18483686	0.016322851	-0.14308786	-0.2850542	-0.21976447	0.8300936	-0.16913033	-0.011312008
1554099_a_at	-0.06172228	-0.39244795	-0.117114544	-0.19307613	-0.4129281	-0.6187606	0.21892881	-0.37693834	0.28621054	0.03587866	0.4628272	0.50911
1554101_a_at	0.17109346	-1.0256448	0.11935377	-0.7255335	-0.26412678	0.33935595	-0.5069363	1.3333168	0.058309555	-0.8836777	-0.7389636	-0.3753202
1554102_a_at	0.2258687	-0.7185502	-0.10337305	-0.1864109	0.20410204	0.3105464	-0.093336105	1.2325473	-0.016652584	0.016652584	-0.5362358	0.07404232
1554103_at	-0.001951218	0.2797103	-0.21567392	-0.3676343	-0.26211357	0.34910345	-0.54403114	0.31522703	0.039752007	-0.3802948	-0.2780261	-0.3350482
1554105_at	0.11415529	-0.37041283	-0.08108473	-0.540822	-0.1492877	-0.14472485	-0.43530178	0.30532312	0.5830736	0.12001562	-0.5005493	0.051986217
1554106_at	0.37104893	-0.64902496	0.39906073	-0.4069171	-0.6834607	0.7058792	-0.2565956	0.36311436	0.29657602	-0.16278458	-0.6337056	-0.06398153
1554108_at	0.10527325	-0.35416794	-0.09913874	-0.117631435	-0.5561695	-0.2107687	-0.46435356	0.16090298	0.10635471	-0.3845396	-0.41692638	0.3271432
1554110_at	-0.18413067	-0.30436325	0.057453156	0.4547205	2.111981	-0.017186165	0.39450932	-0.14924002	0.033564568	-0.21387005	-0.18980026	0.20626259
1554112_a_at	0.5903783	-0.046874523	-0.035060406	-0.062586784	0.08168554	0.47931528	-0.30723333	0.35827827	1.0533648	-0.8696766	-0.92531586	0.4857049
1554113_a_at	-0.22337723	-0.28781462	-0.24272156	-0.009301186	0.20131493	0.21384478	0.03493738	-0.45562506	-0.5036082	-0.38493538	0.85199594	0.4430852
1554114_s_at	0.08434749	0.46455026	0.16504598	0.5239899	1.0762794	-0.106916904	-0.3031292	0.16838479	-0.08715606	-0.2105267	-0.25898933	-0.22142911
1554115_at	-0.35634422	-0.38471746	-0.039864063	-0.11759806	0.4962597	-0.17824984	0.3056693	-0.63817286	-0.72618914	0.32675982	0.6539588	0.3015113
1554116_s_at	-0.25879622	0.5191002	0.61258554	-0.032619	-0.4140792	0.20414782	0.21806383	-0.29563475	-0.1817851	-0.021081448	0.021081448	-0.09558725
1554117_at	-0.17515898	-0.23506927	-0.17932653	-0.026893616	0.07650089	0.026893616	0.45935726	-0.4048686	-0.21363449	-0.14563608	0.58053875	0.03959751
1554119_at	-0.21841669	-0.20808601	0.009529352	-0.12483239	0.15780044	0.3908949	-0.06359959	-0.15414429	-0.2896154	0.050988674	0.047446012	-0.009529591
1554121_at	-0.22302008	0.004974604	-0.15039825	0.09750056	-0.021980762	0.058487892	0.14104748	-0.2498374	-0.064772844	-0.16915941	-0.13069749	0.06935716
1554122_a_at	-0.07803655	0.18759012	-0.22302556	0.04262972	-0.020504713	0.43206692	-0.25258708	0.34204292	-0.1544609	0.60074997	-0.14154816	0.1007998
1554125_a_at	-0.004323959	0.19351959	-0.012338638	0.093562126	-0.076195	-0.019750834	-0.019274235	-0.14660597	0.030610323	-0.059151173	-0.079352856	-0.145123
1554126_at	0.47718143	-0.3737898	-0.020980835	-0.75303316	-0.48480654	0.67338085	-0.3217697	0.047211647	0.4880066	0.22688103	0.24060917	0.020980835
1554127_s_at	1.2242508	-0.31661987	0.074352264	-0.7533164	-0.33020735	0.6810231	-0.5849333	0.57756996	0.7284355	0.3811221	-0.25021935	0.033705235
1554128_at	-0.45776796	-0.093216896	-0.2466526	0.38995647	0.97545576	-0.7639556	0.40803766	-0.57847834	-0.53992414	0.07732725	0.66994715	0.11115551
1554129_a_at	-0.20576906	0.4945402	-0.15910101	-0.25955343	0.15486193	0.10667372	-0.07078791	0.025023937	-0.025023937	0.94603395	0.15222836	0.03688526
1554131_at	0.044482708	0.04904127	0.029774666	-0.120180845	0.102996826	0.36834693	-0.07290983	-0.07334089	0.014899254	0.21135426	-0.06526852	-0.09372473
1554132_a_at	0.39028358	-0.32051516	-0.28395462	0.34187174	0.050100803	-0.3695097	-0.38281298	0.54084635	0.002765656	0.06813383	-0.8568454	-0.6881671
1554133_at	-0.114557266	0.29189587	-0.006141663	-0.056025982	-0.20272493	-1.80E-04	-0.16944695	0.13299513	1.80E-04	0.10958004	-0.14439964	-0.096986294
1554140_at	-0.13909674	0.21392727	0.4952321	-0.23287153	-0.12121248	-0.15714169	-0.018389702	0.31286478	-0.09378719	0.28956914	0.087040186	-0.25541782
1554141_s_at	-0.19376445	-0.18574381	0.6433308	0.037936687	0.018243074	-0.22489643	-0.09371567	-0.15396047	-0.02000308	0.06728387	-0.018243074	0.04018879
1554142_at	-0.05315566	-0.03328085	0.25864887	-0.13398242	-0.11686945	-0.1440785	-0.08287144	0.15093899	-0.08324647	0.16008592	0.07510042	-0.03217888
1554143_a_at	-0.14207697	0.02803731	-0.112066984	-0.027859688	-0.17129302	0.016294718	0.045193672	-0.20405364	0.12769365	-0.16145802	0.118863106	0.30722857
1554145_a_at	0.1123991	-1.0314078	0.6136527	-0.7073908	-0.1435709	0.26234865	-0.44842386	-0.1074214	0.3740983	-1.2475963	-0.62276125	0.29381037
1554147_s_at	-0.06909871	-0.07567811	0.35794377	-0.008341312	-0.3554864	0.1705966	0.10850215	-0.48274493	0.31507826	0.3039589	0.008341551	-0.04666543
1554148_a_at	0.035978794	-1.0118489	0.27295732	-0.68980074	-0.14045	-0.51783466	-0.33192062	0.14043379	0.11826801	-0.57635546	-0.89558697	0.23679018
1554149_at	-0.009978294	-0.31724358	-0.026212692	-0.5986433	0.11140537	0.2358675	-0.15501499	0.009978294	-0.18630505	0.080192566	-0.396451	0.1277647
1554151_at	-0.32392883	-0.30416775	-0.15963459	-0.08106041	0.23919868	-0.08713627	0.033019066	-0.14743805	0.046892166	0.3847189	0.25511503	-0.03967285
1554152_a_at	0.0958848	0.23919344	-0.035556316	-0.6108241	-0.4818139	0.044429302	-0.61195946	-0.08684158	0.19377232	0.088747025	-0.37461996	0.25682974
1554153_a_at	0.25193882	-0.0941	-0.037436485	0.46039486	0.67106915	0.16267014	-0.20751143	0.38045597	-0.04036808	-0.19612265	-0.47771072	-0.3168316
1554154_at	0.3798132	0.06005907	0.30894947	-0.33959103	-0.07169819	0.2337079	-0.3972888	-0.39318895	-0.012648582	-0.41320562	-0.17798996	-0.0317235
1554155_at	0.39159107	-0.017038822	0.017038822	-0.14797449	0.51736164	-0.54365325	0.2009201	0.05267763	-0.3325367	-0.803051	-0.536443	0.37915897
1554156_a_at	-0.063770294	-0.11277771	-0.14115882	-0.08053923	0.11567092	0.36381698	0.008861303	-0.032383442	-0.13016152	0.120810986	0.09114933	-0.014569521
1554157_a_at	-0.22784424	0.4339671	-0.3983438	0.7567024	0.93123436	0.085494995	0.626986	-0.37830472	-0.526901	-0.2237773	0.6986027	0.39562035
1554158_at	0.02738905	0.26957917	0.30631638	-0.16534281	0.20349121	0.006122828	-0.06071472	0.2275722	0.33949184	-0.00876379	-0.20807385	-0.16347861
1554159_a_at	0.24816895	-0.3786521	0.031470776	-0.25598192	-0.92084885	0.003852844	-1.3133411	0.38609076	0.84579945	-0.038772583	-1.008421	-0.2283845
1554160_a_at	9.54E-05	-0.1840887	-0.36161327	-0.03856182	-0.025549889	-9.54E-05	0.4289074	0.003245354	-0.39777088	0.03640461	0.19520378	0.15803051
1554161_at	0.21398926	-0.5163274	0.024988174	-0.4319687	-0.62509847	-0.28802633	0.3962226	-0.27260733	1.3348508	-0.60528994	-0.38772917	0.46684742
1554163_at	-0.026657104	0.008227825	-0.23376513	0.07391739	-0.03548622	-0.05565858	0.37870455	-0.20266628	0.21732378	-0.008227825	0.5197604	-0.1731298
1554165_at	-0.048083782	-8.62E-04	0.00587225	-0.05130291	-0.15198898	8.62E-04	-0.036275864	-0.008303404	0.2062099	0.09674811	0.2059772	-0.24029636
1554167_a_at	0.21764088	-1.3188114	0.25074673	-0.71142197	0.02400875	-0.21463776	-0.32244873	0.048006058	0.41121674	0.067017555	-0.49361515	0.16226864
1554168_a_at	-0.002072334	0.03695202	-0.064044	0.2831564	0.005246162	0.27428913	-0.21288586	-0.130332	-0.024938583	-0.09997082	0.087117195	-0.449008
1554170_a_at	-0.036989212	0.055179596	-0.2422905	0.106393814	0.15430307	0.1514883	-0.022896767	-0.05320978	0.014271259	0.12933636	0.10795593	0.022865772
1554171_at	0.24285412	-0.27894306	0.1645565	-0.37296247	-0.8565545	-0.04020977	-0.32018185	0.016175747	-0.016175747	0.18936014	-0.5925431	0.19272137
1554172_a_at	0.55994797	0.524384	0.23683119	-0.02194786	-0.228796	0.33477163	-0.33605385	-0.13099718	0.00576973	-0.13295221	0.20679331	0.10297203
1554173_at	-0.17283678	0.023094654	-0.18075848	0.39971828	0.9994898	0.41231728	0.49728203	-0.7014713	-0.25284386	0.20175314	1.0000925	0.10655117
1554175_at	-0.34465218	-0.46882582	-0.5597248	0.46032095	1.2442064	0.19491148	0.5647688	-0.6179552	-0.39021587	-0.23886776	0.14341974	0.009541512
1554176_a_at	0.017838478	-0.3056221	-0.017838478	0.065044165	-0.29944563	0.078416824	-0.04958558	0.23272586	0.38669634	-0.100143194	0.122081995	0.05196643
1554177_a_at	0.002846241	0.28805923	0.093076706	-0.07291651	-0.13260031	0.04193735	-0.03678465	-0.21838188	-0.2161355	-0.13722086	-0.25077963	0.08943224
1554178_a_at	-0.34892988	-0.6229019	-0.66672707	0.44112873	-0.008440018	0.24658298	-0.30486393	-0.20845604	-0.08172083	-0.51302576	-1.209485	-0.70840645
1554179_s_at	-0.5643616	-0.16392088	-0.28640127	0.2989607	0.5775385	0.003561974	0.5299072	-0.49309254	-0.3942232	0.01199913	0.5906391	0.23282576
1554181_at	-0.2401421	0.15792656	-0.016787529	0.26771402	-0.061559677	0.4818163	0.006369591	-0.042891502	-0.06431341	0.70898104	0.48590088	-0.10224819
1554182_at	-0.1865325	-0.08018637	0.012515545	-0.13708496	-0.11772251	0.38509083	-0.031038761	-0.24507427	0.003558159	0.2881751	0.4992838	0.07340765
1554183_s_at	-0.5667157	0.35566616	-0.63275576	0.04705286	0.24825096	-0.14718628	-0.048134327	-0.1935072	-0.39610577	0.2238493	0.77899265	0.101083755
1554185_at	0.056859016	-0.25567746	-0.03307891	-0.07352543	-0.006499052	0.5665984	-0.016742945	-0.34465098	-0.15538836	0.09173751	0.13846827	0.09998369
1554187_at	0.008543491	-0.021795273	0.095966816	-0.002980948	0.02610302	0.015833616	0.036003828	0.14051795	-0.15730381	0.57710624	0.36377025	-0.008530378
1554188_at	-0.07895136	-0.067644596	-0.5976844	-0.002393246	0.15891886	0.08303976	0.19459009	-0.45453787	-0.29873133	0.04650545	0.3241706	0.05670595
1554190_s_at	0.06963086	-0.004805088	0.08107996	0.004805088	-0.1782527	-0.2309258	-0.15201354	0.14388204	0.0355134	0.55705	0.07552576	-0.07679176
1554192_s_at	-0.01618433	0.3994007	-0.08559704	-0.026769161	0.08672285	0.4746728	-0.036111355	-0.0655303	-0.004457951	0.08454275	0.10222721	0.13125324
1554193_s_at	0.14603949	-0.17520142	0.036134243	-0.41196012	-0.5466294	-0.35373354	-0.594152	0.16965199	0.08176327	-0.962656	-0.33875084	0.39319086
1554194_at	0.15594101	0.001251698	-0.093440294	-0.001251698	0.37226534	0.34149337	0.009917021	0.04606676	-0.049434423	0.11510062	0.3060739	-0.22832656
1554195_a_at	0.53539205	-0.015056133	-0.100376844	-0.13727307	0.676461	0.5782592	-0.15094948	0.707381	0.18624473	-0.33106065	0.16460156	0.22649693
1554196_at	-0.17043185	-0.012047768	0.22266245	0.002985954	0.21917963	0.11150932	0.104592085	-0.005004168	0.032696962	0.209862	-0.01952815	-0.002985954
1554198_at	-0.39876223	0.19956207	-0.3338499	0.057785034	-0.13316917	0.032648087	0.12538147	-0.44062185	-0.53326416	0.5371618	0.06033802	0.12982893
1554199_at	-0.012131453	0.74124384	-0.12223077	-0.043073654	0.026681185	0.6412325	0.036676407	-0.12149978	-0.20350456	-0.24637985	0.4816842	-0.11305022
1554201_at	-0.27261972	0.13397837	-0.6553898	-0.12824774	0.04935217	0.19380426	-0.06747484	-0.5543666	-0.6269784	0.0359025	0.82117414	-0.26112986
1554202_x_at	-0.3964014	-0.093306065	-0.48958254	0.001986504	0.082838535	0.28237057	0.10373354	-0.4968977	-0.78947973	-0.101753235	0.9560914	0.048330307
1554203_at	-0.21768713	-0.0685544	0.056105137	-0.014987469	0.075423	0.46077538	-8.68E-04	0.1631341	0.23709345	0.47315717	-0.29392147	-0.010640383
1554205_s_at	0.33636093	-0.43929315	0.23074007	0.16211224	-0.22476196	0.010383606	-0.15124607	0.0616827	-0.14566612	-0.01921463	-0.14197302	-0.003684998
1554206_at	0.023248672	-0.16804886	-0.10341883	0.11798859	-0.14039946	-0.15865469	-0.17231369	0.3246169	-0.02461195	0.275527	-0.3209982	0.29856634
1554208_at	0.24083138	-0.025076866	-0.21024132	0.14579725	0.5489764	-0.92381144	0.24287558	-0.007881641	-1.225523	-1.0608287	-0.12863207	-0.27420282
1554210_at	-0.04782653	-0.13156438	-0.019046783	0.11212206	-0.001414776	-0.001917362	0.036245108	-0.11506367	0.09724665	-0.29857707	0.016154766	-0.02823782
1554212_s_at	-0.40376377	-0.027291298	-0.58095646	0.30105782	-0.07174206	0.1451087	0.30526257	-0.10314274	-0.5359254	0.49339628	0.6211071	0.07496834
1554213_at	-0.5191121	-0.016499996	-0.15195513	0.06775284	-0.56360054	0.016499996	0.09798479	0.5466285	0.37260008	0.72173214	-0.24519491	0.27545166
1554214_at	-0.040859222	0.25152898	0.008006573	-0.038349867	0.21800947	0.22356033	0.032244205	-0.010270357	-0.18972135	0.16053224	0.117041826	-0.105029345
1554216_at	0.07964587	-0.18830538	0.12261891	-0.16270685	-0.3419354	0.42710567	0	-0.011434078	0.1546526	-0.24357247	-0.16669726	-0.040952206
1554217_a_at	-0.007397175	-0.32795286	0.3377509	-0.15594721	-0.9881568	-0.3845296	-0.62682676	0.07566786	0.4073968	-1.0278697	-0.67133284	0.28967953
1554219_at	-0.63835	-0.05737257	-0.61682177	-0.19510889	0.3307786	0.7338996	0.1361208	-0.4299054	-0.4983816	0.29817486	0.62682676	-0.092182636
1554220_a_at	-0.5144706	0.16430902	-0.57644415	-0.08444071	-0.28347373	0.15499258	0.2524619	-0.36829066	-0.8677838	0.14517069	0.66244316	-0.42661667
1554222_at	-0.37282944	0.50987625	-0.24173784	0.15159369	0.14342117	0.38498068	0.09586573	-0.12396717	-0.33678246	-0.34104443	0.3260889	-0.09980059
1554224_at	-0.12742758	0.5073085	-0.10945177	0.025688171	-0.09524298	1.09163	0.013735771	-0.041912556	0.24749565	0.31798983	0.35108566	-0.19509149
1554225_a_at	-0.002724409	0.19436502	-0.15841627	0.002724409	0.05030155	0.32636404	-0.05123973	-0.22579908	-0.20437121	0.2636354	0.14435625	0.019670248
1554228_a_at	-0.21960568	-0.04725337	-0.2685387	0.24865961	0.21244955	-0.084011555	0.20959282	-0.35664678	0.26818228	-0.15397453	0.5296235	-0.016577482
1554229_at	-0.064564705	-0.016128063	0.26014566	0.18059587	0.055809975	-0.12055969	-0.613863	-0.088774204	0.3016491	-0.07325411	-0.35066414	-0.08481789
1554231_a_at	-0.30958176	-0.003881455	-0.2141056	-0.1973095	0.044168472	0.62833023	0.064024925	0.05900383	-0.31341124	0.04414177	0.3493166	0.046447277
1554232_a_at	-0.26315928	0.09748864	-0.29342628	-0.19012189	0.001817465	0.26895666	0.03177643	0.053102255	0.12929153	-0.06738949	0.3138013	0.1619587
1554233_at	0.001440525	-0.001440525	-0.22894359	0.30941153	-0.1077342	-0.11946964	0.21284556	-0.13592672	0.9465945	0.24602032	0.24199462	0.3255329
1554234_at	-0.09401035	0.04762411	0.011915207	-0.2032876	-0.22399569	0.12966299	0.015017509	-0.02807331	-0.011915207	0.47823286	0.30683327	-0.32006407
1554235_at	-0.13125563	6.92E-04	0.20642805	0.110105515	0.028361559	0.42397285	0.0176754	-0.059090614	-0.07065296	0.13994622	0.030146122	0.006088972
1554237_at	0.2904973	-0.57423544	0.39005804	-0.113336086	0.25203228	-0.23311996	-0.41257477	0.08129072	-0.3012538	0.15391731	-0.731617	-0.10967779
1554239_s_at	-0.13895416	0.031514645	0.48453474	-0.15760231	0.3522854	0.13083792	-0.17531252	-0.171453	0.3057518	-0.21217108	-0.22501612	0.091079235
1554240_a_at	0.9624553	0.6048436	0.8803687	0.88809633	0.25256634	-0.95034885	0.009409428	-0.009409428	-1.5486069	-2.1897945	-1.9342875	-2.1215348
1554241_at	0.11686611	-0.018238068	0.018238068	-0.6940322	-0.4864583	0.65817976	-0.37692928	-0.38546085	-0.6977377	0.20946264	0.03415203	-0.23606777
1554242_a_at	0.37887335	-1.1907244	0.006681442	-0.9784503	-0.94421315	2.5003338	-1.113931	-0.62247133	0.05827427	3.2376127	-0.56624293	-0.66867137
1554245_x_at	-0.31803322	0.43580627	0.05623579	0.16902494	0.07574415	0.14753103	0.006651402	-0.021156788	-0.5815859	0.13299656	0.8040552	-0.31342793
1554246_at	-0.046934128	0.44467163	-0.08599138	0.07541013	-0.03665042	0.38121796	-0.13541412	0.20652223	-0.38967562	0.066497564	0.15836525	0.040873528
1554248_at	-0.050825596	0.04298401	-0.29111576	-0.048141956	0.53049374	-0.16918612	0.13969421	0.55302	-0.42287207	-0.22586107	0.32017708	-0.12181711
1554249_a_at	-0.06202221	0.01844883	-0.5411515	1.058701	-0.1636138	-0.14980316	-0.5538511	0.243783	0.10508108	-0.7012477	-0.73663855	-0.9910488
1554250_s_at	0.002079964	-0.31181192	0.03331709	0.007357597	-1.1486249	-0.47335386	-0.29847622	0.15866327	0.08925152	-0.2698655	-0.32789373	-0.002079964
1554251_at	0.08553219	0.1744175	0.004927635	0.52037287	-0.19242382	0.09770632	-0.1929102	0.08792448	-0.0853343	-0.47984982	-1.2774596	-0.21011496
1554252_a_at	0.005236864	-0.18460965	-0.58776164	0.09731555	-0.06663132	0.45607328	0.110259056	-0.23259306	-0.10174084	0.26747656	0.5391414	0.19628167
1554253_a_at	-0.22213364	0.24353075	-0.23529005	0.13271475	-0.040737152	0.66461754	0.2848978	-0.30938578	-0.4558015	-0.6152425	0.4908414	0.22151947
1554256_a_at	0.14938402	-0.26659822	0.104450226	-0.15791845	-0.30867958	0.22641754	-0.2339549	-0.2339549	0.16756678	0.18217468	0.40166998	0.059592247
1554258_a_at	-0.31679296	0.18453789	1.0490608	0.7116618	0.77336884	-0.4642706	0.28550434	-0.18266964	-0.739449	-0.2596631	-0.028206348	0.38819838
1554259_at	-0.95842314	0.04475975	-0.57741165	-0.001046658	0.31514168	0.44184446	0.10315418	-0.46195126	-0.66961	0.04475975	0.45674038	0.001046658
1554260_a_at	0.18814278	-0.76863	0.3758874	-0.42269468	-0.27413416	-0.2181449	-0.3467803	0.06256008	0.20913744	-0.13327837	-0.57511663	-0.49164438
1554261_at	-0.15489149	0.15970135	-0.007966757	0.27997255	0.21647835	0.42381406	0.13921404	-0.17523909	0.04252696	-0.5808723	-0.027725697	0.2867744
1554262_s_at	-0.2150631	0.12661171	-0.3589177	0.034172058	0.1427269	0.21449661	0.16773367	-0.01344204	-0.19991493	0.43915367	0.004817963	0.05586815
1554264_at	-0.18387079	0.13417578	0.23731565	-0.11890936	-0.1753695	-0.25059867	-0.06356144	0.31725907	-0.022501469	0.4855957	-0.091555595	0
1554266_at	0.14589357	0.1788969	0.15959787	-0.14677143	-0.32162833	-0.13930988	-0.20242047	0.03959179	0.53932285	0.052464962	-0.0360744	0.12144709
1554268_at	-0.04756117	0.31180096	-0.08324766	-0.094153404	-0.08672118	0.17076921	-0.06164956	0.63375235	-0.20409179	-0.07739663	0.47608662	0.109311104
1554271_a_at	0.101820946	-0.08935499	0.14379072	0.07157612	0.12999964	-0.45660782	-0.30130196	0.5415292	0.17083406	-0.3745308	-0.5260315	-0.12576342
1554272_at	0.08759785	-0.14051342	0.053765774	0.052776575	0.08083916	0.39168262	-0.043477535	0.3343892	-0.17694569	0.49159217	-0.13878298	-0.09661865
1554273_a_at	-1.2786813	-0.9168496	-0.98582935	-1.3681676	0.85063744	0.060493946	0.59865046	-1.0059366	0.19181108	0.5063877	-1.2988105	0.7133837
1554274_a_at	-0.37242603	0.02387476	-0.3078885	-0.061287403	0.13765287	0.21753502	0.082446575	-0.09661698	-0.21882606	0.45601416	0.7405634	-0.1097548
1554276_at	-0.12736821	0.048169374	-0.04487586	0.18725848	0.0902524	0.06813884	0.18182254	-0.15342546	-0.22029114	-0.31157827	0.24710369	0.5769558
1554277_s_at	-0.23264098	-0.08011222	-0.0912354	0.00196147	-0.35213923	0.13577151	-0.17196202	0.4743209	-0.25135875	0.22480726	0.13465357	-0.25396466
1554279_a_at	0.01205492	0.21062088	0.14597654	0.061341763	-0.30472708	-0.10388708	-0.050591946	0.1096406	-0.048939705	0.090405464	0.17545271	0.109185696
1554280_a_at	-0.10846162	0.040934324	-0.016582489	-0.009906292	-0.10547185	0.3658433	-0.08474374	0.15852666	0.00990653	-0.01830697	0.18661857	-0.027821302
1554281_at	-0.12403798	0.38996053	0.17275023	0.00711894	-0.14639592	0.5114341	-0.12338948	-0.05091834	0.007779837	0.7119577	0.37136745	-0.00711894
1554283_at	0.1426084	0.4145851	0.11179757	0.04737425	0.18068814	-0.13621807	0.10275078	0.18500781	-0.28124762	0.03527403	-0.019326448	-0.05748892
1554285_at	-0.24246073	-0.5751252	0.59154606	0.12762547	0.95205784	-0.32970953	0.026853085	-1.0226707	0.61659527	-1.3617325	-0.5281501	0.6334524
1554286_at	-0.34609842	0.75477695	-0.47115993	0.3240285	0.43628025	0.011380672	-0.011380672	0.06267595	-0.3354125	0.5754185	0.68812704	0.05366516
1554287_at	0.17170334	0.24178362	0.16433048	0.067770004	-1.184968	0.05387354	-0.5986061	0.6910181	-0.18475819	-0.31525326	-0.18888855	-1.685957
1554288_at	-0.061917067	0.15132427	0.01708293	-5.00E-04	0.08844304	0.37607288	0.007298946	0.16107845	-0.031621456	-0.26143336	0.22689342	0.06392145
1554290_at	-0.20113206	0.26312017	-0.3647523	0.024661541	0.22844982	0.038202524	-0.31226206	-0.076197624	-0.058530807	-0.48298502	-0.18926644	-0.021447659
1554291_at	0.13234687	-0.18629742	-0.107163906	-0.060081244	0.46410966	-0.002759218	-0.066804886	0.1150229	-0.34249735	0.9062393	0.002759218	-0.05049658
1554292_a_at	0.006959438	-0.34254456	0.15702343	-0.71836996	0.081264496	-0.032928467	-1.1965375	0.17698908	0.122413635	0.17675734	-0.31578684	-0.043624878
1554293_at	0.1260314	0.08633304	-0.24000931	-0.062463045	-0.15882564	-0.20748115	-0.29154468	0.036571264	-0.08307314	0.3294692	-0.22982025	-0.21068501
1554294_s_at	0.33701396	-0.09404278	0.0877893	-0.2740476	0.18490958	-0.31225848	-0.03688097	-0.17336273	0.051323175	0.07698035	0.45659518	0.009489059
1554295_x_at	0.013646364	-0.110289335	-0.25164962	-0.20348501	0.056363106	-0.19680333	-0.13419223	0.117578745	-0.003074169	0.08839393	0.38571644	-0.12469649
1554296_at	-0.30181932	0.48301148	-0.21566486	-0.067779064	0.032252073	0.73092437	-9.20E-04	0.15906572	-0.11740351	0.091440916	0.5158684	-0.23057175
1554298_a_at	0.021147966	0.028666973	-0.19563746	-0.21158385	-0.12143874	0.32516336	-0.06268215	0.004150629	-0.025930882	0.08211064	-0.3300836	-0.075528145
1554299_at	-0.010878801	0.30444837	-0.08573556	-0.05132222	0.17776608	0.15069485	-0.11891031	-0.1900363	-0.26626492	0.3524549	0.074560165	0.1203866
1554300_a_at	0.1662004	-0.07746005	-0.21711683	0.100917816	0.21820927	-0.009405136	-0.006319761	-0.07295179	-0.21976042	0.038888454	0.7461338	0.35048676
1554301_at	-0.08108544	0.7943952	0.06319952	-0.039916277	-0.12920809	0.2386849	-0.14464879	-0.11226654	-0.036250114	0.18142796	0.14963055	0.01722169
1554302_s_at	-0.040946722	0.21179414	-0.19290996	0.010403156	0.46633005	0.11164141	0.56942844	-0.010403156	-0.20236468	0.032217264	0.36161947	0.52339315
1554303_at	-0.48641443	-0.043836594	0.02793026	0.087085724	0.058861732	-0.2531767	0.36497736	-0.10028505	0.079555035	0.084282875	0.12642479	0.2734666
1554305_at	-0.48269248	0.08341932	-0.07124758	0.46228027	0.18312883	0.04465437	-0.008836746	-0.08230543	-0.23183298	-0.15708685	0.7045517	0.062927246
1554306_at	-0.11130929	-0.073427916	-0.1423614	-0.07674694	0.08699179	0.2628603	-0.3251543	0.09338403	0.096921206	0.70796704	-0.0485816	-0.28461075
1554307_at	-0.18767643	0.091511965	-0.31209636	0.13428259	0.012961626	0.4199984	-0.005453825	-0.13808584	0.18423581	-0.11686015	0.26362157	-0.19228339
1554308_s_at	0.19699168	0.17925525	0.009250879	-0.006572008	-0.049669027	0.39351702	-0.06842446	-0.006572008	0.005019426	-0.106081486	-0.06396699	0.102565765
1554309_at	-0.21539521	-0.058736563	-0.20174861	-0.20564747	0.15400648	-0.22003579	-0.2883041	0.77020216	-0.49111557	0.19669104	-0.82569337	0.15700912
1554310_a_at	-0.17533302	-0.37881756	0.021630287	0.34811926	-0.08467245	0.13307047	-0.31553936	0.37716675	-0.16840124	0.1302352	0.08577967	-0.09734917
1554311_a_at	0.22907162	0.14424324	-0.003313541	-0.1313703	-0.24164581	0.2302556	-0.043506622	-0.16131544	-0.23358154	0.6610136	0.14620185	-0.025294065
1554312_at	-0.5455489	0.19686604	-0.36705732	0.11041641	0.28221273	0.068377495	0.07998562	-0.3545437	-0.14734697	0.4406104	0.090447426	0.22336626
1554314_at	-0.21268177	0.050519466	-0.09314346	-0.15206528	-0.29369736	0.09258604	0.17009902	0.10762763	-0.20579958	0.37655306	0.22570181	0.3646536
1554316_at	0.09861612	-0.26078606	0.027345657	0.027181149	0.45816565	-0.003295898	-0.055784702	-0.07508612	0.40282726	-0.040558815	-0.20576859	0.14600945
1554317_s_at	0.07900047	0.47580862	-0.11636257	0.016376495	0.28976536	0.09015608	-0.163795	0.12784767	-0.119187355	-0.41769314	0.05975008	0.15814686
1554318_at	-0.3588028	0.60637236	-0.60974073	0.015238762	0.12582397	0.35153103	0.23979902	-0.4554577	-0.34016514	0.6839061	1.1252904	0.3229313
1554319_at	-0.18570423	-0.007246256	0.10022879	0.003881693	-0.002896071	0.09125972	-0.019115686	-0.17401195	0.047380447	0.17288494	0.04076028	-0.020346642
1554321_a_at	0.039979458	0.29720306	0.07716036	-0.29802155	0.37029886	-0.42005205	-0.039327145	-0.07038355	0.06511021	0.39251518	-0.20275235	0.3046484
1554322_a_at	-0.21126151	0.23422623	-0.24919248	0.04246664	0.97396994	-0.21876049	-0.06792402	0.00350523	-0.32859492	0.78255415	0.42607737	0.04875326
1554324_s_at	-0.32187724	-0.31264448	-0.41896558	-0.5577371	-0.70784354	-0.20282102	-0.22739553	0.100087404	0.51588273	0.33107424	0.49743366	0.031668186
1554325_at	-0.14843369	-0.2339468	0.016690493	0.0098207	0.31015944	0.36579633	0.24623227	-0.13026404	-0.17200303	-0.051962376	0.5013311	-0.041361332
1554327_a_at	0.05566883	-0.0349679	0.59609556	-0.030407429	0.24266672	-0.021678448	0.19511843	-0.2116127	-0.12902164	-0.235353	0.021678448	0.33931112
1554328_at	0.15562391	-0.025547028	0.040037155	-0.109101295	-0.18674994	-0.005919933	-0.13592029	0.20145488	0.36509585	0.23527312	-0.1153419	-0.05487418
1554329_x_at	-0.02748108	0.31538725	-0.016566515	0.006108999	-0.17483926	0.8856993	-0.14124084	0.091490746	0.014566898	0.46304774	-0.011749983	0.00516963
1554331_a_at	-0.20143652	0.2970748	-0.08008957	0.07911682	0.094462395	-0.2316804	0.20890331	-0.17228985	-0.119638205	-0.017517567	0.18715525	-0.06680155
1554332_a_at	-0.29281044	-0.22918653	-0.24545527	-0.008907318	0.21759748	0.21839619	0.10876989	-0.26432896	0.015787125	0.4323411	0.5118823	0.2113142
1554333_at	-0.33302903	0.24155784	0.1684916	-0.09331536	3.0638487	0.5473628	0.010442257	-0.06945586	0.26696134	-0.3240044	-0.416615	0.08066559
1554334_a_at	0.03021574	0.9367204	0.36453056	-0.020001411	2.455564	0.43896294	-0.29391718	-0.12254381	0.36942625	0.24890804	-0.37401724	0.39988852
1554335_at	-0.08897495	0.42453814	0.13932896	0.33611774	0.6489854	0.40823555	-0.104569435	0.48886633	-0.23479748	-0.14091396	-0.05614376	-0.20801497
1554337_at	0.043636084	0.45817113	0.0338459	-0.012357712	0.27035737	-0.053067923	-0.1579516	-0.03968692	-0.17405319	0.27508378	0.058234453	-0.07985592
1554339_a_at	0.34803534	-0.84193087	0.050924778	-0.40404272	0.001296282	-0.2779796	-0.59868956	0.10698891	0.34878397	0.38901806	-0.3209858	0.16966152
1554340_a_at	-0.26843834	0.2176969	0.08072114	0	0	-0.011737585	0.1298511	0.13360715	-0.14191127	0.24975038	0.002252817	-0.06396818
1554341_a_at	0.45667696	-0.5593395	-0.04133272	-0.31734848	-0.12655306	0.81202316	-0.22216225	-0.029211521	0.15773773	-0.8160281	-0.20505238	0.24074602
1554342_s_at	0.16481447	-0.30096436	0.17790556	-0.06651449	-0.12934351	0.16302729	0.010004997	-0.14828205	0.32498503	0.11066818	-0.2133131	-0.019295692
1554343_a_at	0.35393524	0.003527165	0.7585192	-0.09027147	-0.1820736	-0.19066978	-0.22820878	-0.25902772	0.007680893	-0.021193981	-0.21501446	-0.08734417
1554344_s_at	-0.3848076	0.06299782	-0.26922512	0.46869755	0.49691677	0.25498676	0.50896263	-0.2412529	-0.22292662	0.19029045	0.7946062	0.2641344
1554345_a_at	0.5818634	-0.5380721	0.49192524	-0.24761057	0.008859158	-0.9147668	-0.008859158	-0.034056664	0.42258406	-0.5567503	-0.6885309	0.12016535
1554346_at	-0.36552143	0.00898695	-0.24050283	0.12284756	0.30719805	0.33228302	0.31289577	-0.3040247	0.005383968	0.06723976	0.3667779	0.2136035
1554348_s_at	0.0286417	-0.28698587	-0.24336576	-0.044540405	0.33148384	-0.18892002	0.19026709	-0.048193455	-0.14081931	-0.13487387	-0.00458312	0.29434586
1554349_at	-0.25031567	0.035132885	-0.36409497	0.6507993	0.3675561	-0.14948893	0.5243244	0.07455969	-0.17474031	-0.29688025	0.117367744	0.5583811
1554351_a_at	0.12910461	-0.96757174	0.33999872	-0.01355648	0.14929008	-0.3550787	-0.07433224	0.13721275	-0.11185551	-1.3251457	-1.0725312	-0.18713999
1554352_s_at	0.12989187	-0.16206503	0.45301914	-0.17858315	0.18237543	-0.4399891	-0.13899994	0.33456802	-0.20012903	-0.35932207	-1.0940857	-0.54864836
1554354_at	0.079683065	-7.92E-04	0.08324385	-0.017205715	-0.033695698	0.54030824	7.91E-04	0.08887625	-0.15366817	0.22340345	-0.03577757	-0.09894562
1554355_a_at	0.080061674	0.14643216	0.15837312	-0.04396534	-0.047453642	-0.15974212	0.2035265	0.17064142	0.25253582	-0.41995358	-0.28339767	0.02527237
1554356_at	0.043580294	0.27114248	0.30716777	-0.003404379	-0.01913786	0.18370724	0.24243307	0.28357792	-0.017439842	0.2992468	0.003404617	-0.17069459
1554360_at	0.047675133	0.36412954	0.19087362	0.49541092	0.5973835	-0.9676647	0.10401821	-0.03020382	-0.34948683	-0.45082617	0.1004796	0.088719845
1554362_at	-0.20691586	0.04732895	-0.16109562	0.41495943	0.08981848	0.23970723	0.102828264	-0.08278608	-0.019807816	0.41083026	-0.106752396	0.10051751
1554364_at	-0.07091284	0.2313528	0.00205493	-0.05901146	-0.00205493	0.512696	0.15376043	-0.065437794	0.24608374	-0.15634727	-0.06991601	0.044051647
1554365_a_at	0.26836395	0.012229919	0.17378426	-0.024869919	-0.012229919	-0.58683014	-0.36095238	0.3149147	-0.048030853	-0.4189887	-0.5950341	-0.47467327
1554367_at	-0.23488879	0.023121834	-0.35586333	0.20747995	0.059266567	-0.19581652	0.27180862	-0.32755017	-0.291106	0.19911337	0.35460424	0.3121252
1554368_at	-0.092773914	0.115661144	0.26978183	-0.054602385	0.080360174	-0.07959604	0.16468024	-0.11118245	0.19485664	0.11832476	0.017595053	0.21253324
1554371_at	-0.47300124	0.15686655	-0.37949085	-0.007632017	-0.14208364	-0.030428171	0.11597633	-0.26327634	0.59048367	-0.05898571	0.16034412	0.22863674
1554372_at	-0.21006703	-0.049588203	-0.18234754	-0.10211277	0.1815846	0.19509244	0.06791067	-0.19004989	-0.22212934	-0.04508519	0.50256634	0.118313074
1554374_at	-0.011526823	0.12274194	-0.108662605	-0.09179282	0.34763765	0.011526823	0.23504281	-0.04513526	-0.17208433	-0.28691316	0.9214823	0.09627128
1554375_a_at	-0.3477037	-0.03183484	-0.14730668	0.28153634	0.68024135	0.13595343	0.28773165	-0.31584334	-0.005899191	-0.21673179	0.5595062	0.5699227
1554376_s_at	-0.037994146	0.014260054	0.19965315	0.08409119	-0.21483779	-0.2011838	-0.11645675	0.20911336	0.014437199	-0.16014218	-0.020262003	-9.57E-04
1554377_a_at	-0.29365158	-0.05219555	-0.1342361	-0.048573256	-0.01853323	0.11643958	0.047409058	-0.09928918	-0.11013341	0.32690477	0.5871477	0.1974206
1554378_a_at	0.0406456	-0.16339469	-0.04405284	0.014206409	-0.17791605	0.43825626	-0.2461288	-0.033719778	0.63213253	-0.006586075	0.24498224	0.009836674
1554379_a_at	-0.06789684	0.21348	-0.28138208	0.002275944	0.35111952	0.14270782	-0.002275944	-0.4543085	-0.25329542	0.30634022	0.6149254	-0.24819136
1554380_at	-0.46494532	0.08125496	0.03207922	0.2199316	0.25251007	0.25339365	0.44544315	-0.4754448	-0.24812031	0.38759995	0.025069714	0.15693903
1554382_at	-0.03424549	-0.3418975	-0.031466007	0.07869148	-0.003400326	0.07387972	0.34379768	0.02531004	-0.5630536	0.28716326	0.7142792	0.15266705
1554383_a_at	-0.48855305	0.17822933	0.40995932	-0.7431407	-0.63894844	-0.4933529	-0.58366776	0.54814196	0.13627052	-0.5132084	0.4119482	0.9004679
1554384_at	-0.021102428	0.4059744	-0.027090073	0.23464751	0.16493225	0.19150186	0.09850192	0.029210806	-0.30288148	0.1528964	0.027436972	-0.013537407
1554385_a_at	-0.22729182	0.4751854	-0.19634008	0.31869888	0.40893698	0.29771757	0.15573025	-0.12862349	-0.3135805	0.15176105	0.62057257	0.021151543
1554386_at	-0.32108736	0.15676808	-0.049910307	-0.006300211	-0.09935069	0.2917204	0.056648493	0.011662722	-0.04496503	0.17538261	0.1367569	-0.031968594
1554388_at	-0.049483776	0.2407012	0.32366705	-0.33837986	0.21534348	0.17834282	-0.21804762	-0.44667387	0.69841146	-0.49313927	-0.05918455	-0.054135323
1554390_s_at	0.023781776	-0.89497185	0.5391073	-0.27349377	0.045497894	-0.07739639	-0.4337244	0.07276058	0.21967316	-0.24613094	-0.54497147	-0.003002167
1554391_at	-0.16822386	0.17604399	-0.113102436	-0.14882302	-0.065303326	0.43802547	-0.003200769	0.10692692	-0.071805	0.22160506	0.70697117	0.003200531
1554393_a_at	0.069664955	-0.035987854	-0.5379467	0.13123608	0.60796356	-0.18565607	0.039506912	0.13856697	-0.1630683	0.009532452	0.3670764	0.45016336
1554394_at	-0.11863947	-0.04745102	-0.2108016	-0.019006968	0.014885902	0.5311568	0.16094422	-0.2058487	-0.25943422	0.4840064	0.21549201	-0.040629387
1554396_at	-0.20824194	0.2053814	0.047288418	0.2723751	0.17702723	-0.04908657	0.2798295	-0.037828922	-0.15271282	-0.19811344	0.5718498	0.34420824
1554397_s_at	0.17244768	-1.02528	0.85070705	-0.9782691	-0.37829304	-1.0845475	-0.5306401	0.28911734	0.4355011	-0.05731249	-0.82702637	0.13969612
1554398_at	0.06658125	0.39781094	-0.19331813	-0.17378926	-0.050800323	0.44218206	-0.28850222	0.08824563	-0.14486027	1.0869803	-0.13759375	-0.33922648
1554400_at	-0.059430122	0.43663263	-0.07867932	0.034337282	0.062237024	-0.12847567	0.19030905	-0.18756342	-0.022099972	0.20309949	0.23749685	0.008685827
1554401_a_at	-0.13428235	0.18681216	-0.13046694	0.17474556	0.0265069	-0.002974272	0.243783	0.033798218	-0.20201397	0.25154138	0.041490793	-0.09748149
1554403_a_at	-0.14189863	0.38913465	-0.05267024	-0.03400588	0.12944365	0.13980365	0.018802166	0.002955675	-0.07442331	0.56650615	0.25341773	0.06252551
1554404_a_at	-0.24905682	0.014857292	-0.5233712	0.45711327	0.11988163	0.18034267	0.2550826	-0.43577337	-0.6098776	-0.5960281	0.14553642	0.60672474
1554405_a_at	-0.07971263	-0.07625198	0.00948143	0.19292378	0.005035162	0.65199447	0.068344355	-0.10937977	-0.004925728	0.73880196	0.7555628	-0.013403416
1554406_a_at	-0.2506523	-0.9137435	1.3619566	0.73407745	1.0878191	-1.3047371	-0.43001938	-0.32293797	0.18689728	-0.20112419	-1.1667576	0.10348511
1554408_a_at	0.6906233	0.79678774	0.26281214	0.8345156	1.3714323	-0.023271084	0.2575302	0.874722	0.002204418	-0.13038206	-0.3091073	-0.03850794
1554409_at	-0.09900904	0.20085192	0.31286883	-0.12141323	-0.1957376	-0.31313705	-0.2102158	0.016551971	0.20383072	0.059203863	-0.3055756	-0.16283965
1554410_a_at	0.5906029	0.21485901	0.19870138	-0.21655989	0.40745115	0.41515684	-0.16322994	-0.57391024	0.8374677	-0.120349884	0.06638527	0.534842
1554411_at	0.36497498	-2.0605655	0.485281	-0.522315	0.025025368	-0.66895866	0.063485146	-0.025025368	0.6987667	-0.79303646	-0.23255444	0.29951668
1554413_s_at	0.08468795	0.5224824	0.034281492	-0.22357178	-0.071917534	0.11924267	-0.010359287	-0.11346388	0.24457097	-0.16922903	-0.2655511	-0.2219224
1554414_a_at	0.18251324	-0.8249364	0.53730106	-0.2988553	0.6143074	-0.050401688	-0.25492525	-0.04619789	0.47237968	-0.31146383	-0.5026989	-0.014270783
1554415_at	0.005927086	-0.2384944	-0.001395702	0.001395702	0.05308199	0.44193268	0.008204937	0.26131868	-0.19183111	-0.3295102	-1.0208473	-0.26219273
1554417_s_at	0.33276844	-0.1693635	0.38215637	-0.021539688	0.11757755	0.13156605	-0.20543861	0.039848328	0.28423405	-0.06417036	-0.28701448	0.38296604
1554418_s_at	-0.22977805	0.1991837	-0.011295557	0.08020592	0.023833275	0.013473034	-0.060981512	-0.029280424	-0.07183671	0.32559848	0.13133788	-0.07973957
1554419_x_at	-0.08620882	0.11931443	-0.21336699	0.24046516	0.13977742	0.39107108	0.11886263	-0.17539501	-0.3611853	-0.121148825	0.23293495	0.050625324
1554420_at	-0.2942989	0.19190359	-0.39932942	0.25625134	0.1852293	-0.082359076	0.3868513	-0.18459535	-0.57129526	-0.07980704	-0.1112473	-0.018557787
1554423_a_at	0.2791233	-0.4423704	0.16964626	-0.140975	0.21199799	-0.18670082	-0.012580872	0.18488598	0.2695074	-0.16053486	-0.6317091	0.012580872
1554424_at	1.0414953	-0.5243399	0.5106802	-0.36567688	0.10218716	0.047266006	-0.4091611	0.69393826	1.0209532	-0.1047225	-0.23038197	0.25950527
1554428_s_at	-0.6553154	1.0202441	-0.30629063	0.09502125	0.008111477	0.7877164	-0.2306881	-0.4736762	-0.003995419	1.5836682	0.7889757	0.003994942
1554429_a_at	-0.06893158	0.5073018	-0.3034668	0.19448614	-0.005155563	0.44619608	0.005155563	0.3172903	-0.008265018	0.5734143	0.88556767	-0.021068096
1554430_at	-0.005715847	0.21731281	0.12390709	-0.3006568	-0.03264332	0.096648216	-0.33215332	-0.29851866	0.4837551	-0.41146708	-0.20793581	0.107524395
1554432_x_at	0.13881111	0.3377843	-0.08758211	0.007679462	-0.26197767	0.018053055	0.13604069	-0.08042908	0.3802266	0.53275776	0.50683117	0.11054087
1554433_a_at	0.2886591	-1.2671022	0.28011322	-0.86593294	-0.35339975	-0.24281025	-0.2083044	0.2222414	0.21754074	0.05003357	-0.6756792	0.2484541
1554436_a_at	-0.119876385	0.03723955	-0.052248716	0.04949951	0.3352542	0.16691828	0.09774685	-0.3714924	0.05349326	-0.30004478	0.1649816	0.1622839
1554438_at	0.119377375	-0.0198071	0.57618093	-0.10091925	-0.12870693	0.025761604	-0.59859586	1.2711825	-7.99E-04	0.07639098	0.020195961	-0.035797358
1554440_at	0.11014223	-0.3358686	-0.33969903	0.42851114	0.22693539	0.3903203	0.006871462	-0.004253388	-0.2659986	-0.7063916	-0.004416943	-0.18379974
1554441_a_at	0.062885284	-0.8897481	0.303854	-0.13810539	0.14967918	-0.6096077	-0.1255846	0.11885023	0.051961422	-0.26916456	-1.0123305	-0.011600018
1554442_at	-0.18372583	0.14230442	-0.5017748	0.21442509	0.711277	0.23680782	0.254591	-0.32878447	-0.4670353	0.30458927	0.2751875	-0.25909424
1554443_s_at	-0.21435928	0.34378386	0.18600368	0.5705023	1.1844158	0.14031172	0.1740632	-0.21985674	-0.15834141	0.17928123	-0.19926023	-0.026463985
1554444_s_at	-0.12288952	0.17102718	-0.13207579	-0.054175854	0.0450902	0.6123786	0.12381697	-0.23564959	-0.02432108	0.8013301	0.5119324	-0.12638903
1554445_at	0.14707756	-0.4427042	0.25155067	0.41178226	1.3147435	-0.7211876	-0.16652298	0.02581501	0.35145044	0.6442356	-0.02581501	0.29863644
1554447_at	0.1052928	0.32163715	-0.18862581	0.18165588	-1.2375603	0.111302376	-0.19453764	-0.2903266	-0.09581566	-0.1637826	-1.5007048	-0.57912683
1554448_at	-0.11824274	-0.31114316	-0.10674143	0.10014963	-0.43273902	-0.020292044	0.008854866	-0.030329704	0.15105009	0.10853052	-0.17634082	-0.23172307
1554449_at	0.25435257	-0.24758434	0.17021966	-0.48491502	-0.22034454	-0.25766706	-0.031357765	0.28565764	-0.053596735	0.10775399	-0.15775418	0.031357765
1554450_s_at	0.2216034	-1.448597	0.4131937	-0.8860364	-0.20236874	-0.4468236	0.010150909	0.28223324	0.32623577	-1.0669804	-0.5516467	-0.010150433
1554451_s_at	0.7868638	-1.3155727	0.2843461	-0.1187191	1.0041933	0.011368752	-0.09521723	0.06228733	0.63459444	-0.04030323	-0.055752277	0.5720453
1554452_a_at	0.7205272	-0.40592957	-0.2669282	0.4681673	2.753191	0.5967188	-0.31388426	0.35852242	0.90582275	0.5460501	-0.1575036	-0.28592682
1554453_at	-0.2376988	-0.025257587	0.005160332	0.82604456	0.687222	0.16505527	0.0845108	0.5013418	-0.1778388	-0.20687556	-0.04789424	-0.00516057
1554455_at	0.19742823	-0.6784291	0.33351994	0.5178709	-0.37391233	-0.25146008	0.8706517	0.020399094	-0.2717204	-0.99681187	-0.5337596	0.73542786
1554456_a_at	0.41271448	-0.8172512	0.5433326	-0.048664093	-0.16978693	-0.5094037	0.60130215	0.21033573	0.15168858	-0.5851321	-0.78747416	0.22770786
1554459_s_at	-0.061959982	0.34719086	-0.27215958	-0.044461966	-0.12223339	0.1527741	0.15545869	-0.21734476	0.06569052	0.39693666	0.14411664	-0.07309389
1554460_at	-0.041585207	0.20018029	0.12633705	0.29509306	0.44845366	-0.050702333	-0.002583265	0.058187485	-0.008025169	0.27441072	-0.10780358	-0.011871576
1554462_a_at	0.19583988	-1.3436184	-0.09898758	-0.13255596	0.15589905	-1.0627003	0.24430943	0.1622591	-0.49653006	-0.96909904	0.09898758	0.22624302
1554464_a_at	0.6607599	-0.78102016	0.37024593	-0.11013889	-0.005803108	0.005803108	-0.08122063	0.25899506	0.50858307	-0.16946507	-0.28471088	0.53144836
1554465_s_at	0.054739952	-0.4752779	0.05005932	-0.59201527	-0.49895096	-0.42364502	-0.3875451	-0.5167341	0.006458283	0.07710934	-0.8673563	-0.006458283
1554466_a_at	0.6174178	0.44083023	0.2519474	-0.4995389	-0.29950762	0.08124399	-0.36946297	-0.31123877	0.27112055	0.18677616	-0.075249195	-0.16155243
1554468_s_at	0.17453432	-0.050564766	-0.111609936	0.04062128	0.001234055	-0.029586315	0.35669947	-0.13684607	0.20617771	0.3447175	0.39572048	0.021790504
1554469_at	0.57062006	-0.004486561	0.22605467	-0.14996815	-0.37734938	-0.03050232	0.004486561	-0.046045303	0.14198542	-0.12180185	-0.27864218	-0.016794682
1554470_s_at	0.066978455	-0.37960958	0.1632433	-0.8678746	-0.64895153	-0.07340145	-0.30993414	0.0842762	0.19792461	-0.77580595	-0.1336217	0.19282484
1554471_a_at	0.39825773	-0.9908695	0.19152498	-0.97569895	-0.20628738	-0.38188648	-0.3111167	0.45517302	0.17960453	0.022191525	-0.87170887	0.09361458
1554472_a_at	0.30880785	-0.11644173	-0.15436363	0.13789082	0.60850334	0.004626274	-0.53279305	0.37678003	-0.004626274	-0.0930357	-0.35870934	-0.11454296
1554473_at	-0.117851734	0.25916624	0.36766624	0.40230083	-0.714612	0.07381296	0.36873722	0.95724297	0.12608051	0.23168612	-0.76430726	-0.13390207
1554474_a_at	1.6187572	-0.25415707	1.528306	0.4972248	1.380971	-0.096524715	0.050551414	2.313949	-0.83198357	-1.0331645	-0.050551414	-0.6951914
1554475_a_at	-0.27276564	-0.039820194	-0.36891556	0.071056366	0.12920618	0.23629332	0.08745289	-0.006091595	-0.59881544	-0.038069725	0.685658	-0.25399446
1554476_x_at	-0.050076485	-0.3304801	0.003002882	0.11253595	-0.245229	0.18009424	-0.101020336	0.109624386	0.016278744	-0.003002644	-0.49092436	-0.2700956
1554478_a_at	0.5785577	-0.29583192	0.56080985	0.8691666	1.0210617	-0.023807764	0.46622205	-0.2348566	-0.044440746	-0.48212218	-0.57663393	0.4542582
1554479_a_at	0.11021614	-0.41035938	0.29460812	0.058021545	0.5810499	-0.32917595	0.22356224	-0.28553963	0.015364647	-0.81838894	-0.9093976	0.18478203
1554480_a_at	0.14691973	-0.056585312	0.32714272	-0.028314114	-0.2777915	0.36464214	-0.15901327	-0.2033453	0.41254425	0.20276833	-0.3128605	0.12935162
1554481_a_at	0.005051136	0.41186476	-0.005051136	0.05249214	0.058957577	-0.034539223	-0.09272051	-0.058511257	0.38981915	-0.58434796	-0.1328144	-0.34892035
1554482_a_at	0.18886185	-0.3616619	0.40277147	-0.4928522	-0.030454159	-0.2666049	0.040519238	0.030555248	0.17772102	-0.5886855	-1.0845675	0.11498928
1554483_at	-0.012759209	-0.14648533	-0.3061247	0.02193451	0.11513901	0.426023	0.2408638	-0.87080145	0.5737572	-0.5754852	0.6363573	0.22908545
1554485_s_at	0.28287888	0.19579124	0.07714367	-0.17001295	-0.23559093	0.822958	0.209301	-1.1472111	0.97496796	-1.8622665	-0.37994766	-0.5384803
1554486_a_at	0.15245104	0.13976717	0.028303146	0.09331417	0.5553818	0.2110033	-0.15632057	-0.15928245	-0.09439826	0.37946224	0.328053	-0.06584692
1554487_a_at	0.809968	0.18682814	-0.14397621	-0.38979912	-0.44485855	0.03469324	-0.118904114	-0.00708437	0.60113907	-0.10709858	0.30622768	-0.07911205
1554488_at	0.018980265	-0.124133825	-0.20135164	0.03493738	-0.03100586	0.06853461	-0.003545046	-0.15131879	0.055176973	-0.045248747	0.32375216	0.2875116
1554489_a_at	0.57029915	-0.025754929	0.025754929	-0.5163541	-0.7024882	-0.66790724	-0.46203804	0.25514126	0.4513626	-0.41598082	-0.22226524	0.35875177
1554491_a_at	-0.15456462	0.035778522	-0.16586733	0.013927698	-0.024882317	-0.013927698	0.2519114	-0.15122199	-0.05087638	0.047142982	0.54300666	0.1294446
1554492_at	0.052577257	-0.13456488	-0.17391777	0.056041718	-0.078763485	0.38903117	-0.16905761	0.06604147	0.2570927	0.58709264	0.13528347	0.074623585
1554493_s_at	0.2263875	-0.3067999	0.1704917	0.16472054	-0.17894888	-0.48996925	-0.01992321	0.32764626	0.3997321	-0.12638426	-0.689456	-0.01381588
1554494_at	-0.010042906	0.20897412	0.3938043	-0.013731241	-7.18E-05	0.19737434	-0.01930356	-0.0625031	7.18E-05	0.0745399	-0.03576541	-0.06694722
1554495_s_at	-0.5761955	0.24171877	-0.5385983	-0.030032396	0.022233486	0.30097628	0.17106318	0.05151701	-0.22668362	-0.022233725	0.7105479	-0.030067444
1554496_at	-0.16767025	-0.13221002	0.19421387	-0.005331755	0.0998714	-0.17867613	0.18723297	-0.098863125	-0.08372903	0.015222549	-0.20043087	0.035006046
1554499_s_at	-0.00161171	-0.006609917	0.09484339	-0.25208974	0.018919945	0.012411118	0.29847193	0.03831005	0.29737186	-0.11626196	-0.061386585	0.26415825
1554500_a_at	0.013526678	-0.13467431	-0.07333994	-0.022990227	-0.004209757	-0.12313104	0.099202394	0.19904685	-0.073260784	-0.036393166	0.05775404	0.23195362
1554501_at	-0.39833307	-0.04249239	0.2693038	0.83673906	-0.39241886	0.04249239	0.07370901	0.23400068	-0.21831703	-0.14882469	-0.41018343	-0.23812675
1554503_a_at	0.2325573	0.059553623	1.0532551	0.9283304	2.609829	0.001161575	0.43232155	-0.24762726	-0.001162052	-0.76965237	-0.72502804	0.13887215
1554504_at	-0.094059944	0.20664501	0.010266781	-0.07215929	-0.105213165	0.27570963	0.00901556	-0.03719473	0.43195677	0.3725171	0.22785115	0.109708786
1554506_x_at	0.04102373	-0.09623289	-0.01159811	-0.11638594	-0.1597786	0.47779822	-0.006242275	-0.14120483	0.69810796	0.2511258	0.362844	0.55809736
1554507_at	-0.030764103	0.22081804	3.67E-04	0.037414074	-0.038056135	0.20971847	-0.12194085	-3.67E-04	0.10627794	-0.12767243	0.13296843	-0.037343502
1554508_at	0.056746483	-1.0732651	0.5998635	0.031120777	0.9137888	-0.3729434	-0.031120777	-0.74493456	-0.04957819	-1.4566884	-0.65799046	0.14346981
1554509_a_at	0.25449753	-0.92933464	0.2184906	-0.89436007	-0.1776576	-0.18907833	-0.41848898	0.055107117	0.36262035	-0.765882	-0.74027586	0.42741203
1554510_s_at	0.005213738	-0.69019413	0.21130085	-0.32338142	0.015023232	-0.44096184	-0.08045006	-0.05915451	0.22887516	-0.52145004	-0.6560097	0.21647644
1554511_at	-0.29992318	-0.25193357	-0.4355092	0.10925579	0.34079838	0.5742574	0.32095575	-0.23317266	-0.5040152	0.6176605	0.7656021	0.40063906
1554512_a_at	0.1661396	0.033219337	-0.036744595	0.4466486	-0.2448144	0.1470623	-0.35627985	0.49116087	0.13228655	0.18051195	0.057753086	-0.3079195
1554513_s_at	0.47500038	-0.27375984	0.30791616	0.14406109	-0.34246063	-0.17078257	-0.30446482	0.2961378	0.45060444	-0.27139473	-0.7971926	0.058835506
1554514_at	-0.034353018	0.32280493	-0.028316498	-0.007078648	-0.14891839	0.1679306	0.26972914	-0.3574133	0.6939192	-0.006478787	-0.21372128	0.48173428
1554516_at	-0.4442153	0.38518095	-0.49687672	0.18045568	0.19672823	0.3302865	-0.1047492	-0.5744891	-0.34059954	0.57024336	0.8292556	-0.63983345
1554517_x_at	-0.5157213	0.089540005	-0.48187256	0.20771074	0.11427879	0.3164072	-0.013854981	-0.04029894	-0.5869632	0.33271074	0.750751	0.013855457
1554518_at	-0.13029814	-0.001929283	0.03065443	-0.117533684	0.04831457	-0.04438448	0.20591831	-0.07368326	-0.22313404	0.001929283	0.38290262	0.06580496
1554519_at	-0.08728981	0.006763458	0.547843	0.646605	1.8641758	0.7432146	0.33746147	-0.1950798	-0.20046043	-0.29059887	-0.048509598	-0.13117266
1554520_at	-0.007090569	-0.059257507	0.19639587	-0.16563034	-0.22477913	0.06315231	-0.2693944	0.16248989	0.548759	0.007090569	-0.09383345	0.40475225
1554522_at	-0.101943016	0.22653127	0.24205256	-0.057399035	-0.39365816	-0.0976696	-0.22013211	0.30779743	0.13609695	-0.002048492	-0.50384116	-0.002790213
1554523_a_at	-0.4857874	0.16026974	-0.26716232	0.07628822	-0.1180706	0.08392143	0.03724575	-0.20463705	-0.26206684	0.25325012	0.5035014	0.073428154
1554524_a_at	0.92149353	2.6145592	0.8666091	-0.7569237	-0.14219236	-0.04750347	1.9454255	-0.6859317	0.12504292	-0.16141224	1.4754019	4.010353
1554526_at	0.25061417	3.434836	-0.08683157	-0.46636438	-0.2584939	0.046677828	1.8064055	-0.19613886	0.06849003	0.5524576	1.4301772	3.5660949
1554528_at	-0.54563046	0.0190382	0.07532215	0.27245665	-0.18491888	-0.44871855	-0.06079626	-0.6361654	-0.19369984	-0.0190382	0.24103737	0.19237423
1554530_at	-0.20442653	0.25725365	-0.24748898	-0.032696962	0.07256508	-0.019214153	0.019214153	0.032158375	0.072790384	0.068476915	0.24379086	0.27300072
1554531_at	-0.5276618	0.19758224	-0.62748003	-0.002492905	-0.07727909	0.34077168	0.028437138	-0.4053707	-0.5996871	0.313519	0.62398577	0.10304594
1554533_at	0.044549465	-0.26610756	0.6097884	-0.3948536	-0.5142889	0.08930874	0.05452299	-0.18389463	0.32134056	-0.8537712	-0.2873187	0.54783154
1554534_at	-0.3759203	-0.4546771	-0.07700968	0.07567024	0.5561671	0.12677288	-0.009191036	-0.24574614	-0.014594078	-0.07837391	0.12721062	0.100352764
1554536_at	0.011467457	-0.06132841	-0.11748266	0.19098282	0.49846148	-0.055753708	-0.16913605	-0.06622887	0.026379108	-0.021812916	-0.060950756	-0.23732018
1554537_at	-0.029855251	-0.115753174	-0.28961086	-0.3816409	-0.14168787	0.015633583	-0.28961086	-0.5578475	-0.29389095	0.7202754	0.22913694	-0.06043434
1554538_at	0.053486824	-0.17091465	-0.37938905	0.111129284	0.31082058	-0.45913196	0.47819757	-0.29133034	-0.49055552	-0.34334683	0.07442856	0.023338318
1554539_a_at	-0.20373678	0.21450663	0.12307215	0.19141722	0.09232283	-0.16135454	0.2832656	-0.04230833	-0.76588583	-0.10023403	0.43051863	-0.07488775
1554540_at	-0.001434326	0.06267381	-0.062731266	-0.05861926	0.001434326	0.25752592	-0.10092735	-0.121175766	0.05410242	0.19627666	-0.1280675	0.080999374
1554541_a_at	-0.29333568	0.4683609	0.03972578	-0.004696846	-0.045121193	0.09750748	0.20152712	-0.07274771	-0.11888027	0.111567974	0.26098156	0.004696846
1554542_at	-0.08101416	-0.1436925	-0.39475632	-0.20617676	0.16326809	0.41725588	0.42215872	-0.37294865	-0.45782018	0.17713308	0.6393852	0.08101416
1554543_at	-0.14975262	-0.29077673	0.44091368	0.54107904	0.8608751	-0.08832264	0.31917524	-0.13830805	-0.022852898	-0.24545097	-0.001824379	0.42755032
1554544_a_at	-0.513113	0.2231636	0.5343647	0.6691942	0.8820696	0.006176949	-0.5197005	-0.37834644	0.094070435	-0.2567911	-0.45037317	0.1831398
1554545_at	-0.3865621	0.048894167	-0.27085733	0.007695437	0.34577847	0.051392794	0.32201147	-0.17668033	-0.210644	-0.14741421	0.919189	0.28513336
1554547_at	0.6634655	-1.3456378	-0.20879078	-1.3442111	-0.9478636	-0.15051174	-0.1320219	-0.5687313	0.3518343	0.18071938	0.1320219	1.0964508
1554549_a_at	-0.00667429	-0.22135639	0.006674051	0.2624669	0.14693499	-0.29857826	-0.06293249	0.66648006	0.3010795	-0.13149738	-0.4587605	0.32750177
1554550_at	0.181324	0.19342685	0.1965754	-0.027929783	-0.002738953	0.17948723	-0.08557463	-0.003387451	-0.03403759	0.5498283	0.14079618	4.06E-04
1554553_s_at	0.31885052	0.2982483	0.22566223	-3.67E-04	0.45952606	0.37832928	0.03930092	-0.52718306	-0.106996536	0.21401548	0.28618717	-0.115237236
1554554_at	-0.14987612	-0.5191736	-0.42642045	0.1772933	0.49046803	-0.006118774	0.30754328	0.006118774	-0.15038824	-0.5049553	0.6264043	0.21877193
1554555_a_at	-0.007548809	-0.1951809	0.06742144	-0.505476	-0.6817908	-0.1896925	-0.43112612	0.5180688	0.40520477	0.05358696	-1.0377665	-0.5185442
1554556_a_at	0.10795593	-0.09806824	0.3074031	0.44646835	0.93695354	-0.15036297	0.25174046	-0.12064552	-0.37508392	-0.30896664	-0.074828625	-0.19455719
1554557_at	0.026901722	-0.79651093	0.16628408	0.1829853	0.63012695	-0.33835196	0.051338673	0.36763906	-0.61496544	-0.6718867	-0.34474182	-0.39969754
1554558_at	-0.031829834	-0.10895634	-0.12208176	0.011456013	0.056616783	0.40069008	-0.26304245	-0.003560543	0.015779495	0.51750517	-0.05078268	0.2232573
1554559_at	-0.19101238	0.45191765	-0.32951784	0.3497343	0.36357355	-0.06303072	0.32497883	-0.45239115	-0.26413298	-0.039170742	0.68395615	0.15079308
1554560_at	-0.28706932	-0.09615636	-0.4126582	0.29515743	0.16761327	0.172081	0.37877798	0.09994292	-0.21724272	0.010554075	0.08268833	0.13627028
1554564_a_at	-0.06583476	0.13006043	-0.025461197	0.21640038	-0.14545035	0.040471077	-0.33979702	0.08226228	0.3853035	-0.18644094	0.025461197	-0.1925888
1554565_x_at	-0.44364643	0.24830914	-0.6157212	0.4461012	-0.23436975	0.04357481	-0.35103607	0.32425165	0.1794424	0.2616911	-0.07345724	-0.47745848
1554566_at	-0.5226393	-0.2476182	-0.26132965	0.016030312	0.103357315	0.10393143	0.20066833	-0.42881393	-0.38052177	0.19006062	0.06910992	0.11714983
1554568_at	-0.3097558	0.36757898	0.003057718	0.16982651	0.11471081	-0.42583776	0.15320587	-0.2579708	-0.09964895	0.24547815	0.117486	0.087528944
1554569_a_at	-0.40048265	-0.24325228	-0.03006363	0.2843609	0.6295352	0.32299566	-0.0761261	-0.29591608	-0.058244705	-0.21071291	-0.3271289	-0.16754866
1554571_at	-0.34413767	-0.6062627	0.5102887	-0.27514982	0.6950865	-0.011800289	-0.20160246	-0.15519047	0.6888442	-0.001348019	0.15927315	0.21900511
1554572_a_at	0.64775944	0.20018578	0.5389786	0.0826993	0.21231127	-0.38879633	-0.12277889	0.5843091	-0.22757101	-0.17767715	-1.0580654	-0.17261505
1554574_a_at	-0.010332584	0.010332584	-0.2860427	-1.1984186	-0.58772993	1.0522461	-0.8136263	-0.84926844	0.5104666	0.33399487	1.0707197	0.098816395
1554575_a_at	0.19925165	-0.1578002	0.14972973	-0.05666876	0.09541416	-0.29734945	-0.069404125	0.10538578	0.04087591	-0.52796316	-0.15467358	0.16281986
1554576_a_at	-0.08839631	0.019420147	-0.20636249	-0.06425667	0.1634481	-0.037630796	0.1724658	0.14556885	-0.06390643	0.6459403	-0.06596565	0.077758074
1554577_a_at	0.10219002	-0.96315956	0.28977776	-0.51869106	-0.086681366	-0.39641	-0.26040936	0.11992359	0.23956203	-0.20611763	-0.5956774	0.2600441
1554578_at	-0.029064178	-0.11643791	-0.18020773	0.14959669	0.052746773	-0.14868593	0.17219496	0.012252808	0.009889603	0.29684258	-0.003545284	0.47993803
1554579_a_at	-0.21148872	1.812644	-0.40465856	0.00516057	0.08659291	0.022076368	-0.06067276	-0.17818284	0.011695147	0.8514929	0.3728192	-0.005160809
1554580_a_at	-0.30230856	-0.26908588	-0.117447376	0.16118336	0.29956484	-0.064232826	0.33575535	-0.17257977	-0.31602955	0.008555412	0.4881978	0.1347351
1554582_a_at	0.120299816	0.13787413	0.10300779	-0.034522533	-0.32917833	0.011731148	-0.19070482	0.2627921	0.18505335	-0.5573411	0.03404188	-0.011870861
1554583_a_at	-0.3463533	-0.40269208	-0.2334013	0.265512	0.08733463	-0.09129667	0.6812768	-0.094938755	-0.013221741	-0.380512	0.7315235	0.35996008
1554584_at	-0.03311491	0.04862833	-0.124051094	-0.37341166	0.28014565	-0.03311491	0.14231873	-0.034975052	-0.30174446	0.23000145	0.25010538	-0.056744814
1554586_a_at	-0.0214777	0.4890809	-0.28688478	-0.020636559	0.019716263	-0.2811575	0.111667156	0.28590965	-0.27032852	-0.0374918	0.48231173	-0.001121521
1554588_a_at	0.5022001	-0.05208063	0.016366005	-0.805356	0.20058727	0.016913414	-0.21989536	0.07979202	-0.016366005	-0.2567768	-0.64461327	0.09548235
1554589_at	-0.057427883	0.6091113	0.12700248	0.020730495	-0.20574999	0.38841915	-0.034546137	-0.092298746	-0.159616	0.42784977	0.32622147	-0.041229963
1554591_at	-0.3763132	-0.3230343	-0.68625546	0.76183367	0.080804825	-0.1544323	0.39096928	-0.24942827	-0.6055355	0.23528194	0.6335163	0.63785315
1554592_a_at	-0.28968263	-0.16351414	-0.14942431	0.011472702	-0.21772957	0.014601946	-0.102942705	-0.07581782	-0.009472847	0.20200133	0.34365034	0.040515423
1554593_s_at	-0.20220017	-0.2216816	0.06038785	-0.15807319	0.023343563	0.2865579	0.09656048	0.04069829	0.032229662	0.14153671	0.12158728	-0.023343563
1554594_at	0.22551036	0.7563331	-0.12497425	0.22366238	0.9888742	-0.34384942	-0.021523952	0.21861649	-0.18045902	-0.15254092	-0.2730918	-0.11942458
1554595_at	-0.17261076	0.11534262	0.05360508	0.18523932	-0.46650124	0.082713604	-0.010139465	0.51757	-0.03131056	0.013484955	-0.46476936	-0.15421629
1554597_at	0.16046476	-0.24554491	0.4384408	-0.5823498	-0.14471102	0.014806271	-0.29536295	0.1720581	0.5120845	0.36868048	-0.26741648	0.28334332
1554599_x_at	0.15573645	-0.3498888	0.33467722	-0.6704607	-0.2043953	-0.12759876	-0.35649633	0.06385565	0.65046215	0.2795782	-0.18191385	0.27679348
1554600_s_at	0.78158665	-0.32491112	0.29548073	-0.1481533	0.4606266	0.42812157	-0.003624916	-0.17708302	0.4784708	0.5482683	0.30660915	0.5420408
1554601_at	-0.11379838	0.27831745	-0.12097001	-0.020390987	0.07004094	0.07633066	0.15058613	-0.074430704	-0.4185846	-0.16170359	0.6991143	0.09732032
1554602_at	0.1453414	-0.5280709	-0.040836334	-0.3680339	0.60317135	-0.35162687	-0.07298803	0.22954416	-0.1894393	-0.64220476	-0.017170906	-0.06733513
1554604_at	-0.053614616	0.20271063	-0.20716476	0.02929926	-0.050243378	0.24502492	-0.06841612	0.02858591	0.039272785	0.16796064	0.07217097	0.22048593
1554606_at	0.22938967	-1.473489	0.70259	-0.8629508	-0.3363819	-0.5560422	-0.24905872	0.02390623	0.30454826	-0.6826639	-0.18009996	0.14176321
1554607_at	0.1080091	-0.03462267	0.30432224	-0.19439507	-0.036097527	-0.006610155	0.020203352	0.00930357	0.2968049	0.91441536	0.15193415	0.006609917
1554608_at	-0.089407444	0.34529495	0.13595867	-0.13010693	-0.017550468	-0.0819335	-0.34332037	0.0952611	-0.35531044	0.09156656	-0.31106424	-0.37754393
1554609_at	0.10556126	-0.3554268	0.2866621	-0.60869837	-0.75501776	-0.6090374	0.14481068	0.34885406	0.41506672	0.113755226	-0.1564579	-0.3136921
1554610_at	-0.12741446	0.013663769	-0.1481781	-0.013663769	0.053968906	0.10111737	0.019644499	-0.25766516	-0.16453457	0.2097485	0.37835622	-0.17224526
1554612_at	-0.14048338	0.1101625	0.28232145	0.02125287	0.057020426	0.23612833	-0.13023329	0.13030195	-0.1349771	-0.021426678	-0.07095623	-0.09041262
1554613_a_at	-0.2281537	-0.030871868	0.012315273	-0.17345381	0.043739796	0.3525281	0.29741144	-0.21342516	-0.29351187	0.30246687	-0.012315273	-0.28071308
1554614_a_at	-0.14784765	-1.3394933	0.07729006	-1.0580873	-0.23544836	-0.16952562	-0.24900293	0.65307665	0.26055717	-0.46689463	-0.8385744	-0.07444477
1554615_at	-0.14678693	-0.14230299	-0.016515732	-0.06706619	-0.05366206	0.5960574	-0.04280877	0.3738737	0.09185386	0.009801388	0.15159369	-0.013396263
1554616_at	-0.88272953	-0.036559105	-0.46899986	0.64050055	0.33124304	0.21815109	0.20189667	-0.55314827	-0.6950836	-0.122807026	1.168829	0.17191935
1554618_at	-0.48707867	0.21855307	-0.32336044	-0.044141293	-0.020408869	0.20216322	0.020409107	-0.41706657	-0.04318595	-0.10302925	-0.035787106	0.045230865
1554619_at	0.11297417	-0.32497478	-0.17462826	-0.12028122	-0.20588303	0.04257536	-0.034049034	-0.033679962	0.20926213	-0.12292957	-0.08624983	0.051276207
1554621_at	-8.30E-05	0.056273937	-0.15337896	0.034541607	0.16097975	0.113437176	0.011742115	0.0071311	-0.08786845	0.13913035	-0.17414808	-0.04574752
1554623_x_at	-0.2883873	0.2888384	-0.14416957	0.0657177	-0.031407595	-0.10421634	-0.114958525	-0.18343067	0.0729599	-0.021200418	-0.007326126	0.007326365
1554624_a_at	-0.123524666	0.6531844	0.18487215	1.4152746	2.2790542	1.2311406	0.50488377	-0.24312544	-0.36042905	0.04783964	-0.19926262	-0.3671975
1554625_at	-0.44410753	-0.5256839	-0.5976882	0.0960927	0.04057789	0.55368805	0.09377289	0.001963615	-0.2181058	-0.6869602	0.8781047	-0.001963615
1554627_a_at	0.14266062	-0.6982918	0.17746592	-0.5023761	0.029185295	-0.43969822	-0.43215656	0.07805681	0.20760298	-0.33038378	-0.7825289	0.07916212
1554628_at	0.4675932	-0.28739882	-0.06763363	-0.0872035	0.020843506	-0.14382076	0.22991705	0.61921644	0.055891514	-1.0465822	-0.89178705	-0.19179916
1554629_at	-0.0726738	-0.010980845	-0.17282128	-0.015339136	-0.12094045	0.36349034	0.20505619	0.045330763	0.22271228	0.08645105	0.21291304	0.010980845
1554631_at	-0.13394833	-0.002912521	-0.23381376	0.17179155	0.3224039	0.011319637	0.021714687	-0.038294315	-0.35947132	0.6366496	-0.015136719	-0.21390581
1554633_a_at	-0.07662201	0.72237253	-2.11E-04	-0.0287354	-0.013439417	0.2554803	-0.09110236	0.59733677	-0.009625435	0.52042985	0.019488096	0.028944254
1554634_at	-0.04266739	0.16625214	0.003038168	0.003042936	0.018913507	0.114402294	0.064817905	-0.12886	0.0460639	0.25949287	0.15400791	0.06200552
1554635_a_at	-0.25809288	0.18714476	-0.070043564	-0.085903645	0.010809422	0.44546652	0.07186222	0.19611931	-0.010809422	-0.16564846	0.907742	0.026827812
1554636_at	0.534961	0.23398352	0.340039	0.25550222	-0.291111	-0.5951474	-0.13751864	0.32422686	-0.1685412	-0.19174099	-0.18744516	-0.39674044
1554637_a_at	0.059791088	0.029610634	0.41051006	-0.1320796	-0.49403667	-0.2018075	0.011213779	0.05392313	0.53053284	-0.011213779	-0.14590979	0.2170353
1554638_at	0.103565216	-0.36081314	0.7007723	0.25906324	0.7349882	-0.15498734	-0.605309	-0.09811258	0.35059738	-0.3067975	-0.6936097	-0.2936387
1554640_at	0.014718056	-0.16280651	0.2260952	-0.1685133	-0.64371395	5.60E-04	1.1309624	-5.60E-04	1.1716337	-0.15067482	-0.20841789	0.32375813
1554641_a_at	-0.1821866	0.15064144	0.06915188	0.11823082	0.334157	0.32136345	-0.02605772	-0.14086676	-0.18902016	0.46758127	-0.025724411	-0.042491913
1554642_at	-0.49600744	0.045587063	-0.015956402	0.38531923	0.6105113	0.16882372	0.6398778	-0.4877391	-0.42163897	-0.37369013	0.5914378	0.35528135
1554643_at	-0.17098856	0.25740576	-0.18983078	0.070559025	0.08271265	0.5712466	0.001926422	-0.20107675	-0.104785204	0.07385588	0.22842479	-0.001926661
1554646_at	-0.59906197	0.22909737	-0.19951344	0.164989	0.20688343	0.12469149	0.18657494	-0.15977669	-0.3879714	-0.012918472	0.522593	0.36375237
1554648_a_at	-0.115257025	0.21156263	-0.42822933	-0.28020883	0.09985852	0.7182579	-0.12736821	0.44772148	0.08911872	0.5153246	0.057937622	0.07460785
1554649_at	-0.6745076	0.12290573	-0.67850375	0.16056156	0.41220236	0.060198784	0.02088356	-0.5366192	-0.6812246	0.45600986	0.65318775	0.7112551
1554650_a_at	-0.28070402	0.13916874	-0.4249072	0.22251701	0.013581276	-0.16247463	0.017879963	-0.17287064	-0.2590189	0.2423544	0.9494982	0.08542681
1554652_s_at	-0.3166206	0.111423016	-0.019562721	-0.3380761	-0.004086494	0.33856344	0.0573864	-0.06355095	0.21788025	0.47022152	0.103826046	0.02058363
1554655_a_at	-0.07722378	0.4975207	-0.078826666	-0.22741747	-0.19315171	0.047415495	-0.006631613	0.051390886	0.06745458	0.7191553	0.24514747	-0.12854981
1554657_a_at	0.018081427	0.36723804	-0.30524993	0.002804041	-0.038985968	0.11800885	0.039345264	-0.007549524	-0.039661407	0.73232555	0.07165456	-0.038401604
1554659_at	-0.2925825	-0.043693066	-1.34E-05	0.063818455	0.1751113	-0.027890205	0.011148453	-0.25978994	-0.07717085	-0.29928493	0.41021633	0.46138096
1554660_a_at	0.27796555	-0.16504288	0.30171537	-0.39045334	-0.107108116	0.18003225	-0.2752385	0.40372276	-0.13169956	-0.053435802	-0.5785847	-0.11194229
1554661_s_at	-0.15177536	-0.13042116	-0.12240648	-0.33585787	0.28099298	-0.21593142	-0.044664383	0.44900465	-0.334332	-0.1569295	-0.31451893	-0.19038534
1554662_at	-0.065438986	-0.011795759	-0.16914415	0.15940762	0.670105	0.74811363	0.71584415	-0.33523083	-0.16614103	-0.08622646	0.6602864	0.011949062
1554663_a_at	-0.29385805	-0.38339734	-0.19973326	-0.055286407	-0.078192234	-0.008607864	-0.04094529	-0.2848153	0.67428017	0.21193027	0.18059182	0.008608103
1554664_at	0.015661955	0.08576131	0.09022331	-0.052298784	0.30564713	-0.15080881	0.07584453	-0.21008086	-0.26862168	0.2297666	-0.17998457	0.13043046
1554665_at	0.17706847	-0.23738337	-0.109639406	-0.014890671	0.014890432	0.20431256	-0.14310503	0.026551723	0.17379951	0.2962823	-0.32608223	0.17069817
1554666_at	-0.44297886	0.3260188	-0.26116657	0.22410583	0.008391857	-0.2825346	-0.008391857	-0.69341946	-0.45006704	0.15460682	0.34440708	0.08251047
1554667_s_at	0.37354136	-0.1596427	0.45674753	-0.19425488	-0.5272913	-0.11181259	-0.35668802	0.43218184	0.3467784	-0.010324955	-1.098939	0.010324955
1554668_a_at	-0.22803855	0.1510899	-0.11739993	0.06822848	0.39580727	0.23685789	0.026321173	-0.5565624	-0.34824038	0.38887691	0.36076832	0.2693429
1554670_at	0.07397699	-0.003871441	0.31960106	0.5474472	0.041478157	-0.7057657	-0.33862114	-0.014528275	0.37620926	-0.5754075	-0.31482315	0.054719925
1554671_a_at	-0.24898386	0.56751204	-0.024431229	0.024431229	-1.0601721	0.3988018	-0.7872138	0.16019201	0.0786705	0.2406621	-0.25034666	-1.0446992
1554672_at	3.75E-04	0.10722184	-0.22210526	-0.070830345	0.06310463	-0.20827484	0.5523112	0.07082033	-0.23504877	-0.26061296	0.1178658	0.24522352
1554675_a_at	-0.09815407	0.27729177	0.04481125	-0.020500898	-0.007584572	0.10461235	0.13877869	-0.24231386	-0.29501534	-0.16787863	0.27596378	-0.095867395
1554676_at	0.77053547	-0.40156794	-0.19937849	1.6644602	1.8589811	0.43875265	-1.2260675	-0.6559539	0.3783059	-1.5399795	-0.2611022	-1.2958717
1554677_s_at	-0.041742325	0.17637539	-0.11173153	0.11816549	0.4048872	0.049391747	0.31991673	-6.53E-05	-0.40061235	0.48720837	0.1515398	-0.00225544
1554678_s_at	-0.033578873	-1.285162	-0.3648615	-0.5122194	-0.13483047	-0.008514404	-0.10621166	-0.12139797	-0.23274231	-0.7159052	-0.7024193	0.008514404
1554679_a_at	0.6072283	-0.75408936	-0.20167065	-0.74981165	0.04263401	-0.77515125	-0.24555874	0.94065285	0.14468384	-0.03299141	-0.97921896	0.19788933
1554680_s_at	-0.03631854	0.12676048	-0.16650629	0.5691147	0.2235856	-0.0426445	0.561573	0.006747246	-0.24546647	-0.1486466	0.6175785	0.3688345
1554681_a_at	0.26576638	0.47481728	0.029297829	-0.31791544	-0.108297825	-0.117001295	0.1784687	0.15536904	-0.032910585	0.44927597	0.17354536	-0.16350842
1554683_a_at	-0.16062784	0.23872519	-0.4109733	0.03922367	0.121797085	0.18505716	-0.014406204	-0.2761314	-0.13216639	0.5184746	0.53630066	0.029531956
1554685_a_at	0.55348873	-0.02865982	0.09619188	0.02865982	0.64288425	-0.22538996	0.26349926	0.30979967	-0.05440998	-1.1116004	-0.13575506	0.4093113
1554686_at	0.04979062	-0.21106076	-0.05660796	0.32460117	-0.012020588	-0.10561657	-0.1265378	0.07845163	-0.10191798	0.24614	-0.30746627	0.012995482
1554689_a_at	0.21255207	-1.0454183	-0.022862434	0.6273384	-0.3262787	-1.1869326	-0.24515009	1.044529	0.13823223	0.22295904	0.022862434	-0.19737339
1554690_a_at	-0.05280018	0.12484741	-0.084005356	0.13252068	-0.12007618	0.57702637	-0.14189434	-0.4172144	-0.12476349	0.24330235	0.05280018	0.05769825
1554691_a_at	0.044023514	-0.8958616	0.21367025	-0.49203634	0.8347993	-0.14028883	-0.24322224	-0.35332775	0.1058836	-0.18650341	0.07937288	0.24049139
1554692_at	-0.21713018	-0.037992	0.13060379	-0.03556037	0.0812006	0.068027735	0.05058503	-0.1469822	0.023730993	0.5268638	0.26283813	0.018121958
1554694_at	-0.35148597	0.43569922	-0.15016985	-0.068719864	-0.22889209	0.30180597	0.34684563	0.025150537	-0.39523268	0.7374828	0.9499476	-0.10735679
1554696_s_at	0.7093668	0.26531935	0.6020584	0.44170046	0.69195175	-0.81081104	-0.027459145	0.8519268	0.027459145	-0.7112417	-0.7084832	-0.05592966
1554697_at	0.32209063	-0.40385318	0.50560427	-0.12387943	0.34193897	0.087474346	0.39918995	1.7425046	-0.29016113	-0.2954259	-1.0842607	-0.29864073
1554699_at	-0.36842704	0.3335092	-0.341434	-0.02263403	0.045162678	-0.4891007	0.23090124	0.07227492	0.1572516	-0.2247324	0.75077415	0.25224996
1554700_at	-0.048217773	0.27203703	0.014383793	-0.11355543	-0.006832838	0.17851782	-0.16826296	-0.11910868	-0.060325384	0.3240316	-0.043869734	-0.13958263
1554701_a_at	-0.041545868	0.56926394	-0.30261183	0.096315384	-0.5638442	0.03319645	-0.18566704	0.4927106	0.37506914	-0.09921217	0.33118868	-0.27591228
1554702_at	-0.21876383	0.38023734	-0.1505673	0.005252361	0.048199654	0.7351117	0.21230435	-0.07937527	-0.26366997	0.069962025	0.1993699	0.4213071
1554703_at	-0.09380388	-0.6329975	0.29631567	-0.19413567	-2.327996	0.7408843	-0.48282528	0.54632854	0.5930481	0.5939765	-0.24214983	-0.37951422
1554704_at	0.6202555	-0.21691895	-0.023424149	0.1936183	0.09390831	-0.035628796	0.01729536	8.40E-04	0.012515545	0.31474686	-0.24034023	-0.010328293
1554705_at	-0.3744645	0.06314421	0.050987244	-0.101857185	-0.3133645	0.19566059	-0.3066845	-0.46540976	0.41730833	0.6437154	0.9681668	0.29907846
1554706_at	-0.10744715	0.13356495	0.1022954	-0.113838196	0.25557518	0.30952382	-0.093565464	0.11177969	0.06150365	0.62316847	0.13041401	-0.036645174
1554707_at	-0.0912745	0.3878441	0.17874718	-0.17300153	-0.27667522	0.34848547	-0.04020357	-0.097372055	-0.24285817	-0.17703962	-0.10218549	-0.011477947
1554708_s_at	-0.21628594	0.34007454	-0.09072518	-0.002732277	-0.24563146	0.23232555	-0.26643848	-0.02609396	0.15735626	0.43071365	0.08308983	-0.20806527
1554710_at	-0.20334792	0.73500323	0.605458	0.5907662	0.013439894	0.20986104	0.39239907	-0.45852852	0.085561275	-0.28447747	0.003841877	-0.14566803
1554711_at	-0.27350926	0.2613182	0.028358936	0.05262661	0.14775229	-0.22375226	0.1636877	0.12915134	-0.08008242	-0.2507186	0.44389963	-0.013464928
1554712_a_at	0.007458448	-0.24439192	-0.007458448	-0.06598401	0.015334368	0.36626053	-0.08146691	-0.2338922	-0.10460234	0.72469187	0.16916132	-0.00896883
1554714_at	-0.23884463	0.17792869	-0.03741145	-0.027559757	0.22310185	0.174196	-0.11172414	0.25824928	-0.4636078	0.25148106	0.15517402	-0.003916264
1554715_at	-0.041702032	0.11746073	0.026257992	0.10019112	0.009812593	-0.07247186	-0.043244362	0.14066839	0.07878661	0.3201151	0.48369527	-0.009812832
1554716_s_at	-0.32929015	0.31308103	-0.021932602	0.11503315	-0.13419819	0.41041088	0.43567038	-0.32300806	-0.45725322	0.26335192	0.8893304	0.26032758
1554717_a_at	-0.07762909	0.012095213	-0.33750105	-0.08366108	-0.1995511	-0.024805307	-0.012095451	0.54463863	-0.16474581	-0.17346835	0.2628336	0.060827017
1554719_at	-0.1698029	0.6369786	-0.20460153	0.12546778	-0.108822584	0.28729486	0.006268263	-0.28224373	-0.29159498	0.3201971	0.44925928	0.07716894
1554721_a_at	-0.10412216	0.39287758	0.029291153	-0.14448643	-0.2867794	-0.06775284	-0.22351408	0.28430843	-0.39008045	0.40843487	0.3553276	-0.16035223
1554722_at	-0.059900522	0.18321252	-0.179631	0.008973122	-0.07740641	-0.003979683	0.054868937	0.047530413	-0.1301732	-0.027183533	0.24966764	0.06995559
1554723_x_at	-0.058861732	0.323884	-0.17105627	0.003669977	6.74E-04	0.27773094	-0.07774305	-0.051582813	0.016762733	-0.15869808	0.10280752	-0.06285906
1554724_at	-0.10454154	0.31123257	0.06627345	0.0186553	0.068736315	-0.10937333	-0.02893591	6.44E-04	-0.15580225	0.090975285	0.035603523	0.31592417
1554725_at	0.09824896	-0.112737894	-0.29243588	0.26572728	0.14132881	0.060440302	0.14969182	-0.124197245	-0.020355463	-0.14709735	0.4951117	0.15191483
1554726_at	0.17085457	-0.65537596	-0.10635519	-0.058846474	-0.39974308	-0.5613365	-0.8126254	0.018409252	0.07516861	-0.87665224	-0.8201618	-0.036001682
1554728_at	-0.0907197	-0.09177852	-0.0774405	-0.036323547	-0.013641596	0.002542257	-0.072874784	0.081380844	-0.021771193	0.025205612	0.34855556	0.046992302
1554730_at	0.14412308	-0.28753328	0.099202156	0.42600393	0.41134167	-0.01747799	0.12101221	0.117236614	-0.32547617	-0.040709496	-0.56494427	-0.28052282
1554732_at	-0.22325277	0.088670254	-0.21679354	0.25272083	0.23286057	-0.29633117	0.08553457	-0.35315895	-0.25136614	-0.020897865	0.14180899	0.21505308
1554733_at	-0.12635994	-0.23113155	0.08393669	0.006329536	-0.19887185	0.20105553	0.18882465	-0.006329536	-0.11659789	0.16375852	-0.21187425	0.04954362
1554735_a_at	-0.05851531	0.8141477	-0.4770422	0.019106388	0.19467068	-0.11521554	-0.09881687	-0.17686963	-0.38551712	0.40704703	0.17426252	0.1553669
1554736_at	-0.106689215	-0.4637916	0.15404058	0.08528495	-0.2898972	0.18227673	-0.18480897	0.38665938	0.070715904	-0.009661198	-0.15218568	-0.09291482
1554737_at	-0.079172134	-0.094836	0.0012815	0.16194153	0.17284131	-0.05078435	0.19444585	-0.00962925	-0.1322689	-0.1306603	0.17641997	0.1272304
1554739_at	0.30117035	-0.21758819	0.32930112	-0.04772973	-0.100881815	0.26680684	-0.14995551	0.12213135	0.09539342	0.007832289	-0.116473675	-0.006737471
1554740_a_at	0.17075634	-0.69115734	0.43755198	-0.04110241	-0.26944065	0.34192657	-0.2200718	-0.18734741	0.6360712	-0.33591652	0.2469511	0.72981405
1554741_s_at	-0.06755495	-1.0670295	0.07850933	1.0671206	0.66855145	-0.5983	0.7462654	-0.3347187	-0.002510548	-1.1395178	1.6260376	0.9190645
1554742_at	-0.03617978	-0.08463144	-0.0796659	-0.0318892	-0.14011478	0.2526083	-0.07483268	0.1432178	0.007026434	0.19946599	0.09970951	-0.10300946
1554743_x_at	-0.15046477	-0.15607953	0.082665205	0.054084063	5.61E-04	0.12449503	0.08710289	0.3806591	-0.12576032	-0.012611389	0.15693426	-0.019505978
1554744_at	-0.30987668	0.22388625	-0.19275117	-0.23354268	0.07160735	0.009557962	0.22338581	-0.07436895	-0.14780498	0.50757504	-0.098181486	0.12346864
1554745_at	-0.15409255	0.16859436	0.015111685	0.12393856	-0.005008221	-0.05568409	0.0208714	0.15295315	-0.21262383	0.17595983	0.005008221	-0.32325506
1554747_a_at	0.44315624	-1.3296051	0.5727005	-1.2108188	-0.3609085	0.124754906	-0.68908024	0.07644272	0.73598766	-0.037452698	-0.76896477	0.23686028
1554748_at	-0.17589283	-0.27156973	-0.36630058	-0.15412569	0.46641397	0.12143469	0.17758894	0.03342533	0.15071726	-0.554461	0.57879496	-0.005090714
1554749_s_at	-0.34184837	-0.038326263	-0.63265705	-0.23757744	0.2300005	0.09245777	0.16160488	0.02216959	-0.91253185	0.41869354	0.29239893	0.17351723
1554751_at	0.21833372	0.43328428	0.22344947	-0.18821263	-0.023128271	-0.07248998	-0.31109166	0.017132282	0.01507616	0.14651275	0.31671643	0.038165808
1554752_a_at	-0.24568748	0.26326656	-0.25957203	0.04474306	0.19710207	0.2503152	-0.03388977	-0.11466694	-0.50351477	0.1932249	0.21944714	0.19813442
1554755_a_at	-0.21810842	0.2456801	0.7894423	-0.42810202	-0.50600815	-0.44101357	-0.31807733	-0.2871058	1.3792617	1.2179196	2.1137164	1.5018075
1554757_a_at	1.0126553	-0.46836948	0.30825138	-1.0381374	-0.016506195	0.3342991	-0.97718334	0.54868793	1.1367984	0.016506195	-0.32859898	0.28639317
1554758_a_at	0.19011927	-0.2863207	0.21056509	-0.20336008	-0.002686024	0.91745853	-0.21666336	-0.24399137	0.6135602	0.002686024	0.5100875	0.13789558
1554759_at	-0.4647827	0.1366725	-0.11008453	0.010385513	-0.061906815	0.020925045	0.04179144	-0.15745163	-0.44855833	0.5498791	0.058667183	-0.12205887
1554761_a_at	0.36180115	-0.617434	0.45107174	-0.52074456	-0.14271927	0.54594946	-0.43428588	0.22756481	0.2009716	-0.38728428	-0.09377861	-0.42834806
1554762_a_at	-0.06887245	-0.013168335	-0.15216017	-0.08211994	-0.04575157	0.17561674	-0.22972298	0.12475014	0.23075914	0.1210475	0.2086873	0.12655735
1554763_at	-0.02983594	-0.007041931	-0.33391833	-0.22550869	-0.16635633	0.25673294	0.057299137	-0.15785456	-0.44838238	0.054260492	0.27119613	0.020320177
1554764_a_at	-0.09713602	0.25053024	-0.03374529	-0.19087505	-0.09565735	0.050583363	-0.026116371	0.07199955	0.17258644	0.20556545	0.07654762	-0.040893078
1554765_a_at	-0.11797047	0.3967657	0.01005435	-0.07827449	0.28179073	0.53685784	0.007741451	0.031176329	-0.31409073	0.17498398	-0.20718622	0.108700275
1554766_s_at	-0.18687153	0.59854317	-0.2582438	0.003391743	0.07048917	0.1364963	-0.04671955	0.019606352	0.004527569	0.2612245	0.20227528	-0.1272788
1554767_s_at	0.41453695	-1.1477394	0.42404413	-0.9358716	-0.6071515	-0.41234684	-0.33798409	-0.07234478	0.39868212	-0.40964413	-1.43326	0.3724985
1554768_a_at	0.28459978	-0.47992468	0.4158659	-0.18963814	0.09202385	-0.8428097	0.08672333	1.0129051	0.1963892	-0.7068796	-0.31011438	-0.111893654
1554769_at	-0.12888098	-0.35124397	-0.20417595	-0.006622315	-0.57764363	-0.910969	0.31383324	0.047498703	0.006622315	-0.020636559	-0.25443363	0.25565147
1554770_x_at	0.0984869	0.061980724	-0.24913311	0.16778517	-0.26215315	-0.003465176	-0.12761593	0.035802364	0.003465176	0.18930149	-0.297225	0.13626242
1554771_at	2.67E-04	-0.1471448	0.009728909	-0.01633215	-0.6924243	-0.26528692	-2.67E-04	0.14837122	0.25281906	0.41517305	-0.39584827	-0.006834507
1554772_at	-0.28052568	-0.6136632	-0.04279375	-0.24237108	0.04785204	-0.031162262	0.0142169	-0.09816694	0.8126941	-0.46357727	0.2603221	0.58666754
1554773_at	-0.15956306	-0.5778022	-0.03567648	0.3492608	0.4115243	0.09862852	0.5202117	-0.006001949	0.1370554	0.13150167	0.29578686	0.06612539
1554774_at	0.015974998	-0.2938776	-0.046149254	-0.53650856	-0.1921525	0.5390539	0.002868176	0.4138031	0.37871695	-0.08971691	0.19324827	-0.07133818
1554776_at	-0.11631727	0.09922385	-0.08661318	0.05866909	-0.05175495	-0.08850908	-0.057718992	-0.21337438	-0.010798693	0.32049394	0.78713894	0.010798454
1554777_at	-0.39170313	0.042467356	0.09436202	0.18610454	-0.0977571	-0.09870386	0.07151008	0.05978608	-0.02157855	-0.06663537	0.42275476	0.02743268
1554778_at	-0.08945131	0.27135563	0.040103912	0.09308195	-0.09045601	0.14641905	-0.03259802	-0.021296263	-0.0044837	0.17822242	0.07599282	-0.20749092
1554779_s_at	0.05033779	0.45150304	-0.14321804	0.004249096	-0.025031805	-0.14175868	0.011936188	-0.06795907	-0.13255858	0.4053173	0.30517626	-0.004249096
1554780_a_at	0.4632902	0.10177374	-0.1301012	0.006881237	-0.00688076	-0.45475388	-0.5079546	0.33020592	-0.36811972	0.531682	0.12884378	0.12469053
1554781_at	-0.20728207	0.05671239	-0.07149339	-0.020594835	0.006097794	0.10889578	0.25111198	-0.25344038	-0.14387989	0.29204583	0.074397326	0.09453988
1554782_at	-0.4442644	0.3660946	-0.249187	-0.08512163	0.089990616	0.5651469	0.10543156	-0.09776592	-0.09887171	0.56710386	0.51989937	0.09044933
1554783_s_at	0.005186558	0.3389101	0.7729845	-0.17902803	0.061339855	-0.024122238	0.09487915	0.28990173	0.22095585	-0.18429708	-0.048240185	-0.17182446
1554784_at	-0.19441009	0.0168252	0.16355896	-0.074016094	-0.008849144	0.025925875	-0.14162922	-0.050132275	0.14207625	-0.010088682	0.3297658	-0.076741934
1554785_at	0.04186344	0.016979456	-0.13324809	-0.2632637	-0.2972939	-0.20199656	-0.042679787	0.4084077	-0.16530561	-0.18302822	-0.2746699	0.27850008
1554786_at	-0.1113956	-0.04710293	-0.118159056	0.6655004	0.45732093	0.092984915	-0.16320491	-0.28976607	-0.12345338	0.47258687	0.2627113	0.035602093
1554787_at	-0.3236022	-0.13633323	-0.44649673	-0.048933983	0.33840466	0.5106425	0.50616837	-0.009757519	0.034756184	0.42209578	0.5106425	-0.038686752
1554789_a_at	0.0839777	0.7484679	0.005799532	-0.06263304	-0.10933924	1.1815569	-0.001149178	0.076583624	1.4705231	0.49270582	0.062731266	0.001149178
1554790_at	-0.33400488	-0.020202637	-8.40E-04	0.28216696	0.014360428	-0.2878909	0.014360428	0.13735652	-0.17897367	0.64527893	-0.06382322	0.2044816
1554791_a_at	0.03968954	-0.32921863	-0.134758	-0.016170502	-0.086951494	0.002026558	0.08234882	0.037905216	-0.10944176	-0.9158664	0.25148392	0.22013617
1554793_at	-0.016020298	-0.11981249	-0.05143833	0.24029732	0.10090923	0.27112007	-0.14942575	-0.001247883	0.19358492	0.07616663	0.052586555	0.03728676
1554794_a_at	0.4295454	-0.41242957	0.17043924	0.09601021	0.32745743	0.03985405	-0.12663913	0.003899574	-0.003899574	-0.04267025	-0.45526052	0.026726723
1554795_a_at	0.6445551	-0.021988869	-0.08176422	1.1898265	0.021988869	0.5647526	-0.09383488	1.5894089	-0.29029846	0.29190826	0.22183418	-0.29323578
1554796_at	-0.21164894	-0.3897047	-0.38342237	0.35585785	0.095588684	0.17292833	0.5272064	-0.29176617	-0.40592527	-0.054615498	0.7000847	0.2177949
1554797_at	-0.14409494	0.4341979	0.013007879	-0.020040035	-0.17088318	9.94E-04	-0.14094639	-0.035467148	-0.062283516	0.022177696	-0.012184143	0.047801733
1554798_at	0.028567314	-0.52306557	-0.028567791	-0.986413	-0.4694028	-0.22372103	-0.10147762	-0.5042887	0.86576366	0.250535	0.89102745	1.0342999
1554800_at	-0.4215598	0.09210873	-0.04596567	0.2867465	0.54091215	-0.0999136	0.26467037	-0.22413874	-0.19857359	0.11639404	0.16093397	0.15741205
1554801_at	-0.1227293	0.27009988	-0.2182517	0.04958892	0.22582436	-0.10305381	0.65644336	-0.16725779	-0.11824584	-0.28813243	0.57461476	0.2805915
1554803_s_at	-0.1473589	1.5558977	-0.109419346	0.29072142	-0.028792381	0.39939308	0.028792381	-0.21383429	-0.38920498	-0.15043068	0.9158864	0.18566942
1554804_a_at	-0.42672443	0.410635	-0.22853851	0.16898108	-0.023153782	0.4756317	-0.027076244	-0.2588377	-0.28580046	0.5567174	0.58194256	0.023153305
1554805_at	-0.22924471	-0.033958912	-0.32754755	-0.054003954	-0.011631966	0.66162825	0.24450827	-0.37427664	-0.22672725	0.13502574	0.5831566	0.18819714
1554806_a_at	0.23219967	-0.750648	0.1345911	-0.8135247	-0.38615227	-0.07709646	-0.3237219	-0.054440975	0.2828436	-0.023103714	-0.46496058	0.23798084
1554807_a_at	0.30719805	-0.51506186	0.48263454	-0.41378403	-0.1560607	-0.262568	-0.2248416	0.25482845	0.773581	-0.5210905	-0.611475	0.6747694
1554808_at	-0.25109792	-0.07100725	-0.040702343	0.028187752	-0.046330452	-0.18292332	-0.011319637	-0.11883879	0.20147514	0.35917568	-0.25032353	0.055734158
1554809_at	-0.16703272	0.24620628	0.02020359	-0.10129213	0.014084816	0.3234558	-0.14410353	0.09061146	0.13141108	0.59989834	0.4739914	-0.14535856
1554810_at	-0.14391232	0.817616	0.31714082	0.05831313	-0.19366431	-0.14230704	-0.13395381	0.30459094	1.191474	0.3929181	-0.04458785	-0.07212782
1554812_at	0.083747864	-0.11802435	-0.09254694	0.016679764	0.15152621	0.2856207	-0.016679764	-0.21329904	0.07105088	0.29202223	0.50223756	-0.079693794
1554813_at	-0.150594	-0.10423565	-0.05149412	0.07696557	0.09679031	-0.14464808	-0.06927562	-0.35953665	-0.01615429	0.30504704	0.023396492	0.006649494
1554814_at	-0.5526395	0.2832551	-0.11160612	0.068015575	-0.022913456	0.17066097	0.03009367	-0.0189991	-0.16555834	0.00517273	0.03482771	0.022171497
1554816_at	0.021232367	-0.09802055	-0.2982502	0.31240106	-0.033924103	0.023347855	0.50552416	-0.019669771	0.006344795	0.12300086	0.27610445	0.275568
1554818_s_at	-0.2599554	0.1270442	-0.3059306	0.10467911	0.024181366	-0.15179682	-0.002810001	0.17091823	-0.17573547	-0.27901196	0.3504882	0.027938604
1554819_a_at	-0.12879944	-0.009213448	0.09743214	-0.020229816	0.017440796	0.2046771	-0.001795769	0.15176678	-0.021073818	0.5585041	0.17914867	-0.27315998
1554820_at	-0.24173951	0.20968151	0.25409293	0.06817889	0.00282073	0.051006556	-0.008694887	-0.16855597	-0.10405803	0.24515057	0.10583925	0.04746127
1554821_a_at	0.15909529	0.090206146	0.2741542	0.3020296	0.291718	0.027009964	-0.27798605	0.03538227	-0.2653489	-0.110189915	-0.3593626	-0.5063515
1554822_at	0.24803257	-0.12783241	-0.23969364	0.304224	-0.25719118	-0.18654346	-0.2576232	0.07123089	-0.5032246	-0.20437431	0.10535526	0.1652031
1554824_at	0.19298601	-0.118694305	0.010309219	-0.095244884	-0.34845638	-0.016003132	-0.014645577	-0.027915	0.7808466	-0.21799994	-0.40303802	0.040925503
1554825_at	-0.4495771	-0.24482608	-0.4365871	-0.03198695	0.08618927	0.39859295	-0.055336952	-0.4106071	0.06472087	0.57670784	-0.1326263	-0.10302997
1554826_at	-0.115091324	0.55705833	-0.43531585	-0.056988716	-0.14661217	0.46543503	0.2545576	0.070139885	0.22581482	0.23507023	0.39456797	-0.12099028
1554827_a_at	-0.257648	0.084086895	-0.10376978	0.5290952	0.2802949	-0.033955097	0.16959906	-0.24563456	-0.119353294	0.37044954	0.26006222	0.3356576
1554828_at	0.15607452	0.010224819	-0.14327693	0.50844	0.109128475	0.04685664	0.034958124	0.95779705	-0.47471142	0.77498055	0.30314636	-0.14042902
1554830_a_at	0.020450592	-0.16268682	0.4176507	-0.27077627	0.40567684	-0.33866715	-0.020450592	-0.89450836	0.65949154	-0.06363201	0.19257069	0.43445206
1554831_x_at	-0.058670998	0.30477118	-0.002725601	-0.2559805	-0.003894568	-0.16801739	-0.15983176	0.036654472	0.28484988	0.30778956	0.30453277	0.09567499
1554833_at	-0.07133865	0.4251032	-0.5827658	-0.06433511	0.26851368	-0.23339081	0.30787897	-0.20519733	-0.21051264	0.048936367	0.7353158	0.50845623
1554834_a_at	0.048303604	-0.048303604	0.5443883	0.42274714	1.345171	-0.38135195	0.11205053	-0.2080388	-0.45709515	-0.6168604	0.07930374	-0.409173
1554835_a_at	0.10620308	-0.48406935	0.4078126	-0.15086603	1.2143784	-0.34359407	0.009772778	0.053729534	-0.21453619	0.023486137	0.10627365	-0.009772778
1554836_at	-0.13965178	0.7259927	0.122253895	-0.17568159	-0.15024662	-0.053061485	-0.003138065	-0.09119058	-0.025394201	0.16609526	-0.03987503	0.1349616
1554837_a_at	-0.16717386	-0.10591078	-0.19277048	0.27645397	0.32677698	-0.0807848	0.07178402	-0.24390268	0.012852192	0.2383833	0.66250134	0.31411743
1554839_at	-0.3105011	0.03765154	-0.07857323	0.05840254	0.22021008	0.09878206	0.059433937	-0.08414936	-0.18927526	0.05840254	0.28819275	0.30670547
1554840_at	-0.5491333	-0.5388591	0.015152216	0.22832394	-0.015152216	0.03563571	0.3763547	-0.35246897	-0.27533627	0.36212158	0.391428	0.025895119
1554841_at	-0.032624245	0.67803645	0.16882372	0.062077522	-0.21703196	0.13218498	-0.1415124	0.03971052	-0.13414288	0.18967724	0.1794393	-0.025307417
1554842_at	-0.06614208	0.2993064	-0.038371563	-0.044280767	-0.18012524	0.015089512	-0.01508975	0.08681369	-0.06917763	1.1225214	0.04851055	0.07684493
1554844_at	-0.083943605	0.13396835	-0.19738936	0.02140212	0.02399993	-0.1531303	-0.104763985	0.024958372	-0.005216599	-0.057240963	0.21136665	-0.121699095
1554846_at	-0.20978808	-0.1609335	-0.30202007	0.14856935	0.14667845	0.13231277	0.08143997	-0.19696498	-0.118994	0.24795151	-0.13365102	0.04325223
1554847_at	-0.003267765	0.33172083	-0.06466818	-0.052736282	0.10941124	-0.066414356	-0.0906539	0.17044544	-0.25772047	0.33975077	-0.0752244	-0.003313065
1554849_at	0.30558228	0.017897129	-0.1917243	0.001754761	0.1656866	-0.23956442	-0.001754522	-0.0731194	-0.032883167	0.06381559	0.3179705	0.1771152
1554850_at	-8.73E-04	0.1988852	-0.4794643	0.034181833	0.034493923	0.14890432	0.008181095	0.005809307	-0.047686577	0.50613	0.29292035	-0.030261517
1554852_a_at	-0.093672276	0.16059566	-0.45744085	0.29892182	0.08007622	0.10353804	0.04515457	-0.44052958	-0.21202326	0.01609826	0.4026711	-0.028318167
1554853_at	-0.14979458	-0.03863287	-0.028794289	0.03653097	0.04973817	0.18015313	-0.01767826	0.14532137	0.31041193	0.12459135	0.0518353	0.017678022
1554855_at	0.009037495	0.12383103	-0.003427506	0.010654449	-0.11315775	0.18379736	-0.013061285	-0.20622277	0.20166492	-0.040094852	0.003427506	-0.014570475
1554857_at	-0.19960451	0.00937891	-0.3223405	0.34299707	0.39407492	-0.00937891	0.13681316	-0.103300095	-0.6271701	0.36018658	0.6716528	0.28112078
1554860_at	-0.22924137	0.35259676	-0.02996397	0.18554068	-0.020310402	0.029102802	0.2117176	-0.10434437	-0.27335978	0.020310402	-0.09095621	-0.29088497
1554862_at	0.07101655	0.006847858	-0.3900349	0.279773	-0.059856415	0.495543	0.060691833	-0.029438734	-0.026751041	-0.07422423	0.040672064	0.34236598
1554863_s_at	0.9599409	-0.15193939	0.08121681	-0.13733053	0.605175	-0.15388155	0.27191114	1.6234012	0.45765448	0.32291746	0.027187347	-0.14774418
1554864_a_at	-0.09864187	0.56368494	0.5519471	0.43574095	0.21438885	0.9278283	0.20912838	-0.47457886	-0.59574556	-0.25173235	0.0565629	3.97E-04
1554865_at	-0.17767143	0.018446684	-0.1445775	0.098131895	0.041610718	0.28029275	-0.083883286	-0.03541255	-0.06397939	0.29115415	0.044362545	0.012359619
1554866_at	-0.18597317	-0.16946626	-0.059357643	-0.14072299	-0.051460505	0.0730989	0.036992073	0.013923168	-0.08566284	-0.2574525	0.32667994	0.001354933
1554867_a_at	0.87317276	0.47207975	-0.013584614	-0.55663824	0.52002907	0.5828109	-0.145545	0.6154752	-0.5584345	0.13108301	-0.6430721	-0.19646215
1554868_s_at	0.19344616	-1.1426239	0.14114094	-0.8474474	-0.189785	-0.362957	-0.38286018	-0.06348705	0.3165779	0.044403076	-0.46075726	0.5179796
1554869_at	-0.07210398	-0.27013445	-0.3045807	0.079576015	0.07856703	-0.21050453	0.16396046	-0.014573574	-0.54140663	-0.22248745	0.6486287	0.1248827
1554871_at	-0.091965675	-0.005757332	-0.003886461	0.14863515	-0.043177366	0.05498576	-0.18059754	0.02058363	-0.09755516	0.019063473	0.12816262	0.022313118
1554872_a_at	-0.24239969	-0.001554489	-0.4442644	-0.17511034	-0.027639866	0.39098215	-0.018026352	-1.1773262	-0.055954456	0.6484499	0.50344515	0.3653779
1554873_at	-0.006086826	-0.0452106	-0.023946524	0.04042077	-0.29309416	0.006086826	-0.34525895	0.6638901	0.38244224	-0.06403589	-0.44840884	-0.45478296
1554874_at	-0.039509535	-0.004761696	-0.0754118	0.1206944	0.030357122	-0.0754118	0.17563987	0.31637883	0.124717236	0.43312597	0.1719718	-0.03757119
1554875_at	0.044388056	0.36270905	-0.08159423	-0.033299208	0.08618069	0.09858513	0.0227108	0.005834818	-0.019384384	-0.031123161	0.15631676	-0.006381035
1554876_a_at	-0.22336197	0.1432631	-0.026061535	0.38558578	0.25511312	0.2426877	-0.099338055	-0.12760735	-0.06751418	0.30372477	0.40548182	0.14086604
1554878_a_at	0.2429018	-1.2365737	0.35290432	-1.478869	-0.7904415	-0.60363674	-1.2458353	0.7329383	0.41782093	-0.21811247	-0.70508957	0.11369848
1554880_at	-0.2393117	0.42852783	-0.61071444	0.1257906	0.27847624	-0.026076317	0.15721083	0.026076317	-0.56246424	0.24185276	0.39195156	-0.078689575
1554882_at	-0.058116674	0.042639256	-0.041162968	-0.002810717	-0.031653643	0.64687395	0.002810717	0.04502082	-0.19236946	0.36831117	-0.010648489	0.10096741
1554883_a_at	0.65216875	-0.5719576	0.5720196	-0.45984554	-0.34545612	-0.3940735	-0.41344023	0.1793685	0.6239791	0.003606319	-0.5960884	0.33662987
1554884_at	-0.112205744	-0.18838358	-0.019272327	-0.017936707	0.19780707	0.40415096	0.03999281	-0.06261444	0.043946028	0.26028943	0.33522654	0.017936707
1554885_a_at	0.24445486	-1.0717318	0.14246035	-0.5169258	-0.34549284	-0.3226657	-0.2824769	0.4944811	0.26726913	-0.26922417	-0.7723174	0.20939636
1554886_a_at	-0.71787214	0.08233142	0.053123236	-0.32374144	0.0300529	0.013467312	0.04504919	-0.2773378	-0.31626272	-0.06939745	0.40583038	-0.039492846
1554887_at	-0.03430271	0.41070223	0.23355651	-0.08830571	-0.04604435	0.26036668	-0.0569067	0.21922517	-0.10937071	0.18239617	0.021067858	-0.061884165
1554889_at	-0.3717873	0.02742505	-0.13157153	-0.15205622	-0.19748592	0.31565714	-0.13385463	0.051870823	-0.16000152	-0.3064022	0.10362005	-0.18974328
1554890_a_at	0.23983717	-0.5691428	0.30931234	-0.6907549	-0.3614936	-0.17703247	-0.50244856	0.34814692	0.018123627	-0.018124104	-0.4011078	-0.35449123
1554891_at	-0.12227726	0.1290667	-0.29144263	0.07935715	0.120446205	0.08774638	-0.027617693	0.020611048	-0.2994113	0.46771955	0.06355667	0.12567496
1554892_a_at	-0.35729694	0.043819666	-0.14341855	-0.015705109	0.17042518	0.058655262	-0.123981714	0.03672266	-0.31652403	0.015705109	0.4352069	0.042347908
1554894_a_at	-0.039975166	0.9543719	0.35765743	0.061229706	-0.08373976	-1.0921068	-0.005796909	-0.09765959	0.18484974	0.2874961	-0.34211206	0.03836012
1554895_a_at	-0.1315217	-0.28390646	0.5007429	0.04862833	-0.052221775	0.044134617	-0.0054636	0.23800707	9.93E-04	-0.3113408	-0.25428128	-0.19525146
1554897_s_at	0.06780267	0.12159896	0.1539836	0.19141698	-0.006870508	0.26302528	0.00687027	0.13464785	-0.23072624	-0.44721103	-0.13614678	0.22076917
1554899_s_at	-0.080441475	-0.023025513	0.5495043	0.7989025	0.85177326	0.023025513	0.23797512	-0.1828947	-0.041902542	-0.20878983	-0.44495964	0.044950485
1554901_at	-0.37550616	-0.14747214	0.13242984	0.18535042	0.29401422	0.319592	0.052856684	-0.083003044	-0.27574968	0.023704052	0.41358685	0.1264627
1554903_at	-0.3903036	-0.040003777	-0.043714523	0.5707102	0.61324215	0.04424286	0.5227208	-0.20371819	-0.18074131	0.38876677	0.49762964	0.1898303
1554905_x_at	-0.3289547	0.13379526	-0.31358528	0.42405272	0.54663754	-0.014083862	0.13514948	-0.02603817	-0.48971272	-0.043158054	0.49138212	0.003570557
1554906_a_at	-0.24501371	-0.008085966	-0.10318446	0.033624887	0.070497036	-6.82E-04	-0.043571472	0.22594666	0.015964985	-0.27680588	-0.21251416	0.021116734
1554907_a_at	-0.055942535	0.04112792	0.001700878	-8.62E-04	-0.27336502	0.103420496	-0.15897298	0.20518517	0.059314013	0.22922873	0.116143465	0.10353875
1554908_at	-0.059412718	0.34466815	-0.3603084	-0.092553854	0.34813428	0.19543362	0.029457092	-0.12642431	-0.044302464	0.039619684	0.17675519	0.26288128
1554909_at	0.2502513	-0.08657169	-0.011562347	-0.14411569	0.011663199	0.22751522	0.011562347	0.19373488	-0.05686617	0.8458257	0.02995348	0.3192098
1554910_at	-0.020266533	-0.09555149	0.13622475	-0.26333404	-0.3507173	0.13518453	-0.33734918	0.19989896	0.16966438	0.042039394	-0.4704361	-0.30702305
1554911_at	-0.5695448	-0.061276436	-0.1380825	0.16716957	0.40176344	-0.34532404	0.5081105	-0.30614376	-0.59040594	0.20828152	0.6759658	0.23822594
1554912_at	-0.025447369	0.1364572	-0.16421986	-0.03309369	-0.013504505	0.22906733	0.13374543	-0.12939835	-0.001689911	0.23752022	-0.025447369	0.06399655
1554914_at	0.001868725	0.08689141	-0.35338068	-0.07396531	-0.001868725	0.32324338	-0.09028602	-0.1449976	-0.2318592	0.83665466	-0.1045661	0.07814622
1554915_a_at	0.15283012	-0.7942357	0.40383482	-0.109588146	0.43196535	-0.015490532	-0.03792715	0.011499882	0.038810253	-0.4823799	-0.74358416	-0.35148335
1554916_a_at	-0.006861687	0.122288704	-0.04614854	-0.10404253	-0.004940033	0.2568636	0.03660226	-0.27075505	-0.17747998	-0.19395733	0.26921558	-0.033633232
1554918_a_at	0.47371435	-0.16811037	0.18698645	0.035206795	0.17850351	-0.7877631	-0.6055734	0.8054681	0.18337488	-0.29403067	-0.5837488	-0.010023594
1554919_s_at	-0.19155455	-0.7039747	-0.23195982	-0.35002422	-0.8813586	-0.8820834	0.17584276	0.82506275	0.02489376	0.1099906	-0.08553648	-0.02489376
1554920_at	0.09167528	0.009063244	0.21432543	-0.1745081	-0.07333207	0.2657709	0.024565935	0.06737399	0.04609227	-0.009063244	0.10218525	-0.11215472
1554921_a_at	-0.27271938	0.4293399	0.01685071	-0.013284206	-0.005051136	0.019240618	-0.12736607	0.037794113	0.118198395	0.5717199	-0.051762104	-0.059228897
1554922_at	0.17582893	0.43652368	-0.2611997	-0.059476852	-0.1965785	0.23932385	-0.11511278	0.19620156	-0.007422447	0.42256284	-0.25042677	-0.15225053
1554923_at	-0.09596968	0.13405299	0.023519993	-0.16552782	-0.14564323	-0.012550116	0.10853839	0.8290639	0.2735219	-0.08843851	-0.112671375	0.09425092
1554927_at	-0.04635954	-0.17229128	0.017241478	0.114066124	0.5102458	0.13530254	-0.06168413	-0.037745476	0.16529655	0.5158024	-0.017241478	-0.14808059
1554929_at	-0.3005271	0.21453309	-0.1487062	-0.24765444	0.1998291	0.3496101	0.06716156	-0.023272991	-0.19964671	-0.010632038	0.44336462	0.04539132
1554930_a_at	0.70285845	-0.93655396	0.23595047	-0.9030571	-0.1409111	-0.5759506	0.08081102	1.2200356	-0.20467138	-0.13101435	-0.25904894	-0.18779564
1554931_at	0.020769358	0.4927845	0.065096855	0.002296448	0.006226301	-0.19112158	0.04258728	0.1489942	0.08344436	0.08696699	-0.060550213	-0.12760401
1554932_at	-0.08711195	0.004167557	-0.21219492	0.09838772	0.1663909	0.031600475	0.12845325	0.16767883	-0.2163353	-0.008912563	0.3353901	0.008065701
1554933_at	-0.041519403	0.20963478	-0.0663898	0.12744784	-0.22657013	0.51097536	0.03554654	0.09959674	0.17026639	-0.2301662	-0.099897385	-0.030989408
1554934_at	-0.14678788	0.01481986	0.152426	-0.024856567	0.02463293	0.30784965	-0.05777788	0.04401493	-0.016750097	0.41659927	0.40406752	0.120025635
1554937_x_at	-0.2066474	0.30963612	-0.012979507	0.3504305	0.80247927	-0.17968082	0.19035864	-0.09950733	-0.0968194	0.44829082	0.5284529	0.20901394
1554938_a_at	0.07179403	-0.24866152	-0.028538227	-0.15522504	0.3304844	-0.0012393	0.008948803	-0.24302697	0.42634106	0.8610406	-0.17267299	-0.038657904
1554940_a_at	-0.25866652	0.78743505	-0.005332947	0.060154915	-0.04818821	0.52075243	0.07183313	-0.37384772	0.028614044	0.046583176	-0.053715706	-0.09022522
1554941_at	-0.17267919	0.6155946	-0.13538742	0.032030106	-0.09955692	0.63093376	0.022851467	-0.112713814	9.15E-04	0.019459963	0.14690042	-0.12976909
1554942_a_at	0.012467384	0.45038748	-0.05317688	-0.097504616	0.15822697	-0.020213127	0.04676962	-0.23061657	-0.03488207	0.06805849	0.48101377	-0.26682806
1554943_at	-0.23266983	0.04651451	-0.29344845	0.015163422	0.3030634	0.31363344	0.13167953	-0.23940754	-0.11486626	0.3144555	0.2832284	0.07521486
1554945_x_at	-0.14279604	0.1604948	-0.18072224	-0.024874687	0.13896894	0.44722033	0.089954376	-0.07541132	-0.18827581	0.024874687	0.5587225	0.03475094
1554946_at	-0.09763789	-0.003443241	0.08916664	-0.22694993	-0.06599212	0.8028023	-0.12471199	0.003443003	0.13642573	0.2779529	0.4911492	-0.05701685
1554947_at	-0.202847	0.37168455	-0.11163497	0.00337863	0.09507656	0.25597882	-0.17839313	0.015559435	0.055989027	0.11777806	-0.070735216	0.14942455
1554948_at	0.37179947	-0.6639166	-0.034342766	-0.04123926	1.1667824	0.34087563	-0.29010534	-0.4490924	0.078612804	-0.6713996	-0.45994425	0.1254158
1554949_at	-0.12612534	-0.16347265	-0.37107563	0.40145397	0.16028261	-0.06923056	0.15620422	0.02034378	-0.5871093	0.44226027	0.23867512	-0.091040134
1554950_at	-0.52020264	0.07826376	-0.6390338	-0.004328251	0.13489151	0.045337677	0.42302656	-0.7494378	-0.08280325	-0.07793522	1.0392952	0.16583109
1554951_at	-0.015603781	0.14010453	-0.2114718	0.117337465	0.23527694	-0.017144442	-0.017144442	0.015603781	0.06322646	0.2323072	0.31008458	-0.18648553
1554952_s_at	-0.5440047	0.22069979	0.13279581	0.62401104	1.6662569	0.09641504	0.06262684	-0.013429642	0.013429642	0.23085928	-0.051691532	0.29557514
1554953_a_at	-0.3963337	0.023346424	-0.19526863	0.1302681	0.21286297	-0.1463499	0.32844734	0.1784401	-0.26127386	0.3313632	0.24394703	-0.27354622
1554954_at	-0.14510989	-0.16498518	-0.2228713	0.20432091	0.16126108	0.07195091	0.20281601	-0.10880208	-0.36184525	-0.008416176	0.14570332	0.09691572
1554957_at	-0.28618765	0.31539035	-0.082633495	-0.0703516	0.110710144	0.5550065	0.017984629	-0.01798439	-0.09154773	0.7257056	0.04351878	0.5028322
1554958_at	0.030124664	0.003326416	-0.003326416	0.030445576	-0.517611	0.19350815	-0.37571478	0.22984982	0.75363827	-0.07532692	-0.19938993	-0.31902647
1554960_at	-0.18239212	0.15234542	-0.08908868	-0.00288415	0.13481331	0.072333574	-0.03471923	-0.44231725	0.00283742	0.3415382	0.14451289	0.094487906
1554961_at	-0.070967674	0.7680378	-0.17056894	0.13203382	0.33877182	-0.3697548	0.29756927	-0.30879736	-0.23051023	-0.08267689	0.4284854	-0.19208813
1554962_a_at	-0.15825796	-0.13905716	0.015136719	-0.011694431	0.057827473	0.011694431	0.3000393	-0.041543007	-0.31867313	0.33079243	0.42138195	0.043843746
1554963_at	0.05836439	0.074717045	0.10038233	0.21111345	-0.87081385	-0.43654013	-0.4721632	-0.2650838	0.21896124	0.042408943	-0.049649715	-0.22871304
1554964_x_at	-0.15674257	-0.3801837	-0.001021862	0.19732857	-0.43898058	-0.14653063	-0.27105665	-0.04048252	0.09853029	0.001021862	-0.54868126	-0.15326643
1554965_at	-0.19274306	0.04189229	-0.057505608	-0.008555174	0.007414818	0.28330922	-0.08105731	-0.11444831	-0.33560133	0.12035465	0.3350904	0.06164527
1554966_a_at	0.10421181	-0.8762531	0.53880787	-1.7943401	-0.9125347	0.16853523	-0.051730156	0.4908266	-0.90410995	0.051730156	-0.668025	-0.57275295
1554967_at	0.06600189	0.45074368	-0.46447015	0.019093037	-0.111070395	0.12644267	-0.11406016	0.002383471	-0.53939176	0.18370676	0.34056377	-0.002383709
1554969_x_at	0.006996632	-0.050271988	-0.16166568	0.1334455	0.21635199	0.5159168	0.11376643	-4.30E-04	-0.118430614	0.30660725	-0.035447598	4.29E-04
1554970_at	-0.30064964	-0.022441387	-0.23915243	0.006508827	0.4614091	0.15910125	0.034064293	-0.22021437	-0.07971358	-0.03266406	0.09084129	0.36928415
1554971_at	-0.025421381	-0.13717389	0.0873642	-0.17466903	0.005576372	0.2760005	0.10502815	0.17685032	-0.31099057	0.072716475	0.15962791	0.13646078
1554972_at	-0.15596914	0.59519434	-0.21259308	-0.081413746	-0.09398508	0.26865292	0.11987972	-0.3451867	0.14200354	0.28470564	0.54816055	0.035569668
1554973_a_at	0.11227226	-0.4867549	0.23095798	-0.08235502	0.044006348	-0.018088818	-0.03959036	-0.34448576	0.30780983	0.08114672	-0.005775929	0.07762098
1554974_at	-0.23004079	1.0609503	-0.18080807	-0.0866406	0.3796475	0.14667726	-0.01316452	-0.2245357	0.09859896	0.034192324	0.14020133	0.01316452
1554976_a_at	-0.002776384	0.17783499	-0.04476738	-0.10564089	0.3115158	0.032922506	0.08060503	-0.038517475	-0.3077643	0.002776623	0.3692863	0.11087108
1554977_at	-0.45023394	0.075685024	-0.4782548	0.19092178	0.11134958	0.019443512	-0.18122149	-0.15200233	-0.44337988	0.4628954	0.2596035	-0.031056404
1554978_at	0.2502756	0.31890392	-0.3608992	0.09520483	0.4210167	0.5403786	0.001561165	-0.32097983	0.008108616	0.80134726	0.5336151	-0.14870977
1554980_a_at	-0.013056278	-0.028618813	0.18429661	0.21776152	0.78633547	-0.22221756	0.08285236	-0.11477709	-0.37258863	-0.19175053	0.31291437	0.104427814
1554981_at	-0.006820202	0.031799555	-0.0730834	-0.022156477	-0.04322815	0.49130917	0.039971113	-4.20E-04	0.23198462	0.1988635	-0.01650548	-0.001602411
1554982_a_at	-0.039540768	0.018116951	-0.18720698	-2.86E-04	0.07939553	0.14365673	0.03837228	-0.11682272	-0.086557865	0.18907881	0.13313532	-0.16355324
1554983_at	-0.29929304	0.112314224	-0.33171368	0.22233963	-0.00154686	0.06684351	0.28334808	0.13988829	-0.012926102	0.30943155	-0.05885768	0.002854347
1554984_a_at	-0.15714645	0.14489889	-0.16772032	0.008996964	0.04539156	-0.028292656	-0.01611805	-0.067230225	-0.11970425	0.15621471	-0.052727222	0.10354853
1554985_at	0.020504951	0.007468224	-0.3687973	-0.029495716	0.09879875	-0.52868366	-0.17282963	0.005782127	-0.097589016	-0.32331967	0.03730488	0.12756538
1554986_a_at	-0.123090744	-0.57883644	0.10514116	-0.6265955	0.3145156	0.25043344	0.02204609	-0.14206934	0.33969164	0.05703163	0.5234089	0.41505575
1554987_at	-0.02720499	-0.004948139	-0.12899542	0.50644016	0.065499306	0.15837336	0.45602608	0.004948139	-0.15383863	0.61211634	0.9345064	0.7653203
1554988_at	0.004593134	0.5732541	-0.22989106	-0.11094904	0.09103608	0.18549871	-0.004593134	-0.07507777	0.106143236	0.33292508	0.34573054	-0.012284994
1554989_at	-0.23072338	0.008839607	-0.11442375	0.020963192	0.5064516	-0.005987167	-0.06869173	0.08568478	-0.28500462	0.82088137	-0.003852844	0.07153511
1554992_at	-0.35136318	0.1567297	-0.20411158	-0.005176067	-0.10770035	0.15663481	0.012857437	0.08502388	-0.56398153	-0.18168974	0.9097662	0.07096529
1554994_at	-0.15057302	0.14443779	-0.033639193	0.010865688	-0.002202988	-0.27996206	-0.06228161	-0.008375168	0.10617137	0.10867977	0.10617137	0.22681189
1554996_at	-0.1731844	0.12148261	-0.23308563	0.16339493	-0.080687284	-0.10434008	0.08920336	-0.07172966	-0.17705154	0.21591616	0.9250078	0.17144251
1554997_a_at	0.26399326	-0.22913289	0.19148564	1.0976965	3.6555965	-0.041931868	0.041275978	0.79381585	0.011279583	-0.54527783	0.002393723	-0.05251503
1554999_at	-0.4559598	-0.12341452	-0.27489233	0.5806179	0.12362337	0.05000162	-0.11676264	-0.41608047	1.2234945	0.4753642	0.24365234	0.29432106
1555000_at	-0.19185495	0.043539524	-0.27853584	0.13545275	0.24463248	-0.019207716	0.1966188	-0.073295355	-0.14406466	0.2967577	0.72109246	0.26955533
1555001_at	-0.27569485	-0.49926424	-0.13684392	0.36337137	0.078728676	0.2239027	0.15811181	-0.275882	-0.102816105	-0.006256104	0.69782495	0.09905672
1555002_at	-0.017359972	-0.19774199	-0.08702469	-0.001648665	0.03490281	0.40540767	0.003491879	0.001648665	0.09038544	0.33029675	0.4032092	-0.13263774
1555003_at	0.003487825	-0.20287156	-0.09644365	-0.07916713	0.106796265	-0.01026845	0.22632957	-0.11932349	-0.09302449	0.023727655	0.123761654	0.041616917
1555004_a_at	0.12516928	0.1760912	0.13481164	-0.031042099	0.12403035	0.029008865	-0.037382603	0.09138632	0.3319354	0.44247437	-0.4267354	-0.031042099
1555006_at	-0.09669018	-0.39742136	-0.23221612	0.064956665	0.393301	0.30598593	0.072947025	-0.34155178	-0.16555119	-0.003716707	0.53686523	0.33054352
[truncated: 52,677 more rows]
