# Supplementary material for: Identification of key candidate genes and pathways in rheumatoid arthritis and osteoarthritis by integrated bioinformatical analysis
Source: Front Genet. 2023 Feb 13;14:1083615. doi: 10.3389/fgene.2023.1083615 (PMC9968929; doi:10.3389/fgene.2023.1083615)
Supplement: Supplementary file 1 [file DataSheet3.ZIP › 3-Code and data sheets/codes_Figure1_ACG.txt]

#####RALJvsOA
###PCA_RA-LJ
library(tidyverse)
library(ggplot2)

data1 <- read.table("RALJ_group.txt", header = T)
data2 <- read.table("RALJ_expr.txt", header = T)
head(data1)

head(data2)

pca = prcomp(t(data2))
data1 <- data.frame("PC1" = pca$x[,1], 
                    "PC2" = pca$x[,2]) %>% 
  rownames_to_column("sample_id") %>% 
  left_join(., dat_attrs, by = "sample_id") 

ggplot() + 
  geom_hline(yintercept = 0, linetype = 2, size = 0.75*0.47) +
  geom_vline(xintercept = 0, linetype = 2, size = 0.75*0.47) +
  geom_point(data = data1, aes(x = PC1, y = PC2, colour = group, fill = group))


###UMAP_RA-LJ
library(tidyverse)
library(umap)
library(ggplot2)

data1 <- read.table("RALJ_group.txt", header = T)
data2 <- read.table("RALJ_expr.txt", header = T)
head(data1)
head(data2)

umap = umap(na.omit(t(data2)), n_neighbors = 5, random_state = 123)
data1 <- data.frame("UMAP1" = umap$layout[,1], 
                    "UMAP2" = umap$layout[,2]) %>% 
  rownames_to_column("sample_id") %>% 
  left_join(., dat_attrs, by = "sample_id") 


ggplot() + 
  geom_hline(yintercept = 0, linetype = 2, size = 0.75*0.47) +
  geom_vline(xintercept = 0, linetype = 2, size = 0.75*0.47) +
  geom_point(data = data1, aes(x = UMAP1, y = UMAP2, colour = group, fill = group))

###volcano_plot_RALJ
library(tidyverse)
library(ggplot2)

data <- dat
data <- read.table("RALJ_log.txt", header = T)
head(data)
#   gene_name      logFC     pvalue      padj
# 1    TSPAN6 -0.1847277 0.70495937 0.8875868
# 2      TNMD -0.5731570 0.66768318 0.8696220
# 3      DPM1  0.3804519 0.33123387 0.6587634
# 4     SCYL3 -0.6330844 0.22489833 0.5537215
# 5  C1orf112  0.0152763 0.98369157 0.9943630
# 6       FGR -1.0904422 0.01899727 0.1463301

data$col <- "no significant"
data$col[data$padj < 0.05 & data$logFC > 2] <- "Up"
data$col[data$padj < 0.05 & data$logFC < -2] <- "Down"
data$col <- factor(data$col, levels = c("Down", "no significant","Up"))

data$size <- 1
data$size[data$padj < 0.05 & data$logFC > 2] <- 2
data$size[data$padj < 0.05 & data$logFC < -2] <- 2


ggplot() +
  geom_point(data = data, aes(logFC, -log10(padj), colour = col, fill = col),
             size = data$size) +
  scale_colour_manual(values = c("#4DBBD5", "grey", "#E64B35"))  +
  geom_vline(xintercept = c(-2, 2), color="grey40", linetype=2) +
  geom_hline(yintercept = -log10(0.05), color="grey40", linetype=2)
