# Supplementary material for: Identification of key candidate genes and pathways in rheumatoid arthritis and osteoarthritis by integrated bioinformatical analysis
Source: Front Genet. 2023 Feb 13;14:1083615. doi: 10.3389/fgene.2023.1083615 (PMC9968929; doi:10.3389/fgene.2023.1083615)
Supplement: Supplementary file 1 [file DataSheet3.ZIP › 3-Code and data sheets/RALJ_group.txt]

sample_id	group
GSM4633117	RALJ
GSM4633119	RALJ
GSM4633121	RALJ
GSM4633123	RALJ
GSM4633125	RALJ
GSM4633127	RALJ
GSM4633129	RALJ
GSM4633134	RALJ
GSM4633136	OA
GSM4633137	OA
GSM4633138	OA
GSM4633139	OA
