# Supplementary material for: Identification of key candidate genes and pathways in rheumatoid arthritis and osteoarthritis by integrated bioinformatical analysis
Source: Front Genet. 2023 Feb 13;14:1083615. doi: 10.3389/fgene.2023.1083615 (PMC9968929; doi:10.3389/fgene.2023.1083615)
Supplement: Supplementary file 1 [file DataSheet3.ZIP › 3-Code and data sheets/CD8A.xlsx]

## Sheet: Sheet1
!Sample_title	205758_at
RA-LJ	0.803915
RA-LJ	0.778302
RA-LJ	0.315732
RA-LJ	0.213922
RA-LJ	0.121181
RA-LJ	0.0454998
RA-LJ	0.669951
RA-LJ	-0.0790863
RA-SJ	0.508541
RA-SJ	1.11189
RA-SJ	0.198237
RA-SJ	-0.0454993
RA-SJ	0.940325
RA-SJ	0.0769443
RA-SJ	-0.218628
RA-SJ	-0.677536
OA-LJ	-1.64684
OA-LJ	-2.5087
OA-LJ	-0.904633
OA-LJ	-1.36565
