# Supplementary material for: Identification of key candidate genes and pathways in rheumatoid arthritis and osteoarthritis by integrated bioinformatical analysis
Source: Front Genet. 2023 Feb 13;14:1083615. doi: 10.3389/fgene.2023.1083615 (PMC9968929; doi:10.3389/fgene.2023.1083615)
Supplement: Supplementary file 1 [file DataSheet3.ZIP › 3-Code and data sheets/Fig5 data.csv]

group	Test	Expression
RA-LJ	CCL5	0.988657
RA-LJ	CCL5	1.0716133
RA-LJ	CCL5	0.55446815
RA-LJ	CCL5	0.6234884
RA-LJ	CCL5	-0.043545723
RA-LJ	CCL5	0.1176033
RA-LJ	CCL5	0.6215668
RA-LJ	CCL5	-0.14165306
RA-SJ	CCL5	0.19883156
RA-SJ	CCL5	1.1336918
RA-SJ	CCL5	0.45307922
RA-SJ	CCL5	0.049624443
RA-SJ	CCL5	0.139637
RA-SJ	CCL5	0.043545723
RA-SJ	CCL5	-0.15912437
RA-SJ	CCL5	-0.379817
OA-LJ	CCL5	-1.1538548
OA-LJ	CCL5	-2.0103831
OA-LJ	CCL5	-1.0466347
OA-LJ	CCL5	-1.7053165
RA-LJ	CD2	0.31229687
RA-LJ	CD2	0.8361902
RA-LJ	CD2	1.0130787
RA-LJ	CD2	0.5668354
RA-LJ	CD2	-0.007795334
RA-LJ	CD2	-0.35281467
RA-LJ	CD2	0.49811077
RA-LJ	CD2	-0.4596944
RA-SJ	CD2	1.5012522
RA-SJ	CD2	1.1887741
RA-SJ	CD2	0.83495235
RA-SJ	CD2	0.4114027
RA-SJ	CD2	0.44334412
RA-SJ	CD2	0.18435383
RA-SJ	CD2	0.007794857
RA-SJ	CD2	-0.27929783
OA-LJ	CD2	-1.2838297
OA-LJ	CD2	-2.1298437
OA-LJ	CD2	-0.7422514
OA-LJ	CD2	-1.0796051
RA-LJ	CD8A	0.803915
RA-LJ	CD8A	0.7783022
RA-LJ	CD8A	0.315732
RA-LJ	CD8A	0.21392202
RA-LJ	CD8A	0.12118149
RA-LJ	CD8A	0.0454998
RA-LJ	CD8A	0.66995096
RA-LJ	CD8A	-0.0790863
RA-SJ	CD8A	0.5085411
RA-SJ	CD8A	1.111886
RA-SJ	CD8A	0.19823694
RA-SJ	CD8A	-0.045499325
RA-SJ	CD8A	0.9403248
RA-SJ	CD8A	0.07694435
RA-SJ	CD8A	-0.2186284
RA-SJ	CD8A	-0.67753553
OA-LJ	CD8A	-1.6468353
OA-LJ	CD8A	-2.508698
OA-LJ	CD8A	-0.90463257
OA-LJ	CD8A	-1.3656468
RA-LJ	CD27	0.033215523
RA-LJ	CD27	0.6855793
RA-LJ	CD27	0.16507626
RA-LJ	CD27	0.10307121
RA-LJ	CD27	-0.6900201
RA-LJ	CD27	-1.1406212
RA-LJ	CD27	0.06369209
RA-LJ	CD27	0.85403347
RA-SJ	CD27	2.0338535
RA-SJ	CD27	0.49616814
RA-SJ	CD27	0.5695162
RA-SJ	CD27	-0.18712425
RA-SJ	CD27	1.5055332
RA-SJ	CD27	1.3132896
RA-SJ	CD27	0.1457901
RA-SJ	CD27	-0.033215523
OA-LJ	CD27	-1.7625713
OA-LJ	CD27	-2.0124402
OA-LJ	CD27	-0.32165527
OA-LJ	CD27	-1.3375983
RA-LJ	CXCL9	-0.31974506
RA-LJ	CXCL9	0.6804409
RA-LJ	CXCL9	1.8394899
RA-LJ	CXCL9	0.4843731
RA-LJ	CXCL9	-1.1138525
RA-LJ	CXCL9	0.762455
RA-LJ	CXCL9	0.31974506
RA-LJ	CXCL9	-1.0367794
RA-SJ	CXCL9	0.591691
RA-SJ	CXCL9	1.333745
RA-SJ	CXCL9	1.2945995
RA-SJ	CXCL9	0.9858265
RA-SJ	CXCL9	1.334508
RA-SJ	CXCL9	0.35642624
RA-SJ	CXCL9	-0.40633678
RA-SJ	CXCL9	-3.5205522
OA-LJ	CXCL9	-2.4358058
OA-LJ	CXCL9	-4.2076726
OA-LJ	CXCL9	-3.3108282
OA-LJ	CXCL9	-2.616797
RA-LJ	GZMB	0.9524288
RA-LJ	GZMB	0.2218051
RA-LJ	GZMB	-0.28710508
RA-LJ	GZMB	0.43497038
RA-LJ	GZMB	1.5136476
RA-LJ	GZMB	-0.71860695
RA-LJ	GZMB	0.06029558
RA-LJ	GZMB	1.1395526
RA-SJ	GZMB	1.3584943
RA-SJ	GZMB	0.92412806
RA-SJ	GZMB	0.76360655
RA-SJ	GZMB	0.19909239
RA-SJ	GZMB	2.0211577
RA-SJ	GZMB	-0.52886295
RA-SJ	GZMB	-1.499619
RA-SJ	GZMB	0.41631794
OA-LJ	GZMB	-2.0538034
OA-LJ	GZMB	-2.6096492
OA-LJ	GZMB	-2.4932675
OA-LJ	GZMB	-2.4002948
RA-LJ	IL7R	-0.71732235
RA-LJ	IL7R	0.57284737
RA-LJ	IL7R	0.34911776
RA-LJ	IL7R	1.5031157
RA-LJ	IL7R	1.8305588
RA-LJ	IL7R	-0.43930006
RA-LJ	IL7R	-0.059090614
RA-LJ	IL7R	1.0362158
RA-SJ	IL7R	1.935852
RA-SJ	IL7R	0.7776947
RA-SJ	IL7R	1.4080896
RA-SJ	IL7R	1.0119352
RA-SJ	IL7R	0.83957005
RA-SJ	IL7R	0.69837093
RA-SJ	IL7R	-0.03931856
RA-SJ	IL7R	0.03931856
OA-LJ	IL7R	-1.8916321
OA-LJ	IL7R	-0.5942669
OA-LJ	IL7R	-0.7112398
OA-LJ	IL7R	-1.8020458
