# Supplementary material for: Identification of key candidate genes and pathways in rheumatoid arthritis and osteoarthritis by integrated bioinformatical analysis
Source: Front Genet. 2023 Feb 13;14:1083615. doi: 10.3389/fgene.2023.1083615 (PMC9968929; doi:10.3389/fgene.2023.1083615)
Supplement: Supplementary file 2 [file DataSheet4.ZIP]

Archive with 46 entries (43 files):
- original microscopy images/
- original microscopy images/CD2-RASJ.jpg
- __MACOSX/
- __MACOSX/original microscopy images/
- __MACOSX/original microscopy images/._CD2-RASJ.jpg
- original microscopy images/OA-CCL5.jpg
- __MACOSX/original microscopy images/._OA-CCL5.jpg
- original microscopy images/GZMB-RASJ.jpg
- __MACOSX/original microscopy images/._GZMB-RASJ.jpg
- original microscopy images/OA-CXCL9.jpg
- __MACOSX/original microscopy images/._OA-CXCL9.jpg
- original microscopy images/CD8A-OA-2.jpg
- __MACOSX/original microscopy images/._CD8A-OA-2.jpg
- original microscopy images/.DS_Store
- __MACOSX/original microscopy images/._.DS_Store
- original microscopy images/CD8A-OA-1.jpg
- __MACOSX/original microscopy images/._CD8A-OA-1.jpg
- original microscopy images/RA-LJ-CXCL9.jpg
- __MACOSX/original microscopy images/._RA-LJ-CXCL9.jpg
- original microscopy images/CD2-RALJ.jpg
- __MACOSX/original microscopy images/._CD2-RALJ.jpg
- original microscopy images/GZMB-RALJ.jpg
- __MACOSX/original microscopy images/._GZMB-RALJ.jpg
- original microscopy images/RA-SJ-IL7R.jpg
- __MACOSX/original microscopy images/._RA-SJ-IL7R.jpg
- original microscopy images/RA-SJ-CD27.jpg
- __MACOSX/original microscopy images/._RA-SJ-CD27.jpg
- original microscopy images/CD8A-RASJ.jpg
- __MACOSX/original microscopy images/._CD8A-RASJ.jpg
- original microscopy images/GZMB-OA-2.jpg
- __MACOSX/original microscopy images/._GZMB-OA-2.jpg
- original microscopy images/CD2-OA-1.jpg
- __MACOSX/original microscopy images/._CD2-OA-1.jpg
- original microscopy images/GZMB-OA-1.jpg
- __MACOSX/original microscopy images/._GZMB-OA-1.jpg
- original microscopy images/CD2-OA-2.jpg
- __MACOSX/original microscopy images/._CD2-OA-2.jpg
- original microscopy images/OA-IL7R.jpg
- __MACOSX/original microscopy images/._OA-IL7R.jpg
- original microscopy images/CD8A-RALJ.jpg
- __MACOSX/original microscopy images/._CD8A-RALJ.jpg
- original microscopy images/OA-CD27.jpg
- __MACOSX/original microscopy images/._OA-CD27.jpg
- original microscopy images/RA-LJ-CCL5.jpg
- __MACOSX/original microscopy images/._RA-LJ-CCL5.jpg
- __MACOSX/._original microscopy images
