# Supplementary material for: Identification of key candidate genes and pathways in rheumatoid arthritis and osteoarthritis by integrated bioinformatical analysis
Source: Front Genet. 2023 Feb 13;14:1083615. doi: 10.3389/fgene.2023.1083615 (PMC9968929; doi:10.3389/fgene.2023.1083615)
Supplement: Supplementary file 4 [file DataSheet1.ZIP]

Archive with 8 entries (5 files):
- 1-Source data/
- 1-Source data/GSE153015_series_matrix.txt
- __MACOSX/
- __MACOSX/1-Source data/
- __MACOSX/1-Source data/._GSE153015_series_matrix.txt
- 1-Source data/GSE153015_family.soft
- __MACOSX/1-Source data/._GSE153015_family.soft
- __MACOSX/._1-Source data
