# Supplementary material for: Identification of key candidate genes and pathways in rheumatoid arthritis and osteoarthritis by integrated bioinformatical analysis
Source: Front Genet. 2023 Feb 13;14:1083615. doi: 10.3389/fgene.2023.1083615 (PMC9968929; doi:10.3389/fgene.2023.1083615)
Supplement: Supplementary file 4 [file DataSheet1.ZIP › 1-Source data/GSE153015_series_matrix.txt]

!Series_title	"Comparison of gene expression profiles in paired synovial biopsies from rheumatoid arthritis (RA) patients"
!Series_geo_accession	"GSE153015"
!Series_status	"Public on Nov 11 2020"
!Series_submission_date	"Jun 22 2020"
!Series_last_update_date	"Dec 22 2020"
!Series_pubmed_id	"33329580"
!Series_summary	"We explored transcriptomic profiles of paired synovial biopsies from RA patients, in order to assess heterogeneity in synovial tissue at the individual level."
!Series_summary	"Pairwise comparison of transcriptomic profiles showed similar expression of RA-related molecular pathways (TCR signaling, T cell co-stimulation and response to TNF⍺), thereby showing that global molecular alterations in RA synovitis are similar between small and large joints from the same patient."
!Series_overall_design	"20 paired biopsies (3 to 5 fragments pooled per biopsy) from 10 RA patients with active disease were analyzed. Synovial biopsies were performed simultaneously in one small and one large joint per patient using needle-arthroscopy for the knee and ultrasound-guided biopsy for the hand or wrist. Synovium from individuals with osteoarthritis was used as controls. Total RNA was hybridized on HGU133 Plus 2.0 arrays."
!Series_type	"Expression profiling by array"
!Series_contributor	"Clément,,Triaille"
!Series_contributor	"Louise,,Vansteenkiste"
!Series_contributor	"Patrick,,Durez"
!Series_contributor	"Bernard,R,Lauwerys"
!Series_sample_id	"GSM4633116 GSM4633117 GSM4633118 GSM4633119 GSM4633120 GSM4633121 GSM4633122 GSM4633123 GSM4633124 GSM4633125 GSM4633126 GSM4633127 GSM4633128 GSM4633129 GSM4633130 GSM4633131 GSM4633132 GSM4633133 GSM4633134 GSM4633135 GSM4633136 GSM4633137 GSM4633138 GSM4633139 "
!Series_contact_name	"Bernard,Robert,Lauwerys"
!Series_contact_email	"Bernard.Lauwerys@uclouvain.be"
!Series_contact_phone	"+3227645391"
!Series_contact_laboratory	"Pôle de pathologies rhumatismales et systémiques"
!Series_contact_department	"Institut de Recherches Expérimentales et Cliniques"
!Series_contact_institute	"Université catholique de Louvain"
!Series_contact_address	"Avenue Hippocrate 10"
!Series_contact_city	"Brussels"
!Series_contact_zip/postal_code	"1200"
!Series_contact_country	"Belgium"
!Series_supplementary_file	"ftp://ftp.ncbi.nlm.nih.gov/geo/series/GSE153nnn/GSE153015/suppl/GSE153015_RAW.tar"
!Series_platform_id	"GPL570"
!Series_platform_taxid	"9606"
!Series_sample_taxid	"9606"
!Series_relation	"BioProject: https://www.ncbi.nlm.nih.gov/bioproject/PRJNA641182"

!Sample_title	"RA1_SJ"	"RA1_LJ"	"RA2_SJ"	"RA2_LJ"	"RA3_SJ"	"RA3_LJ"	"RA4_SJ"	"RA4_LJ"	"RA5_SJ"	"RA5_LJ"	"RA6_SJ"	"RA6_LJ"	"RA7_SJ"	"RA7_LJ"	"RA8_SJ"	"RA8_LJ"	"RA9_SJ"	"RA9_LJ"	"RA10_LJ"	"RA10_SJ"	"OA1_LJ"	"OA2_LJ"	"OA3_LJ"	"OA4_LJ"
!Sample_geo_accession	"GSM4633116"	"GSM4633117"	"GSM4633118"	"GSM4633119"	"GSM4633120"	"GSM4633121"	"GSM4633122"	"GSM4633123"	"GSM4633124"	"GSM4633125"	"GSM4633126"	"GSM4633127"	"GSM4633128"	"GSM4633129"	"GSM4633130"	"GSM4633131"	"GSM4633132"	"GSM4633133"	"GSM4633134"	"GSM4633135"	"GSM4633136"	"GSM4633137"	"GSM4633138"	"GSM4633139"
!Sample_status	"Public on Nov 11 2020"	"Public on Nov 11 2020"	"Public on Nov 11 2020"	"Public on Nov 11 2020"	"Public on Nov 11 2020"	"Public on Nov 11 2020"	"Public on Nov 11 2020"	"Public on Nov 11 2020"	"Public on Nov 11 2020"	"Public on Nov 11 2020"	"Public on Nov 11 2020"	"Public on Nov 11 2020"	"Public on Nov 11 2020"	"Public on Nov 11 2020"	"Public on Nov 11 2020"	"Public on Nov 11 2020"	"Public on Nov 11 2020"	"Public on Nov 11 2020"	"Public on Nov 11 2020"	"Public on Nov 11 2020"	"Public on Nov 11 2020"	"Public on Nov 11 2020"	"Public on Nov 11 2020"	"Public on Nov 11 2020"
!Sample_submission_date	"Jun 22 2020"	"Jun 22 2020"	"Jun 22 2020"	"Jun 22 2020"	"Jun 22 2020"	"Jun 22 2020"	"Jun 22 2020"	"Jun 22 2020"	"Jun 22 2020"	"Jun 22 2020"	"Jun 22 2020"	"Jun 22 2020"	"Jun 22 2020"	"Jun 22 2020"	"Jun 22 2020"	"Jun 22 2020"	"Jun 22 2020"	"Jun 22 2020"	"Jun 22 2020"	"Jun 22 2020"	"Jun 22 2020"	"Jun 22 2020"	"Jun 22 2020"	"Jun 22 2020"
!Sample_last_update_date	"Nov 11 2020"	"Nov 11 2020"	"Nov 11 2020"	"Nov 11 2020"	"Nov 11 2020"	"Nov 11 2020"	"Nov 11 2020"	"Nov 11 2020"	"Nov 11 2020"	"Nov 11 2020"	"Nov 11 2020"	"Nov 11 2020"	"Nov 11 2020"	"Nov 11 2020"	"Nov 11 2020"	"Nov 11 2020"	"Nov 11 2020"	"Nov 11 2020"	"Nov 11 2020"	"Nov 11 2020"	"Nov 11 2020"	"Nov 11 2020"	"Nov 11 2020"	"Nov 11 2020"
!Sample_type	"RNA"	"RNA"	"RNA"	"RNA"	"RNA"	"RNA"	"RNA"	"RNA"	"RNA"	"RNA"	"RNA"	"RNA"	"RNA"	"RNA"	"RNA"	"RNA"	"RNA"	"RNA"	"RNA"	"RNA"	"RNA"	"RNA"	"RNA"	"RNA"
!Sample_channel_count	"1"	"1"	"1"	"1"	"1"	"1"	"1"	"1"	"1"	"1"	"1"	"1"	"1"	"1"	"1"	"1"	"1"	"1"	"1"	"1"	"1"	"1"	"1"	"1"
!Sample_source_name_ch1	"RA synovium small joint"	"RA synovium large joint"	"RA synovium small joint"	"RA synovium large joint"	"RA synovium small joint"	"RA synovium large joint"	"RA synovium small joint"	"RA synovium large joint"	"RA synovium small joint"	"RA synovium large joint"	"RA synovium small joint"	"RA synovium large joint"	"RA synovium small joint"	"RA synovium large joint"	"RA synovium small joint"	"RA synovium large joint"	"RA synovium small joint"	"RA synovium large joint"	"RA synovium large joint"	"RA synovium small joint"	"OA synovium large joint"	"OA synovium large joint"	"OA synovium large joint"	"OA synovium large joint"
!Sample_organism_ch1	"Homo sapiens"	"Homo sapiens"	"Homo sapiens"	"Homo sapiens"	"Homo sapiens"	"Homo sapiens"	"Homo sapiens"	"Homo sapiens"	"Homo sapiens"	"Homo sapiens"	"Homo sapiens"	"Homo sapiens"	"Homo sapiens"	"Homo sapiens"	"Homo sapiens"	"Homo sapiens"	"Homo sapiens"	"Homo sapiens"	"Homo sapiens"	"Homo sapiens"	"Homo sapiens"	"Homo sapiens"	"Homo sapiens"	"Homo sapiens"
!Sample_characteristics_ch1	"tissue: synovial tissue"	"tissue: synovial tissue"	"tissue: synovial tissue"	"tissue: synovial tissue"	"tissue: synovial tissue"	"tissue: synovial tissue"	"tissue: synovial tissue"	"tissue: synovial tissue"	"tissue: synovial tissue"	"tissue: synovial tissue"	"tissue: synovial tissue"	"tissue: synovial tissue"	"tissue: synovial tissue"	"tissue: synovial tissue"	"tissue: synovial tissue"	"tissue: synovial tissue"	"tissue: synovial tissue"	"tissue: synovial tissue"	"tissue: synovial tissue"	"tissue: synovial tissue"	"tissue: synovial tissue"	"tissue: synovial tissue"	"tissue: synovial tissue"	"tissue: synovial tissue"
!Sample_characteristics_ch1	"diagnosis: rheumatoid arthritis (RA)"	"diagnosis: rheumatoid arthritis (RA)"	"diagnosis: rheumatoid arthritis (RA)"	"diagnosis: rheumatoid arthritis (RA)"	"diagnosis: rheumatoid arthritis (RA)"	"diagnosis: rheumatoid arthritis (RA)"	"diagnosis: rheumatoid arthritis (RA)"	"diagnosis: rheumatoid arthritis (RA)"	"diagnosis: rheumatoid arthritis (RA)"	"diagnosis: rheumatoid arthritis (RA)"	"diagnosis: rheumatoid arthritis (RA)"	"diagnosis: rheumatoid arthritis (RA)"	"diagnosis: rheumatoid arthritis (RA)"	"diagnosis: rheumatoid arthritis (RA)"	"diagnosis: rheumatoid arthritis (RA)"	"diagnosis: rheumatoid arthritis (RA)"	"diagnosis: rheumatoid arthritis (RA)"	"diagnosis: rheumatoid arthritis (RA)"	"diagnosis: rheumatoid arthritis (RA)"	"diagnosis: rheumatoid arthritis (RA)"	"diagnosis: osteoarthritis"	"diagnosis: osteoarthritis"	"diagnosis: osteoarthritis"	"diagnosis: osteoarthritis"
!Sample_characteristics_ch1	"joint size: small joint"	"joint size: large joint"	"joint size: small joint"	"joint size: large joint"	"joint size: small joint"	"joint size: large joint"	"joint size: small joint"	"joint size: large joint"	"joint size: small joint"	"joint size: large joint"	"joint size: small joint"	"joint size: large joint"	"joint size: small joint"	"joint size: large joint"	"joint size: small joint"	"joint size: large joint"	"joint size: small joint"	"joint size: large joint"	"joint size: large joint"	"joint size: small joint"	"joint size: large joint"	"joint size: large joint"	"joint size: large joint"	"joint size: large joint"
!Sample_characteristics_ch1	"age: 36"	"age: 36"	"age: 40"	"age: 40"	"age: 60"	"age: 60"	"age: 62"	"age: 62"	"age: 78"	"age: 78"	"age: 38"	"age: 38"	"age: 66"	"age: 66"	"age: 52"	"age: 52"	"age: 55"	"age: 55"	"age: 30"	"age: 30"	"age: 71"	"age: 77"	"age: 69"	"age: 66"
!Sample_characteristics_ch1	"gender: F"	"gender: F"	"gender: F"	"gender: F"	"gender: F"	"gender: F"	"gender: F"	"gender: F"	"gender: F"	"gender: F"	"gender: F"	"gender: F"	"gender: F"	"gender: F"	"gender: F"	"gender: F"	"gender: F"	"gender: F"	"gender: F"	"gender: F"	"gender: F"	"gender: F"	"gender: M"	"gender: F"
!Sample_characteristics_ch1	"acpa/rf positivity: Y"	"acpa/rf positivity: Y"	"acpa/rf positivity: Y"	"acpa/rf positivity: Y"	"acpa/rf positivity: Y"	"acpa/rf positivity: Y"	"acpa/rf positivity: Y"	"acpa/rf positivity: Y"	"acpa/rf positivity: Y"	"acpa/rf positivity: Y"	"acpa/rf positivity: N"	"acpa/rf positivity: N"	"acpa/rf positivity: Y"	"acpa/rf positivity: Y"	"acpa/rf positivity: Y"	"acpa/rf positivity: Y"	"acpa/rf positivity: N"	"acpa/rf positivity: N"	"acpa/rf positivity: Y"	"acpa/rf positivity: Y"	"acpa/rf positivity: NA"	"acpa/rf positivity: NA"	"acpa/rf positivity: NA"	"acpa/rf positivity: NA"
!Sample_characteristics_ch1	"das28crp: 5.99"	"das28crp: 5.99"	"das28crp: 6.22"	"das28crp: 6.22"	"das28crp: 3.05"	"das28crp: 3.05"	"das28crp: 4.54"	"das28crp: 4.54"	"das28crp: 4.49"	"das28crp: 4.49"	"das28crp: 5.69"	"das28crp: 5.69"	"das28crp: 4.27"	"das28crp: 4.27"	"das28crp: 5.31"	"das28crp: 5.31"	"das28crp: 5.55"	"das28crp: 5.55"	"das28crp: 5.57"	"das28crp: 5.57"	"das28crp: NA"	"das28crp: NA"	"das28crp: NA"	"das28crp: NA"
!Sample_characteristics_ch1	"crp (mg/l): 77"	"crp (mg/l): 77"	"crp (mg/l): 44"	"crp (mg/l): 44"	"crp (mg/l): 5"	"crp (mg/l): 5"	"crp (mg/l): 1"	"crp (mg/l): 1"	"crp (mg/l): 4"	"crp (mg/l): 4"	"crp (mg/l): 17"	"crp (mg/l): 17"	"crp (mg/l): 14"	"crp (mg/l): 14"	"crp (mg/l): 5"	"crp (mg/l): 5"	"crp (mg/l): 38"	"crp (mg/l): 38"	"crp (mg/l): 10"	"crp (mg/l): 10"	"crp (mg/l): NA"	"crp (mg/l): NA"	"crp (mg/l): NA"	"crp (mg/l): NA"
!Sample_treatment_protocol_ch1	"Ten patients with active RA were included in the study. All patients met the ACR/EULAR 2010 RA classification criteria. For each patient, synovial biopsies were obtained the same day from a swollen small (metacarpo-phalangeal joint or wrist) and a large (knee) joint, using a US-guided biopsy procedure in small joints and needle-arthroscopy in large joints. 6 to 10 synovial biopsy fragments were obtained from each joint. Half of them were stored at -80°C after overnight incubation in RNA-Later solution (Invitrogen). The other half was fixed overnight in 10% formalin buffer at pH 7.0 and embedded in paraffin for histologic and immunohistochemistry analyses. Synovial biopsies from the knee of 4 osteoarthritis (OA) patients were used as control for the transcriptomic studies."	"Ten patients with active RA were included in the study. All patients met the ACR/EULAR 2010 RA classification criteria. For each patient, synovial biopsies were obtained the same day from a swollen small (metacarpo-phalangeal joint or wrist) and a large (knee) joint, using a US-guided biopsy procedure in small joints and needle-arthroscopy in large joints. 6 to 10 synovial biopsy fragments were obtained from each joint. Half of them were stored at -80°C after overnight incubation in RNA-Later solution (Invitrogen). The other half was fixed overnight in 10% formalin buffer at pH 7.0 and embedded in paraffin for histologic and immunohistochemistry analyses. Synovial biopsies from the knee of 4 osteoarthritis (OA) patients were used as control for the transcriptomic studies."	"Ten patients with active RA were included in the study. All patients met the ACR/EULAR 2010 RA classification criteria. For each patient, synovial biopsies were obtained the same day from a swollen small (metacarpo-phalangeal joint or wrist) and a large (knee) joint, using a US-guided biopsy procedure in small joints and needle-arthroscopy in large joints. 6 to 10 synovial biopsy fragments were obtained from each joint. Half of them were stored at -80°C after overnight incubation in RNA-Later solution (Invitrogen). The other half was fixed overnight in 10% formalin buffer at pH 7.0 and embedded in paraffin for histologic and immunohistochemistry analyses. Synovial biopsies from the knee of 4 osteoarthritis (OA) patients were used as control for the transcriptomic studies."	"Ten patients with active RA were included in the study. All patients met the ACR/EULAR 2010 RA classification criteria. For each patient, synovial biopsies were obtained the same day from a swollen small (metacarpo-phalangeal joint or wrist) and a large (knee) joint, using a US-guided biopsy procedure in small joints and needle-arthroscopy in large joints. 6 to 10 synovial biopsy fragments were obtained from each joint. Half of them were stored at -80°C after overnight incubation in RNA-Later solution (Invitrogen). The other half was fixed overnight in 10% formalin buffer at pH 7.0 and embedded in paraffin for histologic and immunohistochemistry analyses. Synovial biopsies from the knee of 4 osteoarthritis (OA) patients were used as control for the transcriptomic studies."	"Ten patients with active RA were included in the study. All patients met the ACR/EULAR 2010 RA classification criteria. For each patient, synovial biopsies were obtained the same day from a swollen small (metacarpo-phalangeal joint or wrist) and a large (knee) joint, using a US-guided biopsy procedure in small joints and needle-arthroscopy in large joints. 6 to 10 synovial biopsy fragments were obtained from each joint. Half of them were stored at -80°C after overnight incubation in RNA-Later solution (Invitrogen). The other half was fixed overnight in 10% formalin buffer at pH 7.0 and embedded in paraffin for histologic and immunohistochemistry analyses. Synovial biopsies from the knee of 4 osteoarthritis (OA) patients were used as control for the transcriptomic studies."	"Ten patients with active RA were included in the study. All patients met the ACR/EULAR 2010 RA classification criteria. For each patient, synovial biopsies were obtained the same day from a swollen small (metacarpo-phalangeal joint or wrist) and a large (knee) joint, using a US-guided biopsy procedure in small joints and needle-arthroscopy in large joints. 6 to 10 synovial biopsy fragments were obtained from each joint. Half of them were stored at -80°C after overnight incubation in RNA-Later solution (Invitrogen). The other half was fixed overnight in 10% formalin buffer at pH 7.0 and embedded in paraffin for histologic and immunohistochemistry analyses. Synovial biopsies from the knee of 4 osteoarthritis (OA) patients were used as control for the transcriptomic studies."	"Ten patients with active RA were included in the study. All patients met the ACR/EULAR 2010 RA classification criteria. For each patient, synovial biopsies were obtained the same day from a swollen small (metacarpo-phalangeal joint or wrist) and a large (knee) joint, using a US-guided biopsy procedure in small joints and needle-arthroscopy in large joints. 6 to 10 synovial biopsy fragments were obtained from each joint. Half of them were stored at -80°C after overnight incubation in RNA-Later solution (Invitrogen). The other half was fixed overnight in 10% formalin buffer at pH 7.0 and embedded in paraffin for histologic and immunohistochemistry analyses. Synovial biopsies from the knee of 4 osteoarthritis (OA) patients were used as control for the transcriptomic studies."	"Ten patients with active RA were included in the study. All patients met the ACR/EULAR 2010 RA classification criteria. For each patient, synovial biopsies were obtained the same day from a swollen small (metacarpo-phalangeal joint or wrist) and a large (knee) joint, using a US-guided biopsy procedure in small joints and needle-arthroscopy in large joints. 6 to 10 synovial biopsy fragments were obtained from each joint. Half of them were stored at -80°C after overnight incubation in RNA-Later solution (Invitrogen). The other half was fixed overnight in 10% formalin buffer at pH 7.0 and embedded in paraffin for histologic and immunohistochemistry analyses. Synovial biopsies from the knee of 4 osteoarthritis (OA) patients were used as control for the transcriptomic studies."	"Ten patients with active RA were included in the study. All patients met the ACR/EULAR 2010 RA classification criteria. For each patient, synovial biopsies were obtained the same day from a swollen small (metacarpo-phalangeal joint or wrist) and a large (knee) joint, using a US-guided biopsy procedure in small joints and needle-arthroscopy in large joints. 6 to 10 synovial biopsy fragments were obtained from each joint. Half of them were stored at -80°C after overnight incubation in RNA-Later solution (Invitrogen). The other half was fixed overnight in 10% formalin buffer at pH 7.0 and embedded in paraffin for histologic and immunohistochemistry analyses. Synovial biopsies from the knee of 4 osteoarthritis (OA) patients were used as control for the transcriptomic studies."	"Ten patients with active RA were included in the study. All patients met the ACR/EULAR 2010 RA classification criteria. For each patient, synovial biopsies were obtained the same day from a swollen small (metacarpo-phalangeal joint or wrist) and a large (knee) joint, using a US-guided biopsy procedure in small joints and needle-arthroscopy in large joints. 6 to 10 synovial biopsy fragments were obtained from each joint. Half of them were stored at -80°C after overnight incubation in RNA-Later solution (Invitrogen). The other half was fixed overnight in 10% formalin buffer at pH 7.0 and embedded in paraffin for histologic and immunohistochemistry analyses. Synovial biopsies from the knee of 4 osteoarthritis (OA) patients were used as control for the transcriptomic studies."	"Ten patients with active RA were included in the study. All patients met the ACR/EULAR 2010 RA classification criteria. For each patient, synovial biopsies were obtained the same day from a swollen small (metacarpo-phalangeal joint or wrist) and a large (knee) joint, using a US-guided biopsy procedure in small joints and needle-arthroscopy in large joints. 6 to 10 synovial biopsy fragments were obtained from each joint. Half of them were stored at -80°C after overnight incubation in RNA-Later solution (Invitrogen). The other half was fixed overnight in 10% formalin buffer at pH 7.0 and embedded in paraffin for histologic and immunohistochemistry analyses. Synovial biopsies from the knee of 4 osteoarthritis (OA) patients were used as control for the transcriptomic studies."	"Ten patients with active RA were included in the study. All patients met the ACR/EULAR 2010 RA classification criteria. For each patient, synovial biopsies were obtained the same day from a swollen small (metacarpo-phalangeal joint or wrist) and a large (knee) joint, using a US-guided biopsy procedure in small joints and needle-arthroscopy in large joints. 6 to 10 synovial biopsy fragments were obtained from each joint. Half of them were stored at -80°C after overnight incubation in RNA-Later solution (Invitrogen). The other half was fixed overnight in 10% formalin buffer at pH 7.0 and embedded in paraffin for histologic and immunohistochemistry analyses. Synovial biopsies from the knee of 4 osteoarthritis (OA) patients were used as control for the transcriptomic studies."	"Ten patients with active RA were included in the study. All patients met the ACR/EULAR 2010 RA classification criteria. For each patient, synovial biopsies were obtained the same day from a swollen small (metacarpo-phalangeal joint or wrist) and a large (knee) joint, using a US-guided biopsy procedure in small joints and needle-arthroscopy in large joints. 6 to 10 synovial biopsy fragments were obtained from each joint. Half of them were stored at -80°C after overnight incubation in RNA-Later solution (Invitrogen). The other half was fixed overnight in 10% formalin buffer at pH 7.0 and embedded in paraffin for histologic and immunohistochemistry analyses. Synovial biopsies from the knee of 4 osteoarthritis (OA) patients were used as control for the transcriptomic studies."	"Ten patients with active RA were included in the study. All patients met the ACR/EULAR 2010 RA classification criteria. For each patient, synovial biopsies were obtained the same day from a swollen small (metacarpo-phalangeal joint or wrist) and a large (knee) joint, using a US-guided biopsy procedure in small joints and needle-arthroscopy in large joints. 6 to 10 synovial biopsy fragments were obtained from each joint. Half of them were stored at -80°C after overnight incubation in RNA-Later solution (Invitrogen). The other half was fixed overnight in 10% formalin buffer at pH 7.0 and embedded in paraffin for histologic and immunohistochemistry analyses. Synovial biopsies from the knee of 4 osteoarthritis (OA) patients were used as control for the transcriptomic studies."	"Ten patients with active RA were included in the study. All patients met the ACR/EULAR 2010 RA classification criteria. For each patient, synovial biopsies were obtained the same day from a swollen small (metacarpo-phalangeal joint or wrist) and a large (knee) joint, using a US-guided biopsy procedure in small joints and needle-arthroscopy in large joints. 6 to 10 synovial biopsy fragments were obtained from each joint. Half of them were stored at -80°C after overnight incubation in RNA-Later solution (Invitrogen). The other half was fixed overnight in 10% formalin buffer at pH 7.0 and embedded in paraffin for histologic and immunohistochemistry analyses. Synovial biopsies from the knee of 4 osteoarthritis (OA) patients were used as control for the transcriptomic studies."	"Ten patients with active RA were included in the study. All patients met the ACR/EULAR 2010 RA classification criteria. For each patient, synovial biopsies were obtained the same day from a swollen small (metacarpo-phalangeal joint or wrist) and a large (knee) joint, using a US-guided biopsy procedure in small joints and needle-arthroscopy in large joints. 6 to 10 synovial biopsy fragments were obtained from each joint. Half of them were stored at -80°C after overnight incubation in RNA-Later solution (Invitrogen). The other half was fixed overnight in 10% formalin buffer at pH 7.0 and embedded in paraffin for histologic and immunohistochemistry analyses. Synovial biopsies from the knee of 4 osteoarthritis (OA) patients were used as control for the transcriptomic studies."	"Ten patients with active RA were included in the study. All patients met the ACR/EULAR 2010 RA classification criteria. For each patient, synovial biopsies were obtained the same day from a swollen small (metacarpo-phalangeal joint or wrist) and a large (knee) joint, using a US-guided biopsy procedure in small joints and needle-arthroscopy in large joints. 6 to 10 synovial biopsy fragments were obtained from each joint. Half of them were stored at -80°C after overnight incubation in RNA-Later solution (Invitrogen). The other half was fixed overnight in 10% formalin buffer at pH 7.0 and embedded in paraffin for histologic and immunohistochemistry analyses. Synovial biopsies from the knee of 4 osteoarthritis (OA) patients were used as control for the transcriptomic studies."	"Ten patients with active RA were included in the study. All patients met the ACR/EULAR 2010 RA classification criteria. For each patient, synovial biopsies were obtained the same day from a swollen small (metacarpo-phalangeal joint or wrist) and a large (knee) joint, using a US-guided biopsy procedure in small joints and needle-arthroscopy in large joints. 6 to 10 synovial biopsy fragments were obtained from each joint. Half of them were stored at -80°C after overnight incubation in RNA-Later solution (Invitrogen). The other half was fixed overnight in 10% formalin buffer at pH 7.0 and embedded in paraffin for histologic and immunohistochemistry analyses. Synovial biopsies from the knee of 4 osteoarthritis (OA) patients were used as control for the transcriptomic studies."	"Ten patients with active RA were included in the study. All patients met the ACR/EULAR 2010 RA classification criteria. For each patient, synovial biopsies were obtained the same day from a swollen small (metacarpo-phalangeal joint or wrist) and a large (knee) joint, using a US-guided biopsy procedure in small joints and needle-arthroscopy in large joints. 6 to 10 synovial biopsy fragments were obtained from each joint. Half of them were stored at -80°C after overnight incubation in RNA-Later solution (Invitrogen). The other half was fixed overnight in 10% formalin buffer at pH 7.0 and embedded in paraffin for histologic and immunohistochemistry analyses. Synovial biopsies from the knee of 4 osteoarthritis (OA) patients were used as control for the transcriptomic studies."	"Ten patients with active RA were included in the study. All patients met the ACR/EULAR 2010 RA classification criteria. For each patient, synovial biopsies were obtained the same day from a swollen small (metacarpo-phalangeal joint or wrist) and a large (knee) joint, using a US-guided biopsy procedure in small joints and needle-arthroscopy in large joints. 6 to 10 synovial biopsy fragments were obtained from each joint. Half of them were stored at -80°C after overnight incubation in RNA-Later solution (Invitrogen). The other half was fixed overnight in 10% formalin buffer at pH 7.0 and embedded in paraffin for histologic and immunohistochemistry analyses. Synovial biopsies from the knee of 4 osteoarthritis (OA) patients were used as control for the transcriptomic studies."	"Ten patients with active RA were included in the study. All patients met the ACR/EULAR 2010 RA classification criteria. For each patient, synovial biopsies were obtained the same day from a swollen small (metacarpo-phalangeal joint or wrist) and a large (knee) joint, using a US-guided biopsy procedure in small joints and needle-arthroscopy in large joints. 6 to 10 synovial biopsy fragments were obtained from each joint. Half of them were stored at -80°C after overnight incubation in RNA-Later solution (Invitrogen). The other half was fixed overnight in 10% formalin buffer at pH 7.0 and embedded in paraffin for histologic and immunohistochemistry analyses. Synovial biopsies from the knee of 4 osteoarthritis (OA) patients were used as control for the transcriptomic studies."	"Ten patients with active RA were included in the study. All patients met the ACR/EULAR 2010 RA classification criteria. For each patient, synovial biopsies were obtained the same day from a swollen small (metacarpo-phalangeal joint or wrist) and a large (knee) joint, using a US-guided biopsy procedure in small joints and needle-arthroscopy in large joints. 6 to 10 synovial biopsy fragments were obtained from each joint. Half of them were stored at -80°C after overnight incubation in RNA-Later solution (Invitrogen). The other half was fixed overnight in 10% formalin buffer at pH 7.0 and embedded in paraffin for histologic and immunohistochemistry analyses. Synovial biopsies from the knee of 4 osteoarthritis (OA) patients were used as control for the transcriptomic studies."	"Ten patients with active RA were included in the study. All patients met the ACR/EULAR 2010 RA classification criteria. For each patient, synovial biopsies were obtained the same day from a swollen small (metacarpo-phalangeal joint or wrist) and a large (knee) joint, using a US-guided biopsy procedure in small joints and needle-arthroscopy in large joints. 6 to 10 synovial biopsy fragments were obtained from each joint. Half of them were stored at -80°C after overnight incubation in RNA-Later solution (Invitrogen). The other half was fixed overnight in 10% formalin buffer at pH 7.0 and embedded in paraffin for histologic and immunohistochemistry analyses. Synovial biopsies from the knee of 4 osteoarthritis (OA) patients were used as control for the transcriptomic studies."	"Ten patients with active RA were included in the study. All patients met the ACR/EULAR 2010 RA classification criteria. For each patient, synovial biopsies were obtained the same day from a swollen small (metacarpo-phalangeal joint or wrist) and a large (knee) joint, using a US-guided biopsy procedure in small joints and needle-arthroscopy in large joints. 6 to 10 synovial biopsy fragments were obtained from each joint. Half of them were stored at -80°C after overnight incubation in RNA-Later solution (Invitrogen). The other half was fixed overnight in 10% formalin buffer at pH 7.0 and embedded in paraffin for histologic and immunohistochemistry analyses. Synovial biopsies from the knee of 4 osteoarthritis (OA) patients were used as control for the transcriptomic studies."
!Sample_molecule_ch1	"total RNA"	"total RNA"	"total RNA"	"total RNA"	"total RNA"	"total RNA"	"total RNA"	"total RNA"	"total RNA"	"total RNA"	"total RNA"	"total RNA"	"total RNA"	"total RNA"	"total RNA"	"total RNA"	"total RNA"	"total RNA"	"total RNA"	"total RNA"	"total RNA"	"total RNA"	"total RNA"	"total RNA"
!Sample_extract_protocol_ch1	"Total RNA was extracted from the synovial biopsies using a NucleoSpin RNA II extraction kit (Macherey-Nagel), including DNase treatment of the samples. RNA quality was assessed using an Agilent 2100 Bioanalyzer and RNA nanochips."	"Total RNA was extracted from the synovial biopsies using a NucleoSpin RNA II extraction kit (Macherey-Nagel), including DNase treatment of the samples. RNA quality was assessed using an Agilent 2100 Bioanalyzer and RNA nanochips."	"Total RNA was extracted from the synovial biopsies using a NucleoSpin RNA II extraction kit (Macherey-Nagel), including DNase treatment of the samples. RNA quality was assessed using an Agilent 2100 Bioanalyzer and RNA nanochips."	"Total RNA was extracted from the synovial biopsies using a NucleoSpin RNA II extraction kit (Macherey-Nagel), including DNase treatment of the samples. RNA quality was assessed using an Agilent 2100 Bioanalyzer and RNA nanochips."	"Total RNA was extracted from the synovial biopsies using a NucleoSpin RNA II extraction kit (Macherey-Nagel), including DNase treatment of the samples. RNA quality was assessed using an Agilent 2100 Bioanalyzer and RNA nanochips."	"Total RNA was extracted from the synovial biopsies using a NucleoSpin RNA II extraction kit (Macherey-Nagel), including DNase treatment of the samples. RNA quality was assessed using an Agilent 2100 Bioanalyzer and RNA nanochips."	"Total RNA was extracted from the synovial biopsies using a NucleoSpin RNA II extraction kit (Macherey-Nagel), including DNase treatment of the samples. RNA quality was assessed using an Agilent 2100 Bioanalyzer and RNA nanochips."	"Total RNA was extracted from the synovial biopsies using a NucleoSpin RNA II extraction kit (Macherey-Nagel), including DNase treatment of the samples. RNA quality was assessed using an Agilent 2100 Bioanalyzer and RNA nanochips."	"Total RNA was extracted from the synovial biopsies using a NucleoSpin RNA II extraction kit (Macherey-Nagel), including DNase treatment of the samples. RNA quality was assessed using an Agilent 2100 Bioanalyzer and RNA nanochips."	"Total RNA was extracted from the synovial biopsies using a NucleoSpin RNA II extraction kit (Macherey-Nagel), including DNase treatment of the samples. RNA quality was assessed using an Agilent 2100 Bioanalyzer and RNA nanochips."	"Total RNA was extracted from the synovial biopsies using a NucleoSpin RNA II extraction kit (Macherey-Nagel), including DNase treatment of the samples. RNA quality was assessed using an Agilent 2100 Bioanalyzer and RNA nanochips."	"Total RNA was extracted from the synovial biopsies using a NucleoSpin RNA II extraction kit (Macherey-Nagel), including DNase treatment of the samples. RNA quality was assessed using an Agilent 2100 Bioanalyzer and RNA nanochips."	"Total RNA was extracted from the synovial biopsies using a NucleoSpin RNA II extraction kit (Macherey-Nagel), including DNase treatment of the samples. RNA quality was assessed using an Agilent 2100 Bioanalyzer and RNA nanochips."	"Total RNA was extracted from the synovial biopsies using a NucleoSpin RNA II extraction kit (Macherey-Nagel), including DNase treatment of the samples. RNA quality was assessed using an Agilent 2100 Bioanalyzer and RNA nanochips."	"Total RNA was extracted from the synovial biopsies using a NucleoSpin RNA II extraction kit (Macherey-Nagel), including DNase treatment of the samples. RNA quality was assessed using an Agilent 2100 Bioanalyzer and RNA nanochips."	"Total RNA was extracted from the synovial biopsies using a NucleoSpin RNA II extraction kit (Macherey-Nagel), including DNase treatment of the samples. RNA quality was assessed using an Agilent 2100 Bioanalyzer and RNA nanochips."	"Total RNA was extracted from the synovial biopsies using a NucleoSpin RNA II extraction kit (Macherey-Nagel), including DNase treatment of the samples. RNA quality was assessed using an Agilent 2100 Bioanalyzer and RNA nanochips."	"Total RNA was extracted from the synovial biopsies using a NucleoSpin RNA II extraction kit (Macherey-Nagel), including DNase treatment of the samples. RNA quality was assessed using an Agilent 2100 Bioanalyzer and RNA nanochips."	"Total RNA was extracted from the synovial biopsies using a NucleoSpin RNA II extraction kit (Macherey-Nagel), including DNase treatment of the samples. RNA quality was assessed using an Agilent 2100 Bioanalyzer and RNA nanochips."	"Total RNA was extracted from the synovial biopsies using a NucleoSpin RNA II extraction kit (Macherey-Nagel), including DNase treatment of the samples. RNA quality was assessed using an Agilent 2100 Bioanalyzer and RNA nanochips."	"Total RNA was extracted from the synovial biopsies using a NucleoSpin RNA II extraction kit (Macherey-Nagel), including DNase treatment of the samples. RNA quality was assessed using an Agilent 2100 Bioanalyzer and RNA nanochips."	"Total RNA was extracted from the synovial biopsies using a NucleoSpin RNA II extraction kit (Macherey-Nagel), including DNase treatment of the samples. RNA quality was assessed using an Agilent 2100 Bioanalyzer and RNA nanochips."	"Total RNA was extracted from the synovial biopsies using a NucleoSpin RNA II extraction kit (Macherey-Nagel), including DNase treatment of the samples. RNA quality was assessed using an Agilent 2100 Bioanalyzer and RNA nanochips."	"Total RNA was extracted from the synovial biopsies using a NucleoSpin RNA II extraction kit (Macherey-Nagel), including DNase treatment of the samples. RNA quality was assessed using an Agilent 2100 Bioanalyzer and RNA nanochips."
!Sample_label_ch1	"biotin"	"biotin"	"biotin"	"biotin"	"biotin"	"biotin"	"biotin"	"biotin"	"biotin"	"biotin"	"biotin"	"biotin"	"biotin"	"biotin"	"biotin"	"biotin"	"biotin"	"biotin"	"biotin"	"biotin"	"biotin"	"biotin"	"biotin"	"biotin"
!Sample_label_protocol_ch1	"Complementary RNA (cRNA) was synthesized from 100 ng total RNA, and biotin-labelled according to a standard Affymetrix procedure (GeneChip 3′ IVT Plus)."	"Complementary RNA (cRNA) was synthesized from 100 ng total RNA, and biotin-labelled according to a standard Affymetrix procedure (GeneChip 3′ IVT Plus)."	"Complementary RNA (cRNA) was synthesized from 100 ng total RNA, and biotin-labelled according to a standard Affymetrix procedure (GeneChip 3′ IVT Plus)."	"Complementary RNA (cRNA) was synthesized from 100 ng total RNA, and biotin-labelled according to a standard Affymetrix procedure (GeneChip 3′ IVT Plus)."	"Complementary RNA (cRNA) was synthesized from 100 ng total RNA, and biotin-labelled according to a standard Affymetrix procedure (GeneChip 3′ IVT Plus)."	"Complementary RNA (cRNA) was synthesized from 100 ng total RNA, and biotin-labelled according to a standard Affymetrix procedure (GeneChip 3′ IVT Plus)."	"Complementary RNA (cRNA) was synthesized from 100 ng total RNA, and biotin-labelled according to a standard Affymetrix procedure (GeneChip 3′ IVT Plus)."	"Complementary RNA (cRNA) was synthesized from 100 ng total RNA, and biotin-labelled according to a standard Affymetrix procedure (GeneChip 3′ IVT Plus)."	"Complementary RNA (cRNA) was synthesized from 100 ng total RNA, and biotin-labelled according to a standard Affymetrix procedure (GeneChip 3′ IVT Plus)."	"Complementary RNA (cRNA) was synthesized from 100 ng total RNA, and biotin-labelled according to a standard Affymetrix procedure (GeneChip 3′ IVT Plus)."	"Complementary RNA (cRNA) was synthesized from 100 ng total RNA, and biotin-labelled according to a standard Affymetrix procedure (GeneChip 3′ IVT Plus)."	"Complementary RNA (cRNA) was synthesized from 100 ng total RNA, and biotin-labelled according to a standard Affymetrix procedure (GeneChip 3′ IVT Plus)."	"Complementary RNA (cRNA) was synthesized from 100 ng total RNA, and biotin-labelled according to a standard Affymetrix procedure (GeneChip 3′ IVT Plus)."	"Complementary RNA (cRNA) was synthesized from 100 ng total RNA, and biotin-labelled according to a standard Affymetrix procedure (GeneChip 3′ IVT Plus)."	"Complementary RNA (cRNA) was synthesized from 100 ng total RNA, and biotin-labelled according to a standard Affymetrix procedure (GeneChip 3′ IVT Plus)."	"Complementary RNA (cRNA) was synthesized from 100 ng total RNA, and biotin-labelled according to a standard Affymetrix procedure (GeneChip 3′ IVT Plus)."	"Complementary RNA (cRNA) was synthesized from 100 ng total RNA, and biotin-labelled according to a standard Affymetrix procedure (GeneChip 3′ IVT Plus)."	"Complementary RNA (cRNA) was synthesized from 100 ng total RNA, and biotin-labelled according to a standard Affymetrix procedure (GeneChip 3′ IVT Plus)."	"Complementary RNA (cRNA) was synthesized from 100 ng total RNA, and biotin-labelled according to a standard Affymetrix procedure (GeneChip 3′ IVT Plus)."	"Complementary RNA (cRNA) was synthesized from 100 ng total RNA, and biotin-labelled according to a standard Affymetrix procedure (GeneChip 3′ IVT Plus)."	"Complementary RNA (cRNA) was synthesized from 100 ng total RNA, and biotin-labelled according to a standard Affymetrix procedure (GeneChip 3′ IVT Plus)."	"Complementary RNA (cRNA) was synthesized from 100 ng total RNA, and biotin-labelled according to a standard Affymetrix procedure (GeneChip 3′ IVT Plus)."	"Complementary RNA (cRNA) was synthesized from 100 ng total RNA, and biotin-labelled according to a standard Affymetrix procedure (GeneChip 3′ IVT Plus)."	"Complementary RNA (cRNA) was synthesized from 100 ng total RNA, and biotin-labelled according to a standard Affymetrix procedure (GeneChip 3′ IVT Plus)."
!Sample_taxid_ch1	"9606"	"9606"	"9606"	"9606"	"9606"	"9606"	"9606"	"9606"	"9606"	"9606"	"9606"	"9606"	"9606"	"9606"	"9606"	"9606"	"9606"	"9606"	"9606"	"9606"	"9606"	"9606"	"9606"	"9606"
!Sample_hyb_protocol	"GeneChip Human Genome U133 Plus 2.0 arrays were hybridized overnight at 45°C with 10 μg fragmented biotinylated cRNA. The slides were then washed and stained using a EukGE‐WS2v5 fluidics protocol on a GeneChip Fluidics Station 450."	"GeneChip Human Genome U133 Plus 2.0 arrays were hybridized overnight at 45°C with 10 μg fragmented biotinylated cRNA. The slides were then washed and stained using a EukGE‐WS2v5 fluidics protocol on a GeneChip Fluidics Station 450."	"GeneChip Human Genome U133 Plus 2.0 arrays were hybridized overnight at 45°C with 10 μg fragmented biotinylated cRNA. The slides were then washed and stained using a EukGE‐WS2v5 fluidics protocol on a GeneChip Fluidics Station 450."	"GeneChip Human Genome U133 Plus 2.0 arrays were hybridized overnight at 45°C with 10 μg fragmented biotinylated cRNA. The slides were then washed and stained using a EukGE‐WS2v5 fluidics protocol on a GeneChip Fluidics Station 450."	"GeneChip Human Genome U133 Plus 2.0 arrays were hybridized overnight at 45°C with 10 μg fragmented biotinylated cRNA. The slides were then washed and stained using a EukGE‐WS2v5 fluidics protocol on a GeneChip Fluidics Station 450."	"GeneChip Human Genome U133 Plus 2.0 arrays were hybridized overnight at 45°C with 10 μg fragmented biotinylated cRNA. The slides were then washed and stained using a EukGE‐WS2v5 fluidics protocol on a GeneChip Fluidics Station 450."	"GeneChip Human Genome U133 Plus 2.0 arrays were hybridized overnight at 45°C with 10 μg fragmented biotinylated cRNA. The slides were then washed and stained using a EukGE‐WS2v5 fluidics protocol on a GeneChip Fluidics Station 450."	"GeneChip Human Genome U133 Plus 2.0 arrays were hybridized overnight at 45°C with 10 μg fragmented biotinylated cRNA. The slides were then washed and stained using a EukGE‐WS2v5 fluidics protocol on a GeneChip Fluidics Station 450."	"GeneChip Human Genome U133 Plus 2.0 arrays were hybridized overnight at 45°C with 10 μg fragmented biotinylated cRNA. The slides were then washed and stained using a EukGE‐WS2v5 fluidics protocol on a GeneChip Fluidics Station 450."	"GeneChip Human Genome U133 Plus 2.0 arrays were hybridized overnight at 45°C with 10 μg fragmented biotinylated cRNA. The slides were then washed and stained using a EukGE‐WS2v5 fluidics protocol on a GeneChip Fluidics Station 450."	"GeneChip Human Genome U133 Plus 2.0 arrays were hybridized overnight at 45°C with 10 μg fragmented biotinylated cRNA. The slides were then washed and stained using a EukGE‐WS2v5 fluidics protocol on a GeneChip Fluidics Station 450."	"GeneChip Human Genome U133 Plus 2.0 arrays were hybridized overnight at 45°C with 10 μg fragmented biotinylated cRNA. The slides were then washed and stained using a EukGE‐WS2v5 fluidics protocol on a GeneChip Fluidics Station 450."	"GeneChip Human Genome U133 Plus 2.0 arrays were hybridized overnight at 45°C with 10 μg fragmented biotinylated cRNA. The slides were then washed and stained using a EukGE‐WS2v5 fluidics protocol on a GeneChip Fluidics Station 450."	"GeneChip Human Genome U133 Plus 2.0 arrays were hybridized overnight at 45°C with 10 μg fragmented biotinylated cRNA. The slides were then washed and stained using a EukGE‐WS2v5 fluidics protocol on a GeneChip Fluidics Station 450."	"GeneChip Human Genome U133 Plus 2.0 arrays were hybridized overnight at 45°C with 10 μg fragmented biotinylated cRNA. The slides were then washed and stained using a EukGE‐WS2v5 fluidics protocol on a GeneChip Fluidics Station 450."	"GeneChip Human Genome U133 Plus 2.0 arrays were hybridized overnight at 45°C with 10 μg fragmented biotinylated cRNA. The slides were then washed and stained using a EukGE‐WS2v5 fluidics protocol on a GeneChip Fluidics Station 450."	"GeneChip Human Genome U133 Plus 2.0 arrays were hybridized overnight at 45°C with 10 μg fragmented biotinylated cRNA. The slides were then washed and stained using a EukGE‐WS2v5 fluidics protocol on a GeneChip Fluidics Station 450."	"GeneChip Human Genome U133 Plus 2.0 arrays were hybridized overnight at 45°C with 10 μg fragmented biotinylated cRNA. The slides were then washed and stained using a EukGE‐WS2v5 fluidics protocol on a GeneChip Fluidics Station 450."	"GeneChip Human Genome U133 Plus 2.0 arrays were hybridized overnight at 45°C with 10 μg fragmented biotinylated cRNA. The slides were then washed and stained using a EukGE‐WS2v5 fluidics protocol on a GeneChip Fluidics Station 450."	"GeneChip Human Genome U133 Plus 2.0 arrays were hybridized overnight at 45°C with 10 μg fragmented biotinylated cRNA. The slides were then washed and stained using a EukGE‐WS2v5 fluidics protocol on a GeneChip Fluidics Station 450."	"GeneChip Human Genome U133 Plus 2.0 arrays were hybridized overnight at 45°C with 10 μg fragmented biotinylated cRNA. The slides were then washed and stained using a EukGE‐WS2v5 fluidics protocol on a GeneChip Fluidics Station 450."	"GeneChip Human Genome U133 Plus 2.0 arrays were hybridized overnight at 45°C with 10 μg fragmented biotinylated cRNA. The slides were then washed and stained using a EukGE‐WS2v5 fluidics protocol on a GeneChip Fluidics Station 450."	"GeneChip Human Genome U133 Plus 2.0 arrays were hybridized overnight at 45°C with 10 μg fragmented biotinylated cRNA. The slides were then washed and stained using a EukGE‐WS2v5 fluidics protocol on a GeneChip Fluidics Station 450."	"GeneChip Human Genome U133 Plus 2.0 arrays were hybridized overnight at 45°C with 10 μg fragmented biotinylated cRNA. The slides were then washed and stained using a EukGE‐WS2v5 fluidics protocol on a GeneChip Fluidics Station 450."
!Sample_scan_protocol	"The slides were scanned on a GeneChip Scanner 3000 (Affymetrix)."	"The slides were scanned on a GeneChip Scanner 3000 (Affymetrix)."	"The slides were scanned on a GeneChip Scanner 3000 (Affymetrix)."	"The slides were scanned on a GeneChip Scanner 3000 (Affymetrix)."	"The slides were scanned on a GeneChip Scanner 3000 (Affymetrix)."	"The slides were scanned on a GeneChip Scanner 3000 (Affymetrix)."	"The slides were scanned on a GeneChip Scanner 3000 (Affymetrix)."	"The slides were scanned on a GeneChip Scanner 3000 (Affymetrix)."	"The slides were scanned on a GeneChip Scanner 3000 (Affymetrix)."	"The slides were scanned on a GeneChip Scanner 3000 (Affymetrix)."	"The slides were scanned on a GeneChip Scanner 3000 (Affymetrix)."	"The slides were scanned on a GeneChip Scanner 3000 (Affymetrix)."	"The slides were scanned on a GeneChip Scanner 3000 (Affymetrix)."	"The slides were scanned on a GeneChip Scanner 3000 (Affymetrix)."	"The slides were scanned on a GeneChip Scanner 3000 (Affymetrix)."	"The slides were scanned on a GeneChip Scanner 3000 (Affymetrix)."	"The slides were scanned on a GeneChip Scanner 3000 (Affymetrix)."	"The slides were scanned on a GeneChip Scanner 3000 (Affymetrix)."	"The slides were scanned on a GeneChip Scanner 3000 (Affymetrix)."	"The slides were scanned on a GeneChip Scanner 3000 (Affymetrix)."	"The slides were scanned on a GeneChip Scanner 3000 (Affymetrix)."	"The slides were scanned on a GeneChip Scanner 3000 (Affymetrix)."	"The slides were scanned on a GeneChip Scanner 3000 (Affymetrix)."	"The slides were scanned on a GeneChip Scanner 3000 (Affymetrix)."
!Sample_description	"Gene Expression data from rheumatoid arthritis synovial biopsy"	"Gene Expression data from rheumatoid arthritis synovial biopsy"	"Gene Expression data from rheumatoid arthritis synovial biopsy"	"Gene Expression data from rheumatoid arthritis synovial biopsy"	"Gene Expression data from rheumatoid arthritis synovial biopsy"	"Gene Expression data from rheumatoid arthritis synovial biopsy"	"Gene Expression data from rheumatoid arthritis synovial biopsy"	"Gene Expression data from rheumatoid arthritis synovial biopsy"	"Gene Expression data from rheumatoid arthritis synovial biopsy"	"Gene Expression data from rheumatoid arthritis synovial biopsy"	"Gene Expression data from rheumatoid arthritis synovial biopsy"	"Gene Expression data from rheumatoid arthritis synovial biopsy"	"Gene Expression data from rheumatoid arthritis synovial biopsy"	"Gene Expression data from rheumatoid arthritis synovial biopsy"	"Gene Expression data from rheumatoid arthritis synovial biopsy"	"Gene Expression data from rheumatoid arthritis synovial biopsy"	"Gene Expression data from rheumatoid arthritis synovial biopsy"	"Gene Expression data from rheumatoid arthritis synovial biopsy"	"Gene Expression data from rheumatoid arthritis synovial biopsy"	"Gene Expression data from rheumatoid arthritis synovial biopsy"	"Gene Expression data from osteoarthritis synovial biopsy"	"Gene Expression data from osteoarthritis synovial biopsy"	"Gene Expression data from osteoarthritis synovial biopsy"	"Gene Expression data from osteoarthritis synovial biopsy"
!Sample_data_processing	"Analyses of the microarray data were performed using GeneSpring GX software (Agilent). Fluorescence intensity data were normalized using robust multiarray analysis."	"Analyses of the microarray data were performed using GeneSpring GX software (Agilent). Fluorescence intensity data were normalized using robust multiarray analysis."	"Analyses of the microarray data were performed using GeneSpring GX software (Agilent). Fluorescence intensity data were normalized using robust multiarray analysis."	"Analyses of the microarray data were performed using GeneSpring GX software (Agilent). Fluorescence intensity data were normalized using robust multiarray analysis."	"Analyses of the microarray data were performed using GeneSpring GX software (Agilent). Fluorescence intensity data were normalized using robust multiarray analysis."	"Analyses of the microarray data were performed using GeneSpring GX software (Agilent). Fluorescence intensity data were normalized using robust multiarray analysis."	"Analyses of the microarray data were performed using GeneSpring GX software (Agilent). Fluorescence intensity data were normalized using robust multiarray analysis."	"Analyses of the microarray data were performed using GeneSpring GX software (Agilent). Fluorescence intensity data were normalized using robust multiarray analysis."	"Analyses of the microarray data were performed using GeneSpring GX software (Agilent). Fluorescence intensity data were normalized using robust multiarray analysis."	"Analyses of the microarray data were performed using GeneSpring GX software (Agilent). Fluorescence intensity data were normalized using robust multiarray analysis."	"Analyses of the microarray data were performed using GeneSpring GX software (Agilent). Fluorescence intensity data were normalized using robust multiarray analysis."	"Analyses of the microarray data were performed using GeneSpring GX software (Agilent). Fluorescence intensity data were normalized using robust multiarray analysis."	"Analyses of the microarray data were performed using GeneSpring GX software (Agilent). Fluorescence intensity data were normalized using robust multiarray analysis."	"Analyses of the microarray data were performed using GeneSpring GX software (Agilent). Fluorescence intensity data were normalized using robust multiarray analysis."	"Analyses of the microarray data were performed using GeneSpring GX software (Agilent). Fluorescence intensity data were normalized using robust multiarray analysis."	"Analyses of the microarray data were performed using GeneSpring GX software (Agilent). Fluorescence intensity data were normalized using robust multiarray analysis."	"Analyses of the microarray data were performed using GeneSpring GX software (Agilent). Fluorescence intensity data were normalized using robust multiarray analysis."	"Analyses of the microarray data were performed using GeneSpring GX software (Agilent). Fluorescence intensity data were normalized using robust multiarray analysis."	"Analyses of the microarray data were performed using GeneSpring GX software (Agilent). Fluorescence intensity data were normalized using robust multiarray analysis."	"Analyses of the microarray data were performed using GeneSpring GX software (Agilent). Fluorescence intensity data were normalized using robust multiarray analysis."	"Analyses of the microarray data were performed using GeneSpring GX software (Agilent). Fluorescence intensity data were normalized using robust multiarray analysis."	"Analyses of the microarray data were performed using GeneSpring GX software (Agilent). Fluorescence intensity data were normalized using robust multiarray analysis."	"Analyses of the microarray data were performed using GeneSpring GX software (Agilent). Fluorescence intensity data were normalized using robust multiarray analysis."	"Analyses of the microarray data were performed using GeneSpring GX software (Agilent). Fluorescence intensity data were normalized using robust multiarray analysis."
!Sample_platform_id	"GPL570"	"GPL570"	"GPL570"	"GPL570"	"GPL570"	"GPL570"	"GPL570"	"GPL570"	"GPL570"	"GPL570"	"GPL570"	"GPL570"	"GPL570"	"GPL570"	"GPL570"	"GPL570"	"GPL570"	"GPL570"	"GPL570"	"GPL570"	"GPL570"	"GPL570"	"GPL570"	"GPL570"
!Sample_contact_name	"Bernard,Robert,Lauwerys"	"Bernard,Robert,Lauwerys"	"Bernard,Robert,Lauwerys"	"Bernard,Robert,Lauwerys"	"Bernard,Robert,Lauwerys"	"Bernard,Robert,Lauwerys"	"Bernard,Robert,Lauwerys"	"Bernard,Robert,Lauwerys"	"Bernard,Robert,Lauwerys"	"Bernard,Robert,Lauwerys"	"Bernard,Robert,Lauwerys"	"Bernard,Robert,Lauwerys"	"Bernard,Robert,Lauwerys"	"Bernard,Robert,Lauwerys"	"Bernard,Robert,Lauwerys"	"Bernard,Robert,Lauwerys"	"Bernard,Robert,Lauwerys"	"Bernard,Robert,Lauwerys"	"Bernard,Robert,Lauwerys"	"Bernard,Robert,Lauwerys"	"Bernard,Robert,Lauwerys"	"Bernard,Robert,Lauwerys"	"Bernard,Robert,Lauwerys"	"Bernard,Robert,Lauwerys"
!Sample_contact_email	"Bernard.Lauwerys@uclouvain.be"	"Bernard.Lauwerys@uclouvain.be"	"Bernard.Lauwerys@uclouvain.be"	"Bernard.Lauwerys@uclouvain.be"	"Bernard.Lauwerys@uclouvain.be"	"Bernard.Lauwerys@uclouvain.be"	"Bernard.Lauwerys@uclouvain.be"	"Bernard.Lauwerys@uclouvain.be"	"Bernard.Lauwerys@uclouvain.be"	"Bernard.Lauwerys@uclouvain.be"	"Bernard.Lauwerys@uclouvain.be"	"Bernard.Lauwerys@uclouvain.be"	"Bernard.Lauwerys@uclouvain.be"	"Bernard.Lauwerys@uclouvain.be"	"Bernard.Lauwerys@uclouvain.be"	"Bernard.Lauwerys@uclouvain.be"	"Bernard.Lauwerys@uclouvain.be"	"Bernard.Lauwerys@uclouvain.be"	"Bernard.Lauwerys@uclouvain.be"	"Bernard.Lauwerys@uclouvain.be"	"Bernard.Lauwerys@uclouvain.be"	"Bernard.Lauwerys@uclouvain.be"	"Bernard.Lauwerys@uclouvain.be"	"Bernard.Lauwerys@uclouvain.be"
!Sample_contact_phone	"+3227645391"	"+3227645391"	"+3227645391"	"+3227645391"	"+3227645391"	"+3227645391"	"+3227645391"	"+3227645391"	"+3227645391"	"+3227645391"	"+3227645391"	"+3227645391"	"+3227645391"	"+3227645391"	"+3227645391"	"+3227645391"	"+3227645391"	"+3227645391"	"+3227645391"	"+3227645391"	"+3227645391"	"+3227645391"	"+3227645391"	"+3227645391"
!Sample_contact_laboratory	"Pôle de pathologies rhumatismales et systémiques"	"Pôle de pathologies rhumatismales et systémiques"	"Pôle de pathologies rhumatismales et systémiques"	"Pôle de pathologies rhumatismales et systémiques"	"Pôle de pathologies rhumatismales et systémiques"	"Pôle de pathologies rhumatismales et systémiques"	"Pôle de pathologies rhumatismales et systémiques"	"Pôle de pathologies rhumatismales et systémiques"	"Pôle de pathologies rhumatismales et systémiques"	"Pôle de pathologies rhumatismales et systémiques"	"Pôle de pathologies rhumatismales et systémiques"	"Pôle de pathologies rhumatismales et systémiques"	"Pôle de pathologies rhumatismales et systémiques"	"Pôle de pathologies rhumatismales et systémiques"	"Pôle de pathologies rhumatismales et systémiques"	"Pôle de pathologies rhumatismales et systémiques"	"Pôle de pathologies rhumatismales et systémiques"	"Pôle de pathologies rhumatismales et systémiques"	"Pôle de pathologies rhumatismales et systémiques"	"Pôle de pathologies rhumatismales et systémiques"	"Pôle de pathologies rhumatismales et systémiques"	"Pôle de pathologies rhumatismales et systémiques"	"Pôle de pathologies rhumatismales et systémiques"	"Pôle de pathologies rhumatismales et systémiques"
!Sample_contact_department	"Institut de Recherches Expérimentales et Cliniques"	"Institut de Recherches Expérimentales et Cliniques"	"Institut de Recherches Expérimentales et Cliniques"	"Institut de Recherches Expérimentales et Cliniques"	"Institut de Recherches Expérimentales et Cliniques"	"Institut de Recherches Expérimentales et Cliniques"	"Institut de Recherches Expérimentales et Cliniques"	"Institut de Recherches Expérimentales et Cliniques"	"Institut de Recherches Expérimentales et Cliniques"	"Institut de Recherches Expérimentales et Cliniques"	"Institut de Recherches Expérimentales et Cliniques"	"Institut de Recherches Expérimentales et Cliniques"	"Institut de Recherches Expérimentales et Cliniques"	"Institut de Recherches Expérimentales et Cliniques"	"Institut de Recherches Expérimentales et Cliniques"	"Institut de Recherches Expérimentales et Cliniques"	"Institut de Recherches Expérimentales et Cliniques"	"Institut de Recherches Expérimentales et Cliniques"	"Institut de Recherches Expérimentales et Cliniques"	"Institut de Recherches Expérimentales et Cliniques"	"Institut de Recherches Expérimentales et Cliniques"	"Institut de Recherches Expérimentales et Cliniques"	"Institut de Recherches Expérimentales et Cliniques"	"Institut de Recherches Expérimentales et Cliniques"
!Sample_contact_institute	"Université catholique de Louvain"	"Université catholique de Louvain"	"Université catholique de Louvain"	"Université catholique de Louvain"	"Université catholique de Louvain"	"Université catholique de Louvain"	"Université catholique de Louvain"	"Université catholique de Louvain"	"Université catholique de Louvain"	"Université catholique de Louvain"	"Université catholique de Louvain"	"Université catholique de Louvain"	"Université catholique de Louvain"	"Université catholique de Louvain"	"Université catholique de Louvain"	"Université catholique de Louvain"	"Université catholique de Louvain"	"Université catholique de Louvain"	"Université catholique de Louvain"	"Université catholique de Louvain"	"Université catholique de Louvain"	"Université catholique de Louvain"	"Université catholique de Louvain"	"Université catholique de Louvain"
!Sample_contact_address	"Avenue Hippocrate 10"	"Avenue Hippocrate 10"	"Avenue Hippocrate 10"	"Avenue Hippocrate 10"	"Avenue Hippocrate 10"	"Avenue Hippocrate 10"	"Avenue Hippocrate 10"	"Avenue Hippocrate 10"	"Avenue Hippocrate 10"	"Avenue Hippocrate 10"	"Avenue Hippocrate 10"	"Avenue Hippocrate 10"	"Avenue Hippocrate 10"	"Avenue Hippocrate 10"	"Avenue Hippocrate 10"	"Avenue Hippocrate 10"	"Avenue Hippocrate 10"	"Avenue Hippocrate 10"	"Avenue Hippocrate 10"	"Avenue Hippocrate 10"	"Avenue Hippocrate 10"	"Avenue Hippocrate 10"	"Avenue Hippocrate 10"	"Avenue Hippocrate 10"
!Sample_contact_city	"Brussels"	"Brussels"	"Brussels"	"Brussels"	"Brussels"	"Brussels"	"Brussels"	"Brussels"	"Brussels"	"Brussels"	"Brussels"	"Brussels"	"Brussels"	"Brussels"	"Brussels"	"Brussels"	"Brussels"	"Brussels"	"Brussels"	"Brussels"	"Brussels"	"Brussels"	"Brussels"	"Brussels"
!Sample_contact_zip/postal_code	"1200"	"1200"	"1200"	"1200"	"1200"	"1200"	"1200"	"1200"	"1200"	"1200"	"1200"	"1200"	"1200"	"1200"	"1200"	"1200"	"1200"	"1200"	"1200"	"1200"	"1200"	"1200"	"1200"	"1200"
!Sample_contact_country	"Belgium"	"Belgium"	"Belgium"	"Belgium"	"Belgium"	"Belgium"	"Belgium"	"Belgium"	"Belgium"	"Belgium"	"Belgium"	"Belgium"	"Belgium"	"Belgium"	"Belgium"	"Belgium"	"Belgium"	"Belgium"	"Belgium"	"Belgium"	"Belgium"	"Belgium"	"Belgium"	"Belgium"
!Sample_supplementary_file	"ftp://ftp.ncbi.nlm.nih.gov/geo/samples/GSM4633nnn/GSM4633116/suppl/GSM4633116_9-A-049_HG-U133_Plus_2_.CEL.gz"	"ftp://ftp.ncbi.nlm.nih.gov/geo/samples/GSM4633nnn/GSM4633117/suppl/GSM4633117_9-A-050_HG-U133_Plus_2_.CEL.gz"	"ftp://ftp.ncbi.nlm.nih.gov/geo/samples/GSM4633nnn/GSM4633118/suppl/GSM4633118_9-A-075_HG-U133_Plus_2_.CEL.gz"	"ftp://ftp.ncbi.nlm.nih.gov/geo/samples/GSM4633nnn/GSM4633119/suppl/GSM4633119_9-A-076_HG-U133_Plus_2_.CEL.gz"	"ftp://ftp.ncbi.nlm.nih.gov/geo/samples/GSM4633nnn/GSM4633120/suppl/GSM4633120_9-A-077_HG-U133_Plus_2_.CEL.gz"	"ftp://ftp.ncbi.nlm.nih.gov/geo/samples/GSM4633nnn/GSM4633121/suppl/GSM4633121_9-A-078_HG-U133_Plus_2_.CEL.gz"	"ftp://ftp.ncbi.nlm.nih.gov/geo/samples/GSM4633nnn/GSM4633122/suppl/GSM4633122_9-A-071_HG-U133_Plus_2_.CEL.gz"	"ftp://ftp.ncbi.nlm.nih.gov/geo/samples/GSM4633nnn/GSM4633123/suppl/GSM4633123_9-A-072_HG-U133_Plus_2_.CEL.gz"	"ftp://ftp.ncbi.nlm.nih.gov/geo/samples/GSM4633nnn/GSM4633124/suppl/GSM4633124_9-A-067_HG-U133_Plus_2_.CEL.gz"	"ftp://ftp.ncbi.nlm.nih.gov/geo/samples/GSM4633nnn/GSM4633125/suppl/GSM4633125_9-A-068_HG-U133_Plus_2_.CEL.gz"	"ftp://ftp.ncbi.nlm.nih.gov/geo/samples/GSM4633nnn/GSM4633126/suppl/GSM4633126_9-A-053_HG-U133_Plus_2_.CEL.gz"	"ftp://ftp.ncbi.nlm.nih.gov/geo/samples/GSM4633nnn/GSM4633127/suppl/GSM4633127_9-A-054_HG-U133_Plus_2_.CEL.gz"	"ftp://ftp.ncbi.nlm.nih.gov/geo/samples/GSM4633nnn/GSM4633128/suppl/GSM4633128_9-A-065_HG-U133_Plus_2_.CEL.gz"	"ftp://ftp.ncbi.nlm.nih.gov/geo/samples/GSM4633nnn/GSM4633129/suppl/GSM4633129_9-A-066_HG-U133_Plus_2_.CEL.gz"	"ftp://ftp.ncbi.nlm.nih.gov/geo/samples/GSM4633nnn/GSM4633130/suppl/GSM4633130_9-A-057_HG-U133_Plus_2_.CEL.gz"	"ftp://ftp.ncbi.nlm.nih.gov/geo/samples/GSM4633nnn/GSM4633131/suppl/GSM4633131_9-A-058_HG-U133_Plus_2_.CEL.gz"	"ftp://ftp.ncbi.nlm.nih.gov/geo/samples/GSM4633nnn/GSM4633132/suppl/GSM4633132_9-A-051_HG-U133_Plus_2_.CEL.gz"	"ftp://ftp.ncbi.nlm.nih.gov/geo/samples/GSM4633nnn/GSM4633133/suppl/GSM4633133_9-A-052_HG-U133_Plus_2_.CEL.gz"	"ftp://ftp.ncbi.nlm.nih.gov/geo/samples/GSM4633nnn/GSM4633134/suppl/GSM4633134_9-A-073_HG-U133_Plus_2_.CEL.gz"	"ftp://ftp.ncbi.nlm.nih.gov/geo/samples/GSM4633nnn/GSM4633135/suppl/GSM4633135_9-A-074_HG-U133_Plus_2_.CEL.gz"	"ftp://ftp.ncbi.nlm.nih.gov/geo/samples/GSM4633nnn/GSM4633136/suppl/GSM4633136_9-A-082_HG-U133_Plus_2_.CEL.gz"	"ftp://ftp.ncbi.nlm.nih.gov/geo/samples/GSM4633nnn/GSM4633137/suppl/GSM4633137_9-A-083_HG-U133_Plus_2_.CEL.gz"	"ftp://ftp.ncbi.nlm.nih.gov/geo/samples/GSM4633nnn/GSM4633138/suppl/GSM4633138_9-A-084_HG-U133_Plus_2_.CEL.gz"	"ftp://ftp.ncbi.nlm.nih.gov/geo/samples/GSM4633nnn/GSM4633139/suppl/GSM4633139_9-A-086_HG-U133_Plus_2_.CEL.gz"
!Sample_data_row_count	"54675"	"54675"	"54675"	"54675"	"54675"	"54675"	"54675"	"54675"	"54675"	"54675"	"54675"	"54675"	"54675"	"54675"	"54675"	"54675"	"54675"	"54675"	"54675"	"54675"	"54675"	"54675"	"54675"	"54675"
!series_matrix_table_begin
"ID_REF"	"GSM4633116"	"GSM4633117"	"GSM4633118"	"GSM4633119"	"GSM4633120"	"GSM4633121"	"GSM4633122"	"GSM4633123"	"GSM4633124"	"GSM4633125"	"GSM4633126"	"GSM4633127"	"GSM4633128"	"GSM4633129"	"GSM4633130"	"GSM4633131"	"GSM4633132"	"GSM4633133"	"GSM4633134"	"GSM4633135"	"GSM4633136"	"GSM4633137"	"GSM4633138"	"GSM4633139"
"1007_s_at"	-0.6248245	0.027778625	-0.458179	0.22203302	-0.29345608	-0.14006472	0.23086643	0.010700703	0.055743217	0.1326313	-0.053505898	0.076262	0.036962032	-0.2515254	-0.25714493	-0.07312393	-0.16867924	-0.034502983	0.030670643	-0.010700703	0.3631711	0.18918371	-0.02138567	0.08699465
"1053_at"	-0.12118673	0.36313534	-0.015707016	-0.44835758	0.11130047	0.18414927	-0.096772194	-0.060786724	0.006232262	0.20931625	-0.078778744	-0.28585005	-0.006231785	0.24405003	0.012737274	0.1641941	0.06412649	-0.5795803	0.14679241	-0.16566563	0.22302628	-0.46164465	-0.3323598	0.05432272
"117_at"	0.8429203	1.0828371	0.3708477	0.4610176	0.1947422	0.50804615	-0.002920151	0.2890272	0.9037008	1.886776	0.056622505	0.002920151	-0.15660572	0.20339298	-1.5493703	-1.6400013	-0.1555481	-0.6193919	-0.8539195	-1.1425848	-0.32829332	-0.5009718	-0.9136367	-0.42085123
"121_at"	-0.4648471	-0.49606276	0.117733	-0.060595512	0.117360115	-0.04907751	0.2689848	0.038249493	0.2408495	-0.031046867	-0.059370995	0.02820301	0.13004732	0.22563267	-0.4607544	-0.15664291	-0.00696373	0.00696373	-0.4419713	-0.24005938	-0.3861065	0.13255405	0.5121336	0.13485527
"1255_g_at"	-0.18237281	0.35402584	-0.27052212	-0.03661251	-0.24511957	0.6167164	0.3746972	0.15791798	-0.071131945	0.05139947	0.03592348	-0.41063452	0.6243572	-0.008530617	-0.088777065	-0.14596057	-0.091780186	0.008530855	-0.21483779	-0.7323432	0.49667168	0.12181878	0.47593403	0.30437922
"1294_at"	0.19204855	0.25278807	0.21836472	0.26083755	-0.14098358	0.2549038	-0.47802734	0.20343304	-0.081064224	-0.16679764	0.02150917	0.09459162	-0.20791721	0.043141842	0.02398777	-0.087357044	-0.02150917	0.13563347	-0.09649563	-0.40881395	0.033968925	-0.13528347	-0.3263464	-0.28365755
"1316_at"	-0.41346407	0.02048254	0.20346832	0.43569517	-0.49896622	-0.6348553	-0.29808187	0.075315475	-0.8439169	-0.476686	-0.42690134	0.7094178	-0.7262325	-1.0426035	0.45238686	-0.24435902	0.08822107	1.0405293	0.14511156	0.6162691	-0.020483017	0.53279686	0.028841972	-0.7164769
"1320_at"	-0.33591366	0.067798615	-0.23028898	-0.22381663	-0.044581413	0.4025178	-5.29E-04	-0.13953114	-0.15385246	-0.08979225	0.056108475	-0.19242883	0.04245591	-0.15317273	-0.066993	5.29E-04	0.20343924	0.32964182	-0.22120976	0.08843088	0.085597515	0.27662468	0.46207857	0.22477865
"1405_i_at"	0.29794788	0.9903164	1.1781664	0.78978443	0.7079878	0.6500101	0.20427036	0.6284971	0.21800804	-0.001615524	-0.08541584	0.06939125	-0.15502548	0.64987564	-0.44009972	-1.9147587	-0.72103405	-1.3620391	0.001615524	-2.254365	-1.1951938	-3.0972238	-1.2425332	-2.229783
"1431_at"	0.01581335	-0.26765394	-0.0632236	-0.22447872	0.09394884	-0.01581335	-0.06511855	-0.05660057	0.20603132	-0.2791183	-0.24423933	0.043482542	0.020980358	0.025587082	0.027305841	-0.026360989	0.2718048	0.11054325	0.09732199	0.026064873	0.05157876	-0.08141422	-0.092942	-0.074689865
"1438_at"	-0.34413052	0.65731955	0.027840614	0.13324642	-0.601171	-0.037373543	-0.05016613	0.03826475	0.40375137	-0.022351265	0.21885681	-0.056889057	0.21573591	0.1117363	-0.16638327	-0.31367826	-0.014228344	-0.20867348	0.7610431	-0.4560089	-0.25879192	0.10951853	0.18044615	0.014228344
"1487_at"	0.09810114	0.13927507	-0.05354786	0.10468292	0.001479149	-0.05185747	0.1639247	0.23435402	-0.001479149	0.2804742	0.2307558	0.078997135	-0.068076134	-0.056933403	-0.007791042	0.042017937	-0.15863085	-0.6215339	-0.025111675	0.1276083	-0.12502193	-0.1692872	-0.14007807	0.12529898
"1494_f_at"	-0.1911788	-0.5130687	-0.011405468	0.4332466	-0.33775902	-0.5606866	0.09746885	-0.014382362	0.011405468	0.1307373	0.38951445	0.5517397	0.058974743	0.053090572	-0.38450813	-0.30669641	-0.069962025	0.406034	-0.23282576	-0.034441948	-0.09185696	0.53942394	0.9193492	0.23675442
"1552256_a_at"	-0.29589128	-0.010779858	0.33533716	1.2124414	-0.4463606	0.38595247	-0.42731285	0.11633921	-0.062206745	-0.65693474	0.010780335	1.0003405	-0.65737295	-0.37086535	-0.35130644	0.15888453	-0.29050827	0.04102516	-1.0040112	0.7286205	0.8311138	-0.29263735	0.39656734	0.7493839
"1552257_a_at"	0.20438957	0.21886635	0.06815243	0.2468214	-0.56793404	-0.23922634	0.1318469	0.21935654	-0.07826519	0.5991125	-0.09396982	0.02425766	-0.23564386	0.04646492	-0.21954489	-0.48215008	-0.003441811	-0.36785698	0.24293518	0.003442287	-0.28136444	-0.05951023	0.06446171	-0.00793457
"1552258_at"	0.076592445	-0.21105194	0.3091135	0.09408188	-0.11466408	-0.07188797	0.10501051	0.06609917	0.23350048	-0.046726227	0.86778355	-0.45535755	-0.032735825	0.123209	0.12984848	-0.4353099	0.32201338	-0.2272191	0.404315	-0.25647163	-0.44513607	-0.32206583	0.032735825	-0.10764027
"1552261_at"	-0.3683021	-0.19808125	0.055478096	-0.018829346	-0.24321413	0.08571863	0.18676639	0.18893456	0.025882721	0.07654786	0.11879349	-0.07949519	0.2502184	0.005841017	-0.3763361	-0.46152258	0.10008669	-0.21062613	-0.005840778	-0.23167992	-0.38948107	0.24652576	0.1763885	-0.102549076
"1552263_at"	0.5089607	0.03677559	0.13273239	-0.47308016	-0.1282258	0.3115239	0.5324373	0.8421135	0.60950327	1.283927	-0.2340312	-0.066525936	0.00326395	0.50952625	0.024160862	-0.055552006	-0.72058535	-0.9311657	-0.003263474	-0.06381416	0.18668795	-0.8189163	-0.5352726	-0.03263998
"1552264_a_at"	0.132308	0.19940901	0.26983595	-0.548892	0.23898506	0.43215418	0.29850817	0.024296284	-0.029183388	0.69530106	-0.14669561	-0.021719933	-0.014190674	-0.18087006	-0.39223242	0.18054533	-0.37284708	-0.34981203	0.014190674	-0.066009045	0.12177086	-0.7349019	-0.90777636	0.07966709
"1552266_at"	-0.32700253	0.10362768	0.030288458	0.020744324	-0.15965962	0.019444942	-0.13777995	0.014882803	-0.014882803	-0.062826395	-0.24879289	-0.2632358	0.07558823	-0.039186	-0.070343494	-0.095235825	-0.023121119	0.065454006	0.12884688	0.35459447	-0.03447032	0.15680599	0.07760072	0.07013297
"1552269_at"	-0.006332159	0.06205678	-0.056827307	-0.14913106	-0.11430192	0.21561408	-0.07164097	-0.20705485	0.006332159	-0.096176624	0.043485403	0.22571945	0.109050274	0.13390112	0.060507536	-0.012774944	0.024879456	-0.1166234	-0.014024735	-0.02637291	0.22937942	0.28394485	-0.12715459	0.11467767
"1552271_at"	0.06012535	-0.17692852	-0.32592797	-0.013549805	-0.31458235	-0.15159321	0.09068537	0.013549805	0.28244114	0.5437226	0.3222928	0.13617754	0.08881569	0.21928406	-0.2587118	-0.3427279	0.47154903	0.4997015	-0.17257023	-0.5113344	-0.59649277	0.05102825	-0.06628227	-0.056124687
"1552272_a_at"	0.078676224	-0.22873068	0.21513128	-0.028722286	-0.05624485	-0.23549509	0.042925835	0.007010937	0.07294941	0.2390194	0.10921383	0.055446625	-0.031959534	0.18988705	-0.22305632	-0.22709465	-0.11346197	0.027520657	-0.040963173	-0.47166872	-0.36413288	-0.007010937	0.0624094	0.120731354
"1552274_at"	0.59639454	0.1675129	-0.3863721	-0.851727	-0.12730932	0.061958313	-0.054688454	0.2273612	-1.0471754	0.43656158	-0.45083904	0.16754866	-0.13773012	-0.4098587	-0.11042786	0.25489187	0.4273796	-0.11874533	0.22524309	0.27382994	-0.04595232	0.045952797	-0.4829507	0.05406761
"1552275_s_at"	0.40130806	0.24045324	-0.36285543	-0.80535364	0.111946106	0.17143345	-0.119121075	-0.5920563	-0.04533291	0.31123447	-0.5305457	-0.31898022	0.0611372	-0.38717794	0.20897579	0.39271116	-0.25584126	-0.27728987	0.11181259	0.22235584	0.04533291	-0.31020832	-1.5072393	0.06508255
"1552276_a_at"	-0.1860838	0.08605528	0.008058548	-0.15564585	-0.10138178	-0.0167346	0.17805624	0.14518452	0.16761065	0.13897753	0.29886246	0.5477743	0.1254487	-0.008058548	-0.16739321	-0.018444538	-0.24646568	0.09235525	-0.19121504	-0.129745	-0.015387535	-0.16968918	0.60814047	0.06811142
"1552277_a_at"	-0.26762342	0.5514202	-0.35459566	-0.60962677	0.2978301	0.35553694	0.16570377	0.076057434	0.12956715	0.6795192	-0.0886755	-0.1946044	-0.09281206	-0.06242466	0.27948332	0.35681295	-0.22780561	-0.20166826	1.0509949	0.22232151	-0.102286816	0.019881248	-0.52303696	-0.019881248
"1552278_a_at"	-0.15443182	0.36805773	0.7754736	0.7529192	-0.4320078	0.7768059	0.17169762	0.077839375	0.5343027	-0.13005209	-0.33948803	0.537364	-0.0778389	0.28979874	-0.5745692	-0.30946875	-0.08076477	-0.2757964	-0.64612484	-0.64946175	0.52057314	-0.49673223	0.45692492	0.26191378
"1552279_a_at"	-0.14145803	-0.005772591	0.05085659	0.21719837	-0.6505923	-0.22117376	-0.1631093	0.06902504	-0.42168283	0.005773068	0.17493105	0.4596491	0.0352211	0.11559725	-0.3905549	-0.36749744	0.016204357	-0.066310406	-0.5492439	-0.46289492	0.111135006	-0.07781887	0.2722621	0.32935762
"1552280_at"	1.0573101	-1.1206017	0.88818836	-0.47445297	0.85848427	-0.5733814	-2.357386	-2.5398302	1.7391434	-1.7346206	-1.7411332	0.539135	0.4342394	0.36673546	-1.013732	1.7281418	-0.20119953	-2.744462	-0.63102245	-1.889368	1.4254856	0.20119953	1.2104568	1.6500654
"1552281_at"	-0.40898132	-0.43935347	-0.20226192	-0.28609657	-0.12966633	-0.5442047	0.38014078	0.24720955	-0.02795887	0.44206285	0.02795887	0.25536203	0.14587641	0.31419754	-0.48575878	-0.30462027	0.08138847	0.10953188	-0.35964155	-0.6908994	-0.1455183	0.60646725	0.58217525	0.48669863
"1552283_s_at"	-1.1130276	-1.0488548	0.18703651	-0.50799656	2.0688057	-0.3058672	-0.7831402	-1.5322242	1.2657366	-1.7739432	-1.1812229	0.43493748	1.2228642	-1.0590882	1.2907486	1.1508241	0.8457222	0.68072796	0.15367699	2.965466	-0.15367699	0.16141367	-0.6898427	-0.5515356
"1552286_at"	-0.35214615	0.06696129	-0.05256176	-0.14450455	0.012444496	0.17030334	0.16802692	0.09048462	0.01889515	0.25697517	-0.3076172	0.46197987	0.115447044	-0.012444496	-0.15435123	0.14357519	-0.23908806	-0.30301762	-0.12287712	0.622303	0.018915653	-0.7885227	-0.3836317	-0.07628679
"1552287_s_at"	0.480556	0.20007038	0.3629384	-0.35083342	0.37542915	0.30653286	-0.3613329	-0.15754652	0.16664982	-0.11465931	0.019787788	-0.49047804	-0.20667076	-0.16391706	0.6970663	0.36796856	-0.019787312	-0.064713	0.6470704	0.25519323	0.24676275	-0.20212364	-0.9823222	-0.11600828
"1552288_at"	-0.234025	0.16061735	0.2843156	0.6468773	0.10066557	0.6176133	-0.19452405	0.033672333	-0.20050669	-0.12443352	0.26040745	-0.40277863	-0.34367466	0.001718998	0.32088232	-0.44057775	-0.001719236	0.59559727	1.0463834	-0.31492805	-0.01272893	3.4748178	-0.077109575	-0.020345211
"1552289_a_at"	-0.696445	0.053511143	-0.4071536	0.34488058	-0.36925316	1.0899024	-0.053511143	-0.2308464	-0.089767456	-0.070602894	0.23910189	0.07442427	-0.22841549	-0.0633049	-0.39112902	-0.92340326	0.57799387	0.9693146	1.1686568	-0.5771389	0.108242035	2.5329561	0.42275715	0.40426207
"1552291_at"	-0.06260109	0.062526226	0.09944773	-0.34480953	0.00915432	-0.3532238	-0.1852274	0.1926732	0.30754423	0.19601154	-0.28672743	-0.033124924	0.17409086	-0.039117813	0.4526391	0.032684326	0.045610428	-0.00915432	-0.034127235	0.6331763	0.014671803	-0.14563513	-0.10659599	-0.012934685
"1552293_at"	-0.66247225	-0.019442558	0.029007435	-0.47435045	0.32320833	0.7877922	-1.0754566	-1.2896023	-0.5496483	-1.4158754	-0.9135003	-1.1714435	0.87518406	0.31212854	-0.5217271	2.2251844	0.12672138	0.019442081	-1.8643913	-2.695467	1.3623581	0.3626008	0.814909	1.7149391
"1552295_a_at"	-0.38460684	0.44629097	-0.076271534	0.001661301	-0.24588823	0.01098156	-0.2309556	-0.27383375	-0.12103987	-0.03802824	0.11152458	0.23213959	-0.21383762	-0.001661301	-0.47696686	0.109315395	-0.2682209	-0.43955755	0.07149887	0.29178143	0.30499458	0.37523317	0.54202414	0.41714334
"1552296_at"	0.17367435	-0.21272755	-0.21503377	0.20012164	0.467355	-0.09609437	0.09305143	0.07024789	0.002506495	-0.20658731	-0.030992746	-0.30751395	-0.10921359	0.08850336	0.07254195	-0.07624245	0.5882938	-0.21843529	0.17528081	-0.002506495	0.07887626	0.5776315	-0.14772153	-0.11347175
"1552299_at"	-0.007194281	-0.13108873	0.007194519	-0.30200243	0.22550106	0.2665696	0.015721798	-0.36028123	-0.05898881	-0.04619479	0.030113697	-0.4657271	-0.109945536	-0.18930149	0.07516956	0.522182	0.19211912	0.25572062	-0.15747547	0.3164487	0.3221283	-0.30373406	-0.055714607	0.23607111
"1552301_a_at"	-0.8025341	-0.23574066	-0.004533768	2.5616508	0.46245193	-0.3107872	-0.120229244	-0.06426573	-0.12707949	-0.5339966	0.3766017	0.64415455	0.19037056	-0.11444092	0.76177835	-0.43338537	-0.39453602	0.2726431	0.16477776	0.9972391	0.004533768	0.42736673	0.045589924	-0.20564604
"1552302_at"	-0.22000885	0.64439774	0.33649254	-0.32061768	-0.58184624	-0.014001846	0.066886425	1.3384981	-0.117201805	0.80304193	0.70946264	0.4050045	0.057903767	0.38334417	-0.1399641	-0.29165268	0.119915485	-0.18904209	0.014001846	0.5565758	-0.38805246	-0.3464613	-0.05110407	-0.23252344
"1552303_a_at"	0.04835558	0.4505825	0.47004795	0.31116152	-0.19445372	0.29949903	-0.021961212	0.4368081	-0.16405487	0.58044577	0.015179634	0.050222397	-0.16250467	0.023116589	-0.48963118	-0.017334461	-0.43931293	-0.7385826	0.02195549	-0.015179634	0.23397636	-0.072016716	-0.43199444	-0.028118134
"1552304_at"	-0.0400877	-0.13302994	0.015776157	-0.5267284	0.126122	0.046304703	0.23546839	0.19128466	0.1689763	0.066363335	-0.25829315	-0.009726524	0.04347086	0.009726286	-0.14526892	-0.23953629	-0.5535984	-0.48787212	-0.03133416	-0.15733552	-0.17667747	0.4675088	0.021055222	0.18367577
"1552306_at"	0.61345196	0.12191868	-0.028814793	-0.2241435	0.38449526	0.0911603	0.6774907	-0.21804881	0.6783109	0.028814793	-0.22194624	-0.63634753	0.59158945	0.2769537	0.075088024	-0.04091215	-0.30327344	-0.35617495	-0.032552242	0.16677713	-0.22790956	-0.72792816	-0.27461863	0.07259083
"1552307_a_at"	0.3186183	0.47186565	-0.04690981	0.0589962	-0.16684246	0.63337564	0.68363476	0.24156618	0.048480034	0.38939	0.101911545	0.26106262	-0.3618245	-0.25803232	-0.18282461	-0.42975187	-0.0923419	-0.28994226	0.27254725	-0.02423954	0.02423954	-0.276464	-0.57589674	-0.027061462
"1552309_a_at"	-0.07156944	0.19547081	-1.0018301	2.5995126	0.51128197	0.52652264	-0.79325676	-0.90709686	-0.2486682	-0.5176587	-0.43464088	1.6102481	-0.0034585	-0.1660924	1.757299	0.12416363	-0.34539223	0.66221905	0.54731226	1.0960765	0.0034585	0.28003263	-0.5671139	-0.30890894
"1552310_at"	0.5934019	0.58891106	-0.016161919	-0.72657347	0.42119217	0.20702982	-0.5931568	-0.2026906	0.19665527	-0.36598063	-0.023377419	-0.11990166	0.016161919	-0.17244768	0.5684719	0.89360905	-0.03593588	0.16441727	0.05575657	0.7611027	0.6447544	-0.36343098	-0.53896	-0.07629776
"1552311_a_at"	-0.22604561	-0.42432594	0.03315735	0.036501884	0.037805557	-0.31355	0.15468311	-0.06448269	-0.21760178	0.029623985	0.09545374	0.17494678	-0.08858681	-0.005338669	-0.20928097	-0.20711231	0.09810352	0.75258446	-0.48831177	0.005338669	-0.24479389	0.470788	0.27056026	-0.122633934
"1552312_a_at"	-0.089024544	0.8394389	-0.03647852	-0.91628695	0.094435215	0.57812834	0.03647852	-0.7290015	-0.091299534	0.13633633	-0.2981677	-0.68991804	0.12716103	-0.34608746	0.41333675	0.1145339	-1.0009513	-0.4828148	0.40396786	0.39182234	0.28170633	-0.7080326	-0.77582216	0.4342351
"1552314_a_at"	0.14923859	0.04526186	-0.12789154	-0.1808064	0.5321207	-0.56108856	-0.08109188	0.28143382	0.015088558	0.28537035	0.4495368	0.06681585	-0.33342123	-0.115272045	-0.34447145	-0.25268793	0.36713505	0.13185549	0.26235437	-0.09670615	-0.22177505	-0.19859576	-0.015088558	0.084481955
"1552315_at"	0.15062904	0.69614553	-0.1178298	-0.1346798	-0.29914045	0.6539488	0.41573238	0.51645565	0.036516666	0.15242863	0.065853596	-0.007288933	-0.44546223	-0.12468672	0.01314497	0.22491693	-0.7781644	0.001836777	-0.52762985	-0.001836777	0.3919134	-0.8655205	-0.9146657	-0.10376501
"1552316_a_at"	0.28479576	0.53454685	0.006956101	-0.5416784	-0.15129757	0.5216875	0.5903864	0.80189705	0.34212685	0.12780666	0.001848221	-0.21494007	-0.09876251	0.2023344	0.14385414	-0.001848221	-0.3594904	0.06454086	-0.52808	-0.14653301	-0.02238226	-1.0948362	-0.9654269	-0.19910717
"1552318_at"	0.20373917	0.4462738	-0.27419806	-0.605752	0.25723076	0.5237293	0.19991493	-0.04481411	0.39879036	0.038682938	0.095973015	0.008628845	-0.01776886	-0.008628845	0.12238693	0.29485512	-0.08892059	-0.12702703	-0.4715047	-0.045669556	0.028057098	-1.1101527	-1.0299139	-0.056372643
"1552319_a_at"	-0.012188911	-0.04063654	0.16693187	-0.11802697	-0.12459397	-0.33091092	0.20120978	-0.21355677	0.01218915	0.24303818	0.15499425	0.1840272	0.013798475	0.14594173	-0.07910037	0.031712055	0.37475634	-0.04309845	-0.14253235	-0.4713874	-0.57928467	-0.35567284	0.56916595	0.07140398
"1552320_a_at"	-0.14966631	-0.4245577	0.002937079	0.4758811	-0.14867592	0.2527125	-0.04669571	-0.002937317	0.12702823	-0.036281824	0.31555104	0.509341	0.008613348	-0.07163167	-0.1324656	-0.06401658	0.002937079	0.28435588	-0.094693184	-0.3615675	-0.17255497	0.37225485	0.1841662	0.13519311
"1552321_a_at"	-0.10872388	-0.21974254	0.29533505	0.0945127	0.14145398	0.07783508	-0.06983423	-0.09070897	-0.043492317	-0.19082808	0.009820223	-0.06842208	0.20116353	0.15145278	-0.009820223	-0.15056062	0.34840417	0.07760477	-0.11172891	-0.33869076	0.08687377	0.20158458	0.04321885	-0.13827682
"1552322_at"	0.058553696	-0.061576366	0.20566845	0.07889032	0.29624867	0.049369812	-0.14819813	-0.025450468	-0.09389639	-0.17207289	-0.042250156	0.37085152	0.077142	-0.16429281	-0.008129835	0.11813021	0.051241636	0.008129835	-0.16818285	-0.0649209	0.08835864	0.070611715	-0.016180992	-0.02289176
"1552323_s_at"	0.027542591	0.06662464	-0.355752	-0.33893776	0.1609559	0.183918	-0.015402794	-0.051006794	0.076459885	-0.12597418	-0.016479015	-0.54264545	0.38915825	0.100651264	0.4690895	-0.026040077	-0.4192114	0.24305534	-0.25061655	0.030704021	0.015402794	-0.13807249	-0.5957885	0.4876089
"1552325_at"	-0.14816117	-0.08597088	0.16094828	-0.08303857	0.043068647	0.14401627	-0.18631601	0.012926102	-0.15697336	-0.18908119	0.023635387	0.17595625	-0.14573002	-0.1882503	-0.13678646	-0.09130573	0.32247448	0.23148727	-0.002076864	-0.11609292	0.14202476	0.19871426	0.020180702	0.002076864
"1552326_a_at"	-0.20920515	-0.31682992	-0.33535218	0.8661039	-0.3938744	-0.1671555	0.07256532	-0.062159777	-4.40E-04	0.018460512	-0.22768521	4.40E-04	0.048535824	0.3624351	-0.004825115	0.021826982	-0.09247327	0.036538363	-0.7173035	-0.4495771	0.2443409	0.4145472	0.20265532	0.17302561
"1552327_at"	-0.8465171	0.011427879	-0.84256506	-0.26580238	-0.011427879	0.4610653	-1.2180846	-1.2351608	-0.6903324	-0.92868805	-0.6839495	0.072208405	-0.03223133	-0.29794455	0.5590954	1.4710407	0.21845055	1.1456447	-0.21890736	0.78255844	0.851552	0.53423786	0.011705875	0.16888046
"1552329_at"	0.55641127	0.23596144	-0.40132236	-0.9224243	0.7818117	0.03149748	-0.24146128	-0.27084637	0.30210114	-0.695838	0.22618008	-0.94125795	0.2701168	-0.13965034	0.8079438	0.39766502	-0.2736001	-0.31597042	0.71170616	0.12033701	0.19498491	-1.5818491	-0.925313	-0.031497
"1552330_at"	-0.022999763	0.4574623	-0.001970291	-0.29040527	0.18345404	0.45583963	-0.10781479	0.24957132	-0.2881794	0.8499656	0.001970291	-0.17913866	-0.0544281	0.022473335	0.12904453	0.18180943	-0.67843294	-1.0753751	-0.06941557	0.11638117	0.5183258	-0.022927284	-0.45330048	0.12688684
"1552332_at"	-0.208879	-0.33603	-0.013051987	0.15856981	-0.3927927	-0.17768574	-0.119137764	-0.35900688	0.09823513	0.040305614	0.035695076	0.02806902	-0.17277813	-0.078948975	-0.19156408	-0.072276115	0.1771512	0.10459137	0.07867527	0.13688898	-0.035069942	0.24348974	0.28877687	0.013051987
"1552334_at"	-0.19000816	0.011704445	-0.011704445	-0.66812754	0.16696215	0.48429108	-0.61508274	-0.7078638	-0.028857708	-0.3223343	-0.061950207	-0.29969406	0.23796272	-0.24367714	0.84262276	0.84113216	0.15778923	0.45230103	0.8279729	1.0185957	0.6292186	-0.09841442	-0.71804094	0.023944378
"1552335_at"	-0.3658018	-0.10998058	-0.09060717	0.3104868	0.17884064	0.06193447	0.8788514	0.85511446	-0.00466919	1.6817694	0.26890373	-0.42636395	0.18384314	0.35343218	-0.6577525	-0.45111942	-0.37834883	0.00466919	-0.47801018	-0.7900753	-0.24337578	-0.32259417	0.28781796	0.033237457
"1552337_s_at"	-0.43879128	0.18861294	0.5783081	0.004207134	-0.6367774	-0.004207134	-0.7661147	-0.63442373	-0.1554122	-0.7600317	-0.16984034	-0.020436287	0.021907806	-0.4767611	0.54589796	0.4518261	0.2286334	1.1253862	-0.23441887	0.42810726	0.9688835	1.1776938	-0.26768875	0.28387308
"1552338_at"	-0.49586058	0.19802523	0.47637367	0.17005253	-0.4273181	-0.26009655	-0.06634283	0.02229023	-0.03242445	-0.0734334	-0.004041195	0.004430771	0.14316607	-0.52503395	0.22542906	-0.2641282	-0.43119144	-0.30866098	0.11589193	0.7234831	0.07510805	1.1251192	-0.09792566	0.004041195
"1552340_at"	-0.13935089	-0.25823832	0.16666079	0.42780066	-0.32907724	-0.62444687	0.20303011	0.058015823	-0.1043911	0.054684162	0.53659964	-0.16625595	0.01154089	0.17987299	-0.5423894	-0.17467022	0.17487144	0.16872835	-0.7310908	-0.4840765	-0.3319335	0.16051912	0.25442076	-0.01154089
"1552343_s_at"	1.4370594	-0.63741064	-0.08403015	0.27641296	0.6754241	0.01593399	-0.0750165	0.07674551	0.08303976	-0.29882336	0.00967598	0.046342373	-0.18959999	-0.00967598	0.13248634	-0.37333632	0.680429	-0.04526663	-0.22303772	-0.20635748	-0.3027115	0.052918434	0.075930595	-0.33350754
"1552344_s_at"	0.52625895	0.33380318	-0.34351206	-0.77072525	0.9477024	0.48604488	-0.18592024	-0.61520576	0.5123315	0.054222584	0.07644415	-0.75163174	0.14554405	-0.27783632	0.067498684	0.66835403	-0.24134302	-0.590642	0.31636953	0.16706657	-0.054222584	-0.30397797	-0.55342245	-0.110150814
"1552347_at"	0.027017593	0.37003708	-0.039010525	-0.46282196	0.31567764	0.12403917	-0.6901398	-0.52855825	-0.036195755	-0.39821053	-0.12174845	-0.3702731	0.035512447	-0.4176426	0.6616187	0.693223	0.18110752	-0.015752792	0.015752792	0.42501783	0.07694912	-0.56531954	-0.7141895	0.068612576
"1552348_at"	-0.10785198	-0.48601246	0.061498642	0.5311918	-0.60372686	-0.6254444	0.37478352	-0.11650753	0.19760036	0.08803797	0.16892481	0.34188223	-0.1631341	0.18295908	-0.65224886	-0.44778848	0.13923931	0.043001175	-0.18171644	-0.77679014	-0.33467817	0.7118659	0.9015002	-0.043001175
"1552349_a_at"	-0.26738644	-0.18843651	0.13331866	0.28394437	-0.3863783	-0.23017216	-0.1828227	0.022539377	0.051235676	0.01837182	0.14680815	0.16931105	0.16219234	0.3239658	-0.083663225	-0.28651547	0.14680815	-0.01837182	0.1516695	-0.10595703	-0.08526611	-0.030071497	0.63637257	-0.06656003
"1552354_at"	-0.1673255	-0.4615047	0.71686935	1.7765379	-0.2307949	-0.39081764	0.003084898	-0.061986446	-0.08953977	0.22799897	0.83741426	1.4458385	-0.12808514	-0.23703861	-0.2815342	-0.116793394	2.330471	0.7187128	0.076756954	-0.28283882	0.029762268	1.5030694	1.3482423	-0.00308466
"1552355_s_at"	-0.16816998	-0.43553734	-0.018993378	0.016985416	2.03E-04	-0.22504282	-0.014924526	-2.03E-04	0.060350418	0.069392204	0.474895	0.73285913	0.069392204	0.03807783	-0.2538538	-0.39856386	0.16103125	-0.15567875	-0.052830696	-0.5082903	-0.11701155	0.11950302	0.16737318	0.052440166
"1552359_at"	0.16050029	-0.10895014	-0.27988243	0.024718523	-0.024718523	0.101430416	0.049238443	-0.08441758	0.05386901	0.05902314	-0.11706042	0.13642335	-0.02753973	-0.08441758	-0.20923376	-0.086000204	0.19644046	-0.07303953	0.088213205	-0.16316748	-0.10412407	0.84439135	0.20786119	0.18038106
"1552360_a_at"	-0.003920078	0.24741125	0.031643867	-0.34381056	-0.08454704	0.039468765	0.003920078	-0.20209503	0.49434948	-0.1631918	-0.4054699	-0.19971514	0.2503972	-0.023538113	0.08061886	0.088027954	-0.35298872	-0.1026268	0.13802671	0.15393782	0.35894823	-0.7177143	-0.42765713	0.34465742
"1552362_a_at"	0.037624836	-0.30450583	-0.11711788	0.15261889	0.09224367	0.49656916	-0.14192867	-0.18305302	0.16022205	-0.16949558	0.19329691	-0.12470722	-0.1291194	-0.080859184	0.71086645	0.09298849	-0.17941284	0.24201727	-0.008543968	-0.015809536	0.38775635	0.90613747	0.008544445	-0.03403759
"1552364_s_at"	1.3641262	0.6682391	0.013490677	-0.10276699	0.41819334	0.48484468	-0.06573534	-0.22116423	-0.19354296	-0.013490677	0.11203623	-0.70620966	0.12724495	-0.14630222	-0.18893051	1.0544162	-0.5290551	-0.5959282	0.22430944	-0.01817894	0.94567347	-0.40335083	0.7062683	0.4359932
"1552365_at"	-0.38578868	0.74848795	-0.2267685	0.47982597	-0.56722784	-0.3832357	0.8880935	0.7605572	-0.3686986	-0.21809053	-0.25843334	1.0955982	-0.6527436	-0.20655107	-0.18795586	0.5828109	-0.10002518	1.9099121	0.412251	3.384334	3.1717243	-0.15923262	1.1805015	0.10002518
"1552367_a_at"	-0.39544344	0.33109832	-0.22117066	0.5226612	-0.52659535	-0.12447286	0.02708149	0.570868	-0.05280423	0.053436756	-0.3254211	1.2869444	-0.4369359	-0.10643005	-0.2968669	0.25665426	0.017559052	2.014986	-0.017558813	2.8538442	2.9852352	-0.080587864	0.80724573	-0.09436369
"1552368_at"	-0.16468859	-0.17193174	0.27230048	0.1518147	0.033133507	0.0797739	-0.15193176	-0.025269985	0.025324821	-0.093188524	0.14088345	-0.096512794	-0.053635836	0.034686327	-0.12430143	0.058017492	0.5249982	0.19276524	-0.16323781	-0.075059414	-0.21435475	0.025269985	0.6578505	-0.059179544
"1552370_at"	0.001408577	0.2830429	0.10756922	-0.71323204	0.2904768	0.491498	-0.13581228	-0.41861105	-0.001408577	-0.1921773	-0.20363665	-0.49626303	0.027655602	-0.007382393	0.21428299	0.6737132	-0.30205488	-0.42669535	0.06338358	0.49564314	0.29887438	-0.15457726	-0.9314079	0.11384106
"1552372_at"	0.004396915	0.15411377	-0.083422184	0.26210165	-0.1681242	9.12E-04	-0.09820986	-0.11915064	0.11908817	-0.17375374	-0.002277851	0.20553207	-0.062627316	9.12E-04	-0.07624102	0.027245998	0.169281	0.5441296	-9.12E-04	-0.14017916	0.13830042	0.13572931	-0.14347649	-0.017846584
"1552373_s_at"	-5.09E-04	9.68E-04	-0.18567991	-0.020216942	-0.04918623	5.09E-04	-0.08829355	0.08293295	-0.15245867	0.016597271	0.44926143	0.28201032	-0.1813407	-0.037481785	-0.15197802	-0.00271225	0.16469908	0.3080349	0.14039612	0.11454821	0.037824154	0.33690095	-0.09432268	-0.068621635
"1552375_at"	-0.44474506	0.25558567	-0.2622881	-0.57439137	-0.11858177	0.068678856	-0.057507038	0.007835388	0.15281439	0.7423563	-0.16137695	-0.4718275	0.15049362	0.06748581	0.28648138	-0.18623352	-0.13742161	0.35081387	0.41516495	-0.007835388	-0.51246834	0.3876648	-0.5049925	0.20661879
"1552377_s_at"	-0.22277308	-0.36977053	0.48362827	0.018213749	-0.35657978	-0.07517195	0.051241398	-0.13607645	0.10063124	-0.20632601	0.2588029	0.2359705	0.073504925	-0.13016748	-0.5528984	-0.55573416	0.12293768	0.32692337	-0.019798279	-0.4186139	-0.018213272	0.778842	0.86046124	0.14119196
"1552378_s_at"	0.05659008	-0.065680504	0.07176113	-0.059513092	0.40718555	-0.08202171	-0.041406155	0.05924797	-0.06217146	0.69611216	0.06061077	0.6976285	-0.03448248	-0.18047428	0.03448248	0.53021	-0.10790205	-0.22019148	0.27087116	2.2455559	0.7774277	-0.32755184	-0.035867214	-0.071485996
"1552379_at"	0.09033775	0.10961318	0.017641783	0.1918478	0.04160905	0.027196169	-0.11885309	-0.28365302	-0.0614686	0.07644367	-0.14574456	0.21315789	0.036167383	-0.024990797	-0.056432247	-0.13518119	0.0970819	-0.08794236	-0.08451104	0.026316881	-0.038052797	0.26657605	-0.04785061	-0.017641783
"1552381_at"	-0.064329624	-0.07532644	0.29421878	0.14499068	0.018096447	-0.002687216	0.008130074	0.003955126	-0.18916583	-0.1298728	0.001070261	0.21550608	-0.029041529	-0.001070023	-0.045598984	-0.054603815	0.12549305	0.3726859	0.31590295	-0.20299745	-0.26515508	0.004008055	0.06543875	-0.015516758
"1552383_at"	-0.19645357	0.03172779	0.49241352	0.36400604	0	0.03172779	-0.08733225	-0.25951076	-0.21718359	-0.08536148	0.5610256	0.38252544	-0.006214142	-0.30244136	0	-0.2637782	-0.09643078	0.1625576	0.13937616	0.022710323	-0.45453978	0.41167927	0.073216915	-0.51538706
"1552384_a_at"	-0.12555695	-0.08860922	0.09175682	0.22707129	-0.018488884	0.11496258	0.22201538	-0.26087427	-0.15600872	-0.006668091	0.2668972	0.23123407	-0.15306664	0.05112505	-0.05209303	-0.30106544	0.21350622	-0.44147444	0.05306387	-0.094074726	0.005498886	0.14618921	0.009887695	-0.005498886
"1552386_at"	1.3237758	-0.24994087	0.73121214	0.28675175	0.019062996	1.0069752	1.5380845	0.86307144	0.19114733	1.2923055	0.7687311	-1.3379593	-0.21106291	-0.019062996	-0.80626535	-0.44800615	-0.33577013	-1.4262588	-0.5166168	-1.1408577	1.4231644	-0.6939573	-0.21172285	0.51922274
"1552388_at"	-0.39680958	0.8176155	-0.20683432	1.0387831	-0.62144756	-0.058090687	0.001379013	-0.5587282	-0.7194705	-0.15071535	-0.42353582	-0.001379013	-0.35225105	0.6549778	0.6132479	3.2986255	0.62660646	1.2417393	-0.73220205	-0.29556656	1.9283204	0.29244852	2.1556897	1.5697603
"1552389_at"	-0.046192646	-0.04171753	-0.039319515	0.3728497	0.03924942	-0.016311884	-0.05229497	-0.10978794	0.17638063	0.015570641	-0.19964027	0.3691802	-0.010045052	-0.07562351	-0.026483297	-0.06449556	0.35992908	0.44839025	0.032796383	0.11670923	0.010045052	0.5204704	0.119980335	-0.20646667
"1552390_a_at"	-0.15207624	0.086156845	-0.0642066	0.15161633	-0.29397154	-0.09892511	-0.091029406	-0.10716081	0.15520239	0.09206653	-0.05169344	0.16853404	-0.034424305	0.06296706	-0.15231895	-0.21378374	0.122597694	0.07979965	0.17988515	0.034424305	-0.046785593	0.27495337	-0.24028873	0.179605
"1552391_at"	-0.09674311	-0.014738083	0.26998305	-0.004060984	0.14144039	-0.082369566	-0.023104668	-0.2131741	-0.26447916	0.022786856	0.22410107	-0.17397952	-0.11102843	-0.045240164	-0.036268234	0.09514952	0.59797645	0.43729615	0.31302714	0.4173584	0.12414932	0.36608768	0.004060984	-0.09742522
"1552393_at"	0.01244235	-0.31319904	0.13683271	0.08203101	0.040647507	0.057825804	-0.2070365	-0.13502455	-0.25032377	-0.025665283	0.012610197	0.021934032	-0.102030516	0.08373976	-0.19020104	-0.01244235	0.054347515	0.10166025	-0.055680513	-0.0251503	0.039062023	0.22068238	-0.16367197	-0.23429036
"1552394_a_at"	-0.004288435	0.095822334	0.043987513	0.13827038	0.04058981	-0.059811592	-0.084068775	-0.012875319	0.107571125	0.23086452	-0.08387661	0.4715109	0.004288673	-0.1548369	-0.017463446	-0.10833049	0.49566913	0.08617568	-0.05763054	0.058862448	-0.081724405	0.39427233	-0.14717722	-0.0918231
"1552395_at"	-0.6095357	-0.6752167	0.071240425	0.3531351	-0.2669897	-0.43726683	0.42924118	0.1821661	0.29459572	-0.005309105	-0.103229046	0.005309105	0.065971375	-0.098638535	-0.38094664	-0.45763922	0.26486778	0.08689499	-0.5039215	-0.8427181	-0.6346779	0.41401148	0.47786617	0.10662413
"1552396_at"	-0.27679372	-0.08567357	-0.034534454	-0.2678995	-0.021836996	-0.09196401	0.34919906	0.41663337	0.331455	0.5793736	-0.10845566	0.17026162	0.04769039	0.608618	-0.084417105	-0.23941755	-0.049768686	0.021836996	0.08869958	-0.048169374	-0.33021975	0.043682575	0.35774016	0.06818938
"1552398_a_at"	2.1041155	2.0931206	0.027810097	-0.25792933	1.9684267	2.167027	1.1139679	0.9740834	1.1064396	0.5579624	0.76604223	-0.83042	0.23340368	-0.19311285	-1.5981407	-0.39581203	-0.6987386	-0.8691821	-0.1996603	-1.335496	-0.0722456	0.781549	-0.31856155	-0.027810097
"1552399_a_at"	-0.059661627	0.2507677	0.002525568	0.20595622	-0.15120721	0.28856993	-0.1953144	-0.0268538	-0.16407013	0.12132406	0.29753733	-0.10574126	-0.16650248	-0.11285901	0.043424845	0.13078141	-0.41677713	-0.2065289	0.31425905	0.36423063	0.9311986	0.39664316	-0.002525568	-0.17038584
"1552400_a_at"	-0.050739527	-0.24700165	-0.008435011	0.15737486	0.349339	0.4274006	-0.008435011	0.11360359	0.005347967	-0.005348206	0.09120512	-0.26185274	-0.08780384	0.03387046	-0.34873676	0.20852566	-0.0827651	0.008771896	-0.27865267	-0.23043752	0.09321356	-0.30714273	0.36488342	0.046400547
"1552401_a_at"	-0.029227018	0.028332949	0.004608393	0	0.011016846	0.08471799	0	0.3050642	0.18249583	0.22075176	0.34394836	0.11277652	-0.049244165	0.19001436	-0.2290659	-0.44941998	-0.14903784	-0.1954608	-0.028634071	-0.45109653	-0.23604393	-0.051443815	0.09652114	-0.099000454
"1552402_at"	0.013659477	-0.06834626	0.03809905	0.64530325	-0.17614555	0.003321648	-0.09508085	-0.14403605	0.010941982	-0.003153563	0.07577872	0.077168226	-0.16164398	0.003153563	-0.3555305	-0.38748813	0.122406006	0.003153563	0.21321201	-0.16698956	-0.11756468	-0.046241283	0.11024952	-0.13771915
"1552405_at"	-0.49733186	-0.07296395	0.01308465	-0.10526371	-0.28062367	-0.094459295	0.78453946	0.15458918	0.26655602	0.42932868	0.06038022	-0.07810378	0.08142829	0.39708662	-0.01308465	-0.3288951	0.25650644	0.04353547	-0.06565738	-0.31485724	-0.17282224	-0.04734564	0.7667787	0.5796826
"1552408_at"	0.16324186	-0.24862194	-0.016019821	0.43597484	-0.06725788	-0.14713955	0.18280697	0.05306959	0.05603051	0.038709402	-0.1792922	-0.25888348	0.28985167	0.35862827	-0.19265151	-0.054343224	0.20141125	-0.021271229	-0.17164898	-0.1959405	-0.003099203	0.003099442	0.597244	0.21248841
"1552409_a_at"	-0.1072669	-0.032866955	0.002238274	0.09121752	-0.13931465	-0.003601074	0.47568417	0.15035152	0.3424573	0.6442547	0.44390583	-0.04559326	0.55054474	0.51829195	-0.23403072	-0.4587593	-0.11867571	-0.10840416	-0.002238274	-0.44001675	-0.20182419	0.27768707	0.347188	0.34771633
"1552410_at"	-0.3800521	-0.46310973	-0.028624535	-0.013554096	-0.3796475	-0.58164525	0.9463191	0.47782993	0.086108685	0.31556225	0.013554096	-0.38057303	0.17278671	0.61356497	-0.37821388	-0.10689163	0.42022038	0.25030088	-0.09593105	-0.42521334	-0.51826954	0.81191635	0.9621682	0.30113602
"1552411_at"	-0.36945057	-0.40470982	-0.13000107	-0.66532326	-0.383389	-0.4307232	1.3300476	0.5603404	0.46849442	0.7264614	0.0837307	0.21583843	0.96550226	0.73565435	-0.31049109	-0.15667772	0.051974773	0.32666683	-0.61757183	-0.6006994	-0.3821473	-0.05197525	1.0977893	1.0871415
"1552412_a_at"	-0.1323173	-0.16019511	0.17251682	0.11081195	-0.14474392	-0.039808035	0.25356674	-0.00281024	0.133008	0.11195445	-0.21199298	-0.19744802	0.074163675	0.074783325	-0.005891085	-0.244097	0.15897536	0.16804218	-0.25194	-0.25965285	-0.2600789	0.006011248	0.37607217	0.00281024
"1552414_at"	-0.2528839	-0.37573743	0.21265078	-0.020085812	-0.21200371	-0.247684	0.004425049	0.011389971	-0.08967662	-0.004425049	-0.2614689	0.016739845	0.19881272	0.023766994	0.1398158	-0.18307614	0.42312384	0.7586379	-0.17364264	-0.1934061	-0.14629531	0.38204956	0.39942527	0.32267594
"1552415_a_at"	-0.2636876	-0.06430364	-0.011286736	-0.3064537	-0.13036871	-0.104171515	0.21989942	0.20028305	0.52477646	0.60383415	0.03346777	-0.15755701	0.030846119	0.5585532	-0.13003922	0.011286497	0.035237312	-0.17634201	0.13605618	-0.277874	-0.42400002	-0.12840295	0.69830227	0.4397788
"1552417_a_at"	0.37181902	0.26391506	-0.19024849	-1.2272339	0.40016413	0.041963577	-0.034080982	-0.9674978	0.36670303	-0.046905518	-0.44109774	-0.4802494	0.44219923	-0.024990082	0.11764765	0.4406743	-0.52328825	-0.9297943	0.34729576	0.27176857	0.024990082	-0.66755486	-0.7471714	0.1280036
"1552418_at"	-0.008037567	-0.10104847	-0.06627846	-0.5359719	-0.122186184	0.00370121	0.5591874	0.22683764	0.005157471	-0.032948494	-0.012963295	-0.00370121	0.051319122	0.18084478	-0.2773943	-0.2978425	0.111320496	0.30413294	0.10588074	-0.35461068	0.10882139	-0.007263184	0.013792992	0.42896318
"1552419_s_at"	-0.3320222	-0.41085148	0.48346138	-0.15207052	-0.10590553	-0.5488796	0.48361444	0.050418377	0.36162376	0.13178968	0.32495737	0.019480228	0.41586828	0.47867823	-0.40873957	-0.32159376	0.37065458	-0.5053263	-0.7836771	-0.5507612	-0.48394632	-0.019480228	0.6909971	0.6403556
"1552421_a_at"	-0.05886793	-0.14535809	0.27256203	-0.061471224	-0.065728664	-0.03248167	0.22279358	0.093394995	0.24544501	0.17027116	0.14610076	0.48425436	0.048116207	-0.049202442	-0.053612947	-0.013176441	-0.011817932	0.007341385	0.31338882	-0.036238432	-0.051393986	0.15256548	0.040812016	-0.007341385
"1552422_at"	-0.12885046	-0.010238647	0.010027409	0.35541725	-0.03641987	0.029080868	-0.11599636	0.035037994	0.44484806	-0.15753269	0.19068766	0.47084904	-0.21374798	-0.010027409	-0.26727915	0.32081556	0.51315165	1.1266809	-0.025314808	-0.022606373	-0.019822598	0.5447564	1.2970519	-0.12149334
"1552423_at"	-0.14419794	-0.4345603	0.2356019	0.42803144	0.30863047	0.64269304	0.55620193	0.011409283	-0.31714725	0.1422286	0.13111067	0.25610018	-0.086922646	-0.16850996	-0.27428246	-0.14484835	0.19903898	0.52390814	-0.113618374	-0.088636875	-0.12697172	0.16967344	-0.19619703	-0.011409283
"1552424_at"	-0.16742635	0.2157464	-0.02865696	0.2520504	0.04702115	0.032728434	-0.1699543	0.009411573	0.21409535	-0.100302935	0.077983856	0.014256716	-0.15931869	-0.13132691	-0.009411573	-0.31824923	-0.19717288	-0.32036686	0.21000099	0.08298135	-0.011056662	0.034417868	0.07518411	-0.19372797
"1552425_a_at"	-0.4403863	-0.15951037	-0.11372757	0.30889797	-0.17513275	0.20142698	-0.067418575	0.008307695	0.22476578	0.11595011	-0.061692715	-0.00301075	0.05878687	-0.0912385	0.03783369	-0.06425643	0.012061119	-0.043763638	-0.046863794	0.00301075	-0.5556886	0.004619122	0.34172058	0.012581825
"1552426_a_at"	-0.24331188	0.26381302	-0.3689375	-0.63997173	0.1615572	0.07898617	-0.031746864	0.041163445	0.2505808	0.031746864	-0.7889948	-0.4287157	0.5968332	0.4917612	0.33383274	0.30629826	-0.30461597	-0.2596798	-0.47607517	0.15721893	-0.19109821	-0.70310307	-0.11417675	0.5827942
"1552427_at"	-0.03872776	0.090405464	0.02210188	0.16603231	-0.022755384	0.25436926	0.09785056	-0.08993006	-0.04796529	0.006838799	-0.04044366	-0.13726139	-0.06848836	0.02869606	0.25964022	-0.006838799	0.030421019	-0.06722212	-0.20322418	-0.2095418	0.21168375	0.009283543	-0.09736061	0.026644707
"1552430_at"	-0.09142208	-0.13460445	0.018583775	-0.05696392	-0.08078909	0.097869635	-0.029104948	-0.049788713	0.10072279	0.08666015	0.014536142	-0.19983721	-0.1062963	0.0333879	-0.027575254	-0.014536142	0.103019476	0.30856442	-0.1136179	0.18714952	0.029271841	-0.11020064	0.14845705	0.25258255
"1552432_at"	-0.3332653	-0.27044678	-0.075333595	-0.08799124	-0.23365021	-0.41273975	0.4625821	0.16713047	0.12852001	0.20506573	0.085591316	0.03291893	0.04025936	0.10075092	-0.19429207	-0.2770543	0.11356974	-0.013054371	-0.23519754	-0.2908516	-0.13445425	0.2221384	0.5733218	0.013054371
"1552436_a_at"	-0.18878126	-0.015531063	0.18372345	-0.04157114	0.98040867	0.05208206	-0.33388233	-0.37756228	0.015531063	0.07454872	-0.053881645	0.2170043	0.03558302	-0.28212166	-0.47308254	-0.11683178	0.055699825	0.17954826	-0.04600334	-0.2031455	-0.017833233	0.47976828	0.50494146	0.18980932
"1552438_a_at"	-0.26109195	-0.25747156	-0.031204939	-0.052333355	-0.25603414	-0.22446203	0.024300098	0.06460595	-0.07099867	0.12984061	-0.09966493	0.09698892	0.2632792	0.044925928	0.031606197	-0.11657238	0.3229878	0.20142388	-0.14777136	-0.30610943	-0.02429986	0.53759885	0.33380222	0.4428649
"1552439_s_at"	-0.03778553	-0.11993146	-0.078157425	0.09655166	-0.04920602	0.10384846	0.13384938	0.091319084	0.056584835	0.069149256	-0.002754211	0.39577675	-0.10380888	-0.028504372	0.046224117	-0.026551008	0.002754211	0.2194047	-0.116157055	-0.13224578	-0.01987505	0.24342966	0.026703835	-0.078157425
"1552440_at"	0.08562112	-0.085390806	0.10504985	-0.21679974	0.002009869	-0.19672585	0.007945299	0.16167617	0.15717864	0.013202429	0.21315861	-0.029041767	0.016873121	-0.002009869	-0.09820151	-0.16668725	-0.06219244	0.22514462	-0.17715669	-0.1574676	0.018359184	-0.11948156	0.1617403	-0.023855686
"1552445_a_at"	-0.17766571	-0.1708703	-0.20250964	-0.06335878	0.10719776	0.057843685	0.3032136	0.005783558	0.19873023	-0.005783796	0.17436695	0.40347552	-0.11736202	0.201365	-0.5443733	-0.23640227	-0.12949538	-0.17228913	0.33801603	-0.24495149	-0.23471403	0.13306713	0.035312653	0.09358382
"1552448_a_at"	-0.2646458	-0.23195934	0.30422378	0.5556984	-0.107106686	-0.3298018	-0.01696539	0.2546513	0.1589837	0.14301658	-0.0415833	-0.06921506	0.17041683	0.3063557	-0.03917885	0.26349044	0.11106157	-0.21780014	-0.04507613	-0.109464645	-0.11981034	0.016965628	0.36126423	0.39436913
"1552449_a_at"	-0.15760303	0.09644246	0.013117313	-0.004376411	-0.094783306	-0.20498323	0.34529018	0.17280626	0.17672443	0.22255087	-0.066478014	0.1292324	-0.15037012	0.4046495	-0.13001513	-0.07331228	0.08463383	-0.21615624	-0.083241224	-0.18380141	0.004376411	-0.057355404	0.6187887	0.11320925
"1552450_a_at"	-0.30048275	-0.46459818	0.28868055	-0.119344234	-0.12398243	-0.5027559	0.08722973	0.004874706	0.23938751	0.18928242	0.41546345	-0.004874706	0.27181673	0.3292036	-0.41142607	-0.124731064	0.6046238	0.11917448	-0.60919905	-0.70784044	-0.5376463	-0.27017736	0.5554657	0.17777443
"1552452_at"	-0.16450167	-0.14278793	0.073646545	0.14161491	-0.268744	-0.26250696	0.24337292	-0.10564232	-0.00910759	0.14823008	-0.084703445	-0.35946608	-0.03504896	0.09575939	0.06024933	-0.19713998	-0.073868275	-0.18671083	0.00910759	0.013106823	0.053505898	0.29724002	0.01003933	0.07748413
"1552453_a_at"	-0.20727229	-0.23354626	-0.01695919	-0.063648224	-0.17269564	-0.24692535	0.018066406	0.037668467	0.075164795	0.15410018	-0.27173948	0.36116982	0.15909195	-0.07510519	-0.38130498	-0.003985882	-0.17843676	0.313416	-0.13259077	0.003985882	0.117151976	0.19032216	0.028364182	0.00773716
"1552455_at"	-0.851048	-0.3406458	-0.001134872	-0.26261663	0.8386955	1.7295017	-0.6714015	-0.5393839	-0.15008211	-1.1959157	-0.3178525	0.30209446	1.2478929	-0.25742912	1.9912205	0.001134872	-0.1508522	0.018565655	1.02386	0.3098731	-0.11991167	0.5196991	0.8848753	0.340621
"1552456_a_at"	-0.17221403	-0.33631802	0.62277055	0.15527153	-0.24694204	-0.23470211	0.34812665	0.22511554	0.012868166	0.16120076	0.11755729	-0.012868166	0.09115052	0.4274919	-0.26589084	-0.42508602	0.4843638	0.08071947	-0.050038576	-0.11317706	-0.56524944	-0.030474186	0.7061498	-0.030474186
"1552457_a_at"	-0.30997777	0.43144655	-0.012173414	1.083014	-0.4776144	0.55208635	0.17066717	0.20809627	-0.16240215	0.007414579	-0.08847475	-0.1391387	-0.007414341	0.39898157	-0.29990268	1.3472142	-0.04262352	-0.009562731	0.55812883	-0.13829398	2.0000973	-0.28648067	0.9228616	1.6769757
"1552458_at"	-0.17302108	-0.07589364	0.29823685	0.07252216	-0.19060564	0.1444807	0.030267239	-0.01594019	0.06944132	-0.014515877	0.36141467	0.28124237	-0.013829231	-0.06886673	-0.11978507	0.19764519	0.10900879	-0.115810394	0.01382947	-0.14519358	-0.08335161	0.2787063	0.6175983	-0.041238785
"1552459_a_at"	0.04414487	-0.038743496	-0.19744325	0.10824585	-0.22780228	-0.14592266	0.19116879	0.11630726	-0.11073184	-0.023098469	-0.37722588	0.09799194	0.03320408	0.003220081	-0.20569563	-0.003220081	0.11069155	0.22482347	-0.1281755	-0.19076204	-0.01967287	0.034901142	0.12928152	0.21099234
"1552461_at"	0.05007243	-0.21003222	-0.076995134	-0.0948863	-0.030856848	0.098327875	0.085890055	-0.049585104	0.078428745	-0.06828451	-0.09472847	-0.16904068	0.2215383	0.085944176	-0.24747944	0.022569895	0.02371335	0.3300643	-0.27572513	-0.022570133	0.26540112	0.12827492	-0.09710455	0.15937686
"1552463_at"	-0.19708252	-0.3019066	-0.004121304	0.15056825	-0.24792075	-0.24971914	0.02050209	-0.02441454	0.05328679	0.01485467	0.13105369	-0.085062265	0.059910297	0.06008911	-0.19805455	0.004121542	0.14320755	0.15088964	-0.035301447	-0.13613796	-0.44012308	-0.12896872	0.3118403	0.02063322
"1552466_x_at"	-0.06530142	-0.0713799	0.019780397	0.108353615	-0.16278124	-0.16160059	-0.047944784	-0.07976556	0.03361988	0.022931576	0.13967276	0.26339316	-0.015847445	0.015847206	-0.13433766	-0.22072983	0.37945962	0.2063427	-0.19171429	-0.21474195	0.033800602	0.2090745	0.2660842	-0.10944986
"1552467_at"	-0.15371609	-0.34234	0.19255447	0.6450515	-0.0617218	-0.3489585	0.17085314	0.12215185	0.11636639	-0.004273891	0.2803154	0.27726555	2.18E-04	0.015133381	-0.5043931	-0.45925808	0.05545807	-0.022827625	-2.18E-04	-0.5399599	-0.20973206	0.29510784	0.00280571	-0.26817894
"1552468_a_at"	-0.5000291	-0.39533138	0.03053236	-0.005208015	-0.5544324	-0.4033165	0.2778082	0.14515734	-0.1439929	0.050604343	0.06491852	-0.4839816	0.005208015	0.12581205	-0.49297714	-0.3117361	0.41696215	0.19536018	-0.07708025	-0.50230837	-0.38627386	0.4720912	0.64256334	0.38082027
"1552470_a_at"	-0.2278564	0.22350979	0.13038588	0.15132666	0.12312746	0.29658556	-0.38484597	-0.139745	-0.07042909	-0.3762827	0.204283	-0.6161015	-0.41800213	-0.067099094	-0.32938433	0.60977364	-0.07827115	0.06953788	0.24760818	0.020231247	0.36025572	-0.24621916	-0.020231247	0.1950543
"1552472_a_at"	0.8414979	0.08864975	0.10808611	-0.48650742	0.09240961	0.17477226	0.82654047	0.9828291	-0.39069557	1.1593528	0.094638824	-0.054702282	-0.15557766	-0.004035473	-0.37120533	0.004034996	-0.84085417	-0.31669235	-0.20889568	0.07195425	-0.4098935	-1.2522573	-0.5040407	0.2156682
"1552473_at"	-0.35710287	-0.37375355	0.07586861	0.4759984	-0.60193443	-0.6288004	0.026418686	0.08656502	0.061481953	0.29834223	0.34441185	0.21088362	-0.026418686	0.14365864	-0.56469727	-0.64892006	0.43361235	0.5019822	-0.5168352	-0.42658377	-0.6281314	-0.29253578	0.9946599	-0.17440987
"1552474_a_at"	0.01066494	0.23804522	0.1822238	2.1363363	-0.4095974	-0.27915478	-0.01066494	-0.18990993	-0.37978792	-0.17045116	0.09771538	0.06891823	-0.33873463	-0.12561798	-0.4643221	-0.014911652	0.046791553	0.047071934	-0.32186127	-0.137784	0.2277689	0.4193535	0.78415585	0.23645973
"1552476_s_at"	-0.4375596	-0.31411552	-0.47691298	0.74770546	-0.09768963	-0.11447811	0.11445713	-0.10871792	-0.031710625	0.07697868	0.18670654	0.28171158	-0.08270836	-0.14693451	-0.45076656	-0.18441677	0.13043308	0.1604433	-0.4344244	0.031710625	0.24083567	0.3561349	0.30373764	0.6134138
"1552477_a_at"	-0.19044518	-0.16023612	0.17861462	-0.20251536	-0.14984083	-0.31481838	0.08588505	0.024718046	0.003453732	0.45321655	0.039526463	0.039526463	-0.004946947	-0.103224754	0.12859082	0.06932378	-0.003453493	-0.06534195	-0.27714133	-0.22718668	-0.0956161	0.21130753	0.3256209	0.26931858
"1552478_a_at"	-0.45185304	-0.3628602	0.005173683	0.11705303	-0.24385905	-0.23162627	0.265311	-0.1534195	-0.0317173	0.10676479	0.12483883	-0.005173445	0.095000744	0.03218031	-0.082737446	-0.03181839	0.61499405	0.25252604	-0.105293274	-0.21497583	-0.2175312	0.32632065	0.6690707	0.076207876
"1552480_s_at"	2.6986096	0.2962718	1.2503617	0.6772101	-0.27004385	-0.34114528	1.8280451	2.5334132	0.002378702	1.0563128	0.84994435	0.2837062	-0.20487523	0.19114232	-0.15223932	-0.8198812	-0.002378702	-0.30907273	0.6647222	-0.17808747	-0.18310165	-0.27933192	-0.19552732	-0.45671654
"1552481_s_at"	0.40567875	-0.018319607	0.31874323	-0.9183855	0.016220093	0.49337816	0.31121016	-0.42009592	0.08074474	0.022394657	0.053431034	-0.0886302	0.09306288	-0.11135197	-0.33905935	-0.10113907	0.4593625	-0.39176035	0.34057426	0.5980563	-0.074080944	-0.35016227	-0.016220093	-0.32460046
"1552482_at"	-0.27054262	-0.19120741	0.3687148	-0.015412331	0.012153149	-0.25661087	-0.055811882	0.54680014	-0.65990114	-0.012153149	-0.36432457	-0.2778492	-0.038039684	-0.030799866	0.40248203	0.46837616	0.3146658	0.031115055	-0.5615587	0.025225163	0.10970974	0.80177736	0.6694913	0.15227938
"1552484_at"	-0.31757832	-0.39480972	0.06260109	0.29889584	-0.47788334	-0.2987094	0.16891098	0.2574401	-0.015539646	0.44891024	0.5149441	0.38234854	0.015539646	-0.04918623	-0.448236	-0.35374022	-0.14451313	0.34057045	-0.23537397	-0.32886267	-0.48761702	0.303133	0.93941927	0.2579975
"1552485_at"	0.34641075	0.004575253	-0.04888773	-1.5398521	0.7733779	0.6133423	0.73584366	0.3769641	0.39159775	0.79393387	-0.41912508	-0.19956064	0.43343258	0.30084038	-0.31205797	0.05777836	-1.1731725	-1.5424137	-0.26172543	-0.2647314	-0.004574776	-1.8200092	-1.7994127	0.28414297
"1552486_s_at"	0.12729788	-0.15359116	0.45861864	-0.99438715	0.5573492	0.93716764	0.97083807	0.51431084	0.22706842	0.46288252	0.31876612	-0.24298096	0.23939753	0.023237228	-0.57526684	-0.19912004	-1.4355907	-1.4057717	-0.47940397	-0.6625428	0.07251692	-1.1174126	-1.120748	-0.023237228
"1552487_a_at"	-0.14722443	0.056136608	0.1805687	-0.02191639	0.17612886	-0.041621685	4.94E-04	-0.12696505	-4.94E-04	-0.04064083	0.037806988	0.19000101	-0.1470809	-0.03515196	-0.08359718	-0.2022748	-0.06611109	0.100916386	0.59848976	0.47404814	-0.25607848	0.37872505	0.036177635	0.02498436
"1552489_s_at"	-0.17036223	-0.019293785	-0.17407155	-0.13369775	0.013475418	0.3403859	1.47E-04	-1.47E-04	0.22099662	-0.005199909	0.19509625	0.019029617	-0.093774796	-0.01227808	0.01763463	-0.09150815	0.11751008	-0.03657198	0.009534836	0.06633687	-0.18967032	0.20035338	-0.10135317	0.032026768
"1552490_at"	-0.061762094	-0.17615986	-0.15591955	0.23075104	-0.253906	-0.16130781	0.053162336	0.043627977	-0.15325809	0.20219374	-0.00311327	0.03205633	-0.014090061	0.04525733	0.003113031	-0.15485716	0.121169806	0.2772243	-0.39367056	-0.07182145	-0.21173382	0.1018281	0.7040646	0.12985563
"1552491_at"	-0.21565104	-0.25303268	0.19513988	1.8633342	-0.071734905	-0.49893093	0.17848921	0.15375662	0.045018196	-0.0770998	0.09343624	0.39122963	0.5006118	0.29758978	-0.24325037	-0.5491953	0.31988764	0.007200718	-0.11699915	-0.28094816	-0.46395016	-0.30070496	0.27985716	-0.007200718
"1552493_s_at"	-0.1487441	-0.17131138	-0.012216568	-0.07241917	0.10694361	0.0122118	0.007315159	0.04339981	0.037071228	-0.17307615	0.12915778	0.29140043	-0.12848425	0.009262323	-0.0943346	-0.101751804	0.16963029	-0.1592722	-0.00731492	-0.06646681	0.05322075	0.3427186	0.33210564	-0.25839853
"1552494_at"	-0.07495546	-0.10023379	0.14915538	-0.007902622	0.01266861	-0.19724989	0.007902384	0.19653606	0.2461679	0.3963294	0.30037642	0.4003806	-0.009905338	0.24629259	-0.08093214	-0.06622195	-0.43007803	0.39956522	-0.10904288	-0.12931275	-0.089553595	-0.037970304	0.14740801	0.42294025
"1552496_a_at"	-0.5733385	-0.022037745	-0.44899654	0.1357944	-0.31926823	-0.2835002	-0.073809385	-0.11060047	-0.1313262	0.16639686	0.055405617	0.022037745	-0.14452791	-0.112161875	-0.052057743	0.4459691	0.03249979	-0.32384014	0.0484035	0.47330904	0.9790826	0.4825847	0.25462174	0.102240324
"1552497_a_at"	0.9830408	0.22130966	0.6289644	0.39670944	-0.17934656	0.3190136	0.21346378	0.10635376	0.42267513	-0.077329636	0.36777592	-0.682384	0.13158369	0.20111275	-0.9368019	-1.2416935	-0.4106722	-0.7184267	-0.39943075	-1.6962423	-0.63756037	-0.52288246	0.07733011	-0.3478365
"1552498_at"	-0.43893313	-0.19513798	0.26316428	0.10299015	-0.32562518	-0.23566842	-0.12003493	-0.0899961	0.1681447	0.09710598	0.24654984	0.22454023	-0.008671045	-0.057709932	0.1787467	-0.27912307	-0.045182943	0.043954372	0.008671045	-0.1362071	-0.2721231	0.25852323	0.91310334	0.10049057
"1552499_a_at"	-0.13879108	0.12260437	-0.001384735	0.23335409	-0.45888567	-0.2772565	0.16230583	0.001384735	-0.19501376	-0.06886673	-0.058380604	-0.07846594	0.12483883	0.4609995	0.1941204	0.1662054	-0.08633375	-0.26219392	0.5421524	-0.16321445	0.006203651	-0.10677481	0.36760426	0.30864954
"1552501_a_at"	-0.4044032	0.037870884	0.2547803	0.4801774	-0.5541787	-0.2995391	-0.14779425	-0.09556055	-0.03787136	0.10778761	-0.65249205	1.2147069	-0.14662027	0.13623619	-0.31592226	0.10278702	0.18851042	0.26878452	-0.52486515	0.39166355	-0.11778355	0.26889324	0.17852783	-0.16412878
"1552502_s_at"	-0.005594015	0.23875809	0.024927616	-0.13312578	0.27327776	0.16173887	0.11297178	0.24903965	0.24898052	0.15262938	-0.12149191	-0.10694575	0.3109517	-0.11644316	0.005594015	-0.28247213	-0.20558405	-0.40135717	0.2735877	0.33902788	-0.17518854	-0.14597297	-0.05090356	-0.028680563
"1552503_at"	-0.4671173	-0.22849846	0.08360958	-0.21210122	-0.06913614	-0.14646506	0.7370739	0.19613457	0.29113436	0.5743575	0.123179436	-0.07852268	0.10203314	0.2996354	-0.39888167	-0.033286333	-0.05996871	0.16653585	-0.41081452	-0.42612648	-0.48574185	0.033286333	0.61642027	0.46580744
"1552504_a_at"	0.21437788	-0.24394989	0.62094545	0.9151788	-0.34236145	-0.03495264	-0.32911968	0.17280293	0.19866943	0.11378813	1.0253358	0.49590445	-0.20332241	-0.04398918	-0.43771553	-0.60420847	0.648798	-0.023713589	0.023713589	-0.5905862	-0.2623291	0.5518379	0.9547157	-0.32313538
"1552506_at"	-0.32766438	-0.003120661	-0.38495874	0.2276864	-0.37968493	-0.60926366	0.24008775	0.13495731	0.1143527	0.32921457	0.11568117	-0.02734375	0.003120422	0.17841244	-0.122776985	-0.18457437	0.45950556	-0.07414746	-0.5546169	-0.31148052	-0.38374662	0.46316862	0.7321167	0.18537664
"1552507_at"	-0.42170238	1.2338052	-0.6085019	-0.9189191	-0.13748121	-0.16896963	0.21587992	0.16734648	-0.23129034	0.2071743	-0.51689625	-0.5881438	-0.23623037	-0.66765356	0.766098	0.076756954	1.2491703	0.66757727	0.81729174	-0.052831173	0.052831173	-0.07757425	0.42942476	0.4081893
"1552508_at"	-1.0080361	1.3212624	-0.41719246	-1.1202221	0.22426748	0.28676844	-0.47952795	-0.49968815	0.22225428	0.31897497	-0.64189386	-0.2794137	-0.22075844	-0.5776806	0.7757664	-0.039087772	0.9131179	0.76906586	0.33040047	-0.35720015	-0.24277687	0.039087296	0.33126926	0.40505505
"1552509_a_at"	-0.4686718	0.2694497	-0.29412317	1.0449557	-0.5165782	-0.58391047	0.016456604	-0.24130249	-0.016456604	-0.37309694	-0.19366503	2.121841	-0.025157452	0.3085332	-0.23148441	0.38251162	0.16532803	2.1063113	-0.56654596	4.20898	2.0515656	-0.24370337	1.0708795	0.12515402
"1552510_at"	-0.31704903	-0.3593521	-0.038928032	0.103476524	-0.3815279	-0.44046688	0.3214779	0.17100334	0.014644623	0.15933228	0.2840643	0.026295662	0.032579422	-0.06673527	-0.46438217	-0.46401787	0.36221504	0.06786728	-0.2424221	-0.532835	-0.50931454	0.4250946	0.61812496	-0.014644623
"1552511_a_at"	-0.18185806	-0.183748	-0.014960527	-0.14560795	0.12024498	0.09492445	-0.1577425	-0.005049944	0.16394949	-0.17132473	-0.1082654	0.29495215	-0.024593592	0.017975569	-0.13399315	0.38459277	0.022317648	0.005049706	-0.044840813	-0.16641617	0.11290622	0.041914225	0.23773694	0.3770945
"1552514_at"	0.12800407	0.08287883	0.25618982	-0.21132112	-0.18534184	-0.002267361	-0.06634903	-0.25888395	-0.005908251	-0.2125144	0.15398073	0.17895699	0.14206743	-0.15038872	-0.054929733	0.3113513	0.5975051	0.47345734	-0.09020591	0.002267599	0.39170647	-0.14396667	-0.012052536	0.49095488
"1552515_at"	-0.3132944	-0.065835	0.20830202	0.27340317	-0.27487206	-0.2776289	-0.028532028	0.081925154	0.13555908	0.19051814	0.028532267	0.31699228	0.05345106	0.13767695	-0.27016068	-0.44752836	0.42247772	0.03040123	-0.30363512	-0.5186217	-0.12730503	-0.2545681	0.17222404	-0.084718704
"1552516_a_at"	-0.23062515	-0.17602491	0.29459095	0.10674143	-0.065663815	0.33159876	-0.46787643	-0.50187445	0.03286457	0.29161596	-0.001333714	0.129735	-0.44582748	-0.45607996	-0.67333937	0.12668085	0.001333714	0.06723595	-0.5950885	0.040337563	-0.22451448	0.3289976	-0.21159124	0.06058407
"1552518_s_at"	0.26323175	0.17746258	-0.04350114	0.4159317	0.18020368	0.15818882	-0.18854761	-0.007495642	-0.5080948	-0.5115695	-8.94E-04	-0.7488313	-0.37134624	-0.6511061	0.83490753	0.35835505	8.94E-04	-0.3941331	0.08595443	0.21159172	0.27270794	0.26446915	-0.37884808	-0.18524384
"1552519_at"	-0.6377363	0.72031164	-0.6345701	2.2716074	-0.71305275	-0.61906767	-0.49281073	-0.35628748	0.27373505	-0.5131984	-0.22380877	4.1542287	-0.62539434	0.27569914	1.0228534	0.9478283	-0.11947012	3.5493512	-0.6143365	5.282477	2.624002	-0.1514411	0.84911346	0.11947012
"1552520_at"	-0.1176517	-0.11064339	-0.06400561	0.091103554	-0.12328601	-0.18643975	0.21472597	0.05208087	0.080020666	0.008321285	-0.027811766	0.24159908	-0.032897472	-0.05265808	0.2019546	0.21983194	0.11876583	-0.008321285	-0.13216567	0.011337519	-0.17899275	-0.11619449	0.18678236	0.058465242
"1552521_a_at"	-0.18407273	-0.08264065	0.09716582	-0.23730588	-0.22661066	0.00545907	0.100156546	0.009154081	0.13961434	-0.11932707	0.089432	0.13070655	-0.06666565	-0.1824212	0.16330886	-0.08665991	0.07705665	-0.19526601	-0.03412223	0.36103392	0.04469037	0.39170885	-0.00545907	-0.18258095
"1552522_at"	-0.009661198	-0.09469223	0.14694762	0.15220904	-0.30488682	-0.080368996	0.06922197	-0.095403194	-0.041745663	0.009661198	0.39378905	0.16822672	-0.034358025	-0.012533665	0.015845776	0.037100315	-0.059094667	0.42052078	-0.16185713	-0.029311419	-0.24348807	0.20028877	0.30685997	0.12798333
"1552523_a_at"	0.004561663	-0.068776846	-0.2357049	0.06844163	0.07058549	-0.049060106	-0.07025528	-0.19282866	0.060987234	0.04412198	0.07691479	-0.31614566	0.103850365	-0.048178196	-0.14663792	-0.020951986	0.48034048	-0.004561901	-0.12452221	-0.28302908	0.11360073	0.4471364	0.43023777	0.43301892
"1552524_at"	-0.37926102	-0.26274586	-0.20156765	-0.186028	-0.4168644	-0.29086018	0.12195778	0.2549734	0.3616519	0.3025036	0.11287212	0.20830822	0.12947178	0.5204716	-0.46938753	-0.25741768	0.031248093	0.020170212	-0.11277723	-0.6085415	-0.24688244	0.009135723	0.63369083	-0.009135723
"1552526_at"	-0.16585684	-0.109158754	0.15850163	0.311018	0.079595566	-0.37560797	0.520381	0.2649269	-0.029738426	0.41905403	-0.10758066	0.31353664	0.05634737	0.51311874	-0.3007133	-0.5561867	-0.3522148	-0.38634396	-0.05905676	-0.1955154	-0.45450568	0.029738426	0.35409927	0.42990828
"1552528_at"	-0.1949358	-0.053627968	0.1648283	0.5034518	-0.1575675	-0.033934116	0.065636635	0.12320614	0.012320519	-0.1116066	0.13820124	0.34362364	0.092160225	0.038537025	-0.24064493	-0.012320995	0.56450033	-0.15717173	0.10464096	-0.23408651	-0.0774107	-0.029772758	0.5044284	-0.09434128
"1552531_a_at"	0.01411581	-0.085437775	-0.073596	-0.08680415	-0.47894573	-0.31131124	0.12082434	0.21049523	0.47310352	0.33191252	-0.032767773	-0.22497082	0.45694256	0.46354485	-0.48542643	-0.024494648	0.10240412	0.17284012	0.011514902	-0.6283846	-0.15082121	0.26417518	-0.011515141	0.11156869
"1552532_a_at"	-0.016128063	-0.12981868	-0.3057921	0.08861685	-0.016948223	0.10229182	-0.03367901	-0.114851	0.014817476	0.13242245	0.19634962	0.03048873	0.01987362	0.29892063	-0.04569578	-0.17012835	0.06706715	-0.03262067	0.012046337	0.003967047	0.29266334	-0.16593647	-0.003966808	-0.09541154
"1552535_at"	-0.2265935	-0.35528278	0.24704552	-0.04829073	-0.26225185	-0.43981457	0.14203501	0.0960803	-0.07319975	0.12477541	-0.089037895	0.091089725	0.12333202	0.04829073	-0.23171759	-0.4434166	0.1044693	0.17726135	-0.108608246	-0.24754953	-0.35927773	0.1519413	0.7299857	0.2879882
"1552536_at"	0.21455812	-0.3004012	-0.13850069	0.32042694	0.034059525	0.017966747	0.09075451	0.6833997	-0.53384876	-0.005417347	-0.17195082	-0.011258125	-0.16321278	-0.022863865	0.238976	0.0092206	0.3893628	0.25824165	-0.38131332	-0.13408089	-0.54151344	0.08593607	-0.024294853	0.005417347
"1552538_a_at"	-0.2084446	0.07646823	-0.053319693	0.29966545	0.45577717	0.6479635	0.11933541	-0.045675755	-0.15676546	-0.027848244	-0.005988836	-0.25574517	-0.2255578	-0.1738565	0.04451728	-0.18008518	0.025315046	0.09374285	-0.15134907	0.2806139	-0.32270432	0.32890654	0.12374067	0.005988598
"1552540_s_at"	-0.35060406	0.02092266	0.10298681	0.6149211	-0.09422779	0.025515556	-0.08088446	-0.2568264	-0.031484127	-0.19974422	-0.00976944	0.00976944	-0.11608362	-0.13021135	-0.14629793	0.26405668	0.6797347	0.2268076	0.013110638	-0.05066061	0.17680883	-0.25386715	0.46525192	0.36808586
"1552541_at"	0.36775064	-0.37429857	-0.04633856	0.33186913	-0.005067825	-0.5638571	0.5498047	-0.06364155	0.36668777	0.69101334	0.026733398	0.062072754	0.002615929	-0.002615452	-0.73310184	-0.36817694	0.17958784	-0.19494677	-0.19715977	-0.56692314	-0.35459852	0.212852	0.44802904	0.19119406
"1552542_s_at"	1.8192105	-0.01440382	0.95522404	0.01440382	0.5847359	0.5020528	0.5482125	0.27083874	1.2316031	1.3927469	0.27510738	-0.15157223	-0.11589432	-0.2577467	-0.16341162	0.32340384	-0.35207605	-0.84355354	0.27830887	-0.17301464	-0.07101059	-0.7048669	-0.34272575	-0.034450054
"1552543_a_at"	-0.2951007	0.2334261	0.31025648	-0.07757974	-0.007298708	-0.19896793	0.17607331	-0.08296037	0.2430706	0.16339374	-0.21420217	-7.22E-04	-0.002740145	0.40101528	-0.31102037	-0.32044697	-0.092220545	0.46131802	0.57229376	7.22E-04	-0.17086649	1.1657033	0.5990267	0.1849916
"1552544_at"	-0.23970628	-0.4826448	0.12712121	-0.044060946	-0.11770105	-0.33385348	0.24276185	0.044060946	0.22404695	0.1920662	0.5581014	-0.05938363	0.3591869	0.5223882	-0.10730481	-0.37055135	0.14356089	-0.15041566	0.121701	-0.45814872	-0.45695853	-0.30105162	0.4104507	0.48820615
"1552546_a_at"	0.30259347	-0.05525112	-0.089850664	-0.010216951	-0.20666003	-0.2141285	0.0413754	-0.29292846	-0.06648421	-0.0317688	0.20148611	0.2889068	0.16902852	-0.034691095	0.010216951	0.055821657	0.6018841	0.049283028	0.020983458	-0.21745157	-0.31769204	0.1307013	0.13862729	-0.015380383
"1552548_at"	-0.16643357	-0.28989553	0.2547331	-0.006250382	-0.22549391	-0.019505978	0.47939157	0.3581004	-0.014209032	0.024770975	0.08112931	0.49864578	0.079264164	0.5121722	-0.099752426	-0.33161306	-0.16800714	0.28963542	-0.21276665	-0.31240034	-0.060292006	0.53474617	0.6795008	0.006250382
"1552549_a_at"	-0.21980858	-0.58929014	0.021265507	0.06702471	-0.43065405	-0.5103164	0.31686163	0.042192936	0.2742815	0.32093954	0.1849637	0.31176424	-0.10947561	-0.021265507	-0.5481558	-0.71260166	-0.1030817	0.14350367	-0.35952425	-0.8240466	-0.42782784	0.02808094	0.5957794	0.054966927
"1552552_s_at"	0.4579165	-0.01328516	0.023071766	0.1938827	-0.016230345	-0.07744908	0.1520617	0.104398966	0.8588085	0.555151	0.10442352	-0.23350811	-0.035412073	0.33280206	0.001536846	-0.27576494	-0.26838446	-0.32992363	0.14118862	-0.081929445	-0.06967473	0.40768075	-0.10870242	-0.001536846
"1552553_a_at"	0.10410261	-0.09002972	0.30679655	0.51061344	-0.66053724	0.5843587	0.65948486	1.480689	0.09002972	2.4174871	-0.20935059	-0.23057699	-0.6895132	0.5116682	-0.54086924	0.0917449	-0.83858633	-1.4549317	-0.57704544	-0.6700444	0.49634075	-1.016489	-0.35092163	0.29643726
"1552554_a_at"	-0.26328897	-0.22715735	0.5040083	0.049353123	-0.32919312	0.40016222	0.3634858	-0.047293663	0.06354332	0.8639631	0.002266169	0.10313654	-0.06763911	-0.002266169	-0.43098974	-0.2479229	-0.16481972	-0.48649287	-0.35491943	-0.34746194	0.36488056	0.003266096	0.28211498	0.37870002
"1552555_at"	-0.24914122	-0.05370903	0.08252287	0.5641775	-0.20243311	-0.2920003	-0.005215168	0.07651901	0.20194149	0.26589394	0.343122	0.37307215	-0.050122738	0.005214691	-0.4817214	0.04201317	-0.20634604	-0.8062997	-0.4067855	-0.2170124	-0.12192249	0.22188663	0.39384794	0.30661726
"1552557_a_at"	-0.44971728	0.003079414	-0.5420406	-0.36593962	0.3814857	-4.92E-04	-0.06264973	-0.10692215	-0.021613598	-0.20102096	-0.16903782	0.109651804	0.33108115	-0.10021758	0.19044447	0.91995955	0.15367603	0.09181595	-0.15291667	0.42932487	4.92E-04	0.5519533	-0.3852291	0.9940853
"1552558_a_at"	-0.33380985	-0.18800116	0.53709316	0.24165726	-0.28321266	-0.3735528	0.08733511	-0.047279358	0.031285286	0.4461832	0.40988636	0.33008718	0.075321674	-0.031285286	-0.4573784	-0.08368683	0.358922	0.38479948	-0.38154173	-0.4585352	-0.29401064	0.088881016	0.6539278	-0.17749357
"1552559_a_at"	-0.170887	-0.36560225	0.25952673	0.2074132	-0.2818346	-0.46613526	0.075202465	-0.103262424	0.07124233	0.29775	0.14392567	0.19004154	0.019521713	0.047548294	-0.3206408	-0.32362604	-0.019521713	0.52187824	-0.31533813	-0.3922596	-0.6062114	0.08718443	0.80238056	-0.08295536
"1552562_at"	-0.19294643	0.4498744	-0.17321587	-0.1368308	0.15558147	0.025460243	-0.13286638	-0.26845932	-0.21702814	-0.029149055	-0.16381359	-0.2061081	0.14522457	-0.22622156	0.18084002	0.33036518	0.7820287	0.26592445	-0.025460243	-0.033281326	0.28372145	0.2630763	0.25539732	0.3499775
"1552563_a_at"	0.7865286	-0.13763332	0.22620869	0.07029343	-0.01051569	-0.09641361	-0.083623886	-0.05262232	0.09699345	-0.03253317	0.24576712	0.6318431	-0.31890082	0.001946926	-0.26480246	-0.001946926	0.024566174	0.055042267	0.005643845	-0.059564114	-0.20671654	0.11767101	0.027348518	-0.09856653
"1552564_at"	0.15481329	-0.082988024	-0.06889582	0.14432025	0.27096605	-0.006504774	-0.18773627	-0.052746773	-0.32971644	-0.2636342	0.006504774	0.5017996	-0.18512678	-0.21193719	0.29082894	0.17057967	0.34947133	-0.03905487	0.109481096	0.12494707	0.23152423	0.9129591	-0.08983207	-0.16388774
"1552566_at"	-0.2773559	-0.3093784	0.030536652	-0.19094181	0.10348225	4.81E-04	-0.04975176	-0.012043476	-0.17186356	0.15129995	0.16787457	-4.81E-04	-0.08526611	0.19005728	-0.1722095	0.77974606	0.3557222	0.17347574	-0.24690938	-0.27135468	0.48561144	0.69856405	0.7215705	-0.1600194
"1552568_at"	-0.3062215	-0.45735335	0.20072246	-0.064828396	-0.22935677	-0.51609707	0.26150537	0.048551798	0.16336894	0.20455575	-0.002876997	-0.40183425	0.07229829	0.2696874	-0.61155725	-0.15612268	0.23621535	0.059485197	-0.3026333	-0.7201302	-0.658901	0.048268557	0.58559585	0.002876997
"1552569_a_at"	-0.2677052	-0.12452698	-0.16589642	0.23341227	-0.1388874	-0.012797356	0.29011583	-0.11603975	-9.63E-04	0.21863365	0.24710178	0.13134956	0.1499114	9.63E-04	-0.38974047	-0.42044473	0.20882654	0.40117264	-0.11866808	-0.33898377	-0.20691729	0.18436146	0.16126108	0.09409428
"1552570_at"	0.02374196	-0.049446106	-0.009886742	0.03515649	-0.18156338	-0.2253058	-0.04747367	-0.019842386	0.02374196	0.015829563	0.22812533	0.009886742	0.16990471	0.11001229	-0.1554873	-0.28292537	0.3959272	-0.03650999	-0.2094891	-0.33875442	-0.09717131	0.6922972	0.6167371	0.048187017
"1552572_a_at"	-0.08803797	0.23361373	-0.21097755	0.14557123	-0.10316801	0.053183556	-0.063462734	-0.17213416	-0.18327522	-0.30926657	-0.005207062	0.038646698	0.018358707	-0.07779431	-0.009570599	0.20811749	0.2274139	0.005207062	0.11631322	-0.005842686	0.06910181	0.17972326	-0.16394424	0.11899996
"1552573_s_at"	0.21903896	0.110150576	0.023503304	0.6291249	-0.15658545	-0.1128149	-0.08961344	-0.23632121	-0.16468787	-0.18503666	-0.1582489	0.05270934	0.10899353	-0.024216413	-0.08660674	0.33789444	0.07253075	0.69200015	-0.118443966	-0.023503304	0.5281012	0.1708386	0.22183728	-0.023503304
"1552575_a_at"	-0.43341422	0.21508121	-0.087034464	-0.08804846	-0.33072042	0.051411152	-0.17296934	-0.40911174	-0.10481119	-0.18668175	-0.4706595	0.29152393	-0.31453347	0.12401533	0.38326502	0.119030476	0.38362265	1.0233345	-0.9065871	1.7332582	0.09288883	0.12237215	-0.05141139	0.5154886
"1552576_at"	0.09619284	-0.23780632	0.091259	0.20936108	-0.015795708	-0.03451681	0.17535305	0.1273694	-0.1554339	0.020842552	-0.10792589	-0.31543708	0.16446257	0.08771181	-0.23963761	-0.38907194	-0.03231287	-0.198179	0.0989275	-0.43143678	-0.306602	0.015795708	0.27333355	0.33215237
"1552578_a_at"	0.031582832	-0.14605427	-0.16062737	0.1943419	-0.045247555	-0.1927886	-0.03517461	0.001751185	0.0680275	0.055121183	0.048671722	-5.33E-04	0.010424614	0.034994602	-0.24394536	-0.089533806	-0.28976607	6.07E-04	5.33E-04	-0.060840607	0.20213032	-0.2807865	0.17337084	-0.060840607
"1552579_a_at"	-0.32546353	-0.19359446	0.11983514	-0.24183488	-0.4476862	0.019408464	0.59815645	0.37907934	0.13477468	0.5425782	-0.3503642	-0.15087843	0.33878708	0.082580805	-0.10521364	-0.019408226	0.19299984	0.38240242	-0.34854054	-0.26260638	-0.7127614	0.13304996	-0.064165115	0.5768504
"1552580_at"	-0.11569643	-0.08137393	0.26904154	-0.10297179	0.067674875	-0.0512321	-0.04874611	-0.08047533	0.18662024	0.41370893	0.2652421	0.3060243	0.28318143	0.36357856	-0.16982698	0.09040332	-0.08232808	0.10521531	-0.03403592	0.013580084	-0.07987118	0.41658425	-0.09993625	-0.013580084
"1552582_at"	0.10025215	-0.0483191	0.10048962	-0.16817784	-0.17493153	0.23041248	-0.12693334	0.059225798	-0.08300352	0.14666915	0.109133005	0.26609778	-0.006909609	0.07847953	0.03982234	0.006909609	-0.030314922	-0.1417377	0.100706816	-0.11579728	-0.30392075	-0.054506063	0.06618643	-0.23421645
"1552583_s_at"	-0.44961405	-0.3619008	0.21827817	0.096440315	-0.17392755	-0.056772232	0.3175869	0.056492805	0.052037	0.3175869	-0.16587949	-0.20506024	-0.06721306	0.119962215	0.007523537	-0.028612137	-0.14967585	0.22492194	-0.007523537	-0.23886943	0.16153765	-0.13888097	0.1090796	0.4219103
"1552584_at"	0.6621709	0.13057518	0.6408839	0.38206816	0.5393305	0.98857546	0.335752	0.58382654	0.54011583	0.5144987	0.5492282	-0.25206375	-0.13057518	0.3789754	-0.5536051	-0.70081854	-0.13161325	-1.3569779	-0.5037966	-1.3596644	-0.9228587	-1.1952939	-0.96626425	-0.6969085
"1552585_s_at"	-0.23065162	-0.20184541	0.011608362	-0.0629549	-0.33397055	0.061211586	0.20031166	0.1408987	-0.040301085	0.022486925	-0.10617995	-0.033051252	0.027172089	0.03288746	-0.17903662	0.019975662	-0.18635559	0.004363537	-0.18792844	-0.004363537	-0.0257833	0.30160928	0.16989446	0.028247356
"1552586_at"	-0.06305504	-0.16656303	-0.119333744	-0.48860884	-0.32233572	-0.4171157	0.16124678	0.06305504	0.49251127	0.2678938	0.19867373	0.31251526	0.27258587	0.07576704	-0.38834262	-0.24271965	0.38047075	-0.121536255	-0.29174542	-0.19009113	-0.55377245	0.23692179	0.8478317	0.10560608
"1552587_at"	-0.1185267	-0.047161818	-0.15660572	0.2194314	0.04226494	-0.013557434	0.022405148	0.10919237	0.07928252	-0.01121068	0.09776068	-0.010023594	-0.08608532	0.08086324	-0.04338312	-0.14473963	0.010023594	0.49953508	0.173872	-0.19366407	-0.07640147	-0.09546471	0.20672464	0.14429665
"1552588_a_at"	-0.26694775	-0.19267845	-0.09319687	-0.039765835	-0.17656994	-0.2871747	0.16316175	0.37024784	0.32332373	0.11637974	0.08604956	0.091818094	0.30117393	-0.024097204	-0.14355874	-0.2036395	0.039940357	0.024096966	-0.19861174	-0.19810629	0.025954247	-0.087118864	0.257349	0.19412923
"1552590_a_at"	-0.01879692	-0.046514034	0.079609394	-0.002138376	7.90E-04	-0.12237406	-0.03750062	0.05936718	0.044816494	0.41624928	-0.05407667	0.27475858	-0.11117029	0.052862644	-0.014688492	-0.21659017	0.16011357	-7.90E-04	0.038237095	-0.18425632	-0.29182053	0.38604188	0.16639185	0.02366352
"1552592_at"	-0.04496622	0.03363204	0.11918306	0.29250407	-0.007063389	0.004539728	-0.002185583	-0.027773857	0.1151011	-0.038885593	0.042224646	0.13028336	0.03716588	4.05E-04	-0.12766504	-0.38248277	0.043020725	-0.21418786	-0.009355545	-0.019625187	-4.05E-04	0.07322335	0.28481507	-0.06542683
"1552594_at"	0.006896019	-0.06691742	0.4325533	0.23273993	-0.2450738	-0.23213291	0.035796642	0.01730442	0.22675896	-0.046334743	0.2871456	0.18113899	-0.030427456	-0.006083965	-0.49144697	-0.10496092	-0.051573277	0.42427588	-0.022099495	-0.46210337	0.006083965	0.6979723	0.16943741	-0.08561516
"1552596_at"	0.053211212	-0.3615451	0.2749772	0.15179777	-0.22915983	0.023756504	0.17799997	0.010696411	0.22421026	-0.12135029	0.39051342	-0.13145018	-0.09145403	0.03848028	-0.38827085	-0.4021206	-0.010696411	0.34174252	-0.17511415	-0.633121	-0.63083744	0.073735714	0.44680405	-0.030166626
"1552598_at"	-0.19018984	-0.17205024	-0.008342266	-0.09057045	-0.37931657	-0.32451606	0.5257549	0.044739246	0.39017725	0.04407358	0.12309599	-0.07030487	0.15479279	0.20505905	-0.34046865	-0.08527279	-0.26606727	0.25206232	-0.21953464	0.008342266	-0.6154597	0.2308402	0.53502655	0.33086014
"1552599_at"	-0.19437265	-0.015291214	-0.17582655	0.36292887	-0.15641904	-0.15723157	0.30368257	0.17334652	0.050189257	0.59349537	-0.18635917	0.12829709	0.23919511	0.21057439	-0.32043839	-0.1724472	-0.16555619	0.038694143	-0.050831318	-0.20017934	0.015291214	-0.25067973	0.5382292	0.46261144
"1552602_at"	-0.10922003	-0.39143944	0.4643879	0.23593855	-0.0976758	-0.19546938	0.16376019	-0.057311535	0.26779842	-0.0774889	0.46648264	0.46192074	0.11522865	-0.027003288	-0.5105214	-0.1651597	0.6150217	0.1643014	-0.16944218	-0.5547404	-0.09069681	0.8167095	0.99503803	0.027003288
"1552604_at"	-0.16191244	-0.033704042	0.053097248	0.07900357	-0.36661553	-0.003148556	-0.14764428	-0.17441273	0.09387016	-0.1902926	0.17004108	0.8044791	-0.15037417	-0.019703627	-0.13206315	-0.12135601	0.7398119	0.5131631	0.02287054	-0.009721518	0.003148556	0.8865833	0.10222626	0.07980585
"1552605_s_at"	-0.3315785	-0.22367406	0.30971742	0.055711985	-0.17110467	-0.29156733	0.34376502	0.10202098	0.14452457	-3.29E-04	3.29E-04	-0.084359646	0.024688005	0.27399516	-0.10080743	-0.27511072	0.050000906	0.20097399	-0.3036847	-0.31140494	-0.4217806	0.2710204	0.56189513	-0.07032299
"1552607_at"	0.05334139	0.17591166	-0.3430755	-0.066352844	-0.57313204	-0.13155866	-0.052245855	0.08229017	-0.11077738	0.105404854	-0.31828284	-0.033323288	-0.13543963	0.07752371	0.39913583	0.35423446	0.2487557	0.36976457	-0.3335147	0.033323288	-0.11537576	0.34724307	0.5660031	-0.09928703
"1552608_at"	-0.091489315	0.048051834	0.08269167	0.04338789	-0.06917453	-0.23229313	0.36421824	0.014166594	0.041221857	0.23775959	-0.07287717	-0.046137094	0.38616467	0.446733	-0.065918446	-0.033339024	0.13462543	-0.07082486	-0.014166594	-0.14187002	-0.16566968	0.035523415	0.23519373	-0.13450146
"1552609_s_at"	-0.030879498	0.004691601	0.090553045	-0.15910316	0.040151358	-0.22725892	0.23079324	0.09578824	-0.02063036	0.21830034	-0.025518656	-0.011680365	0.16601443	0.2122693	-0.22274947	-0.13111997	-0.04475546	0.066879034	-0.004691601	-0.09701872	0.040884018	-0.07552409	0.28636003	0.017022848
"1552610_a_at"	0.25296688	0.0777998	-0.028870583	-1.1091614	0.5371275	0.27611542	-0.26152992	-1.010869	-0.036236763	-0.24101067	-0.06453228	0.026763916	-0.09539795	-0.8107109	0.023682594	0.41301632	0.08820057	0.1900568	0.30229187	0.42324734	0.19786358	-0.023682594	-0.9369774	-0.5825844
"1552611_a_at"	0.6524458	0.03518486	0.2338047	0.3700657	-0.27017784	-0.2734251	0.04397583	0.6693182	-1.4087276	-0.19733715	0.10777569	0.14136314	-0.68165016	-0.79733276	-0.26887512	-0.03518486	0.2794056	0.25810623	0.25240993	0.75232506	-0.13729572	-0.22926998	-0.7860842	-0.9967766
"1552612_at"	1.0913053	0.09198427	0.88877153	-0.85563564	0.8924899	0.745214	0.677053	-0.31073236	0.59896994	0.5383544	1.0776248	-0.029428482	-0.021586895	-0.7040734	-0.592844	0.021586895	-0.08011198	-0.25142384	0.18319273	-0.1633935	0.25365257	-0.6590986	-0.88992596	-0.1020627
"1552613_s_at"	1.3393178	0.22561836	0.37409163	-1.1586237	1.0809274	0.78862715	0.8714652	-0.13149309	0.51989794	0.7520256	0.5231204	-0.7128048	-0.006468773	-0.38565063	-0.39500237	-0.01451683	-0.56040525	-0.79982376	0.21004677	0.04100752	-0.09858656	-1.5068669	-1.6118436	0.006468773
"1552615_at"	0.011348248	-0.026062489	-0.18879223	0.44533205	0.07716179	-0.21396351	0.050723076	-0.20093536	-0.17962027	-0.11794758	-0.011348248	1.1226778	-0.09484005	-0.15020609	0.10003281	0.1257205	-0.18502903	0.71921015	-0.17461252	0.81369877	0.62572575	-0.43492842	0.21919727	0.2959566
"1552616_a_at"	-0.10647631	0.44360018	0.04001808	1.1864429	-0.2612276	0.118451595	-0.50455976	-0.38488674	-0.46311307	-0.25191402	-0.094162464	2.71063	-0.2781644	-0.5527046	-0.04001808	0.12159586	-0.06915283	1.0282488	-0.7047937	1.8432684	1.2680669	0.47071123	0.21381378	0.07012844
"1552617_a_at"	0.29483318	0.30024242	-0.05961609	-0.6332011	0.27550983	0.45987797	0.027825832	0.07709885	0.18129253	0.29819012	-0.22281313	-0.5888076	-0.16732645	-0.0731473	-0.19704437	0.24312305	-0.2008214	-0.291389	0.117295265	0.25654697	0.1690607	-0.49355316	-0.89105606	-0.027825832
"1552618_at"	-0.07274151	0.065463066	0.10649204	-0.38961124	0.2887659	0.4268775	0.5235567	0.5694504	-0.33932972	0.7666292	0.275877	0.002710819	-0.061027527	0.026645184	-0.26580715	-0.15552235	-0.002710342	-0.15845633	-0.35607386	-0.6413288	0.40307045	-0.36937714	-0.103755	0.15631104
"1552619_a_at"	0.7905812	1.022409	0.4899621	-1.139133	-0.11168432	0.59998655	0.8089032	-0.23663473	-0.5341058	1.0096693	0.32386637	-1.2104211	-0.22328234	-0.17175817	0.20877838	-1.0745711	-2.0040936	-1.6150293	1.8228493	0.11168432	0.2060132	-0.9026184	-1.9012992	0.18574286
"1552620_at"	-0.51509714	-0.7425256	0.24576902	0.41529322	-0.65449524	-0.48828506	0.30963945	0.004650593	0.22940588	0.2515874	0.10752201	0.3570056	-0.10460234	0.12342596	-0.6614213	-0.66827965	0.26758337	-0.004650593	-0.54644585	-0.8511014	-0.5996947	0.3700428	0.72803307	-0.11227417
"1552621_at"	0.47532654	-0.046276093	0.17948914	-0.095383644	0.040654182	0.31634235	0.06213188	0.14569378	-0.8727026	-0.34512043	0.18327332	-0.04235363	0.090836525	-0.51431227	0.004236221	-0.09107971	-0.004236221	0.08532047	-0.50059223	-0.11104202	0.46125793	-0.200243	-1.0881996	0.15126514
"1552622_s_at"	0.53237677	-0.21333313	0.4028268	-0.3693428	0.2470088	0.3118291	-0.04458809	0.07216883	-0.6630721	-0.69553804	0.20160103	0.1126461	0.22186899	-0.6764927	-0.05681324	0.014809608	0.0937562	0.104112625	-0.41928387	-0.021838665	0.40327215	-0.014809608	-1.0393472	-0.06360102
"1552623_at"	1.9161916	0.08520985	-0.060046196	0.9291787	0.35053396	-0.2286911	0.017675877	0.5559039	0.8748741	0.85107374	0.58490944	-0.7968826	-0.017577648	0.2458129	-0.75040746	-0.9191289	-0.23438072	0.017577648	0.68021536	-0.919467	-0.578907	-0.4020505	-0.28329802	-0.7994957
"1552625_a_at"	0.876914	0.41084433	0.19096899	-0.98730946	-0.20060539	0.21364594	-0.046184063	-0.39012527	0.30694103	-0.002257824	-0.17799377	0.002258301	0.5420513	0.26064634	0.25991583	-0.13210773	-0.28528404	-0.2768283	0.39649677	0.01294899	0.328928	-1.1006536	-1.4914913	-0.06932402
"1552626_a_at"	0.43902397	-0.80197763	0.14873838	-0.4070959	1.6028175	1.184845	1.3856335	1.3183417	0.34888697	0.504673	0.8934164	-0.72868013	-0.27622986	0.24389553	0.2318201	-0.10468149	-0.4289422	-0.9015341	-0.014741421	-1.0406666	-0.92149734	3.29E-04	-3.29E-04	-0.09666538
"1552627_a_at"	0.39559984	0.39991808	-0.034397125	-0.9191518	0.243711	0.3766141	-0.4353857	-0.67189646	0.003322125	-0.6881571	-0.68284893	-0.45930672	-0.003322125	-0.5158682	-0.053902626	0.7033634	-0.8684263	0.5636201	0.016501904	1.316493	0.9955039	0.03211832	-0.43682146	0.2205615
"1552628_a_at"	0.118058205	0.011016846	-5.09E-04	-0.18303394	0.10981941	0.13043785	-0.062719345	0.25768661	5.53E-04	0.22318554	-0.2634554	-0.2289896	-0.124115944	5.09E-04	-0.048942566	0.12620544	0.14104652	-0.30155945	-0.1966343	0.20662117	-0.100167274	0.001396179	-0.34734726	-0.05887699
"1552629_a_at"	-0.22364831	0.22146153	-5.29E-04	0.01990366	-0.15699673	-0.12309337	0.25673866	0.08041024	-0.006026506	0.26225996	-0.03132558	-0.47787166	0.12551022	0.027446747	-0.12587094	-0.12261391	0.1275177	0.22359538	5.28E-04	-0.066221714	-0.30350947	0.1189785	0.89250326	-0.071109295
"1552630_a_at"	0.04182005	-0.011798859	0.79963636	0.6291504	0.011798859	0.06828117	-0.080461025	0.16749573	0.02157259	-0.14307117	0.4089384	0.16198492	-0.37369537	0.041551113	-0.24630213	-0.09014225	0.41268063	-0.08572531	0.43086052	-0.12215805	-0.39572906	-0.097658634	-0.13945913	-0.21357203
"1552631_a_at"	-5.08E-04	5.08E-04	0.018015385	0.09983683	-0.06759596	-0.005627155	-0.5304985	0.14435244	-0.5055647	-0.41983318	0.59004354	0.72903776	-0.06449604	-0.27208138	0.12098837	-0.08719587	0.49699974	0.49199677	0.24701214	-0.1306119	0.17830133	0.84101915	-0.06145382	-0.5112715
"1552632_a_at"	0.3740859	-0.30265856	-0.01804781	-0.31511164	0.5696273	-0.08551359	0.30139256	0.01804781	0.18632936	0.20609999	-0.089190006	0.07724619	0.05256033	-0.17144871	-0.2591071	0.28193903	0.07728672	-0.17027712	-0.1420846	-0.3290391	0.46882582	-0.09099722	-0.117768764	0.63307047
"1552633_at"	0.82787323	0.021191597	-0.30272532	-0.2851386	0.18274403	-0.1528511	-0.021191597	0.16261768	0.11985254	0.3402567	0.052919388	0.16062021	0.0638423	0.11333561	-0.18427372	-0.112524986	0.24327612	0.22028923	-0.1614809	-0.05337572	-0.43750763	-0.42110538	-0.24532509	-0.094027996
"1552634_a_at"	1.7250404	0.208251	0.66026115	0.47993517	0.73269224	0.17690086	-0.024624348	0.099722385	0.16331768	0.25818205	0.6794615	-0.48917675	0.024624348	0.16020155	-0.17571735	-0.30474567	-0.14960098	-0.19604921	-0.48409224	-0.51625586	-0.2538066	-0.03296137	-0.23471498	-0.47252178
"1552637_at"	-0.44101453	-0.46054006	-0.079426765	0.26458645	-0.15455627	-0.13796568	0.080690145	0.008441448	0.04004264	0.06747174	0.099519014	0.011378765	-0.08454871	0.060245752	-0.5005491	-0.24773097	0.2433567	-0.003914118	0.004099369	0.003914356	-0.43763876	-0.10463452	0.36933374	-0.006531715
"1552639_at"	-0.12138891	-0.102443695	0.35525322	0.07831383	-0.22148228	-0.17322159	0.5249076	0.30429602	0.4259348	0.7674451	0.563097	0.032168865	0.31147623	0.2731223	-0.75297594	-0.7443528	-0.12887144	-0.032168865	0.14843321	-0.8834448	-0.5217118	-0.30293512	0.10056734	-0.28028536
"1552641_s_at"	0.18520927	0.18209505	-0.1840806	0.19149971	-0.4830041	-0.33662844	-0.55378675	0.10285807	-0.26109934	0.34058905	0.36780834	0.16077662	-0.09622383	0.159019	0.0157547	0.023449898	-0.018619537	-0.16087389	0.09002018	-0.015754223	0.11635876	-0.077857494	-0.23509407	-0.14240456
"1552643_at"	0.06410885	0.40474606	-0.16672659	-0.07299757	-0.1503439	0.04883766	-0.20370388	-0.1920147	0.10240555	-0.040895462	0.04089594	-0.19337559	0.24214745	0.23261118	-0.09465885	0.2684059	-0.18493223	-0.047973633	0.34258795	0.54364634	0.32404137	0.17929554	-0.122737885	-0.14086533
"1552644_a_at"	1.1359129	0.45887804	0.6447282	-0.5136342	0.4421649	0.4986844	-0.014901161	-0.18613482	-0.10720682	-0.0204072	0.81258154	0.3506465	-0.20060587	-0.2274847	0.087831974	-0.020211697	-0.009509563	0.42487383	0.4839368	0.46807766	0.009509563	-0.15670729	-0.15377855	-0.7412839
"1552646_at"	-0.5889201	-0.20112896	0.009137154	0.23394823	-0.38892365	-0.1320529	0.028807163	-0.305789	0.09959984	-0.063382626	-0.29753113	0.17838812	-0.058727264	-0.009137154	0.037220955	-0.15649319	0.3983469	0.6912346	-0.17082691	-0.2933812	0.11461115	0.48266172	0.566051	0.43319654
"1552648_a_at"	0.844399	0.48576975	0.5272918	0.006103516	0.37632847	0.6615944	-0.22868252	0.15786791	-0.22235155	0.3146758	0.18698502	-0.047240257	-0.3555007	-0.27907372	0.43579626	0.057329178	-0.5403042	-0.83932114	0.32738495	-0.006103516	-0.055666447	-0.56567	-0.38283014	-0.31995392
"1552649_a_at"	0.12767982	0.025588036	0.10189104	-0.16428137	0.12818813	-0.08932781	0.31522608	-0.031938553	0.04474306	0.5817127	0.061733246	0.6044421	-0.02533102	-0.22593975	-0.03683853	0.20142221	0.0427742	-0.39730978	-0.14761972	-0.31783772	-0.18150425	0.02533102	-0.10009289	-0.23034286
"1552651_a_at"	-0.001338482	-0.24015713	0.25044203	-0.001338482	0.027106285	0.0449872	0.22592592	0.15607738	0.013214111	-0.107666016	0.27880144	-0.002723694	0.10613203	-0.04631567	-0.25042248	-0.2572031	-0.06873512	-0.018500328	0.001338482	-0.20651531	-0.2582016	0.2169962	0.7505255	0.0782671
"1552652_at"	0.035604954	-0.021454334	0.037620068	0.21154976	0.1734314	0.002130508	0.19209671	0.04494047	-0.013977051	-0.1601491	-0.06576109	-0.12437391	-0.033791542	0.013681889	-0.1867814	0.098780155	-0.2481637	-0.21994352	-0.030488014	-0.002130508	0.30056334	0.19845152	-0.13944387	0.009428501
"1552656_s_at"	0.74107504	0.15312338	0.1501894	-0.56600475	-0.082247734	0.18847418	0.23039722	-0.14903784	-0.43916988	0.001344681	0.032041073	0.2726245	-0.0920167	-0.2451973	-0.3420601	-0.01159811	-0.11103153	0.33066034	-0.5382509	0.23516703	-0.001344681	0.42939663	-0.032613754	0.18698883
"1552657_a_at"	-0.17605591	-0.18573666	-0.12860394	0.2506504	-0.37825203	-0.4138975	-0.021825314	0.022284985	-0.034659863	0.021825314	0.3353567	0.52310944	0.032632828	0.32569695	-0.43786263	-0.25735712	0.67494774	0.36037302	0.029132366	-0.57588005	-0.4722557	0.5064082	0.676178	-0.055349827
"1552658_a_at"	-0.14701676	0.021443605	-0.2668891	0.27481532	0.053647995	0.16665053	-0.43269587	-0.19940782	-0.23240995	-0.17107105	0.084760666	0.4957142	-0.34723115	-0.30737424	0.008771658	-0.07518506	0.067432165	0.96449757	0.4506433	2.6459155	0.14059448	-0.021538734	-0.18663812	-0.008771658
"1552660_a_at"	0.14432812	0.005858898	0.06522179	-1.0763807	0.50651836	0.15629005	-0.33079815	-1.213737	-0.004803658	-0.34762287	0.10538101	-0.12507486	0.017491817	-0.2661729	-0.48016357	0.15132236	-0.1506648	-0.30263138	0.2724018	0.2657342	-0.12129402	0.004803658	-0.6143141	0.006601811
"1552661_at"	-0.07007742	0.06470704	-0.18774605	-0.22555923	0.11226225	-0.026794434	-0.103052855	-0.1097095	0.035212517	-0.006273508	-0.19826531	0.36682248	-0.20808315	-0.16039443	0.006273508	-0.110701084	0.008532524	0.016313791	0.06600976	0.12350917	0.017008066	0.3212123	-0.07111788	0.036892414
"1552662_a_at"	-0.30672407	-0.04916215	-0.065972805	-0.15096521	-0.007976532	0.018262863	0.077254295	-0.1290462	0.17949486	0.060409546	0.4509015	0.2133398	0.007976532	0.074848175	-0.09039688	0.012134552	0.5327153	-0.13127136	-0.064052105	-0.30893302	-0.026664257	-0.27442217	0.7751694	0.35601425
"1552663_a_at"	-0.45107698	-0.35561705	0.042625427	-0.44783497	-0.41745567	-0.40519476	0.34897566	-0.022191048	0.03793907	0.022191048	-0.14009953	-0.03446865	0.45170403	0.04188347	-0.40401077	0.17534924	-0.039394855	0.17572927	-0.48856163	-0.43953514	0.1372137	0.59516144	0.3672843	0.35555267
"1552664_at"	-0.30119324	0.20656729	0.038054466	-0.30388927	0.20985079	0.002782345	0.3692336	0.32281303	0.08982992	0.35932302	-0.002781868	0.45850706	0.2139616	-0.06343889	-0.10143614	-0.62179756	-0.57353306	-0.16223478	-0.60454893	-0.46876383	-0.15247631	-0.48832893	0.27414608	0.02607727
"1552665_at"	-0.61018896	0.08517456	0.08263016	0.29708767	-0.13195324	-0.23841333	0.090120316	-0.19325924	-0.19080973	-0.11502123	0.28117132	0.7703705	-0.06192684	-0.17629147	-0.08752775	-0.013756752	0.47910738	0.013756752	0.09771347	-0.3045225	-0.06616402	0.0825758	0.9089532	0.09848356
"1552666_a_at"	-0.15732503	-0.14618468	0.16918159	-0.15099072	0.001911402	-0.011365175	-0.15422297	-0.001911402	0.060836792	0.06402302	0.27063656	-0.06405234	-0.06585097	0.002436638	-0.053459406	0.03604126	0.20681787	0.33904767	0.4251058	0.038579464	-0.25608706	-0.027133942	0.14628696	-0.14437556
"1552667_a_at"	0.34439802	0.48982096	0.33360338	0.20786	-0.5920968	0.24311543	-0.58802557	-0.23376179	-0.4743886	0.20265388	0.51397276	0.6358142	-0.74761915	-0.42387724	0.14880896	-0.45452023	0.020819187	0.1833291	0.46846247	-0.3241315	-0.020819187	-0.15764046	-0.7422848	-0.1834774
"1552669_at"	0.04133129	-0.43208385	0.10632801	0.2110219	-0.31935954	-0.4591341	0.07227087	-0.05655718	0.2901504	0.23990345	0.35884166	0.32449913	0.024252176	0.062540054	-0.1846366	-0.35805392	-0.115560055	-0.039821625	-0.29572582	-0.4602723	-0.116861105	-0.024252415	0.2182622	0.12863398
"1552670_a_at"	-0.3027196	0.14473248	-0.29361916	-0.5319238	-0.01389122	-0.021673203	0.26694775	-0.19130898	0.050705433	1.564177	-0.10612345	0.2209177	0.14396667	0.026852608	0.7255368	0.23590183	0.4386282	-0.01252842	-0.26777315	0.7434826	0.01252842	-0.014601707	-0.25695324	-0.13066387
"1552671_a_at"	0.11119938	-0.060685396	0.3446486	0.6636319	0.4507985	0.28092718	0.3557973	0.10674882	-0.11450434	0.046022892	0.8112831	-0.36618114	-0.0980978	-0.010172844	-0.19637442	-0.36546135	0.051858187	-0.008506537	-0.14316654	-0.29366732	-0.01840949	0.23138237	0.008506537	-0.20159602
"1552672_a_at"	-0.010575295	-0.004360199	0.5270052	-0.012610912	-0.1396246	-0.46329546	0.19384623	0.18084526	0.48940563	0.124420166	-0.33159018	-0.1546011	0.052536488	0.30417395	-0.27378702	-0.30078936	0.22273493	0.004360199	-0.15126419	-0.22176552	-0.42498827	0.29214144	0.81066704	0.5309129
"1552673_at"	-0.120983124	-0.19061136	-0.07496023	0.12656617	-0.027402163	-0.2053349	0.22022939	-0.0279634	0.34712481	-0.014549494	0.014549494	0.05660987	0.13699627	0.11314297	-0.19885015	-0.1345241	0.2722559	-0.23437595	-0.22620893	0.16474676	-0.10814452	0.51299	0.19950104	0.20949745
"1552674_at"	-0.1208477	-0.24169683	0.014900923	0.18671465	-0.17456102	0.028391838	-0.027604103	0.09056878	-0.15260291	-0.02750969	0.082886696	0.4553783	-0.09430504	0.095419884	-0.30552626	-0.27551174	0.24316025	0.06256604	0.09025216	-0.014901161	-0.039658546	0.1721878	0.3167069	-0.12295532
"1552675_at"	0.17702103	0.121031046	-0.173666	0.13243103	-0.010637999	-0.19191718	-0.10931969	-0.01495409	-0.021239042	0.15118146	0.22258043	-0.12195277	0.02794075	-0.077433825	0.024842024	0.09819698	0.009212732	0.15244484	0.064808846	-0.009212732	-0.06553078	-0.10338235	0.13788843	-0.09413719
"1552676_at"	-0.66427135	-0.5037918	0.01988554	-0.3545103	-0.3901198	-0.5475583	-0.009580135	0.33388805	0.031815052	0.15310383	0.40781832	0.011837959	0.013062	0.06142044	-0.68284345	-0.5830741	-0.081691265	0.06800318	-0.60427165	-0.46051335	-0.23981905	0.11211109	0.09644079	0.009580135
"1552677_a_at"	-0.01421833	-0.1625514	0.3796053	-0.33803225	0.11299038	0.2419548	-0.038969994	-0.18547583	0.13071299	-0.13606596	0.13095093	-0.19894886	-0.13947535	-0.42493582	0.16573954	0.2875743	-0.102991104	-0.009664059	0.2667966	0.13869333	0.009664059	0.28207254	-0.3178773	0.0578804
"1552678_a_at"	0.5611839	0.08212757	0.35692453	-0.31964064	-0.005137444	0.31741428	-0.12487841	-0.32711077	-0.06390476	-0.15920115	-0.63518	0.011267185	0.07804155	-0.09786081	-9.52E-04	0.045309544	9.52E-04	0.20908451	-0.30512524	0.016366005	0.02416706	-0.58383894	-0.41977406	0.39363623
"1552680_a_at"	1.9228988	0.26226878	0.7901478	1.0379977	-0.24558401	-0.067126274	0.8835664	0.89495134	-0.1530428	0.03245163	0.42928886	-0.113367796	0.13269353	-0.026006222	-0.10512471	-0.247123	-0.28616667	-0.36864972	0.66945577	0.077533245	-0.051714182	-0.20476937	-0.10247207	0.02600646
"1552682_a_at"	0.07119179	-0.23851681	0.3317101	-0.14795089	-0.045675755	0.20499063	0.22154713	0.12004471	0.071474314	-0.26103735	0.068175554	-0.29650402	-0.15776873	0.024604559	-0.15992999	-0.2632239	0.06502843	-0.23074079	0.09862542	-0.024604559	-0.03362012	0.093544245	0.09126973	-0.06527901
"1552684_a_at"	-0.020484924	0.1452322	0.19355106	0.15721893	-0.34651947	0.29916763	-0.13939285	0.04489994	-0.16046429	0.061891317	-0.25074792	-0.3769846	0.044896364	-0.05493307	0.008390665	-0.36390328	-0.008390665	0.40161705	-0.07734895	-0.064920425	0.2361803	-0.37996292	0.11765289	0.36082125
"1552685_a_at"	-0.24573183	-0.3068123	0.024077415	-0.3301158	-0.42443085	-0.14380836	0.25752163	-0.2859869	0.26682854	0.15766096	0.062081814	-0.04099226	0.24498892	0.058818817	0.06439781	0.12110567	-0.2965865	-0.16288567	-0.15311289	0.68233824	0.16217518	-0.024077415	-0.075615406	0.29265547
"1552686_at"	-0.37895203	-0.37645507	-0.2993908	0.41909122	0.00965023	-0.38753295	0.38594294	0.15495491	-0.093382835	-0.00965023	0.04293537	0.7340226	-0.027968884	0.024102688	-0.22086334	-0.17318678	0.10503769	0.5056453	-0.05673504	-0.3514595	-0.11428499	0.2157669	1.15939	0.04160452
"1552687_a_at"	-0.37795424	-0.306381	-0.02192545	0.5050781	-0.12562346	0.19832253	-0.031049013	0.014372587	-0.014372587	0.17533898	0.15778542	0.47674203	0.04208374	0.23611403	-0.17837048	-0.07943463	0.20235825	0.16466689	-0.081930876	-0.10606885	-0.37795424	0.041424036	0.2397964	-0.072868824
"1552689_at"	-0.38752794	-0.32370138	0.035455227	-0.1873951	-0.07653761	-0.37227678	0.54527617	-0.007643223	0.007643223	0.243536	0.16849995	0.16597223	0.5643506	0.34094667	-0.077224255	-0.172791	0.09190273	0.4501753	-0.22031927	-0.36598825	-0.046488285	-0.28056955	0.8178668	0.2568221
"1552690_a_at"	0.019023418	-0.0458889	0.17878628	-0.45795488	0.11631632	0.59661484	0.30623102	0.050745487	-0.14380932	0.38984966	0.4031105	-0.3725295	-0.024516582	-0.11592102	-0.082069874	0.4157591	-0.11632872	-0.019023418	-0.17643213	-0.19601965	0.52603817	-0.10177231	0.049494267	0.082006454
"1552691_at"	0.38564587	-0.07993603	0.003020763	-0.4502511	-0.089678764	0.51972675	0.90822554	1.1975112	0.032032013	1.2055807	0.043591022	-1.1766706	0.28516054	0.38268852	-1.068881	-0.003020763	-1.007381	-1.9169703	-1.042788	-0.91853714	0.14434576	-0.61539364	-0.37486315	0.94607115
"1552693_at"	0.34023714	-0.0994885	0.27370405	0.311311	-0.28677607	-0.05208969	0.15546441	-0.007550716	-0.08766079	0.007550716	-0.17015743	0.028252125	-0.3964715	-0.027041674	-0.47939062	0.121091366	0.14094114	0.7036829	0.16483235	-0.0994885	0.28947878	0.5985999	-0.43676686	-0.07759929
"1552694_at"	0.10685086	-0.01386261	0.21470189	-0.028499365	-0.17599368	0.01386261	-0.046311617	-0.18086052	-0.18877172	-0.26823974	0.056524277	0.30710983	-0.36864662	-0.16326857	0.29571414	0.18895626	0.24169588	0.52223945	0.42139506	-0.16637897	0.39585567	0.083841324	-0.18248653	-0.19340539
"1552695_a_at"	-0.18594933	-0.008583069	0.15959167	-0.11973858	-0.16303349	-0.1279149	0.116595745	0.16519165	-0.37098885	0.10914326	-0.42721844	-0.21597958	0.007207394	0.04683256	0.16188335	0.14786148	-0.26643896	0.08140993	-0.3298788	-0.029273987	0.26213074	-0.007207394	0.29948807	0.38792372
"1552696_at"	0.44048405	0.1457696	0.35268998	0.79720163	-0.003454685	-0.06929541	-0.082453966	-0.22445726	-0.13923216	-0.2428689	0.098777056	0.30965018	-0.19188046	-0.29030752	-0.28800988	0.26839352	-0.14365005	0.1873622	0.020787	0.22361708	0.2068317	0.003454447	-0.2730775	-0.040737867
"1552698_at"	-0.29831076	-8.37E-04	0.48180532	-0.083418846	-0.5573573	0.39509153	-0.020338535	-0.06545496	0.4399433	-0.29034567	0.20882511	0.1024313	0.21591234	8.37E-04	-0.5824528	-0.07703304	0.12795305	0.5693431	0.10982895	-0.55685043	-0.04356098	-0.5166497	0.6627097	0.3465333
"1552701_a_at"	-0.03242302	0.25852108	0.7974272	0.19310856	-0.1689415	0.7190237	0.8401146	0.93594456	0.099407196	1.2604342	0.3285179	0.03242302	-0.2284174	0.40065098	-1.1047268	-0.9193125	0.055499077	-0.3866663	-0.961956	-0.99914455	-0.645174	-1.3208961	-0.7477007	-1.2036629
"1552703_s_at"	0.3208313	0.25215244	0.4260168	-0.72582006	0.5078211	0.87636566	1.3293324	1.1649818	0.74760914	1.5185537	-0.022967815	-0.7005644	0.57904434	0.9082861	-0.59151363	-0.25897455	-0.44152784	-1.0481668	-0.67353296	-0.42939138	-0.12765932	-1.6323967	-1.0013256	0.022968292
"1552705_at"	-0.14795804	0.021686554	-0.23504019	-0.03595662	0.017040253	0.27404714	-0.16199136	-0.10392928	0.19322348	-0.22511148	-0.07344985	0.11392474	0.16180253	-0.06711388	0.16180253	0.32017922	0.03490162	0.31530976	-0.1535654	0.54039717	-0.08498883	-0.017040253	-0.1582458	0.25422907
"1552708_a_at"	-0.069472075	-0.014366388	-0.034523726	-0.08604741	0.017158985	0.28871083	-0.040171385	-0.09709048	-0.13535261	-0.034761906	0.014366388	-0.04295373	0.25169182	0.10580468	-0.028056622	0.1605215	-0.081324816	0.12183571	-0.1581688	0.07423711	0.02237606	0.10335922	0.08721924	0.23512888
"1552711_a_at"	-0.38403082	-0.02480936	-0.19573879	-0.048890114	-0.26279116	0.033517838	-0.61029243	-0.5970001	0.20384121	-0.5573578	-0.04480791	-0.19617558	0.28052998	0.0754118	0.30992556	0.6146202	-0.11238146	0.02480936	-0.04908228	0.12506151	0.25341892	0.2665925	0.13163328	0.057203293
"1552712_a_at"	-0.4740157	-0.16792345	0.43582964	0.16265774	-0.13118505	0.009093285	0.26753378	0.10701704	-0.08079147	-0.16227818	0.051424503	0.45329285	-0.11871624	-0.034440994	0.2576456	-0.17792606	-0.18248034	0.6199498	0.08538437	0.6742773	0.06195402	-0.009093285	-0.30071115	-0.30759478
"1552713_a_at"	-0.09834862	-0.17441964	0.30151653	0.5407295	-0.61903	-0.5691006	0.04258561	-0.2704823	0.060498714	0.9739704	0.4442129	0.3993616	-0.067356825	0.04953289	-0.3259945	-0.3363366	0.5726013	0.2768488	-0.36625075	-0.032081604	-0.22915721	-0.007429123	0.30580807	0.007429361
"1552714_at"	-0.10720563	-0.056982756	-0.025910616	0.47856355	-0.04734397	0.01566577	0.17550683	-0.017804146	0.019755602	0.08583236	-0.15403986	0.2700491	-0.050159454	0.05283737	-0.16409922	0.12629461	-0.17309165	0.12539864	9.16E-04	-0.008536339	-0.50303864	0.35860014	0.62584066	-9.17E-04
"1552715_a_at"	0.0770669	-0.10072732	-0.040488005	-0.08701658	0.014489412	0.004085541	0.07446599	-0.060290813	-0.016675234	0.24619055	-0.15482163	0.203727	0.054308176	0.026899576	-0.12069702	-0.13599658	0.020032406	-0.004085779	-0.01249671	-0.17605948	-0.07348037	0.15547395	0.09250283	0.11079645
"1552716_at"	-0.15751314	0.020497799	-0.020497799	-0.035287857	0.35248613	0.06970835	-0.69468594	-0.4528613	-0.24848413	-0.49800968	-0.556571	-0.34432507	0.037679195	-0.23335266	0.7484255	1.6112885	-0.3026619	0.2971096	0.32889366	0.4242983	0.43561172	0.28463888	-0.3857193	0.046927452
"1552717_s_at"	0.007032394	0.2654233	0.18121052	-0.23426914	0.1672163	0.40961695	0.12427902	-0.4441738	-0.1620512	0.22373676	-0.047855377	-0.24567795	-0.00823307	-0.72064877	-0.1754198	0.071208	0.16310024	0.17544985	0.10217905	-0.007032394	0.12078571	-0.22665596	-1.4051232	-0.008345604
"1552718_at"	-2.62E-04	-0.22775602	0.19552755	2.62E-04	-0.23049116	-0.23928499	0.19134474	0.44530058	0.104417324	0.1932702	-0.13629103	0.05973053	0.007547379	0.06914663	-0.3956132	-0.20123482	-0.055655003	0.25350428	-0.22643995	-0.2990241	-0.61360884	-0.069401264	0.75399923	0.57502985
"1552719_at"	0.41552734	-0.21086407	-0.22485542	-0.006971359	-0.4176445	0.006971359	-0.057335854	0.1015811	0.044597626	-0.4873829	-0.29693127	-0.42592716	0.025297165	0.057231903	0.33977747	0.03023243	-0.048012733	0.5232272	0.27847433	0.21352243	0.12497425	-0.90207815	-0.29503536	-0.08268404
"1552721_a_at"	-0.3399701	0.1429596	-0.28197622	0.009857893	0.016319752	-0.41392732	-0.26946807	-0.2490983	-0.34163427	-0.007941008	0.007940769	0.646801	-0.28439593	-0.21607757	0.19057894	0.071389675	-0.25227618	0.69309235	-0.2803588	2.6762128	0.41398716	0.38661146	0.24593878	-0.02108407
"1552722_at"	-0.06568217	0.05351591	-0.27659822	0.2958696	-0.08327007	-0.022861242	-0.13220954	-0.18891406	-0.009196997	-1.13E-04	0.07243657	0.22530103	-0.1989801	-0.11030388	-0.15362859	-0.20842528	0.21115136	0.045995712	1.13E-04	0.06812382	0.0254817	0.32632494	0.034468174	0.006187677
"1552724_at"	-0.09006071	-0.08977413	-0.12628317	0.27041292	-0.05912161	-0.20251465	-0.11254358	-0.30950165	0.058197975	0.12463617	-0.064049244	0.4986639	0.062316418	0.122793674	-0.29043102	-0.035001755	-0.15444279	1.054697	-0.21936083	1.7113328	0.58420706	0.035001755	0.38651514	0.32951975
"1552725_s_at"	-0.19049978	-0.15569448	0.4068513	-0.25977993	-0.14126873	-0.001846075	0.001846314	-0.010458946	0.054514408	0.20701385	-0.032401323	0.5527606	0.11376691	0.029116869	-0.20022559	0.19962597	0.28388405	-0.017628193	-0.29228687	-0.20977545	-0.18370295	0.1898396	0.15703583	0.22084665
"1552726_at"	-0.17592764	-0.37534142	0.30353546	-0.2488718	0.89747953	-0.28325224	0.12335825	-0.18155813	0.007348537	-0.3658023	0.16062546	-0.5960307	0.6564679	-0.040631294	-0.23981762	1.3227696	0.23574305	-0.4708228	0.16707087	-0.007348537	0.83961964	-0.25083923	0.11526346	0.69113255
"1552727_s_at"	-0.029408455	-0.20705605	0.088591576	-0.80219555	1.4690552	-0.89634514	-0.95567894	-1.6199121	-0.072031975	-1.9424253	-0.30591583	-0.7384367	0.59950256	-0.26859856	0.4002447	1.5908422	0.4672289	-0.3436098	0.052921295	0.46723652	0.5580845	0.029408932	0.12645817	1.1512594
"1552729_at"	0.057960033	-0.009871006	-0.01594305	0.4396925	-0.12812996	-0.13482761	-0.077837944	0.06847286	-0.08598232	0.09603548	0.17836952	0.5840955	-0.13105536	-0.04314041	-0.077837944	0.049252987	0.02055931	0.003276348	-0.003276348	-0.22261858	-0.16273594	0.67035055	0.7170806	0.26723528
"1552730_at"	-0.23899674	-0.046462536	0.4220209	0.35039163	-0.22892547	-0.14689207	-0.10666776	-0.06696987	-0.07199192	0.08036065	0.3759818	-0.20288157	-0.15127802	-0.19279146	0.1322596	-0.053705692	0.065271854	0.26461744	0.3209114	-0.19206047	0.26443863	0.42116165	0.048547268	0.046462297
"1552731_at"	-0.02613902	-0.16781831	0.20897222	1.756186	0.019789457	-0.0616827	0.039638758	-0.019789219	-0.095618725	0.11271167	0.17008448	-0.16288829	-0.08431578	0.13035727	-0.15785074	-0.037844658	0.12703991	0.14218903	0.107396126	-0.09015441	-0.14309168	-0.10482836	0.045559883	0.021787643
"1552732_at"	0.030302286	-0.07382846	0.1660881	5.246149	-0.092867374	-0.06253123	0.101533175	-0.056396723	-0.031253815	-0.03420329	0.18238378	0.062047243	-0.09743047	-0.04478264	0.001307249	0.36026764	0.23233008	-0.17429948	-0.001307249	-0.063842535	0.081165075	-0.05846238	0.18233514	0.04809165
"1552733_at"	0.024459362	-0.024459362	-0.4198737	-0.51013184	0.21022224	-0.15476608	-0.4444604	-0.65888166	0.39436722	-1.2818222	-0.27148533	-0.27285004	0.51159763	-0.056761265	0.73391724	0.7146177	0.33936214	0.09311247	-0.36426306	0.53135204	0.47148228	-0.06583166	0.37090206	0.3828535
"1552734_at"	0.72489953	0.23236394	0.028037548	-0.20983744	-0.017605305	-0.2057116	0.13602471	-0.07614946	-0.006622553	0.21353841	0.006622553	-0.4171524	-0.2117126	-0.3927362	0.22317529	0.07987547	-0.37504482	-0.13665295	-0.027201891	0.33897424	0.21490383	0.08384657	0.09892559	-0.029907942
"1552735_at"	-0.0728035	-0.17903328	-0.020695686	-0.034739017	-0.30979252	-0.013696671	-0.30150962	-0.10647583	-0.26212764	-0.14363384	-0.49028397	0.013696671	-0.11316872	0.06813049	0.7110281	0.8943596	0.54062986	0.78255033	0.30407047	0.5095806	0.56026936	0.7161908	0.8815751	0.23858023
"1552736_a_at"	0.36664128	-0.17581558	0.22813559	-0.035001516	-0.124210835	-0.30675316	0.1196363	0.24898672	-0.05132246	0.26588607	0.36179304	-0.030349493	-0.02196145	0.15453267	-0.2815311	-0.13087463	0.5069804	-0.04054284	-0.16840982	0.04012251	-0.010344029	0.27388668	0.09755397	0.01034379
"1552737_s_at"	-0.15615177	0.5581074	0.030347347	0.0837059	-0.16597271	0.111310005	-0.48646307	0.013145924	-0.3316779	0.4403677	0.32200336	-0.04330206	-0.28346825	-0.4734106	-0.26180506	0.5630765	-0.40919065	-0.20308399	-0.20659113	0.14734125	0.55634785	0.5393901	0.12346983	-0.013145924
"1552738_a_at"	-0.120705366	-0.37690854	0.01152277	-0.35730624	0.58069754	0.6228192	0.067864895	0.2589283	0.5565114	0.44355392	-0.2022059	-0.13504887	0.194731	0.014225245	-0.108376265	-0.011523008	-0.18307352	-0.26700807	-0.25907898	-0.025713205	-0.67915726	0.057197332	0.14898014	0.067864895
"1552739_s_at"	-0.37858582	-0.426198	-1.0719976	-0.8344221	-0.13432264	0.004082203	-0.004082203	-0.57149553	0.5149727	0.07148695	-0.19673824	-0.19209003	0.11625099	0.2152338	0.10832596	0.33675337	-0.6228962	-0.19579601	0.31105423	0.8501544	0.008709431	-0.26623106	0.10178566	0.24287558
"1552740_at"	0.03812027	-0.08295441	0.25089884	-0.008620501	-0.21055746	0.08308625	-0.08832383	0.13607335	0.30393958	-0.04157543	0.08825302	0.07835674	-0.046779156	6.59E-04	-0.00335598	0.033367157	-0.012845516	-0.038407803	-0.031846046	-0.05028057	-6.59E-04	0.72454906	0.10827017	0.011111736
"1552742_at"	0.30008078	-0.14778256	-0.10184717	0.24739265	-0.040433884	-0.2881992	0.07352948	-0.07928467	0.04590106	0.019622087	0.31668854	0.38219523	-0.019622087	-0.09208703	0.053255558	-0.20936131	0.40788984	-0.15375519	0.019622087	-0.3778653	-0.3828454	0.08574605	0.041130066	-0.103394985
"1552743_at"	-0.19009256	-0.34161377	0.049543858	0.32365894	-0.18616414	-0.001800537	0.010259151	-0.0669117	-0.09602785	0.001800537	0.18661547	0.3206687	0.12680674	-0.14439368	-0.22688842	-0.118124485	0.07322168	0.29696703	-0.32410884	-0.39649725	-0.22150636	0.6296387	0.5171485	0.06646967
"1552745_at"	-0.25031972	-0.066859245	0.25250292	0.334826	-0.16209364	-0.075273275	0.014816999	0.1719315	0.004420281	0.30470252	0.01688838	-0.050241947	0.002207756	0.08672261	0.012499094	-0.11342788	-0.29378128	-0.08955431	-0.06764126	-0.27832222	-0.006699324	-0.002207756	0.11251259	0.2034576
"1552747_a_at"	0.043497562	0.16592336	-0.16755104	0.37560678	-0.08551049	-0.019921064	0.15505624	0.020317078	-0.042550087	-0.07741547	0.10479832	0.09122419	0.13243008	0.06771088	-0.032704353	-0.063550234	-0.013103962	0.20116997	2.12E-04	-0.22506714	-2.12E-04	0.21207285	-0.113206625	-0.17031789
"1552749_a_at"	-0.1657505	-0.36088228	0.30687666	0.5184469	-0.26671124	-0.44409275	0.2145648	-0.032394886	0.15200043	-0.028644562	0.2881341	0.14028358	0.028644562	0.08209133	-0.567132	-0.46232128	0.5643854	0.64166546	-0.5976124	-0.5777054	-0.71232796	0.033985138	1.1864662	-0.06518555
"1552750_at"	-0.09425259	-0.11888385	0.005452395	0.1470108	-0.122733355	-0.17975545	0.17440248	-0.046459913	0.073756695	0.12714887	0.13462186	-0.005452156	0.093310595	0.31663966	-0.12543893	-0.34235716	0.1145072	0.36798787	-0.03148055	-0.33589578	-0.17927885	0.4937234	0.3100443	-0.030535698
"1552751_a_at"	-0.31993222	-0.11755419	0.3649888	0.3436408	-0.35360646	-0.5236933	-0.027834415	0.09261894	-0.16905785	0.053524017	-0.03853321	0.19291258	0.013645649	-0.013645649	-0.4382484	-0.23889542	0.5494218	0.24060059	-0.2174182	-0.12046766	0.052217484	0.76406336	0.738462	0.09544563
"1552752_a_at"	-0.38640785	-0.28323793	-0.36015654	-0.005219221	-0.2527485	-0.018143892	-0.025341988	0.007378817	0.18679166	0.013332367	0.07899141	0.028728247	-0.056095123	0.033940554	0.019738197	-0.11700606	0.00521946	0.057059288	-0.15172029	-0.07927203	-0.23542571	0.24459028	0.60089254	0.07081604
"1552754_a_at"	-0.08825946	-0.14806867	-0.12643194	0.88667727	0.08525872	-0.00992322	-0.17070794	-0.13632488	7.30E-04	0.014532566	-0.1256547	0.40662098	0.02037716	0.1845932	0.46757388	-0.118368864	-0.09126186	0.31476283	-7.30E-04	0.4734497	0.6826298	0.40039587	-0.132097	-0.12704158
"1552755_at"	-0.30707598	-0.23329377	0	0.040886402	-0.17763901	0.16433191	0.03667116	0.18432379	-0.3658738	0.61214733	0.55143595	-0.15349913	-0.1311965	0.057743073	-0.12456703	-0.22790694	-0.39613485	0.2712102	0.020222664	0.07582426	0	-0.002979279	0.23769903	-0.12933111
"1552757_s_at"	-0.06462526	-0.42117476	0.076331854	0.0429554	-0.08185315	-0.23352146	0.3430369	0.15775728	-0.10492945	0.26700282	0.814621	0.31848192	0.10692334	0.32104254	-0.3326974	-0.07661986	-0.015086651	-0.4191947	-0.2572801	0.015086412	-0.09625912	0.07548642	0.20680308	-0.043925762
"1552758_at"	0.045701742	0.24004579	-0.07393527	-0.20920897	-0.20544553	-0.24364114	0.011171818	0.0611794	0.18276596	-0.07536721	-0.056022644	0.4405167	-0.011171818	0.27993512	-0.24032617	-0.120631695	0.06256437	0.26542306	-0.16219974	1.1248372	0.53881073	-0.12048125	0.1672194	-0.06257415
"1552760_at"	0.2074976	0.4235859	-0.2807045	-0.4558878	0.42737007	0.39969373	-0.21522474	-0.18767905	-0.3763516	-0.5171623	-0.41258168	-0.037796736	0.031628847	-0.03162861	-0.23336315	-0.038267612	0.36137223	0.4813664	0.040247202	1.4491081	1.1678381	-0.3424549	0.1344428	0.18428469
"1552761_at"	-0.027398586	-0.40230703	0.31137848	-0.14265394	-0.16892195	-0.4431858	0.27542257	0.001596928	0.16082478	0.1637392	0.32375622	-0.34362507	-0.001596928	0.06319094	-0.67131376	-0.33042097	0.08780956	0.082354546	0.18859768	-0.6431279	-0.5573664	-0.66593647	0.6265068	0.061990738
"1552763_at"	0.11934233	0.02858758	-0.027823448	0.045107603	-0.019630909	-0.010440111	-0.106123924	-0.17026281	-0.10352492	-0.15329313	0.010440111	0.36729956	-0.08334112	0.05987692	-0.09463835	0.073271275	0.0377028	0.24991083	0.062086105	-0.16094995	-0.040412188	0.05959654	0.114308834	-0.12354541
"1552765_x_at"	-0.1966343	-0.08121586	-0.03378725	-0.021588564	-0.107933044	0.067714214	0.07578802	-0.1058414	-0.001961708	-0.00871706	-0.035291195	-0.08475709	0.15550661	0.28992057	0.23592973	0.37541938	0.040027857	-0.2088201	0.4234817	-0.24674416	0.079303026	0.07001042	0.001961708	0.13024569
"1552766_at"	0.004924059	0.15131283	-0.28210282	-0.09457755	-0.1146605	-0.004924059	-0.03167224	-0.18463969	0.33427453	-0.23064661	0.33968878	-0.045482874	0.06562209	0.03917694	-0.25820327	-0.11104202	-0.09825063	0.21935129	0.8326225	0.82944465	0.311579	0.4156456	-0.20815444	0.5694003
"1552767_a_at"	-0.22084332	0.37121248	0.14092779	0.6035199	-0.075975895	1.6343288	-0.18502736	0.10130048	1.4614592	-0.20598125	-0.44035673	0.00834465	0.8727355	-0.21432447	-0.50366426	-0.63638735	-0.028379679	-0.12653422	1.9865289	2.6517525	0.14876866	-0.008344412	-0.33713913	1.4946923
"1552768_at"	0.014005184	-0.23808289	0.09080267	-0.014005423	-0.23538685	-0.15042281	0.29394674	0.19005251	0.24423838	0.08742046	0.1444068	0.31105852	0.1318593	0.048626423	-0.17968726	-0.07613802	-0.16795349	0.24237394	-0.40607357	-0.49028325	-0.2774105	0.6208248	-0.11226964	-0.19830346
"1552769_at"	-0.14891338	0.15363646	-0.028558731	0.5080962	-0.109577894	-0.42840314	0.003257513	0.005506754	-0.15170813	-0.037892103	0.17600346	0.3346448	0.00821805	-0.004896879	-0.06417346	0.081288815	-0.003257752	0.45299864	-0.14616156	-0.327703	-0.05399227	0.20053148	0.46900606	0.16579247
"1552770_s_at"	-0.22904634	-0.26939464	-0.3889954	0.24633741	-0.036478043	-0.08159709	-0.2445221	-0.13530898	0.024440289	-0.18655515	0.02419281	-0.09547162	-8.91E-04	8.91E-04	0.09961271	0.15870333	-0.105323076	0.15230131	0.013940811	0.09878254	-0.22640419	0.22539806	0.0225873	0.007680416
"1552771_a_at"	-0.24146867	-0.21057415	0.027491808	-0.034469843	0.060665607	-0.056507587	0.05235076	-0.034011364	0.08004069	-0.047636747	0.1480155	0.2363019	0.058615208	-0.034469843	-0.027491808	-0.063369036	0.76866126	0.031189203	-0.0667038	-0.06691694	-0.073029995	0.38793087	0.061758757	0.06368375
"1552772_at"	-0.007829189	0.11040974	0.116449356	-0.22194195	0.5041232	0.21768713	1.033987	0.83638906	1.0319223	2.8789196	0.51755476	0.007829189	-0.05679989	0.27772903	-0.39214325	-0.22277594	-0.26214838	-0.6136079	-0.26683426	-0.43868876	-0.51087904	-0.08298135	0.07944298	-0.24273539
"1552773_at"	0.002815247	-0.1586113	-0.002815247	-0.08400726	0.83105373	0.7158189	0.8493805	0.836432	0.71855545	2.6776729	0.58065987	0.067168236	0.098525524	0.18382978	-0.16988277	-0.112570286	-0.08694458	-0.009531021	0.09625912	-0.71020865	-0.6530385	-0.09745169	-0.19432735	-0.23868012
"1552774_a_at"	-0.46534538	0.160501	-0.6885729	-0.29125786	0.31574154	-0.107608795	-0.13707447	-0.7651086	-0.031460285	-1.0190516	-0.4271798	-0.17264605	0.11472368	0.19086218	1.3251438	1.5294013	0.2722311	0.32202768	-0.3845892	1.1221275	0.8238611	-0.20084858	0.031460285	0.5447006
"1552775_at"	-0.17938423	-0.49149275	-0.015933037	0.13003063	-0.5925431	-0.22929525	0.20816326	0.003947735	0.49205732	0.21777391	-0.003947735	-0.36247396	0.24428368	0.42071533	-0.36229753	-0.4088235	0.049829483	0.2049036	-0.53557205	-0.63065624	-0.23064184	0.15618706	0.38303947	0.4580369
"1552777_a_at"	-0.53520083	0.065369606	-0.19762659	-0.38019037	-0.038854122	0.090353966	-0.13472557	-0.068565845	-0.1511383	-0.16575098	-0.38353896	0.10740614	0.14963293	0.038854122	-0.19310665	1.4906907	0.2764988	0.5102439	-0.300735	-0.33099818	0.102048874	0.54496384	0.057938576	0.28238678
"1552779_a_at"	-0.12758923	-0.013353586	0.113010645	0.2558179	0.025395393	-0.049845695	-0.06200075	-0.2339189	-0.06404114	-0.005287886	-0.00135088	0.026099443	0.12302494	0.015972853	-0.05095911	-0.009740353	-0.03137088	0.481225	0.00135088	0.08590555	-0.11589384	0.20044255	0.051429033	0.21214414
"1552782_at"	0.26632524	-0.06902194	-0.059860945	-0.24115634	-0.021269083	-0.25332856	0.06466627	0.018804073	-0.17793298	-0.07199025	0.025161743	-0.10361457	-0.004578114	-6.53E-05	0.24149752	-0.07609606	0.6174278	0.04023981	0.064588785	-0.029505253	0.216856	0.2866161	0.18468499	6.53E-05
"1552783_at"	0.018528223	0.09599233	-0.19981408	0.06171584	-0.2260921	-0.017967224	-0.19112253	-0.23432636	-0.10743904	0.05794263	0.21522498	0.084722996	-0.13389516	-0.008240223	-0.20264363	-0.029012203	0.2034514	0.124385834	0.012672663	-0.075007915	0.008240223	0.053073406	0.061454773	-0.08369136
"1552785_at"	-0.5509727	-0.010000229	-0.030957699	0.19219637	-0.109993935	-0.030957699	-0.17115402	-0.15721655	0.11640954	-0.20017695	0.029650211	0.004989147	0.28506422	-0.004989147	-0.08851409	0.1448338	-0.14516878	0.18936038	-0.06458974	0.20136476	0.10883188	0.27723813	0.34101772	0.32012296
"1552787_at"	-0.11217189	-0.38608813	0.8752799	0.36760044	0.010898113	0.09571409	0.24770308	0.65569067	0.56418085	0.94617796	0.14101696	-0.35022044	-0.29742002	-0.4729352	0.36030197	-0.13023806	-0.15610456	0.49649048	-0.010897875	-0.22813725	-0.072461605	0.07274914	-0.18546987	-0.26486015
"1552788_a_at"	0.0645833	-0.53527784	0.51037216	0.50028944	-0.54993486	-0.34274912	0.13235474	-0.11671305	0.3691244	0.17086554	0.35291338	0.12265158	-0.045903683	-0.082267284	-0.72424316	-0.644474	0.077281475	0.045903683	-0.3461814	-0.55411196	-0.08790302	0.08967829	0.11530304	-0.31997728
"1552789_at"	0.48287487	0.36273956	-0.24698162	-0.5678673	0.4624977	-0.023520947	-0.38754272	-0.72505283	0.4715619	-0.47640944	-0.38098288	-0.51651907	0.33117867	-0.2795496	0.48663998	1.0910444	0.023520947	-0.2306161	0.08403683	0.86586046	0.3498025	-0.2588849	-0.8227072	0.30765104
"1552790_a_at"	0.2623701	0.32716942	-0.40902758	-0.36837053	0.12702656	-0.18844414	-0.47252703	-0.65234995	0.49444866	-0.501245	-0.66836405	-0.63707924	0.107465744	-0.25658894	0.62936306	0.96234894	-0.022437096	0.09063053	-0.04289341	0.76967335	0.27536583	0.022437096	-0.698679	0.40177917
"1552791_a_at"	0.08653331	-0.066498995	-0.08240414	3.8141074	-0.050169706	-0.022780657	-0.007577658	-0.06201744	-0.030644894	0.119106054	0.19987178	0.3585472	0.007577658	0.03470707	-0.04241848	0.022209406	-0.25846052	-0.13422847	-0.15472841	-0.26754093	0.037364483	0.038793087	0.024261713	0.15351367
"1552792_at"	0.105700016	0.2222352	-0.063284874	-0.22455168	-0.10432458	0.43613863	-0.06799698	0.039024353	-0.064725876	0.001217842	0.018526554	0.123654366	-0.03634286	-0.12111282	-0.07992005	-0.06513071	-0.001217842	0.044595003	0.10546327	0.030641317	-0.120960474	0.13333035	-0.12359333	0.021780014
"1552793_at"	-0.7761388	-0.06384802	-0.20817184	0.25464582	-0.311296	-0.14867735	-0.09649944	-0.012417316	0.13924456	-0.043585777	0.09906292	-0.12836695	0.23218536	0.098104	0.012417316	0.24994612	-0.43053484	-0.4209199	0.019052029	-0.4352889	0.38190413	0.6272235	0.53436375	0.49132252
"1552794_a_at"	-0.38053083	0.30307913	-0.34423923	-0.07197976	0.19172668	0.262326	-0.068700075	-0.15249825	-0.021800756	-0.17342734	-0.028548002	0.1693294	0.021273375	0.14669418	0.18579817	0.3909335	-0.052045822	0.7676437	0.35215974	-0.23060203	-0.021273613	0.5836673	-0.040053606	0.12582588
"1552796_a_at"	-0.14121509	-0.11702633	0.012198448	-0.021202087	-0.1571536	-0.20149422	0.43009377	-0.024575233	0.24984145	0.101797104	0.06540918	0.32191157	0.15007281	0.2730372	-0.18399453	-0.42259693	-0.05312109	0.2071538	-0.012198687	-0.25711656	-0.29261923	0.25980043	0.3605702	0.044879436
"1552797_s_at"	-0.08149862	0.063124895	-0.36898708	0.66628504	-0.09865785	-0.22898436	-0.09631753	-0.049121857	0.16571903	-0.09041381	-0.19564891	-0.1746912	-0.086336374	0.08610964	-0.014099121	0.0330801	0.08176398	0.205024	0.21261787	0.01409936	0.019841194	0.06157446	0.13600373	-0.07801151
"1552798_a_at"	0.1607933	-0.15765429	0.36649942	-0.292655	0.07509804	0.5384283	0.23434448	0.011414528	-0.1478424	0.8467035	-0.011414051	0.058158875	-0.1237483	-0.54298687	-0.506093	0.39985228	-0.5513115	-0.58437014	-0.37691116	0.23535633	0.59128094	-0.5611129	-0.64958	0.09580231
"1552799_at"	-0.33439207	-0.29966807	0.32297564	0.09328842	-0.18062496	-0.29444408	0.082170725	-0.08591461	0.18337965	0.24706936	0.35094786	0.002460241	-0.002460003	0.28904152	-0.25163007	-0.18416119	-0.023974419	0.006719589	-0.3431759	-0.30710673	-0.28476787	0.4168749	0.6536927	0.34648848
"1552800_at"	-0.49319267	-0.5795593	0.32240963	0.030584335	-0.390069	-0.4321289	0.41512442	0.2856002	0.2934947	0.28542042	0.29308796	-0.030584812	0.03879404	0.26016188	-0.6703758	-0.6798997	0.0737257	-0.45823812	-0.24410582	-0.88297796	-0.5619421	-0.12701368	0.6540551	0.07706547
"1552801_at"	-0.088917494	-0.112160444	-0.17548156	-0.15208554	-0.16257596	0.04556656	0.15713549	-0.0379169	0.13355851	0.052695036	0.14047241	0.3952868	0.07401633	0.09968829	-0.26535416	0.001589298	0.18026924	0.002402544	-0.037550926	-0.1913507	-0.2848916	-0.17045665	0.7436855	-0.001589298
"1552803_a_at"	-0.02471137	-0.05934477	0.071127415	-0.15268946	-0.13673759	-0.28217196	0.31350422	0.107531786	0.0784564	0.23252034	-0.014055967	0.014055729	0.1346128	0.3020718	-0.1891725	-0.18984699	0.28010774	0.21153402	-0.017169237	-0.18829012	-0.18043065	-0.35349417	0.22436595	0.07118344
"1552804_a_at"	0.14144945	-0.009500027	0.09032202	0.21831656	-0.11161709	0.407084	-0.017268658	-0.08028507	-0.31135273	0.009500027	-0.124886036	0.18966722	-0.012735844	-0.085650444	-0.047300816	0.099859715	-0.25163746	-0.31011438	0.18756342	-0.22197294	0.026281357	0.1243453	0.053981304	0.09681654
"1552806_a_at"	1.4288182	-0.2931509	0.37552166	0.22693396	0.70561314	0.80255604	1.4158258	1.5089664	0.002557278	0.63285065	2.301546	0.30871773	0.02256298	-0.002557278	-0.87590265	-1.0708535	-0.29995203	-0.6562791	-0.012197018	-1.2457952	-0.76752687	-0.18181372	-0.24156523	-0.68451595
"1552807_a_at"	1.3188505	-0.3872447	0.55953026	0.3233347	1.3776884	0.9707775	2.299489	2.5852308	0.007767677	0.80308247	2.442606	-0.040634155	0.01583147	0.4408722	-0.007767677	-0.8189564	-0.4835868	-1.066185	-0.31145144	-1.0740504	-0.34383297	-0.014171124	-0.66384697	-0.88710594
"1552808_at"	-0.05751133	-0.06590724	-0.004084587	0.6591718	0.057365894	-0.007099152	0.3480997	0.005927563	-0.18253422	0.004084587	0.16196752	-0.19461775	-0.04130268	-0.121497154	-0.42021132	0.46497846	0.20487857	-0.029295921	0.515239	-0.021968365	0.44211626	0.10965991	-0.023602247	0.1886692
"1552809_at"	-0.23318839	-0.012938499	0.005019188	-0.21919703	-0.047816753	0.0053792	0.27672124	0.05550337	-0.13919139	-0.075553656	0.054753542	0.24807239	0.06234002	0.5218775	-0.005019188	-0.007459879	0.18942404	0.016110659	-0.22499251	-0.024454594	-0.1637075	1.0585098	-0.18650508	0.11288977
"1552811_at"	-0.1284895	0.001101971	0.22815418	0.043003082	-0.27200413	-0.079675674	0.18614721	-0.066502094	0.034628868	0.4354787	0.12833261	0.35284424	0.08032417	-0.001101971	-0.253345	-0.23308086	0.22260809	-0.0152812	-0.22107697	-0.09376335	0.2363081	-0.1506648	-0.21037102	0.084517956
"1552812_a_at"	0.24971104	0.40906048	0.014648438	-0.9363823	0.41779757	-0.048408985	0.005045414	-0.31010342	-0.6848531	-0.302032	0.084985256	-0.2004404	0.027265072	-0.33714676	-0.005045414	0.25254822	-0.10985136	-0.5684576	0.68732977	-0.07130623	0.269197	0.4486041	-0.9165044	0.033814907
"1552813_at"	0.015253544	-0.51581526	-7.61E-04	0.6624751	-0.1771841	-0.24886799	-0.25770712	7.61E-04	0.001377106	0.051797867	0.45305395	-0.25539827	0.08599615	0.05950594	-0.39050293	-0.93251705	0.46253586	0.14241028	-0.4900074	-0.32189512	-0.50249386	0.07700062	0.3811059	-0.39609098
"1552814_a_at"	0.090007305	-0.023141623	0.30788612	0.20188522	-0.2824514	-0.03436184	-0.23617911	-0.006120682	0.22615266	-0.09826088	0.81354284	0.2214253	0.00612092	0.26951742	-0.21851563	-0.28379202	-0.03870058	0.48150706	-0.28883553	-0.121381044	-0.07029462	0.8383608	0.17437077	0.008706331
"1552816_at"	0.038009167	-0.11385274	0.074010134	-0.16720748	0.019162893	-0.25508332	0.00124383	0.04856634	0.013017416	-0.0696466	-0.15902662	-0.002149105	-0.00124383	0.10050607	-0.06723833	0.16384625	0.024736643	0.1024394	-0.12616158	-0.21228051	-0.14630675	0.014845371	0.30875993	-0.13594604
"1552818_a_at"	0.043557882	0.0390265	-0.033162117	0.10973072	-0.093076706	-0.0671072	0.080062866	0.1560185	-3.79E-04	-0.022677183	0.035093546	0.4428861	3.79E-04	-0.069108725	-0.32040524	-0.32067323	0.05278778	0.10676384	-0.37760854	-0.23300052	-0.18655205	-0.071857214	0.5652621	0.11156368
"1552819_at"	-0.25599504	-0.24170232	0.10422611	-0.16989422	-0.3071847	-0.19818878	0.2772827	0.026956558	0.1545186	0.3546877	0.29234505	0.3442378	0.25148964	0.3376422	-0.26011062	-0.22299433	-0.016983509	0.4983778	-0.3001504	-0.35046554	-0.4501729	0.016983509	1.0670962	-0.112782955
"1552822_at"	0.479254	0.34100056	0.3217578	0.6083498	0.21043181	0.079551935	-0.115185976	0.10784316	-0.2452259	-0.35491085	-0.033908367	-0.004657984	-0.20669985	-0.27050018	0.18824887	0.14209247	-0.35692978	0.38576198	0.35648727	0.004658222	-0.15093541	-0.134583	-0.2704363	-0.364789
"1552825_at"	-0.27770233	-0.16780138	-0.111232996	0.33289433	-0.14004159	-0.17552304	0.30789232	-0.19016457	0.19615793	-0.026761532	-0.062235832	0.26429725	-0.07769275	-0.08493447	0.07669401	0.064041615	-0.04087782	0.026761532	0.04083252	0.18545818	0.2333448	-0.08160114	0.10344553	0.18545818
"1552826_at"	0.09651017	-0.12627864	-0.049968958	0.11593413	-0.1337297	0.026118279	0.06505513	-0.003825903	-0.035593033	0.003825903	0.18567061	0.07413244	-0.08892107	0.07080531	-0.16554141	-0.1074028	0.24195147	0.6874263	0.038939238	-0.07425189	-0.037712336	0.31397104	-0.03196168	-0.12453985
"1552827_s_at"	-0.18846583	-0.11106968	-0.011049748	-0.006495476	-0.26342106	-0.13939714	0.1249702	-0.104106665	-0.007468224	0.116794586	7.76E-04	0.37939787	0.080351114	-7.75E-04	-0.23437595	-0.16624331	0.43355322	0.09279084	0.044482946	-0.16310358	0.106808424	0.3197546	0.41527128	0.057414055
"1552828_at"	0.1877613	-0.20340347	0.5321026	-0.17392635	0.06899357	0.25170565	0.44691896	0.020286083	-0.1497736	-0.08756733	0.43198872	-0.07371187	-0.37152386	-0.45600843	-0.5887232	0.18087149	-0.17392635	0.005599499	0.38824368	-0.15743256	0.021653652	0.2992277	-0.27275229	-0.005599499
"1552829_at"	-0.03233385	-0.05500126	-0.3786602	0.72809553	-0.37873745	-0.1130352	1.0417094	1.1050205	-0.17631102	-0.26189756	0.546124	0.24679327	-0.003572464	-0.058591366	-0.26157475	-0.6534343	0.89807415	0.364532	-0.29849052	0.47959805	0.003572464	0.55747986	0.55661154	0.4960189
"1552830_at"	-0.20083022	-0.16245174	0.061682463	0.22482944	-0.17805243	-0.043795824	0.005146503	0.049355745	-0.03608799	0.21299314	0.112018585	-0.005146503	0.037791967	0.21746874	-0.23634005	-0.084159136	0.23824167	-0.010801077	-0.024340153	-0.26037884	-0.045038223	0.09942746	0.1715939	0.10231686
"1552833_at"	-0.42997932	-0.13686514	0.013080597	-0.23096323	-0.098621845	-0.1781838	0.6248007	0.09725332	0.548172	0.541152	0.385643	-0.23284984	0.3607297	-0.013080597	0.02901411	-0.14503813	0.28681898	-0.42893267	-0.7614212	-0.023458958	-0.09952879	0.51613045	0.25980425	0.644505
"1552834_at"	-0.007015228	0.08236313	-0.05902338	-0.36389804	0.10314655	-0.08749151	0.007015228	0.60273933	0.2341795	-0.14102864	-0.12797284	0.28693867	0.17325592	0.21794271	-0.09740782	0.007015228	-0.08123016	0.046698093	-0.025644302	-0.23575497	-0.012712002	0.09630728	0.6532531	-0.07017994
"1552835_at"	-0.028520584	0.08478165	0.043299675	0.005584478	0.002842426	-0.0648582	-0.002842665	-0.05809307	0.15483832	-0.02591157	0.123903036	0.027131557	-0.009880781	-0.028520584	-0.30842304	0.16016579	-0.09271765	-0.21606517	0.25755954	-0.19289994	-0.17163587	0.3584659	0.014437676	0.16188645
"1552836_at"	-0.21896935	-0.4483137	0.16514015	-0.057504654	-0.18825626	-0.28114223	0.46645832	-0.007056236	0.27802372	0.1569624	-0.06798458	0.007056236	0.013967514	0.23988056	-0.21906948	-0.11597061	0.084973335	0.12399769	-0.033949852	-0.25966835	-0.2733736	0.34801483	0.6752119	0.38026142
"1552837_at"	-0.019435644	0.042565107	-0.10674095	0.20441365	-0.079714775	-0.043664694	-0.014898539	-0.06168914	-0.29146838	0.010982513	0.16981149	0.22764897	-0.05665064	-0.15554404	-0.0761137	-0.010982513	0.17723584	0.1862464	0.089288	-0.06365132	0.14422917	0.08945441	0.016124249	0.016387224
"1552839_at"	-0.17641664	-0.10619092	0.17129207	0.11161709	-0.2620895	-0.24852157	0.061602354	0.12745953	0.10875678	-0.012830496	0.24682617	0.11802125	-0.047958136	0.20807076	-0.23644614	-0.09899044	0.28695226	0.012830496	-0.27100444	-0.35124493	-0.4051981	-0.060198307	0.6107683	0.27190638
"1552841_s_at"	-0.24768806	-0.09726238	0.34657907	0.077207565	-0.29178286	-0.09407854	0.05554533	0.2124641	-0.024907589	0.31389046	-0.15246248	-0.06437087	0.28914452	0.09130335	0.015336037	-0.16205335	0.21762037	-0.13817191	-0.015336037	-0.35561228	-0.32887793	0.08768034	0.26418877	0.1843965
"1552842_at"	-0.15936732	0.11834884	0.20230389	0.24634266	-0.12500691	0.002110243	-0.02747631	-0.040266752	-0.09758806	-0.002110004	0.25067472	0.014771462	0.050414324	-0.1610086	0.04912758	-0.042592287	0.045622587	0.31783676	-0.2007916	-0.15404415	-0.19811416	0.15353298	0.33495998	-0.16829562
"1552843_at"	0.027376652	-0.19521022	0.19331169	0.324584	-0.041487217	-0.29811454	0.003211737	-0.20349026	0.11837101	-0.16976976	-0.003211737	0.30516553	0.03225279	0.05959344	-0.27366638	-0.04730606	-0.14869213	0.049801588	-0.11642647	-0.18678689	0.08146143	0.47326946	0.044831276	-0.03924012
"1552845_at"	-0.07586861	0.046571255	-0.46869135	0.34717035	-0.3100462	0.049062252	0.054035187	0.28551388	-0.073200226	0.21290874	-0.099889755	-0.07811594	-0.09463072	0.10538578	0.43787718	-0.08386946	-0.040700436	-0.06642628	0.040700436	-0.069672585	-0.28824186	0.2339201	0.1951518	0.10276699
"1552846_s_at"	0.04453802	0.028659344	0.27697468	-0.277009	-0.49882507	0.48729086	0.5683789	1.1759229	-0.51969814	-0.014081001	0.002155304	-0.19182491	-0.10190582	-0.002155304	-0.22081184	0.25158453	-0.8888073	0.002672672	-0.5292945	-0.37232828	0.37319565	0.11812401	-0.030118942	0.36979246
"1552848_a_at"	-0.07452917	-0.28292632	0.13281965	-0.013249397	-0.30052972	-0.320997	0.05910611	-0.08263183	0.1434238	0.013249397	-0.042799473	0.30399752	0.3359034	0.0586071	-0.2313168	-0.17811418	-0.022469997	0.14525104	-0.39485264	-0.48592663	0.976825	0.12144065	0.10630655	0.15894389
"1552849_at"	-0.13636303	-0.24667788	-0.046536446	-0.10078812	0.286453	0.1883564	0.2105093	0.25227237	-0.14798117	-0.11907625	-0.01139617	-0.34027147	0.04158926	0.01139617	-0.2501552	-0.25125575	0.08505082	0.49251008	-0.28132796	-0.07112312	0.15784597	0.19356275	0.54318357	0.3065927
"1552851_at"	-0.24110937	0.034540653	-0.073479414	-0.08921933	-0.08705926	-0.010797739	0.19147754	-0.15347958	0.34136915	-0.02660942	0.050064802	0.27511978	0.013777256	0.035870075	0.010797501	-0.051234722	-0.081460476	0.15385532	-0.23280025	-0.24491692	-0.06657672	1.3227019	0.45131946	0.03604555
"1552852_a_at"	-0.1898067	0.07803941	0.08107543	0.2276349	-0.02020359	-0.004071951	0.04699278	-0.05256462	-0.06404853	0.004071951	-0.060707092	0.4663229	0.022264719	0.28771377	-0.028254986	-0.22365642	-0.15431857	-0.21381617	-0.07947469	-0.03894496	0.16456938	1.09323	0.46886587	0.009747505
"1552853_at"	-0.39743328	-0.27997446	0.30270863	0.1475861	-0.021249294	-0.2212112	0.003572226	0.19840312	-0.098840475	0.26433325	0.01386714	0.10197759	-0.13387036	0.028415442	-0.064011574	-0.16317844	-0.003572226	0.39181614	-0.024963856	-0.1979661	-0.12349057	0.021892786	0.2933166	0.036584854
"1552854_a_at"	-0.18767953	-0.25210524	0.08436775	0.013585329	-0.26832604	-0.38536215	0.011050224	8.42E-04	0.15308213	0.046631813	0.014226437	-0.05275607	-8.43E-04	0.021069527	-0.34644222	-0.3408332	0.38190675	-0.11776066	-0.12317157	-0.23941231	-0.2703929	0.2658043	0.003426552	0.19716024
"1552856_at"	-0.09613919	0.02578187	-0.0734067	-0.26357532	-0.22810769	0.01822424	-0.06274128	-0.04735017	0.09020519	0.013198614	-0.034166813	0.13387537	0.31724882	0.26160312	-0.11222267	-0.08891773	0.21869755	0.05706358	-0.013198376	-0.03478837	0.11222911	-0.1901815	0.18280101	0.021471739
"1552857_a_at"	0.0119133	-0.050501347	0.28997803	0.66831493	0.12053299	0.33370256	0.050367355	0.29358888	-0.02127409	-0.022353888	0.79924965	0.14196062	-0.058471203	-0.04580617	-0.18766284	-0.13688207	-0.056079388	-0.07949138	0.06956196	-0.10600376	-0.27938914	0.4595127	0.48749113	-0.011913061
"1552858_at"	0.028496265	-0.04513502	0.032280922	0.08694315	-0.015778303	0.15623617	-0.16374111	-0.09069586	-0.10527849	-0.067613125	-0.043981075	0.12944126	-0.087050915	-0.001659393	-0.15945768	-0.018999577	0.04677725	0.09828091	0.015286446	0.0540905	0.05546522	0.038461685	0.001659393	-0.088807106
"1552860_at"	-0.11977053	-0.16427517	0.17685652	0.20010161	0.113396645	0.050869465	-0.027936459	-0.001113176	-0.009297609	-0.036172867	0.07791233	0.001112938	-0.023191929	0.14955068	-0.107041836	-0.18814611	0.24432278	0.19433403	-0.28794074	-0.1993916	0.11510682	1.0847521	0.47047496	-0.24385548
"1552862_at"	0.07724476	0.09294176	0.08371544	0.013596058	-0.33121634	0.10043144	-0.5304036	-0.62456465	-0.11182022	-0.75865173	0.005457401	0.2094698	-0.51302433	-0.43342447	-0.005586624	0.8407726	0.21264076	0.31389427	-0.05430031	0.42039394	0.050705433	-0.005456924	-0.26140833	-0.031108856
"1552863_a_at"	-0.38001204	-0.8549228	0.024680614	0.25497675	-0.61589384	-0.76444674	0.1949048	0.005159855	0.3372798	0.050086975	0.19583607	-0.048141003	0.06291294	-0.005159855	-0.8020139	-0.74106455	0.08155441	-0.120808125	-0.5561986	-0.89699745	-0.85842514	0.045603275	0.91388893	0.037765026
"1552865_a_at"	-0.5824752	-0.366431	0.020048618	0.10521555	-0.5981221	-0.3801725	0.43820286	0.2755909	0.31963444	0.52800083	0.006104469	-0.13862276	0.065831184	0.6703806	-0.24830961	-0.30463648	0.030484676	-0.006104469	-0.81555414	-0.5140598	-0.39695144	-0.01862526	0.6269021	0.46994781
"1552867_at"	-0.036311626	-0.313591	0.4296794	-0.24981213	0.3858695	0.27373028	-0.70170355	-0.68583155	0.30118418	-0.7581444	0.35416698	-0.058342457	-0.033143044	0.04652357	0.71399355	0.15334272	-0.19772577	0.041775227	-0.005740166	0.6099458	0.14415169	0.005739689	-0.75497437	-0.14451218
"1552868_at"	-0.028147697	-0.45077753	0.20508432	0.5983739	-0.080703735	-0.27871227	-0.006340027	0.006340027	-0.06380749	-0.1267252	0.72761154	0.45094156	0.18063927	0.36532927	-0.44030476	-0.16802597	0.36802435	0.46567583	-0.04291439	-0.3351879	-0.302207	0.5822544	0.55836105	0.030297756
"1552870_s_at"	-0.046825886	-0.04346609	0.006118298	-0.006118298	-0.006118298	0.06676078	-0.03776455	0.08615351	-0.015895844	0.2969997	-0.023553848	0.30844545	0.06936455	0.023721218	-0.16130447	-0.044034958	0.2720008	0.1381092	-0.17931008	-0.06870842	0.030572414	0.105611324	-0.006669521	0.25958467
"1552872_at"	-0.10632563	-0.39802337	0.012274742	0.2121911	-0.44266605	-0.19168758	-0.050288677	-0.044534206	0.17036247	-0.1507864	0.76830006	0.89211893	0.056849957	0.09877491	-0.27941084	-0.4470253	0.5409174	0.43048382	-0.12529278	-0.33966684	-0.00826788	0.2509446	0.4765048	0.00826788
"1552873_s_at"	-0.38829136	-0.19498491	0.07482386	0.01833105	-0.22172785	-0.39480352	-0.009183407	-0.007810593	0.2979679	0.3454094	0.2155037	0.28628922	0.007810116	0.13894796	-0.30329132	-0.18222761	0.05499983	0.01684618	-0.4478984	-0.37728596	-0.50101185	-0.21485615	0.6475091	0.013235092
"1552875_a_at"	0.4209342	0.29445362	0.8498769	-0.6305132	-0.08250332	0.918694	0.07214689	-0.82607603	-0.010251999	-0.46729517	-0.17530537	-0.33630896	0.3420124	-0.1666112	-1.0011134	0.2362504	0.3062358	-0.30347633	-0.34874249	0.010251999	0.13103294	0.015214443	-0.2483716	0.19862747
"1552876_at"	-0.1378746	-0.24325728	-0.09813857	0.24162269	-0.12300038	-0.30412865	0.36817694	0.019465208	0.15967894	-0.019465208	0.50008273	0.10768819	0.030025959	0.15580678	-0.22079873	-0.13056493	-0.051805496	-0.19640374	0.077625036	-0.48688793	-0.24427247	0.36960268	0.69497895	0.2176125
"1552877_s_at"	-0.14096832	-0.13148403	-0.31657052	-0.069936514	-0.08660531	0.05644059	0.30657482	-0.035020113	0.04701376	0.149127	0.23233986	0.015428543	0.31629324	0.118263006	-0.08825636	-0.051981926	0.0525589	-0.013669968	-0.056005478	-0.19140053	-0.20751572	0.06348944	0.013669729	0.051308155
"1552878_at"	-0.08988714	-0.2368176	-0.17316842	0.4188168	0.24602151	0.102130175	0.004343033	0.032276154	0.16432714	-0.22195339	0.28508806	-0.016950369	-0.095029116	-0.16751623	0.04421377	-0.011229515	-0.16206574	0.03874898	0.14445734	-0.004343033	-0.096716404	0.29628658	0.117268085	-0.13398266
"1552879_a_at"	0.02938962	-0.15009308	0.18662429	-0.13812351	0.3984952	-0.16490126	0.25920868	0.26230717	0.45230508	0.25103092	-0.057656527	-0.25261426	-0.005278111	0.19954515	-0.083655834	-0.39462566	0.002316237	-0.070178986	0.23980665	-0.051232338	-0.22099352	-0.002316237	0.07694268	0.07985759
"1552880_at"	-0.5963216	0.21573591	-0.33240223	0.013063431	0.05128193	0.080019474	-0.48566294	-0.85271835	-0.028510094	-0.58251977	-0.013063431	-0.25647402	0.015453815	-0.28700972	-0.16362333	0.15905857	-0.6016307	-0.14335442	0.7544379	0.015790462	0.95359755	0.97244596	0.26336336	0.36071253
"1552882_a_at"	0.03139162	-0.13675356	0.066744804	0.19950104	-0.12660646	-0.2745514	-0.09442139	0.2623706	0.030456066	0.11229181	-0.20413685	-0.06971693	0.079432964	0.16254425	-0.11797953	-0.28218842	-0.059067726	-0.014434338	0.18799973	-0.3485732	0.08229256	-0.3157134	0.4315939	0.014434338
"1552884_at"	-0.35815048	-0.26398325	-0.3812561	-0.2079277	-0.30663252	-0.57101107	0.7807298	0.38114643	0.5041642	0.46585178	0.28513908	0.3395033	0.35418367	0.33150625	-0.28908634	-0.80349255	0.3994441	0.2079277	-0.57301474	-0.25833368	-0.49222803	-0.41080046	1.0180521	0.5499506
"1552885_a_at"	-0.10932207	-0.23632097	0.3622198	0.1977706	-0.42771673	-0.21108246	0.11464977	-0.072505474	0.21059084	0.21760798	0.12834644	-0.123021126	0.01901865	0.0924139	-0.3038659	-0.30967093	0.04857111	0.2719097	-0.4126134	-0.55832434	-0.17995071	0.20271158	0.3884406	-0.01901865
"1552887_at"	-0.23259163	-0.017107964	0.27444744	-0.085538864	-0.31245232	0.12119579	0.22445583	-0.016798496	0.25927305	0.26424885	0.3172245	0.12724018	0.22907877	-0.09593487	-0.23197937	-0.012852669	0.4058385	0.5154457	-0.1866293	-0.20038223	-0.07931709	-0.19119501	0.81738186	0.012852669
"1552889_a_at"	-0.018905163	-0.13347864	0.414217	0.57778454	-0.26575565	-0.24855566	0.28809547	-0.29164314	0.24546862	-0.18702221	0.4721923	0.6843715	0.07517624	0.01890564	-0.3624282	-0.42459536	0.58998585	0.37586784	-0.3797822	-0.41735077	-0.4608345	0.8301468	0.8384161	-0.053666115
"1552890_a_at"	0.31807804	0.024038792	0.4159937	0.12519789	-0.122276306	-0.031224728	-0.15557194	-0.008888722	0.1346364	0.018362522	0.11297274	0.40943575	-0.11124897	-0.0538435	-0.84734297	0.1791172	-0.19910383	-0.33021545	-0.17201042	-0.16320515	0.1323719	0.008888722	0.16319609	-0.17816448
"1552892_at"	0.075948715	-0.3486786	-0.002241135	0.072069645	-0.26397228	-0.6798706	0.31118822	-0.069542885	0.12015438	0.06178522	0.41719866	-0.07437897	0.002241135	0.22372627	-0.4540763	-0.5772562	0.3471117	0.034493923	-0.24978828	-0.61241865	-0.59628296	-0.16686964	0.37948418	0.27491474
"1552893_at"	-0.33594608	-0.30782986	0.021040916	0.022245407	-0.3454275	-0.14587593	0.036362648	-0.0766201	-0.08698702	0.16308689	0.14048958	0.42504406	0.15131664	0.1340146	-0.19064808	-0.2505617	0.24215364	0.19990063	-0.20389652	-0.47474647	-0.07200527	0.4847393	0.6604471	-0.021040916
"1552895_a_at"	0.08942294	0.024857283	-0.06177354	0.37338662	0.005862236	-0.19447279	-0.123134136	-0.08875203	-0.045975685	0.14880633	-0.37176847	0.001558065	-0.001558065	-0.03473258	-0.05546093	-0.20050287	-0.10054445	0.08484101	0.18448329	-0.06177354	0.010793686	1.0015798	0.09207988	0.01573062
"1552897_a_at"	-0.02733016	-0.009779692	-0.025817633	-0.108891726	-0.033774853	0.053391457	0.08312774	0.13429451	0.11900473	-0.024052382	-0.06579971	-0.045614243	0.02581048	0.13778639	0.08746624	-0.25290275	0.12989855	-0.13479352	0.13280654	-0.14221835	-0.00908041	0.036299706	0.26647162	0.00908041
"1552898_a_at"	-0.081962585	0.1128788	0.11477494	0.16550088	-0.083244085	-0.40701032	0.012628555	-0.016607761	0.057449102	-0.043184996	0.5909076	-0.39130974	-0.012628317	0.14799213	-0.13993788	-0.31367707	0.27381015	0.09442711	0.032196045	-0.26106358	-0.09086752	0.29361176	0.3763485	-0.22247815
"1552899_at"	-0.06540871	-0.16906238	0.69876933	0.16269588	0.48872614	-0.020893097	0.17784357	-0.052268982	0.010179043	-0.021764755	0.85899377	0.16104722	-0.019354343	0.14224243	-0.2253983	-0.1307373	0.040842056	-0.010179043	-0.28726983	-0.2798462	0.030591488	0.21101642	0.06714225	-0.09061241
"1552900_a_at"	-0.25050592	-0.13792276	0.35503006	0.20125365	-0.13093185	0.028045416	0.23175192	-0.12834573	-0.14297962	0.079967976	-0.092838764	0.4355173	0.09773469	0.025100708	-0.22158432	-0.026587248	0.07325888	0.07395601	-0.2745204	-0.050073385	-0.23743701	0.32647204	0.35709453	-0.025100708
"1552902_a_at"	-0.13014913	-0.11858773	0.039407253	0.022294998	-0.1574707	0.26284647	-0.10790253	-0.10043192	-0.07706928	-0.0373044	-0.07882142	0.07296991	0.10350275	-0.022294998	-0.29519892	0.7757797	-0.12090063	0.6969018	-0.3982327	0.5864639	0.5864639	0.08436203	0.7165699	0.15539122
"1552903_at"	-0.37839007	-0.27346897	0.24712658	-0.11032796	-0.17735744	-0.4279251	0.3524475	0.09223318	0.1507492	0.2434125	-0.38013315	0.125144	0.3366475	0.42554712	-0.27762127	-0.09223318	0.15952396	0.1521697	-0.5809674	-0.38602233	-0.44430947	-0.18812275	0.57718325	0.14060926
"1552904_at"	0.001559973	0.104753494	0.007035732	-1.52E-04	-0.122531414	0.180377	-0.2250905	-0.09436655	-0.08449745	0.05828905	0.015853882	0.06547809	-0.032928467	-0.12248993	-0.105573654	-0.075546265	0.08209038	-0.01883936	1.52E-04	-0.052752495	0.00121212	0.2565701	0.01751995	-0.062052727
"1552906_at"	-0.07048941	-1.63E-04	0.12735772	0.20731354	-0.042661667	-0.10790777	-0.06918001	-0.032115936	0.15666318	-0.15805912	0.13850737	0.52219343	-0.12623215	-0.006660938	0.022460938	0.16578674	0.16152906	0.19701147	-0.041249514	1.63E-04	0.040489197	0.5278485	-0.019220352	-0.03447342
"1552908_at"	0.20095015	-0.01885891	-0.03369403	-0.17341995	0.001315117	-0.101284504	-0.11363268	0.061825752	-0.08122277	-0.016908646	-0.15205431	0.39532113	-0.071377754	0.066217184	-0.071602345	0.049660444	0.34992504	0.8424008	-0.1552279	0.02306819	0.14308429	0.27678633	0.20605588	-0.001315117
"1552910_at"	-0.19948292	-0.28046942	0.0632236	0.3207965	-0.38220215	-0.44841743	-0.136518	-0.08134246	0.061398506	0.19787931	0.05767584	0.4907775	-0.24952722	0.08377743	-0.08629727	-0.12721038	-0.02097416	-0.08593893	0.020332575	0.46028852	0.74430466	-0.020332813	0.32576847	0.38560915
"1552911_at"	-0.10979152	-0.09699106	0.05096388	0.15789604	-0.031966686	-0.055217743	0.027042627	-0.027042627	-0.07367277	0.043454647	-0.033091784	0.20718145	-0.09444904	-0.10704017	-0.18645334	0.06689739	-0.24883914	0.05112195	-0.16355371	0.5687351	0.14847517	0.6241374	0.49876738	0.4220214
"1552912_a_at"	-0.017239809	-0.15650463	0.018866777	0.05572319	0.07752991	-0.09505415	0.120038986	0.20069528	-0.002253532	-0.021961689	0.050590992	-0.1865735	-0.029211044	0.040695667	-0.05522871	-0.06807661	0.09570408	0.104246855	0.07283783	-0.11777401	-0.17874527	0.002253532	0.1441884	-0.24000692
"1552913_at"	0.037925243	0.028627396	-0.038966656	0.072600365	-0.069093704	0.058552265	-0.105567455	-0.08378744	-0.17668915	0.022585392	-0.006812096	0.10638237	-0.09309149	-0.04405117	-0.120340824	0.16185498	-0.079841375	0.07498646	-0.14090157	0.08946037	0.17681551	0.39571714	0.006812096	-0.08814716
"1552914_a_at"	-0.22992277	0.7868862	0.04349804	-0.3180151	-0.013598442	0.07656765	-0.43093872	-0.14946032	-0.20316601	0.23145676	0.28049088	0.023983955	-0.16084003	0.032762527	-0.408988	0.013598442	-0.44957733	-0.09989977	-0.13356972	-0.16329336	0.18769503	0.1176281	0.15928316	0.38326263
"1552915_at"	-0.10785246	-0.13969946	0.056414127	-0.31721616	-0.30944538	-0.35105395	0.1864047	0.10653257	0.5920577	0.005768538	0.49473858	0.020741224	0.16961336	0.2584257	-0.4388423	-0.39278293	0.079627514	-0.005768538	-0.5213826	-0.53898025	-0.46032047	-0.14574933	0.54127455	0.2425375
"1552917_at"	-0.10615182	-0.22852921	0.20355797	0.090804815	-0.31705546	-0.25596285	0.006159782	0.05186367	-0.002915859	0.02853322	0.22253132	0.056821108	0.019377947	-0.088166	-0.26538777	-0.34938025	0.28682828	0.09400225	-0.09815192	-0.2960596	0.06518555	-0.2497077	0.002916098	-0.17765093
"1552919_at"	0.17290401	-0.06295848	0.016197443	0.031979322	0.29658008	-0.09613466	-0.09250593	-0.20743084	-0.106025696	-0.17771292	0.27025294	0.36301327	-0.048393965	-0.26420498	0.2587707	0.14028478	-0.091628075	0.12341809	0.04270196	-0.016197205	0.05646205	0.025889158	-0.24072814	-0.29458475
"1552921_a_at"	0.7309408	0.62913656	0.37131262	-0.45179367	0.14430618	0.9013581	-0.13993168	-0.27259064	-0.38213778	0.016144753	-0.1527896	-0.27651072	-0.11523914	0.011301518	0.17579842	-0.011301518	-0.32725573	0.053925037	0.043649673	-0.34529305	0.3959856	-0.6312661	-0.45857096	0.22086239
"1552922_at"	0.11515951	-0.16622972	-0.16193128	-0.047189713	-0.14400649	-0.08995104	-0.045470953	-0.049913883	0.038058758	-0.006791592	0.018474817	0.24939895	-0.015698671	0.027923346	0.006791353	-0.055103064	0.50646734	0.02067089	-0.06997061	0.18469667	-0.16526866	0.61182594	0.080732346	0.09489894
"1552923_a_at"	-0.1358025	-0.005111694	0.12744522	-0.15954399	-0.1441555	-0.4270544	0.29609776	0.29727697	0.06573486	0.005111694	0.060915947	0.034108162	0.07848215	0.062329292	-0.22618651	-0.100311756	-0.0714612	0.036902666	-0.18945074	-0.18123293	-0.17720008	-0.12362528	0.68816423	0.44283056
"1552924_a_at"	-0.01040411	-0.09361601	0.13115168	0.44044924	-0.24681568	-0.508975	0.01040411	-0.1621995	0.25572538	0.23387957	-0.149127	0.47613764	0.031804085	-0.0795989	-0.050673008	0.23879385	0.1969037	-0.12812471	0.45482016	0.074448586	-0.47950363	-0.080435276	-0.15020084	0.2736969
"1552925_at"	-0.00297451	-0.25653267	0.16781974	0.31223655	-0.19078779	-0.45397782	0.31340718	0.037270784	-0.018196344	0.027155638	0.38771892	0.14795256	0.002382994	-0.002382994	-0.13502502	-0.18827224	-0.23093963	-0.124970436	0.029020786	-0.27764177	-0.3879919	0.5758741	0.9280441	0.01833272
"1552927_at"	0.21327543	0.14922118	0.32335114	-0.11313629	0.21082187	0.5556929	-0.13564587	-0.45134115	-0.094754934	-0.0360651	0.13243628	-0.006425619	-0.1251998	-0.094162226	0.06722951	0.15751767	-0.06426716	0.14558911	0.13684344	0.06633091	-0.0859766	0.006425381	-0.40163422	-0.2089262
"1552928_s_at"	0.19394016	-3.87E-04	0.3226776	-0.75146174	0.22299576	0.37937975	-0.19999313	-0.5400603	-0.32617378	0.31670952	0.15324497	0.22164392	3.88E-04	-0.19138765	-0.31226063	0.2952857	-0.2582152	0.40331745	0.06369686	0.2131598	-0.071781635	-0.72608995	-0.21695352	-0.14840293
"1552929_at"	-0.12491965	-0.18743229	0.08054185	0.5311198	-0.073866606	-0.16362691	0.17847252	-0.030555725	0.27305174	0.10268426	0.03521037	0.02320695	0.15564156	0.094726086	-0.16924167	-0.25105286	-0.033802748	-0.07783961	0.013160706	-0.12778711	-0.013160706	0.154567	0.29953957	-0.04713869
"1552930_at"	-0.008870602	-0.12469149	-0.06776714	0.4995637	-0.1338625	-0.033651352	0.41550064	0.5385804	0.07272196	0.05982256	-0.3561511	0.3654971	0.18612671	0.062258244	-0.11219025	-5.25E-06	5.72E-06	0.27440548	-0.3023076	-0.11242771	-0.07248974	-0.081587315	0.012372971	0.058423042
"1552931_a_at"	-0.40655088	0.046193123	-0.49519825	-0.64325476	0.54526615	-0.45134783	-0.9719057	-1.1728921	-0.033611298	-0.12386513	-0.29877567	0.18477392	0.055770397	-0.6681709	0.122787476	0.5195179	0.03361082	0.15009546	0.40314722	0.73620224	0.36063194	0.2487874	-0.27604294	-0.08028221
"1552932_at"	0.075377226	-0.11473322	-0.10726285	0.3906083	-0.107329845	-0.25074363	0.03155017	0.19012809	0.22215652	0.36663866	-0.040535927	-0.16907072	0.21662235	0.12712908	-0.20195031	0.35525703	0.12218356	0.045743942	0.05998516	-0.37200618	-0.27167463	-0.046818256	-0.123066664	-0.03155017
"1552933_at"	-8.82E-04	-0.04273033	0.17927551	0.17927551	-0.15682697	0.1390636	0.030572176	-0.088555336	0.11991191	0.06020069	0.113584995	0.40868044	-0.039697886	-0.06558299	-0.16599989	-0.049378872	8.82E-04	-0.09398413	-0.02485466	-0.1558299	-0.023623705	0.22132921	0.28192115	0.10797787
"1552935_at"	-0.42618966	-0.17394876	0.052366734	-0.08235836	-0.13378143	-0.41124344	0.27874804	0.17676449	-0.002199173	0.19187117	0.3234725	-0.27293634	0.2572441	0.40728474	-0.14734125	0.002199173	0.008273602	-0.06857109	-0.07418251	0.08506346	0.109669685	-0.25993443	0.4909706	-0.003246307
"1552937_s_at"	0.5248642	0.27080822	0.07439804	0.39375257	-0.37763214	-0.29883146	0.086577415	0.29466057	0.06676149	0.385046	-0.034950733	-0.35353374	-0.26869678	0.005031586	0.09774399	-0.40370846	-0.005031586	-0.3849907	0.16953993	-0.17977428	-0.068407536	-0.22501421	0.27171993	-0.3360262
"1552938_at"	-0.2131164	-0.06013465	-0.038681507	-0.06808019	-0.06756067	-0.055901766	0.26599145	0.030698538	0.27894068	0.034814358	-0.103915215	5.72E-04	0.1365838	0.025473356	0.122712374	-0.37291694	0.16475344	-5.72E-04	0.042433262	-0.13170314	-0.1750381	0.08884382	-0.09726906	0.04129219
"1552939_at"	-0.18750858	-0.06368923	0.07108903	0.073269606	-0.005107403	0.29296923	-0.1210897	0.005107403	-0.064226866	0.00548029	0.03387451	0.010314226	-0.04198885	-0.07923603	-0.041133165	-0.25116324	-0.13848257	0.19961476	-0.16423392	0.07108903	0.07562232	0.2367568	0.2952447	-0.11103344
"1552940_at"	-0.2771752	-0.5064378	-0.04852152	0.12387037	-0.09782171	-0.28062534	0.20434713	-0.016978025	0.15079498	0.13991046	-0.11047673	0.4630003	0.016978025	0.21559477	-0.61529183	-0.3976574	0.35257554	0.111861944	-0.25827122	-0.3316691	-0.38094592	0.34905744	0.113423824	0.30796576
"1552942_at"	-0.35693026	-0.49318838	-0.16783333	0.12823486	-0.55477786	-0.25212908	0.5557399	0.11703682	0.1801467	0.70783806	0.20664644	-0.34392905	0.3457408	0.24048615	-0.51943445	-0.40584183	-0.12294102	0.44352293	-0.11703682	-0.6147475	-0.75504637	0.69170094	1.2324667	0.41792297
"1552943_at"	-0.08499575	0.13191915	-0.21908736	0.023139477	-0.14229989	0.1853354	0.005257845	0.09979057	-0.038912773	0.025791883	-0.09797716	-0.13121176	-0.10274935	0.1254723	0.006182671	-0.059688807	-0.055835247	0.41959453	0.012016296	-0.01905322	-0.042757273	0.12546778	0.2356956	-0.005257845
"1552944_a_at"	0.007411957	-0.14661026	0.19015169	0.08314657	-0.24927425	-0.22907543	0.10441351	0.20393705	0.4390416	0.30193186	0.15618277	0.24759388	-0.06998062	-0.007412434	-0.37841225	-0.31078625	0.28138447	-0.094563484	-0.17529869	-0.49171305	-0.33804178	-0.13948011	0.23574638	0.13139486
"1552946_at"	0.005810738	-0.08273387	-0.09833002	0.123707056	-0.100058556	-0.3292663	-0.17197514	-0.4132347	-0.3673191	-0.38646793	0.16767168	-0.005810976	-0.35492826	-0.4177885	0.018989086	-0.14860535	0.5794716	0.30371547	0.023467302	0.38198137	0.5150223	0.13379335	0.03546834	0.105686426
"1552947_x_at"	-0.29022503	0.23305893	0.15830708	-0.29461813	-0.3681531	-0.33260083	-0.001817703	-0.26834798	-0.20938206	0.001817465	0.26528788	0.06953478	-0.03679824	0.15574026	-0.10131335	-0.18719625	0.04288411	0.1973362	-0.044651985	0.06511068	0.29333115	-0.29884434	0.35000134	0.18293333
"1552948_at"	-4.45E-04	-0.16100574	0.082487345	0.13766336	-0.09643245	-0.27875352	4.45E-04	-0.05128503	0.10762668	0.06547451	0.3853233	0.41923118	-0.21124864	0.08455324	-0.19792771	-0.2549708	0.44389033	0.16571212	-0.0921092	-0.077219486	-0.0790956	0.3362348	0.074875355	-0.05839491
"1552950_at"	-0.1224854	-0.041843653	-0.10088444	-0.14659762	0.02918768	-0.005801439	-0.048857927	-0.09593892	0.20941758	0.10896015	0.03952384	0.14573765	0.005801439	0.05875373	0.054659367	-0.150002	0.07892203	-0.17351246	-0.103378534	0.025648355	-0.14253831	0.14615798	0.43952322	-0.057271957
"1552952_at"	0.2704587	-0.044549704	0.10675907	-0.053064108	-0.15600443	-0.19221282	0.2823429	-0.004000664	0.004000664	0.07060099	-0.007650614	0.047580242	0.61632633	0.47938013	-0.17042375	-0.3390932	0.01270175	-0.23362565	-0.21752262	-0.18968534	-0.19357657	0.22278643	0.17697048	0.14519072
"1552953_a_at"	-0.13394642	-0.44475174	0.00715065	0.14824677	-0.17704439	-0.29624987	0.019385815	0.14568138	0.17770863	-0.00715065	0.17917347	0.22808886	-0.066114426	0.08497715	-0.4615755	-0.6544695	0.16055107	0.37606478	-0.8524194	-0.510026	-0.6120753	-0.19268465	0.758327	0.085641384
"1552954_at"	0.29329324	-0.25475407	0.055818796	-0.08787894	0.2511363	0.11125302	-0.04745102	-0.07045317	-0.04741764	0.049527645	0.004305601	-0.22973156	0.19170094	0.2655115	-0.058460236	-0.46284103	-0.013421059	-0.004305601	0.33899474	-0.10514879	0.09941149	0.3950858	0.21422625	-0.10038781
"1552955_at"	-0.16552448	-0.3905859	0.29014778	0.32278872	-0.046188593	-0.20985651	0.22431993	0.24397182	0.18036246	0.41591406	0.20991945	-0.16345978	-0.0331378	0.07824826	-0.274575	-0.027795315	0.027795076	0.13452053	-0.18158054	-0.322392	0.043233395	-0.3394084	0.78249264	-0.08671737
"1552957_at"	-0.18900394	-0.2582066	0.10036111	-0.083750725	-0.033976316	0.07993293	-0.14171505	-0.2658341	0.21180344	0.09065223	0.033976078	-0.23318338	0.055847168	-0.19914937	0.13900399	0.44676948	0.12432766	-0.28288746	-0.29561043	0.073818445	-0.12741137	0.084005594	-0.08259225	0.045483112
"1552960_at"	-0.21630502	0.16118741	-0.07882786	0.010805845	0.38689423	0.06352353	0.027098417	-0.010805845	-0.020993471	0.10244632	0.02645421	-0.35547805	0.36884332	-0.12799597	-0.2324872	-0.20355201	-0.06672549	0.15615487	0.2110045	-0.05465746	0.1761632	-0.12963462	-0.1598823	0.027439594
"1552961_at"	0.019385338	-0.09480262	0.108211994	0.31398678	-3.42E-04	0.33245087	-0.057777405	0.12077451	-0.054430008	-0.007025242	0.2262454	0.6722119	-0.19920683	-0.035658598	0.04915285	0.26743245	-0.12719393	-0.005440712	0.13217878	3.42E-04	-0.0670836	0.29607224	-0.057777405	-0.017397404
"1552964_at"	-0.55833435	-0.18920612	-0.2841468	-0.41159248	-0.2761402	-0.04113531	0.40396118	0.18521023	-0.06614494	0.22243547	0.057616234	0.8698087	0.37007284	0.3232603	-0.27279615	-0.59118176	0.25015545	0.5469866	-0.28779888	-0.63458633	-0.33351755	0.20214796	0.53170013	0.04113531
"1552965_a_at"	-0.31947732	0.048225403	0.14009523	0.011320114	-0.04617119	0.10430169	0.2235589	-0.1982646	-0.06539154	-0.05451274	0.16276479	-0.011320353	-0.050802708	0.07187128	-0.39222527	-0.21068907	0.06752205	-0.14804053	-0.22627354	0.07135224	-0.059530735	0.018590212	0.3765316	0.17502022
"1552967_at"	-0.008981705	-0.43974757	-0.20719862	0.81885123	-0.27874374	-0.26369715	0.33681226	-0.004066467	0.18095183	0.008075237	0.49040484	0.24258542	-0.004000902	0.34226775	-0.49604654	-0.3202238	0.033755064	0.36684728	-0.19885778	-0.42333937	-0.02017808	0.66423345	0.3500731	0.004000902
"1552969_a_at"	0.21719074	0.12339306	0.12759018	-0.8033788	0.47909927	-0.10035801	-0.02889061	-0.66518664	0.084254265	-0.22248888	0.28560162	-0.38267303	-0.10671568	-0.27426434	-0.13929462	0.5104532	0.02889061	-0.16554594	0.28936577	0.05745411	-0.02889061	0.23379898	-0.40198898	0.05550003
"1552970_s_at"	0.26487494	0.33259535	-0.17597008	-0.038128376	0.20183611	0.20381117	-0.08228922	-0.033491373	-0.044724226	-0.002747059	0.085546255	0.002747059	0.2406013	-0.17302847	-0.13129449	0.12968922	-0.19771385	-0.6975064	0.038995743	0.4922862	0.15052247	-0.62482595	-0.4830451	0.35336733
"1552971_at"	-0.06876731	-0.18689466	-0.3844149	0.23393106	-0.14260602	-0.047922373	0	0.03531742	0.09419775	0.09557581	-0.37634468	0.04894519	-0.046823025	-0.022487879	0.16806865	0	0.10920215	0.4033699	-0.15409446	-0.17437363	-0.35322833	0.15318108	0.638392	0.038957834
"1552972_at"	0.021354198	0.05889988	0.25193834	0.1063087	0.015021801	1.71E-04	-0.12909985	-0.07160902	-0.04579568	-0.051126957	0.21154356	0.36459613	-1.71E-04	-0.13558698	-0.009081602	-0.048199177	0.11636114	-0.005902529	0.007308006	0.02980733	-0.11821127	0.2639184	-0.01643753	-0.19998813
"1552973_at"	0.013991356	-0.45297074	-0.0266366	0.08108616	-0.3409376	-0.51264596	0.037179947	-0.117305756	-0.004987717	0.13431692	0.017138958	0.40020132	0.004987717	-0.03480482	-0.6826527	-0.19164658	0.34677935	0.16465235	-0.33456326	-0.3640983	-0.6549449	0.20890617	0.5228596	0.20480013
"1552974_at"	-0.156178	0.004586697	-0.004586697	0.07272434	0.020741701	-0.07126784	-0.10959554	-0.05722189	0.17825198	0.011922598	-0.10256195	0.07371211	-0.08444452	0.013405561	-0.02655983	-0.01855421	0.13745809	-0.042255163	0.24239516	0.011922598	-0.03261757	0.47700667	0.13228488	-0.10804701
"1552975_x_at"	-0.051024437	-0.054290533	0.081737995	0.04627323	0.003433228	0.1816628	-0.1832118	-0.14806008	-0.21904612	0.038122892	0.004212618	-0.030003548	-0.092423916	0.009704113	-0.013843775	-0.04107523	-0.006816387	0.27592087	0.16690755	-0.003433228	0.020963669	0.08105564	0.20199203	-0.18040371
"1552976_at"	-0.36884356	-0.34260988	-0.018717766	0.12425661	-0.38733673	-0.5100696	0.34384632	0.051198483	0.084985256	0.31589508	0.21807098	0.020446777	0.018717766	-0.074067116	-0.60741997	-0.5854986	0.12052488	-0.15461016	-0.3404417	-0.6327698	-0.3608024	0.050989628	0.37069368	0.056377888
"1552977_a_at"	0.17515182	0.28638315	0.21216726	0.09846449	0.06382847	0.5833235	-0.23634481	0.5827327	-0.45922375	0.61905813	0.2785592	0.061104298	-0.31061697	-0.061104298	-0.8824997	0.26289177	-0.22895098	-0.47543526	-0.40312147	-0.1244812	0.5505624	-0.11261749	-0.22649097	-0.14961672
"1552978_a_at"	0.29459524	0.38639545	-0.06715059	-1.6761961	0.3822651	0.14183474	0.28217745	-0.8750601	-0.23008251	-0.60219574	-0.045194626	0.03188181	0.17711115	-1.1327567	-0.2915821	0.9190426	-0.34984636	-0.03188181	0.057271004	0.63179684	0.4379449	-0.11494827	-0.5249448	0.4116063
"1552979_at"	0.02138114	-0.13035321	-0.08129454	0.041283846	-0.002896071	0.08711791	-0.12970662	0.002896071	0.16504192	-0.26234794	0.20411372	0.06458902	-0.323076	-0.2152946	-0.051335573	0.023139715	0.13283849	-0.060217142	-0.11187434	-0.055425406	0.23342538	-0.0265975	0.36478996	0.08224702
"1552980_at"	-0.15209675	0.1783104	-0.14452505	-0.19213772	0.27178574	0.56490946	-0.20567131	-0.03934908	-0.30578518	0.09769201	-0.30044937	0.07480574	-0.053504467	-0.065737724	0.04494095	0.30390835	-0.1571641	-0.43407726	-0.17274046	0.10280132	0.15740728	0.03934908	0.07775259	0.13019133
"1552982_a_at"	-0.2611463	-0.08423352	0.12096691	0.08702946	-0.1911745	-0.059583187	0.3104012	-0.032840967	0.032840967	-0.1698792	0.29340005	0.05106139	0.10330558	0.0411911	-0.25049376	-0.10264301	0.14997339	-0.20817447	0.06874704	-0.2863307	-0.19063711	-0.03434491	0.57038355	0.23933697
"1552985_at"	-0.122620106	-0.39205027	-0.20377445	-0.22160196	-0.19803333	-0.49931955	0.3432336	0.16836691	0.43169355	0.09482527	0.6130676	0.28905296	-0.016922712	0.022335052	-0.31999397	-0.07644796	0.7342906	0.9763465	0.016922712	-0.18950057	-0.027957916	-0.5376115	0.1671524	0.18710399
"1552986_at"	0.20560217	-0.32865334	0.20375252	-0.015144825	0.015144825	0.17780733	-0.26875615	-0.028262138	-0.16779518	0.07144165	0.1611762	0.14841938	-0.2481308	-0.19392323	-0.16371346	-0.046074867	-0.11917114	0.21059084	-0.46715713	0.25389957	0.53214073	0.31274414	-0.28994012	0.04447174
"1552987_a_at"	-5.25E-04	-0.17087364	0.11626053	0.21719074	-0.09232187	0.077676296	-0.04810691	-0.022053719	0.09707689	0.06633091	0.24837494	0.31541872	-0.05185318	5.25E-04	-9.16E-04	-0.026148796	-0.03183317	0.41219163	-0.1510582	-0.06679702	0.09320402	0.3824842	0.14409494	-0.12643409
"1552988_at"	0.041396856	-0.12372017	-0.006757498	-0.023437977	-0.12230158	0.01790452	0.07839489	0.002118349	-0.11031008	0.11871505	0.014890909	-0.022438526	0.06329894	0.046793938	-0.069836855	0.076082945	-0.044238567	0.29871845	0.12948513	0.15886855	-0.13868523	-0.033113718	-0.019727707	-0.002118349
"1552990_at"	-0.090822935	-0.21101809	-0.093575716	0.1259973	-0.11762047	-0.085826874	0.31106162	0.16971493	0.026071787	0.07806897	-0.10834479	0.030255556	0.09484482	-0.011890411	-0.21401954	0.024715185	-0.11433244	-0.04140973	-0.21902537	0.16314483	0.011890411	0.2375288	0.36796284	-0.025258303
"1552991_at"	-0.5420103	-0.15989733	0.34802485	0.005966187	-0.17748976	-0.51826954	0.23368931	0.28434086	0.44537354	0.5045519	0.20710325	-0.18167615	0.2730055	0.14812231	-0.4666934	-0.41002774	0.3135109	-0.005966187	-0.3841567	-0.85288	-1.1830888	-0.25836492	1.2828202	0.61431265
"1552993_at"	0.03071928	-0.070212126	0.1202569	0.41112018	-0.009749413	0.009025812	-0.12424946	0.017150402	-0.009820223	-0.08581972	0.1656084	-0.029532433	-0.05145693	0.12521505	-0.09087944	-0.112354755	-0.09233618	0.007582665	0.23423219	0.053275347	0.052223444	0.025304794	-0.007582665	-0.08618379
"1552995_at"	-0.4118309	-0.46405792	-0.20720863	0.25409317	-0.5659323	-0.17380619	0.41570473	-0.16321945	0.33531094	0.37279892	0.31760597	0.048373222	0.075460434	0.16725826	-0.32791042	-0.3602686	0.19302654	-0.048373222	-0.5658345	-0.6022072	-0.5723252	0.13716316	1.0360241	0.04953575
"1552997_a_at"	-0.23164225	-0.38930655	0.3517728	0.22116852	-0.27689123	0.035441875	0.19440126	-0.040300846	0.016012669	-0.1124444	0.15452242	0.3035183	0.109931946	0.009781361	-0.3971753	-0.009781361	0.012591839	-0.15929508	0.062461853	-0.3232131	-0.026059628	0.4973235	-0.019828796	-0.022176266
"1552998_at"	0.13026929	0.006271124	-0.040377855	0.10901737	-0.101058245	-0.20206141	0.23196912	-0.14576769	0.025714636	-0.07915163	0.013297558	0.29481006	0.17042756	-0.006270886	-0.12279034	-0.31673527	0.1870091	0.033809185	-0.13665724	-0.2333355	-0.32435203	-0.014857769	0.08445668	0.029204369
"1552999_a_at"	0.07422924	-0.2574048	-0.30728316	0.015043259	-0.24114037	-0.1646409	0.190938	0.28970098	0.2956457	0.32989168	0.22654533	-0.015043259	0.36551762	0.7436323	-0.116811275	-0.35728955	0.050262928	-0.04033518	-0.057388306	-0.14484549	-0.4475522	-0.3574183	0.29806662	0.72506046
"1553002_at"	-0.21845865	-0.11306143	0.002734184	-0.003799915	-0.1648047	-0.027567387	0.37665367	0.26654792	-0.02643609	0.30748367	-0.14176178	0.3414092	0.3343978	0.14330244	-0.002734184	0.29631758	-0.11083436	-0.099606514	-0.2163992	-0.15408278	0.023786545	0.60613966	0.17365694	0.025107145
"1553003_at"	0.09236169	-0.32603073	-0.007913828	-0.2184236	-0.288594	-0.44296384	0.46979332	0.28071713	0.007913828	0.39119506	0.047210455	0.076428175	0.43884134	0.35915732	-0.6174972	-0.29864192	0.1986835	-0.09895325	-0.36940718	-0.12462306	-0.37556005	-0.1254704	0.6270554	0.5717361
"1553004_at"	-0.002820492	-0.20225644	0.10694361	0.027359009	-0.120265484	-0.15443563	-0.13942075	-0.33208227	0.33894515	0.15547991	0.44106913	0.00282073	0.24254847	0.015279293	-0.1227386	-0.28128862	0.5461707	0.06977749	0.34783912	-0.23957896	-0.43405914	-0.11085653	0.43411446	-0.081754684
"1553006_at"	-0.2915671	-0.28266644	0.003672123	-0.40480852	-0.0712831	-0.1891079	0.007053614	0.033642292	-0.025835752	-0.027365446	0.12416172	0.14688921	0.011186361	0.42996883	-0.02273941	0.12581873	-0.022396088	0.2894683	-0.003671885	-0.038416147	-0.11718941	0.82109356	0.0832181	0.08158326
"1553007_a_at"	-0.018967867	-0.0684824	0.047402143	-0.04820323	-0.13541698	-0.24229836	0.028149605	-0.058291674	0.15395045	0.15929008	0.5567765	-0.28109765	0.00203681	-0.11916208	0.08329916	-0.16928339	0.15502095	0.24767613	0.054607153	-0.00203681	-0.06745601	0.6047425	0.22378683	-0.010411978
"1553009_s_at"	0.10997462	-0.20055628	0.087002754	-0.035017014	-0.36410904	-0.08794713	0.212003	-0.08231449	0.16056395	0.035017014	0.34894133	-0.08804035	0.036174774	0.13376737	-0.29296827	-0.34862947	-0.107439995	0.12659192	-0.1922226	-0.3132658	-0.34922504	0.11453414	0.2169261	0.106678486
"1553011_at"	-0.12416983	-0.27157474	-0.19702363	0.001419544	0.24092937	0.088000774	0.21810794	0.08308053	-0.03421426	-0.12361717	0.12065649	0.058989048	0.06819272	-0.17187238	-0.013778687	-0.269691	-0.10351062	-0.001419544	-0.19910026	-0.03099823	0.020708323	0.23696303	0.35259366	0.05543852
"1553013_at"	-0.24506569	-0.29711604	-0.28992748	0.15484643	-0.22420979	-0.060054302	0.3262887	0.35880852	0.012448549	0.37683582	0.05497384	0.34957552	0.3099332	0.27410412	-0.42864442	-0.45621443	-0.050575733	-0.012448311	-0.20828843	-0.2673788	-0.42952442	0.2738762	0.5315943	0.6433196
"1553015_a_at"	0.020546913	-0.020546913	0.25984287	-0.034657	-0.2880621	-0.26968718	0.5785003	0.7807307	0.42598486	0.6132436	0.044403553	-0.071223736	0.169456	0.29457855	-0.3629923	-0.40064955	0.17724895	-0.1399579	-0.2579751	-0.6298795	-0.2530036	-0.12972498	0.69832563	0.29447365
"1553016_at"	-0.3255415	-0.464123	-0.014956951	0.01332283	-0.39546776	-0.37296844	0.37734365	0.120470524	-0.01332283	0.24029732	0.022706509	0.063304424	0.14808178	0.33636236	-0.5945296	-0.3452971	0.027663708	0.28779125	-0.25500727	-0.4230981	-0.3332293	-0.07783127	0.5595231	0.31939316
"1553019_at"	-0.40182018	-0.4035821	0.1495018	0.27463675	-0.37051487	-0.40986156	0.36787605	-0.0990386	0.26854277	0.37395477	0.26597977	0.30142927	0.25403976	0.07150078	-0.32285357	-0.35521603	-0.07150078	-0.09830141	-0.18654823	-0.61320543	-0.41383362	0.3192401	0.69765186	0.32007933
"1553020_at"	-0.015645742	0.06167674	0.09265041	0.5229182	0.020945072	-0.05065751	-0.11185908	-0.026065111	-0.05467677	-0.009606123	-0.1589737	0.22794318	-0.064748764	0.14147878	0.05204487	0.009605885	0.42413116	0.15624404	-0.172467	-0.15517664	-0.22735596	0.17801952	0.43700957	-0.11967111
"1553021_s_at"	-0.09486818	0.3208704	0.061396122	-0.20336437	-0.2941966	0.043460846	-0.034317493	-0.030855656	-0.089594364	-0.019217968	0.22526646	0.017641068	0.10805607	-0.11663866	-0.017641068	0.457129	-0.36866236	-0.26042128	-0.17982817	0.2992463	0.6811142	0.77398825	0.19193792	0.09210396
"1553022_at"	0.038928986	-0.15032673	-0.030612946	0.85763025	-0.26464176	0.037312508	0.06581497	-0.013858318	-0.020570755	-0.040806293	0.19660926	0.4348328	-0.0599401	0.003745079	-0.003745079	0.039136887	0.021798372	0.19323826	-0.1689322	-0.08584738	0.004364967	-0.048280716	0.015605688	-0.15520358
"1553023_a_at"	-0.16778469	-0.19755006	-0.003612042	0.18729353	-0.07281375	-0.2639768	0.23635149	0.2026453	0.14823198	0.19652271	0.038372993	0.043228626	0.01128149	-0.08080721	-0.07207894	-0.12638831	-0.16648555	0.003612042	-0.123604774	-0.3057387	-0.1667738	0.7110982	0.3972144	0.25209332
"1553024_at"	0.023721457	-0.07066822	0.2476368	0.047384024	-0.107156515	0.033996105	0.034125805	-0.08284426	-0.101438046	-0.17595315	0.075660944	0.114742994	-0.03952217	0.121464014	-0.00113368	-0.18247151	0.4662931	-0.083833694	0.00113368	-0.1358912	-0.15852094	0.17392063	-0.17113352	0.11326051
"1553025_at"	-0.10662007	-0.33971548	0.26130605	0.2556231	0.011883259	0.15506482	-0.04620719	-0.064590216	0.08251047	-0.03084135	0.23237991	0.3674407	0.10510254	-0.03885007	-0.1033411	0.13285089	-0.011883497	0.4246788	-0.050954342	-0.12991858	-0.16099644	0.5499201	0.6224098	-0.067153454
"1553027_a_at"	-0.5360267	-0.35940075	-0.12190485	-0.45968866	-0.061199665	0.034971714	0.45981264	-0.044354916	0.04723215	0.27730227	0.03346491	0.002611637	0.2809806	0.06723118	-0.3027339	-0.21848631	-0.14220953	0.0157485	-0.04890871	-0.08830404	-0.002611637	0.06422472	0.5937724	0.30507803
"1553028_at"	-0.13622093	-0.023225546	0.06415129	-0.004374743	-0.20010853	-0.15802145	-0.023225546	0.004374743	0.15799022	0.30218077	0.351789	0.35154772	0.17526698	0.17397738	-0.31168914	-0.16410875	0.31404638	-0.009916544	-0.2619841	-0.28129673	-0.12899923	0.06616998	0.47781706	0.05160618
"1553030_a_at"	-0.18383217	0.1424408	0.13003302	-0.048558235	0.055879593	0.4052329	-0.083230495	-0.3872385	-0.4589858	-0.5332246	-0.2600813	0.113438606	-0.17389584	-0.24452448	-0.12244606	0.08070135	-0.08259773	0.27912998	0.048558235	0.20548153	0.31049442	0.1109252	0.16019392	-0.068500996
"1553031_at"	-0.44652748	-0.12668514	0.33924437	0.05385685	-0.28477883	-0.3822341	0.18217802	0.11482048	0.070849895	0.626842	-0.04602003	-0.2950654	0.22118092	0.54921293	-0.31595898	-0.21715307	-0.25065398	0.44353485	0.046019793	-0.47374916	-0.2365539	-0.2095797	0.39218998	0.40471506
"1553032_at"	-0.21361518	-0.01922226	0.29329777	0.13888836	-0.10804653	-0.14011955	0.12801051	0.0198071	0.34727597	0.13405204	0.07436633	0.051526308	0.015071154	-0.13774991	-0.36136818	-0.37771297	-0.015071154	-0.24584007	-0.03955412	-0.39794827	0.1225729	-0.059591055	0.43517828	0.3785994
"1553033_at"	-0.24724817	0.017037153	0.272007	0.35730076	-0.08803892	0.050412178	0.081997156	0.08373451	-0.14151812	-0.017037392	0.39786792	0.019049644	-0.054101944	-0.1042037	-0.26325512	-0.40157318	0.20912743	0.2608645	-0.07690549	-0.05218172	-0.03612566	-0.12733507	0.7234688	0.27130842
"1553034_at"	-0.12524128	0.1939516	-5.04E-04	-0.05572462	-0.16374302	0.3838849	0.22625732	0.11603832	-0.23029327	-0.041392326	0.3552761	0.26626062	0.0437212	0.005893707	-0.21884823	0.002658844	0.20339489	0.3289709	-0.2892356	-0.5785346	5.04E-04	-0.116086006	-0.26197004	-0.14912844
"1553036_at"	-0.18832302	-0.18898368	-0.3406875	-0.262074	-0.31585312	0.033900023	0.0423584	0.001008034	0.021964312	-0.16046047	0.30077577	0.03401184	0.19330311	0.008311272	-0.15297747	-0.139395	0.23723578	-0.29479194	-0.30205297	-0.34808564	-0.001008272	0.39807248	0.14591527	0.06262827
"1553037_a_at"	-0.31230426	-0.103055954	-0.26015615	-0.091506004	-0.008107185	0.018913507	0.044926405	0.37669373	-0.12596703	0.26698017	0.22441578	-0.05804062	0.013183594	0.2466793	-0.32749128	-0.060113907	0.08423257	0.0153265	-0.20268655	-0.019523382	-0.043760538	0.008107185	0.5571742	0.40433455
"1553039_a_at"	0.15567446	-0.2093134	0.11757326	0.21868753	-0.48063326	-0.41904497	-0.009085178	0.009084702	-0.054880142	0.09846115	0.3606038	-0.26299906	-0.06729221	0.1128788	-0.4289484	-0.5923195	0.39286947	0.32544708	-0.11326933	-0.49775028	-0.36899233	0.37667656	0.49701166	0.023741722
"1553041_at"	-0.10668516	-0.4935968	0.22210121	0.48041248	2.79E-04	-0.05620551	0.53174067	-0.059165955	0.14836979	0.19084358	0.26846695	0.08353996	0.27417517	0.25700712	-0.47057796	-0.6344967	-2.79E-04	-0.06541109	-0.07844114	-0.057755947	-0.38734055	-0.06260967	0.87213326	0.10705423
"1553042_a_at"	0.31318045	0.07446051	0.025906086	0.05064106	-0.36106443	0.043141365	-0.12902689	0.193439	0.004434586	0.72889996	0.20920229	-0.34534693	-0.37710428	-0.065992355	-0.49672174	-0.30416632	-0.004434586	-0.34882498	0.03184557	-0.36177874	-0.42337513	0.21370888	0.03340721	-0.22654867
"1553043_a_at"	-0.09341431	-0.07813215	0.54960203	0.33947945	0.016603947	1.6285143	1.7731142	2.3813105	0.22983742	2.4141645	0.91793823	-0.60535526	-0.3331957	1.0412359	-0.63517475	-0.3515525	-0.27470446	-0.9244838	-0.26226854	-0.86039686	0.9425297	-0.795084	-0.016603947	0.75673103
"1553044_at"	-0.17124319	-0.36913466	0.007424831	-0.36987805	-0.29381895	-0.4792056	0.2134409	0.083323956	0.16778088	0.49743223	-0.13126087	0.039373875	0.20184803	-0.0365839	-0.39419866	-0.47707152	0.3296895	0.038765907	-0.007424831	-0.3600912	-0.5239186	0.036543846	0.6794553	0.085701466
"1553045_at"	-0.15373087	-0.003952503	0.056557894	0.07365966	-0.30015516	-0.10547638	0.17765474	-0.10323477	0.060777426	0.12395859	0.19626904	-0.0841434	-0.033852816	0.003952503	-0.30170035	0.10239196	-0.7046356	0.13463354	0.15432501	-0.28632307	-0.2558756	0.1341505	-0.16890931	0.11148596
"1553046_s_at"	-0.12034035	-0.05612707	0.20317602	-0.03303528	-0.40419388	-0.26244545	0.17144394	0.014647007	0.20800495	0.08996725	0.28472614	0.001644135	-0.001644135	0.1873455	-0.47590733	-0.13324738	0.035393238	-0.12465525	-0.23014832	-0.3619151	-0.5352869	0.07491827	0.60661125	0.098300934
"1553047_at"	-0.29565334	-0.37966156	0.19663858	-0.026921272	-0.106565	-0.18703508	0.15517807	0.1714282	-0.10454607	5.38E-04	0.3190918	0.017967224	0.1444273	0.059387684	0.034753323	-0.6096573	-5.38E-04	0.25788593	-0.2650318	-0.7233944	-0.13498116	0.025562763	0.1686759	-0.13498116
"1553048_a_at"	-0.11029911	0.27323627	-0.28565407	0.086146355	0.41859293	0.5397444	-0.46706247	-0.03773594	-0.35238934	-0.5234504	-0.39537668	-0.08386946	0.09512472	-0.08165884	-0.35257483	0.57487774	-0.28847313	0.4411106	0.07334709	0.9028611	0.03773594	0.7137847	-0.244102	0.1522932
"1553051_s_at"	-0.3007946	-0.14076495	-0.17238116	0.22416258	0.025035143	0.17621803	0.21589375	-0.061591387	-0.06859636	0.16056347	0.16330862	-0.06335735	-0.033370018	0.074578285	-0.34600592	-0.15945125	0.27713013	-0.00447917	0.004479408	-0.65690756	-0.16831589	0.1423111	0.35161686	0.05135107
"1553052_at"	0.197083	-0.13695407	0.054583788	0.5081463	-0.02269125	-0.02300024	-0.077670574	-0.15377474	-0.008817196	-0.06591797	0.24099064	0.17558527	-0.28169894	-0.11694527	-0.18717694	0.1445713	-0.004727125	0.25709987	0.15059853	0.018000603	0.004726887	0.7961438	0.062366962	-0.13753772
"1553053_at"	-0.21982741	-0.2285552	-0.01319027	0.06767559	-0.37167	-0.20353317	0.16730475	0.059545517	-0.025825262	0.4058354	0.047671795	0.013190508	-0.107993126	0.1120615	-0.042812586	-0.2727971	0.028411865	0.05892086	-0.097225904	-0.19510269	-0.32948923	0.1716156	0.1754601	0.17469788
"1553055_a_at"	0.34812593	0.03659773	0.3167591	-0.42692137	0.6148834	0.33547163	0.112635136	-0.2920637	-0.96699715	-0.85493803	0.061695576	-0.15748787	-0.46576738	-0.7779579	0.022725105	0.1444292	0.025888443	-0.054070473	-0.022725105	0.4066558	0.04783106	-0.952857	-0.98954153	-0.3791852
"1553057_at"	-0.09648228	-0.4977405	-0.022035599	-0.3791771	-0.23347807	-0.22665119	0.42549133	0.35907078	0.13980532	0.02798748	-0.16650748	0.33406448	0.31795788	0.23738718	-0.22352862	-0.34536457	0.5234122	0.022035599	-0.16686583	-0.27849627	-0.6218407	0.34989643	0.19048786	0.036808014
"1553058_at"	-0.47224903	-0.3718419	0.22321701	0.49141932	0.14495802	-0.13572335	-0.006187916	0.17964411	-0.06584549	0.090489864	0.08404112	0.5388007	-0.027051449	0.006188154	-0.3946774	-0.12901378	-0.006920338	0.4145112	-0.21405125	-0.030668259	-0.14256597	0.5140171	0.21769333	0.050284863
"1553059_at"	-0.024122715	-0.23813939	0.05361557	-0.032636166	-0.27834153	-0.2794907	0.14953756	0.025181532	0.30690098	0.19569445	-0.0059762	-0.026991129	-0.056547165	0.0449996	-0.12937093	-0.4680667	0.23027134	0.38559055	0.005976439	-0.38655663	-0.25230026	0.120851755	0.7608228	0.16189432
"1553060_at"	0.029493332	-0.118646145	0.005730629	-0.16347599	-0.24339008	-0.3145094	0.3169117	0.4866991	0.11736107	0.6283083	0.17393875	0.26185703	0.40141678	0.2893858	-0.29511213	-0.3163786	-0.005730629	-0.19307804	-0.36518526	-0.37333345	-0.3036561	-0.5344341	0.7493744	0.44695044
"1553061_at"	-0.04115486	-0.026467323	0.19521093	-0.07111168	-0.21615839	-0.38345075	0.17269516	0.16837025	0.7844696	0.5107603	0.04647255	-0.05056858	0.13532448	0.42429733	-0.19210815	0.021273613	-0.043305874	0.0334692	-0.17645836	-0.42959833	-0.3579173	-0.021273613	0.80526304	0.114394665
"1553062_at"	-0.06865072	-0.24761677	-0.12652397	-0.0435915	-0.2163477	-0.28323507	0.52081585	0.0435915	0.25605106	0.35322618	-0.3162384	0.33466434	0.0920167	0.23500061	-0.5016532	-0.14886141	-0.3395853	0.25122595	-0.16089535	0.8111949	-0.17165709	0.22190905	0.79074	0.38793468
"1553063_at"	-0.34931612	0.006779194	0.031796932	0.23749447	-0.14719343	-0.2825389	0.38418102	0.26625633	-0.006779194	0.50656605	0.013392448	0.1575346	-0.017454147	0.32528782	-0.13585615	-0.025269032	-0.3305769	0.13593149	-0.20996666	-0.022580147	-0.2828784	-0.021688938	0.82072496	0.31668615
"1553064_at"	0.050497055	-0.29242563	0.46409035	0.54353285	-0.22857952	-0.2660036	-0.028935194	-0.1312623	0.028934956	0.10165143	0.11053038	0.1412754	-0.20075202	-0.2362709	-0.15346837	-0.2139082	0.43202066	0.29923296	-0.17947745	-0.272712	-0.28771806	0.518322	0.10849118	0.060912848
"1553066_at"	-0.13741875	-0.21412778	-0.2165165	0.019644022	0.11744189	-0.24427056	0.56503224	0.09964728	-0.019644022	0.4408791	0.46719623	0.33642936	0.11434722	0.5263922	-0.26481032	-0.17789578	-0.3265221	0.16190267	-0.3283484	-0.36563563	-0.21178436	-0.090061426	0.19423318	0.5263922
"1553067_a_at"	0.03399706	-0.014902592	-0.21687984	-0.039452076	-0.20269823	0.086792946	0.3126359	0.014902592	0.049898624	0.29220724	0.085283756	-0.13476276	0.05578375	0.13450384	-0.20010567	-0.02385807	-0.4268868	-0.13612032	-0.15246773	-0.082046986	-0.21066809	0.08175516	0.8310504	0.12555695
"1553069_at"	-0.14153385	-0.18583155	0.08261609	0.043059587	-0.19591546	-0.19310546	0.4634323	-0.007489681	0.36184788	0.38885927	0.36719465	0.007489681	0.41237974	0.014817238	-0.35236716	-0.20283055	-0.14642382	0.102654934	-0.251029	-0.19723296	-0.39003754	-0.20739746	0.19315314	0.4796734
"1553070_a_at"	-0.10211754	0.1325655	-0.19667482	0.8273113	0.14189935	-0.12712288	0.05642867	-0.13900661	0.03211236	-0.031022072	0.4263022	0.15774226	-0.12940717	0.11486149	-0.45801854	0.09576249	0.09437966	-0.09630942	0.031022072	-0.04915142	-0.14077377	0.16470242	-0.06530166	-0.11103916
"1553071_a_at"	-0.29529238	-0.114300966	0.6044736	0.81732416	-0.24869752	-0.13163447	0.17005038	-0.20436525	0.04708934	0.18950343	0.6265359	-0.30381918	0.025072336	-0.025072575	-0.3421166	-0.21261954	0.14071417	-0.31673694	-0.053037643	0.12807965	0.107955456	0.47508717	0.19781518	-0.0361073
"1553072_at"	-0.39073205	-0.027398348	0.120048285	0.42437148	0.061576605	-0.05973625	0.012500525	-0.012037516	-0.015331268	-0.016249418	0.2732892	0.06898475	-0.04532647	0.04032421	0.047242165	-0.15921092	0.040956736	-0.018294334	-0.40117764	-0.33689857	-0.28309417	0.012037516	0.32805872	0.13148332
"1553074_at"	-0.02008009	-0.21777797	0.1913836	0.426888	-0.042047024	0.08627844	0.21196318	-0.13337946	0.19386268	0.1292913	0.051516056	-0.006547451	0.026500225	0.006547451	-0.2911625	-0.14412045	-0.06277752	0.19212604	-0.1794815	-0.030118227	-0.1599679	0.33717585	0.409168	-0.121329546
"1553075_a_at"	-0.088005066	-0.039432526	0.045255184	0.02225113	0.028685093	0.03270197	-0.080845356	-0.13948584	-0.06536913	-0.08948612	0.11952591	0.110551834	-0.04870248	-0.052264452	-0.06355572	0.1746428	0.14247751	0.15336323	-0.02225113	-0.11992884	0.022443295	0.13629007	0.043974638	-0.083828926
"1553076_at"	-0.057790995	-0.14331102	0.011198521	-0.112264395	0.039304495	0.018770456	0.060029984	0.07949686	-0.043741465	0.006507397	-0.062446833	0.26540732	-0.15194082	0.20515537	-0.15007281	-0.11892414	0.3448558	-0.48069525	0.031507492	-0.39936018	-0.2952037	0.028211355	0.21018791	-0.006507397
"1553077_at"	0.082574606	-0.07710767	0.5675087	-0.12709546	-0.16564727	-0.19814682	0.17647076	-0.019065619	0.04262519	0.019065619	-0.19133162	0.20955491	0.10949612	0.07714391	-0.25381088	-0.03303194	0.29805493	0.16825223	-0.14877796	0.06621218	-0.14082861	0.070753574	-0.051375628	-0.02817583
"1553078_at"	-0.01676035	-0.32488966	-0.06440449	0.13403606	-0.29215193	-0.34909272	0.23151064	0.17895317	0.33088827	0.23051739	-0.16434956	0.2917719	0.058489323	0.3625722	-0.36352515	-0.079957485	0.18155622	-0.2306292	-0.32406807	-0.3643012	-0.5000422	0.030463219	0.68993044	0.01676035
"1553079_at"	-0.2320075	-0.106300116	0.10084748	-0.002730846	-0.063435316	0.00302887	0.002731085	-0.06838822	0.07372427	0.36688328	0.2250812	-0.28621435	0.17886758	-0.03772521	-0.24766374	-0.050761223	0.16466236	0.48318863	-0.16813374	-0.0510993	-0.23432755	0.4462843	0.2933321	0.06148672
"1553080_at"	-0.17055488	-0.27012634	0.19450665	0.43026972	-0.2649045	-0.31831312	0.002532005	-0.08322549	0.006162882	0.2571144	0.10164881	0.18608212	0.045819283	-0.040900946	-0.47590637	-0.22391748	0.16309357	0.6077714	-0.08915186	-0.08289003	-0.2536683	0.19398665	0.5639789	-0.002532244
"1553081_at"	-0.1617527	-0.09027958	0.28099012	-0.026324272	-0.51449823	-0.13631916	0.7336993	0.54936695	0.83999634	0.9314637	0.026324749	0.22848415	0.6771488	0.85352993	-0.20398998	-0.23569536	0.18125534	-0.06451416	-0.53624105	-0.4120431	-0.7770014	-0.1105032	0.99442196	0.47694016
"1553082_at"	-0.008360148	-0.15572333	0.15875745	0.008084536	-0.07575345	-0.056920767	0.22229385	0.07341051	-0.10403681	0.21632218	0.26978636	0.20899343	0.22758436	-0.008084297	-0.21761918	-0.061555386	-0.06755829	0.05381751	-0.13259792	-0.08380151	-0.34372425	0.17582798	0.20459986	0.19010305
"1553083_at"	0.038627148	-0.5075941	0.4686594	0.046150684	-0.4912405	-0.71897936	0.8378501	0.43975496	0.60566807	0.5372858	-0.038627148	0.27264977	0.4942875	0.11062002	-0.11066961	-0.29422998	-0.19761181	-0.21102715	-0.51532555	-0.06926155	-0.10582876	-0.23900509	1.1930456	0.73862505
"1553084_at"	-0.23810339	-0.080837965	-0.042455196	0.19877553	-0.14659023	0.021668196	-0.09235287	0.106142044	0.11897707	-0.044361353	0.21774149	0.487226	-0.29122734	0.17672944	-0.17136693	0.08550191	0.11003399	0.43192053	-0.061785698	-0.111436605	-0.17013645	0.8722911	0.09362841	-0.021668196
"1553086_at"	-0.23032379	-0.047833204	-0.036614895	0.038192034	-0.081816435	-0.2923565	0.16279817	0.036780357	0.051333427	0.25709033	-0.012569189	0.09085846	0.12221265	0.04338765	-0.31066465	-0.24351859	-0.075237036	0.12991476	-0.05225134	-0.24829674	-0.067373514	0.05137825	0.012568951	0.15725613
"1553087_at"	-0.43164706	-0.47660422	0.003576756	0.31524324	-0.4086275	-0.43854165	-0.025212288	0.2096448	0.032248974	0.023292065	0.0856657	0.40579367	-0.07502985	0.049841404	-0.6513014	-0.24194336	-0.003576756	0.022816181	-0.17871094	-0.41769743	-0.3451619	0.4790721	0.37031984	0.31076288
"1553088_a_at"	-0.09008694	-0.2562642	0.050326347	0.16674566	-0.29644203	-0.19950914	0.1197772	0.022581577	0.17878532	0.2566824	0.7367792	0.35506582	-0.11962795	-0.022581577	-0.46314907	-0.2942462	-0.16127396	0.15855932	-0.3679819	-0.62454605	-0.56008196	0.16185951	0.74045753	0.09291601
"1553089_a_at"	-0.13002539	0.026245832	-0.045472145	-0.46430302	0.005605459	-0.33065605	0.2766006	0.48528433	0.15605974	0.33002067	0.31208754	0.5338254	-0.052179337	-0.014569759	-0.005605221	-0.26212573	-0.29538846	0.18964052	-0.07658601	-0.100388765	-0.44200754	0.013971806	0.31153035	0.014086485
"1553093_a_at"	-0.013668537	-0.06561375	-0.284518	0.021562338	-0.14821744	-0.11160231	0.26373267	-0.005506039	-0.10560393	0.36099243	-0.043920517	0.14956212	0.01928854	0.29951334	-0.1754818	0.007169247	-0.24601126	0.049699306	-0.096036434	-0.051615477	0.005506039	0.91832495	0.21486735	0.3378427
"1553094_at"	0.17433524	0.024853945	-0.053241253	-0.22596025	0.05388546	0.12448573	0.089524984	0.27413774	0.058103323	0.20644665	-0.38255215	0.31626487	0.015120029	-0.2420547	-0.23116255	-0.015120268	0.27469158	-0.1576922	-0.05818224	-0.47570634	-0.017917633	0.09166336	-0.34468913	-0.46334028
"1553096_s_at"	0.95915127	0.050946236	-0.16524363	-0.11827898	0.36566687	-0.08280277	0.831954	1.0502777	0.45965147	0.9076681	-0.050946236	-0.3679018	0.22995043	0.1371193	-0.10887909	-0.22775078	-0.34732485	-0.30748987	0.52068996	-0.40778542	-0.20817041	-0.60934496	0.33685446	0.18557262
"1553099_at"	0.3394761	0.20496416	-0.07386303	-0.050682068	0.85776234	0.10870075	-0.46430397	-0.43522167	-0.040627956	-0.3199525	0.35003328	-0.19280481	-0.022795677	0.026635647	0.18463516	0.6085801	-0.10145569	-0.06796169	0.58270454	0.1617775	0.007987499	-0.03790474	-0.007987499	0.044797897
"1553101_a_at"	0.040937424	0.23429394	-0.09805775	0.009067535	0.22994423	0.043078423	-0.055599213	0.035237312	-0.04678917	0.19138527	-0.1788845	-0.17190361	-0.063570976	-0.08227253	-0.101569176	0.27656364	-0.009067535	-0.28489113	0.14926338	0.15297985	0.1734314	-0.23984909	-0.26677227	0.24475384
"1553102_a_at"	1.1125636	-0.08494234	0.054096222	0.34848833	0.1816411	-0.5785656	-0.46579313	-0.030269623	0.9919658	-0.003696919	0.41227627	0.395154	-0.14814854	-0.099238396	0.003696919	-0.5927253	0.4275565	0.21930456	0.17771721	1.2683539	-0.44909334	-0.9715357	-0.87681866	-1.2985764
"1553103_at"	0.19146681	0.07818985	-0.1922574	-0.005633831	0.11107397	0.11524677	-0.43632507	-0.16212702	-0.26698256	-0.11653614	-0.033608913	0.011940002	-0.39202595	-0.11544371	0.41433	0.3210454	0.120728016	-0.08400297	0.1384759	0.25316048	0.16843224	0.005633831	-0.41626406	-0.006618977
"1553105_s_at"	-0.28754187	0.46692228	0.049915314	0.009406328	-0.11613703	-0.4525802	-0.1929791	-0.1973679	0.3117001	0.07201314	0.13811636	0.69485784	-0.33511448	0.029766798	-0.009406328	0.07743263	-0.04201722	0.51184964	-0.26942444	2.8658202	0.72053504	-0.090216875	-0.1600511	-0.15185905
"1553106_at"	0.46790695	0.6289191	0.34934664	-0.85358906	-1.0229583	-1.4003315	0.26619434	0.1379466	-0.121421814	-0.3147583	-0.24464226	-0.3536868	0.23995829	-0.06753349	0.7553959	0.25745487	-0.16263103	-0.15778208	0.42482567	0.70284224	0.1495409	-1.2549329	-1.1371613	0.06753349
"1553107_s_at"	0.567184	0.019444466	0.41941595	0.12150955	-0.69044447	-0.812171	-0.121406555	0.41215515	-0.8833418	-0.90718746	0.25714588	-0.11120558	-0.4776621	-0.7768998	-0.019443989	-0.26026392	0.20439196	0.27309275	0.5863042	0.40860176	0.24258804	0.079615116	-0.5866399	-0.98741627
"1553108_at"	0.1955738	0.3217888	-0.3247943	-1.1403599	0.31876516	-0.217103	-0.04783106	-0.13725185	0.04346466	-0.098860264	-0.46820927	-0.48012018	0.48867846	-0.37799835	0.37759495	0.010558605	-0.2298665	0.11736393	0.51226807	0.42634964	0.027317047	-0.010558605	-0.82959366	0.29957342
"1553111_a_at"	-0.16992617	0.3257327	-1.0546556	-0.38543797	0.11453867	-0.02865839	-0.47073746	-0.023039818	0.23660374	-0.22825432	-0.7406769	-0.5435152	0.22389126	0.3591571	0.27838802	0.5278101	-0.25211382	0.029508114	0.023039818	0.25815153	-0.030525684	0.029508114	-0.29117012	0.2221322
"1553112_s_at"	0.58375835	0.14665318	-0.024290085	-0.5586047	0.23165226	0.45686626	-0.021956444	-0.7134075	0.10401249	-0.21092129	0.09998989	-0.23862839	-0.002625465	-0.31793547	0.16528559	0.07108402	-1.194521	-0.055336952	0.7319293	0.002625465	0.3846035	0.051283836	-1.4257898	-0.2647643
"1553113_s_at"	-0.018033504	0.1363368	-0.12896776	-0.3606615	0.473495	0.011064529	0.11881924	-0.011064529	0.1363368	0.12563562	0.29564095	-0.5323849	0.26415014	-0.19686794	0.6616726	0.11436939	-0.39797306	-0.45608807	0.32523155	0.22393608	-0.16959429	-0.545064	-1.1541004	-0.18909359
"1553114_a_at"	-0.3809433	-0.56139755	8.16E-04	-0.1243248	-0.37164783	-0.45062685	0.3406129	0.062061787	0.6773777	0.4070835	0.012854576	0.08964825	0.010452271	0.14747572	-0.68719864	-0.5894232	-8.16E-04	0.038271904	-0.48071957	-0.58223724	-0.6313777	-0.10668087	0.6470032	0.16116524
"1553115_at"	-0.26373124	0.020578623	0.039369106	0.20788336	-0.1617887	-0.15379739	0.1391983	0.015012741	-0.039800167	-0.035782337	0.44348288	-0.16217375	0.012903929	0.16713476	-0.26373124	-0.41589427	-0.022212744	0.5073676	-0.012904167	-0.256953	-0.099665165	0.45812082	0.60262537	0.11888933
"1553117_a_at"	0.81930923	0.15191555	0.098059654	-0.08807278	-0.028072357	0.34012127	-0.05494213	-0.13839579	0.72983074	0.3469591	0.07523918	-0.15025711	0.14398861	0.028072357	0.08558941	-0.23795986	-0.982985	-0.77096033	0.102892876	0.18171787	-0.27112103	-0.52939224	-0.69388056	-0.3707075
"1553118_at"	0.52240515	0.087124825	0.12850237	-0.098927975	0.4549017	0.20696259	-0.5928168	-0.53965425	-0.33338213	-0.8901706	0.19101763	-0.041346073	-0.042915344	-0.54664373	0.32655	0.2736392	0.47312498	0.06588316	0.2850728	0.035243034	-0.16685104	-0.035243034	-0.5222888	-0.19552469
"1553120_at"	-0.1680901	0.019806147	0.07452583	-0.052587748	-0.26548076	-0.08799791	0.14465857	-0.17270422	0.024445534	0.2354083	0.21535063	0.38505912	0.03434992	0.06839466	-0.18364477	-0.066231966	0.182657	-0.025014639	-0.08557415	-0.008218527	-0.077650785	0.6024437	-0.11295414	0.008218765
"1553122_s_at"	1.0572171	0.095675945	0.104867935	0.02980566	0.13345814	-0.24924612	-0.08344936	0.43386889	-0.5519824	-0.23071241	0.59353924	-0.46610403	-0.13969469	-0.05881691	0.4262147	-0.02980566	-0.13632345	-0.06267834	0.46742916	0.627511	0.24759388	0.10812092	-0.9775746	-0.47619772
"1553123_at"	-0.1260705	-0.038539648	0.5035901	0.51212406	-0.013537169	-0.027992249	-0.029385805	-0.06715441	0.007166386	0.14779949	0.61652803	1.0490065	-0.007166386	-0.10859537	-0.12953162	-0.009909153	1.0080628	1.0847082	-0.044238567	0.016369104	0.092134476	1.516819	0.15406156	-0.16434455
"1553125_x_at"	-0.04276824	-0.00139904	-0.025791645	0.71127653	-0.08816242	0.015786648	0.1700089	-0.08223224	0.051274776	-0.104353905	0.5699687	0.07505417	0.001399279	-0.18397713	-0.16050005	-0.010746956	0.20016551	0.02300644	0.13716292	-0.19043684	-0.15340996	0.60984945	0.22648335	-0.31711102
"1553126_a_at"	-0.1359551	-0.05606699	-0.022595406	-0.024843454	-0.051193714	0.15877485	0.019816637	0.0894053	0.6819773	0.21914268	-0.2560053	-0.0266366	0.14976978	0.002656221	-0.04957986	0.00804472	0.13571453	-0.13867044	-0.00265646	0.042060852	-0.11172199	0.039461136	0.15243244	-0.0850296
"1553127_a_at"	0.21653509	0.100280285	-1.96E-05	0.70061445	0.19977617	0.21365786	-0.1525259	-0.06857395	-0.43280602	-0.35496092	0.16773367	-0.33466792	-0.3679104	-0.27151084	0.026631594	0.14148903	1.96E-05	0.157439	0.059117556	-0.018903017	-0.25777817	0.04689288	-0.10507202	-0.047154903
"1553129_at"	-0.37999177	-0.035327673	-0.3632269	0.6103573	0.0874753	0.21276331	0.072169304	-0.00894022	-0.2672279	-0.89878964	-0.058698416	2.0924454	-0.24550486	-0.061788082	1.6893106	0.55461836	-0.00894022	0.43055677	-0.3632269	1.7118306	0.2762723	-0.37034225	0.008940458	0.14126682
"1553130_at"	-0.06786871	-0.5032897	0.28120518	0.56190586	-0.33508396	-0.3359537	-0.023389816	-0.006585121	0.013631344	0.12992287	0.23232698	0.20308399	0.02274084	0.006585121	-0.06770611	-0.5051975	0.6024394	0.14429283	-0.11067438	-0.6767192	-0.38904715	0.17020845	0.8908911	-0.09384012
"1553131_a_at"	-0.27481794	-0.19679546	-0.07177496	0.19843197	-0.45309544	-0.716557	0.45051193	0.2643447	-0.013849735	0.31370878	0.080673695	0.22421885	0.29728413	0.2719803	-0.17119217	-0.14227867	-0.23275232	0.21688318	-0.15068054	-0.46416616	-0.33905983	0.43558073	0.48565912	0.013849735
"1553132_a_at"	1.3371234	0.23968792	0.6548023	-0.19735765	0.7467823	-0.020638943	0.1383276	0.06360054	1.0527201	-0.14171362	0.022855759	-0.14027977	0.07977581	0.115921974	-0.3814323	-1.2761407	0.020638943	-0.35462093	-0.28168774	0.5981121	-0.43666434	-1.3106205	-0.60762095	-0.80994344
"1553133_at"	0.7375908	0.16780043	0.28681993	-0.4781599	0.9333887	0.004187107	-0.004187584	0.10405874	0.114328384	1.4699445	1.2072058	-0.14827824	-0.47920036	-0.34348583	-0.11547756	0.8482733	-0.013639927	-0.86109924	0.1319189	0.3596697	-0.056488037	-0.4993248	-0.9175272	-0.4421997
"1553134_s_at"	0.15365815	0.112963915	0.1066072	0.115891695	0.41883445	-0.22535348	0.20910573	0.13722825	0.32597065	0.22705889	0.42800403	-0.009502888	-0.10742116	-0.17917418	-0.108737946	0.42150378	0.009502888	-0.15363407	-0.15135407	-0.05987358	-0.097929716	-0.12948251	-0.46753526	-0.122250795
"1553136_at"	-0.012891769	-0.5321331	-0.050649643	-0.16176558	-0.13523483	-0.24042559	0.23484707	0.071902275	0.03921795	0.13913059	0.012891769	-0.1904068	0.039664745	0.05842018	-0.02289629	-0.15409708	0.36559248	-0.031128407	0.17278528	-0.17422247	-0.38470173	0.108531475	0.228055	0.14542484
"1553137_s_at"	-0.016319752	-0.04786396	0.009608746	0.10607958	0.6516528	0.951664	0.19791889	-0.05988455	-0.17055988	0.44322586	-0.15765548	-0.06292987	0.33678055	-0.02524376	0.12332106	0.8163781	-0.17163444	-0.14273238	-0.009608746	1.4930611	0.37111282	-0.05860758	-0.16836572	0.5776434
"1553138_a_at"	0.20483136	0.03400135	-0.015453815	0.22142506	-0.13031912	0.26358795	-0.06200242	-0.09271979	0.06620884	0.054781675	0.015453815	-0.12701058	-0.03340006	0.25832605	-0.14663482	-0.19311953	-0.452538	0.16205859	0.11943436	-0.031657457	-0.09193468	0.4027481	0.48759508	-0.03373432
"1553139_s_at"	-0.22527122	0.07973814	0.09587145	-0.14745378	-0.20486069	-0.1791668	-0.09834194	0.22797251	-0.007213593	7.63E-04	0.002133369	0.25029087	0.015796661	0.021465302	-0.31570482	-0.03581047	-0.49350643	0.21466398	-0.24011612	-0.61404467	-7.63E-04	0.3539176	0.70010805	0.3450532
"1553140_at"	-0.19317293	0.06394601	0.10967064	-0.03223014	-0.17187357	-0.03621602	-0.0115242	0.058959484	0.09427309	0.17510462	-0.09937072	0.011523962	-0.21664858	-0.20944977	0.047917128	-0.013373613	-0.16474843	0.2842021	0.1544447	0.7285218	0.22930527	-0.0870707	0.11005974	-0.049973726
"1553141_at"	-0.33203697	-0.046908855	1.1498737	-0.3049717	0.06307697	0.8182626	0.26929379	-0.009655952	-0.22231483	-0.5726776	0.19967222	0.21380186	-0.25405502	-0.32891417	-0.5768399	0.24998236	0.26365423	-0.22774124	-0.4042983	-0.17531013	0.77625656	0.009655952	0.5763731	0.8154912
"1553142_at"	-0.18351412	0.30419874	0.8522177	-1.014586	0.21040678	1.3343654	0.8062911	-0.04983282	-0.18427372	0.04983282	-1.2372386	-0.19100523	0.35573006	0.19873714	-0.30731964	1.0776706	-1.0613761	-0.9556384	-0.19657755	0.5777254	1.2324066	-1.0229344	-0.8468883	1.3589835
"1553145_at"	0.37442112	-0.15945148	-0.2768798	0.047340393	-0.47933722	0.28318548	-0.72369766	-0.4189825	0.06771231	-1.1486669	-0.6342907	-0.14538479	-0.09633446	0.008508205	0.44506407	0.7297883	0.023450851	1.0595851	-0.73873854	0.59846354	0.7677469	0.35084486	-0.24158096	-0.008507729
"1553146_at"	-0.34003258	-0.18271089	0.16966462	0.22121167	-0.14942884	-0.39990425	-0.001459599	-0.06948924	0.053971767	0.21252775	-0.03234887	0.1518538	0.027383089	0.44318056	-0.54260635	-0.31747913	0.016543865	0.027965784	-0.22649789	-0.13279724	-0.18176341	0.16053534	0.34388614	0.00145936
"1553147_at"	-0.087352276	0.08261967	0.47095704	0.009778023	0.00579524	-0.011441708	-0.1120255	-0.4310062	-0.35159707	-0.10772228	0.16644359	-5.61E-04	5.61E-04	-0.2358923	0.68406415	1.3080423	-0.243047	0.279274	-0.14943528	0.22232461	0.2999637	0.7805202	-0.03857994	-0.029363155
"1553148_a_at"	0.35951996	0.15423346	0.030210018	-1.536859	0.2565112	0.26829672	-0.4889822	-1.0648808	-0.13972521	-0.88487864	-0.030210018	0.077208996	0.17797947	-0.6751342	0.06127453	0.5512934	-0.2583375	-0.25112247	-0.18130255	0.5336995	0.21179342	-0.4551835	-0.39709997	0.43034267
"1553150_at"	0.06883955	-0.11704159	-0.124243975	-0.27037	-0.09964919	-0.111882925	-0.019308329	0.07427859	0.022173882	0.12579775	-0.16274858	0.33733034	0.5294359	0.16066074	-0.21400833	0.08886933	-0.28448606	-0.10005522	-0.07668972	0.019308567	-0.0742991	0.5851548	0.39395428	0.07975936
"1553151_at"	-0.28690743	-0.006631374	-0.22731924	0.29937387	0.006631374	-0.12848449	0.21395087	0.09875488	0.19195223	0.18588996	0.12520862	0.2554767	-0.022359371	-0.041297436	-0.24942636	-0.37482834	0.0975523	-0.08821702	-0.2692008	-0.03640914	0.17866349	0.7730434	0.22639012	-0.09433317
"1553153_at"	-0.25941515	-0.36590242	-0.020477772	0.14658976	-0.24264145	-0.21650314	0.9538684	0.3801484	0.22823095	0.57571363	0.003348827	-0.003348827	0.6733742	0.36000443	-0.06236124	-0.097417355	-0.18262959	0.3731494	-0.32516575	-0.15355778	-0.5483217	0.6903553	0.98910666	0.5974808
"1553155_x_at"	-0.18445873	-0.3526783	-0.038105488	-0.16863155	0.01888752	-0.030289173	0.789073	0.24711418	0.7286916	0.74293995	-0.07525444	0.49149132	0.87694645	0.07201862	-0.22865677	-0.01888752	0.053318024	-0.0824399	-0.21001673	-0.2626357	-0.11850166	0.41973352	0.4585805	0.55434895
"1553156_at"	-0.11399698	0.026964188	0.33564472	0.32485437	-0.24910831	0.05139494	0.4675002	0.063153744	0.10876751	0.25338984	0.36405325	-0.06279564	-0.0602026	0.38823986	-0.04182005	-0.24266434	0.046589375	-0.31115103	-0.026964188	-0.3180232	-0.31494856	-0.027301788	-0.16285944	0.3717556
"1553157_at"	-0.00342083	-0.1743896	-0.03498411	0.005403757	-0.073807955	-0.062387943	0.7128048	0.19700909	0.11709547	0.22503471	-0.16138673	0.39127374	-0.15723372	0.02817607	0.00535059	-0.003367901	-0.16238546	-0.121850014	0.20842719	-0.21519136	0.18468499	-0.04466176	0.30222774	0.003367901
"1553158_at"	-0.19211292	0.26285934	-0.4856906	-0.72537136	-0.6069493	0.30958748	-0.034170628	-0.30968618	0.58618784	1.1369944	-0.031100273	0.031100273	0.3136983	0.12829971	-0.08762884	0.2664671	-0.20758486	-1.0731354	0.045111656	0.047605515	0.3406911	-0.41760063	-0.40848732	0.042866707
"1553159_at"	-0.04389906	-0.16740179	0.19061661	0.3409748	-0.42530394	-0.34901953	0.044768333	0.036545277	0.22447538	0.6285882	-0.010907173	-0.7632284	0.1453147	0.28978968	-0.17707396	-0.10343647	0.010907173	-0.13300133	-0.1611495	-0.26120043	-0.5239401	0.14536715	0.37908792	0.05376196
"1553162_x_at"	-0.22300434	-0.31521654	-0.34817696	0.033341408	-0.07395744	-0.65073776	0.110028744	0.3758788	-0.25239277	-0.2548685	0.21031046	0.4712777	-0.23165798	-0.033341408	0.07679176	0.11406422	0.14067268	0.080272675	-0.35087347	0.052455425	-0.27997637	0.067504406	-0.25999498	0.03728628
"1553163_at"	-0.20729351	-0.38856697	0.047430992	0.8548336	-0.33352232	-0.64096975	0.22182035	-0.19952488	-0.07168865	0.22306156	0.13732862	0.29828358	-0.043823242	-0.043794632	-0.37294245	-0.28311062	0.3720436	0.6259217	0.043794632	-0.55586195	-0.63505507	0.4440527	0.12965918	0.17232466
"1553165_at"	0.51386833	-0.05643654	0.5385642	-0.039790154	0.5453229	0.25201893	-0.2241807	0.016823292	-0.07117081	-0.119467735	0.20014429	-0.26944733	-0.14410448	-0.016823292	0.19621944	0.068380356	0.10701561	-0.3592553	0.13076401	0.068380356	-0.46807766	0.048339367	-0.4748273	-0.40457678
"1553166_at"	-0.18938923	-0.20212507	0.31462288	0.011816025	-0.2405839	-0.28246927	0.5362282	0.18566513	-0.011816025	0.12850285	0.37386322	0.71005297	-0.050058365	0.19678307	-0.37803984	-0.25395823	0.20628834	0.65121126	-0.18069553	-0.34092999	-0.3949747	-0.43572283	0.49313402	0.31768513
"1553167_a_at"	0.206491	0.03945446	0.1989398	-1.2106283	0.58357143	0.07974386	-0.069710255	-0.015217781	0.10323143	-0.17640734	0.4623499	-0.8202758	-0.18019342	-0.2685876	0.059134007	0.09746122	-0.8554058	-0.7861185	0.015217781	0.035708427	0.3749671	-0.86580515	-1.2213099	-0.49070454
"1553168_at"	-1.0059648	-0.61530447	-0.32832813	0.4347477	-0.29570436	-0.87649536	0.22377968	-0.01533556	-0.07727671	-0.25887728	0.31974125	0.3929925	0.10836506	0.12850142	-0.5058937	-0.75244427	0.19606256	0.07699919	-0.047590733	-0.8224106	0.01533556	0.86226654	0.90163803	0.036985874
"1553169_at"	-0.28379583	-0.51551294	0.20598125	0.27819347	-0.51606464	-0.524086	0.2595811	0.041288853	0.42570353	0.4802003	0.5472727	0.15134811	0.502655	0.28339243	-0.490592	-0.35348678	-0.50954723	0.41270924	-0.1750145	-0.7034266	-0.7570529	-0.041288853	0.98747826	-0.21069574
"1553171_x_at"	-0.12503004	-0.2044735	-0.003930569	-0.08359265	-0.11710787	-0.4328928	0.058252096	0.04387188	0.35993338	0.06131816	0.003930807	0.6695814	0.30632877	0.004017115	-0.2986827	-0.45125437	0.3476975	0.042161465	-0.30366898	-0.2601235	-0.35672474	-0.08219814	0.50384474	0.03070879
"1553172_at"	-0.02909422	0.09127712	-0.28003407	-0.9266677	0.006887436	-0.006887436	-0.070916176	0.33821917	0.093688965	0.48192644	-0.09627676	0.24382877	0.15003777	0.46725082	-0.07393885	-0.13151455	-0.14915466	-0.4661789	-0.15789175	0.040923595	0.009990215	0.094419956	-0.28903008	0.21723509
"1553174_at"	-0.29919577	0.042764187	0.1092968	0.5970702	-0.042764187	-0.116786	0.4531417	-0.2114811	0.13139868	0.13962936	0.118710995	-0.3192954	0.26128054	-0.11608505	-0.043882847	-0.14699411	0.331872	-0.55911255	-0.352036	-0.22526836	-0.5862422	0.2969308	0.77671576	0.2161851
"1553175_s_at"	0.056593895	0.27133465	0.3835864	-0.3499751	-0.18573213	-0.4668405	-0.06830406	0.002047539	-0.025535583	0.021552086	-0.012803078	0.24023724	0.042377472	-0.09670067	0.33587933	-0.13877225	-0.028699875	0.688972	-0.05134964	0.09200573	-0.036250114	0.42410564	0.071921825	-0.002047539
"1553176_at"	-0.002336025	-0.28086376	0.3322668	0.23065233	-0.3047676	-0.1600256	-0.016592026	-0.027793169	0.22536182	0.15370202	0.07541633	0.007051468	0.002336025	0.030303478	-0.15494657	-0.21052146	-0.07161713	0.12863398	0.0804646	-0.086048365	-0.25154233	-0.002459765	0.58836555	0.025949001
"1553177_at"	-0.041665554	0.041665554	-0.21106744	0.11624861	0.16862535	-0.20531797	0.7281189	0.50071764	0.915853	0.80251074	-0.18302727	-0.1256175	0.04412079	-0.11588526	-0.31160355	-0.2774799	0.09785175	0.16164875	0.2138319	-0.29071093	-0.4190917	-0.13394356	0.48773384	-0.26713848
"1553178_a_at"	-0.49592257	-0.22232056	-0.12599754	-0.1082921	0.009462357	-0.009462357	0.5583024	0.24642849	0.19819927	0.14263678	-0.03300047	0.16418648	0.36690044	0.45314264	-0.08767223	-0.18513823	-0.014534473	0.28024054	-0.2810011	-0.07583952	-0.34998083	0.20327377	0.54092693	0.5110321
"1553179_at"	-0.32145095	-0.058793783	0.0951457	-0.08482957	-0.108264685	-0.029859543	-0.014039516	-0.21044421	0.014039516	-0.19974518	-0.11657143	-0.026365519	-0.12158251	0.05198717	0.21773815	0.07037997	0.19041395	0.21013927	-0.25891685	0.5220337	0.025051832	0.15238571	0.28021145	0.10820818
"1553180_at"	-0.15089822	0.024179459	-0.1177299	0.25905943	-0.013030052	0.0826776	-0.16604352	-0.100912094	-0.003973961	-0.13403177	0.09826994	0.22195935	-0.020198822	-0.08391929	0.3907559	0.085300684	-0.028620243	0.003973961	-0.023792028	0.42674422	0.015435696	0.058557034	0.0995574	-0.029309511
"1553181_at"	-0.29538107	-0.2618742	-0.263628	0.08721447	-0.31824017	-0.06860447	0.41009474	0.60239315	0.20456028	0.36349773	0.06884289	-0.11587906	0.4600215	0.3208022	-0.3481741	-0.1727643	0.10007191	0.029009342	-0.13003397	-0.5850265	-0.40594888	-0.029009342	0.837101	0.24196386
"1553183_at"	0.058568478	-0.058992624	-0.06308365	0.23203063	-0.12691212	0.010999203	-0.13198018	0.11239576	-0.07806778	-0.03703618	0.07007861	0.16875744	-0.13918853	0.015703678	-0.010999203	-0.14203238	0.2634642	0.28327703	-0.018327713	-0.1829586	0.0820477	0.19913507	0.03199029	-0.0929091
"1553185_at"	0.82814884	-0.5211153	0.20435524	0.0638504	-0.56508064	-0.71539974	-0.6440058	-0.129879	-0.74906635	-1.313695	0.22063255	0.6243677	-0.6148243	0.18327045	0.0764513	-0.0638504	0.56678677	1.2200642	-0.0779953	0.23303223	-0.14948177	0.8357477	0.3124342	-1.1085405
"1553186_x_at"	0.81371975	-0.5077305	0.18633652	0.07650089	-0.5144167	-0.48793983	-0.6445408	-0.07790089	-0.79009914	-1.2174816	-0.009379387	0.61259747	-0.5208216	0.24645138	0.19449043	-0.06607437	0.5397444	1.257081	0.009379387	0.21974945	-0.3450899	0.85994434	0.29289913	-0.9012251
"1553188_s_at"	-0.024146318	0.029247522	-0.052860737	-0.0349164	0.024146557	0.061573982	-0.1132977	-0.39193487	-0.19483638	0.030872345	-0.1538868	-0.026539326	-0.09611726	-0.0757215	0.051042557	0.36959076	0.1681199	0.6016011	0.03075552	0.8360796	0.12553668	0.06271434	-0.10919714	-0.046761036
"1553190_s_at"	-0.17126894	-0.27953005	0.36309767	0.6043701	0.04981327	-0.25261927	-0.048263073	-0.23169136	0.07260513	-0.021956444	-0.025817871	0.21149492	0.18372774	-0.03574562	-0.01865387	0.086936474	0.3483672	0.1751523	-0.4641781	-0.17035007	-0.18069983	0.5208721	0.41328764	0.01865387
"1553191_at"	0.006596565	0.50265455	-0.25626135	0.34787416	-0.6755786	-0.37239385	0.11264181	0.1629467	-0.86364317	-1.2237244	-0.49679232	0.43661308	-0.75149274	-0.8710592	-0.006596565	0.6405301	0.92614174	0.8894415	0.97158575	1.2311206	0.8051181	-0.24902868	-0.18911266	-0.6578126
"1553192_at"	0.7139373	0.16683626	0.091361046	-0.73428607	0.66155624	-0.18211937	-0.2876835	-0.7475023	-0.21652412	-0.59381175	-0.11050987	-0.111840725	0.17111492	-0.50132227	0.12576723	0.52510595	0.116345406	0.22432852	0.060810566	0.76259804	0.39433432	-0.3692708	-0.85280013	-0.060810566
"1553193_at"	-0.069241524	0.048565388	-0.22047687	-0.25296593	0.78153086	-0.16438937	-0.40364265	-0.44566393	0.28026128	-0.17121172	0.05648637	-0.008979321	0.39481854	0.001070976	0.2309835	0.5037854	0.28162932	-0.001070976	0.046821833	0.43550563	-0.16614437	-0.02006483	-0.24459219	0.21400166
"1553194_at"	-0.25625038	0.4650917	0.043600082	-0.21090317	-0.59086466	-0.6140497	-0.32279825	-0.4580834	-0.024794579	-0.731272	0.058092117	1.6313591	-0.7200215	-0.5119772	1.9874063	1.1646013	1.2555938	1.5091286	-0.7861004	3.07979	1.2856803	0.10931826	0.024794579	-0.14255428
"1553196_a_at"	1.0931153	-0.009396076	0.10028529	0.48882103	-7.35E-04	-0.008728266	0.01555872	0.02641344	-0.027736664	0.007893324	0.5380769	0.011148453	7.35E-04	0.1216321	-0.2980249	-0.4901333	-0.14530325	-0.24504495	-0.26716352	-0.46436334	-0.4586935	-0.2031622	1.0182667	0.19851375
"1553197_at"	0.055591106	-0.14766288	-0.2066772	0.42738342	0.24625635	-0.017488241	-0.04054928	-0.10906863	0.001426935	-0.11719799	0.13212204	0.18507123	-0.001426697	-0.11303401	-0.073735476	0.070837736	0.09618211	0.34020567	-0.19608665	0.074436665	0.043617725	-0.004404545	0.16070557	-0.06546521
"1553199_at"	0.02522564	-0.12026048	0.109858274	0.009302139	-0.007328987	0.35783124	-0.001796722	-0.011375189	-0.061531067	0.06704831	0.001796722	-0.028766632	-0.09261465	-0.06106782	0.03583932	-0.089831114	-0.030120134	0.26205683	-0.21972537	0.06989789	0.07491779	0.5117829	0.14437771	-0.06987357
"1553202_at"	-0.05635619	-0.14785552	0.1312983	0.23926425	0.1384077	-0.04813528	0.112849	-0.09180474	-0.08743763	-0.084625006	-0.115442276	0.025322914	-0.2109673	-0.016735792	0.3551004	-0.1269834	-0.014484167	0.15673518	-0.079230785	0.28343296	0.12922454	0.5575061	0.2215333	0.014483929
"1553204_at"	-0.15106678	-0.31320858	0.12721395	-0.37809515	-0.27841568	-0.032481194	0.282434	-0.10804653	0.14039946	0.41052437	0.47404432	0.1927743	0.2676978	0.15222931	-0.20224333	-0.19086313	-0.00676775	0.00676775	-0.08056593	-0.38865376	-0.19914389	0.5465131	0.4015851	0.009309769
"1553205_at"	-0.38511276	-0.3451681	0.05634594	0.20538235	-0.29100513	-0.17198086	0.43668365	-0.2965474	0.080039024	-0.1297059	0.3844161	0.20706272	0.02603817	0.17281532	-0.3811941	-0.026037693	-0.45197392	-0.26581	0.13103485	-0.4335127	-0.72304296	0.122430325	0.4307909	0.21540546
"1553207_at"	-0.3923378	0.053008556	-0.29046535	-0.2302413	0.030435085	-0.030435085	0.5559659	0.13860178	0.34624624	0.5592599	-0.12866688	-0.14092875	0.060085297	0.2287345	-0.37272024	0.11956787	-0.2930069	-0.13751268	0.35685587	0.049286366	-0.16466856	-0.0866065	-0.05592537	0.24666882
"1553208_s_at"	-0.23982882	-0.3228395	-0.001176119	0.09449291	-0.3526461	-0.33738184	-0.011705875	0.22631574	0.19717717	0.13493514	-0.004775763	0.001176119	0.45439267	0.18391395	-0.49885368	-0.31095433	0.058728218	0.15637994	-0.19472551	-0.2112341	-0.2114687	0.027751923	0.66479754	0.552325
"1553209_at"	0.12292194	-0.24970698	-0.09611726	-0.35107207	-0.36639404	-0.35401678	-0.07654977	0.032251835	0.1743958	0.32168198	0.020017147	-0.48702383	0.08261609	0.05241728	-0.45928288	-0.020017147	-0.038700104	0.12118888	0.13699055	-0.10807538	-0.56523013	0.23495007	0.47729492	0.05372715
"1553211_at"	-0.03391528	-0.20412445	-0.08524299	-0.16591287	-0.4057517	-0.3272016	0.033915043	-0.15029335	0.30352974	0.123268604	0.16271305	0.08977413	0.10217047	0.1662631	-0.2636025	-0.21971774	0.1360786	0.64591837	-0.36847472	-0.33127213	-0.4347272	0.24206734	0.45866442	0.053877115
"1553212_at"	-0.07399893	-0.15778375	-0.006005287	0.16324306	0.16876745	0.04816103	0.29310036	0.021782398	0.33893013	0.11835456	0.3748026	-0.015811682	0.20443273	0.081463814	-0.16255283	0.006005287	-0.023558855	-0.094821215	-0.05368471	-0.4762478	-0.25662494	-0.12856793	0.17047095	-0.01910019
"1553213_a_at"	-0.089329004	-0.2345357	0.24923444	0.050359488	-0.17158651	-0.16780162	0.14049244	0.13286805	0.23876429	0.26341295	-0.107206345	-0.11412454	0.09894824	0.22689033	-5.58E-04	5.58E-04	-0.3367772	-0.016910553	-0.0900588	-0.32476854	-0.14615965	0.62129736	0.18267941	0.16130829
"1553214_a_at"	-0.060045242	0.07259536	-0.050165176	0.34500074	-0.003844738	-0.00190568	-0.19260883	-0.034129143	-0.21727228	-0.106172085	0.15835047	0.028606415	-0.06809139	-0.22355676	0.15791893	0.043523073	0.3818333	0.5903559	-0.007778168	0.00190568	0.13074756	0.21825194	0.17215967	-0.3228178
"1553215_s_at"	-0.061634064	-0.37544107	0.3180027	0.79990053	0.03152275	-0.19803524	-0.22858334	0.16737175	0.055088997	0.016308784	0.32045174	0.17867136	-0.18148184	-0.023397446	-0.14942503	-0.25675154	-0.016308784	0.30728197	-0.22704458	-0.26452684	-0.39822626	0.842433	0.64674664	0.06908369
"1553216_at"	0.15197086	0.16641569	0.2181735	-0.23437881	0.19312525	0.18990898	-0.094270706	-0.53942204	-0.41498137	-0.52288437	-0.17406511	0.051835537	-0.28365135	-0.6803746	-0.18493557	0.31685638	-0.6161914	0.51967335	0.31813335	0.4156394	0.4156394	-0.051835537	-0.6622629	0.13715458
"1553217_s_at"	0.19781756	0.0665853	0.10729194	-0.010139227	0.010139227	0.3142364	-0.14677477	-0.31838512	-0.013106108	-0.2738526	-0.08478069	0.052597284	-0.035884142	-0.10697961	0.16830778	0.25339484	-0.37937045	-0.06880188	0.1118381	0.1657064	0.5281639	-0.15338326	-0.21458817	0.09028554
"1553218_a_at"	-0.21662283	-0.00639391	-0.070761204	-0.17023134	-0.002390862	0.14081526	-0.4065838	-0.55883074	-0.17430162	-0.75854635	-0.2066021	0.022129059	-0.038526535	0.002390862	0.13288116	0.40153933	0.08332014	0.45594072	0.03674364	-0.021983624	0.21359253	0.27187347	0.33118153	0.3387003
"1553219_a_at"	0.32325268	-0.06867552	-0.034332752	-0.27133846	0.15933752	0.62434196	0.034332752	-0.4529171	0.18767643	0.38555145	0.30408335	-0.48291254	0.49942112	-0.13519526	-0.5351658	-0.20285797	-1.0081112	0.06452894	0.10854721	-0.2683077	-0.22370338	-0.32307434	0.17545891	0.07207966
"1553220_at"	1.0419374	-0.43343163	-0.090718746	-0.47038102	0.7493558	0.09465361	0.4297223	0.35291815	0.012805939	-0.19638109	0.093429565	0.15124702	0.47678852	-0.012805939	-0.5112195	0.3491583	-0.32192183	-0.40745497	-0.24182034	0.09579277	-0.5219729	-0.42371488	0.33726263	-0.061939716
"1553221_at"	-0.24912095	0.30263424	0.41629887	-0.028749466	-0.29492474	-0.044605255	-0.15920258	-0.054712296	-0.18747592	-0.0949955	-0.055184364	0.33311272	-0.010405541	0.2548628	0.010405541	0.24486065	0.3905878	0.6255779	-0.061566353	-0.3711028	0.24486065	0.06323767	0.06783438	0.26871395
"1553222_at"	-0.09630251	-0.35529423	-0.006886959	0.006886482	-0.29635572	-0.22202015	0.61406565	0.36923409	0.15779877	0.5418558	-0.030682564	-0.030048847	0.3005128	0.28774452	-0.48531723	-0.190341	0.24033022	0.10097027	-0.3405733	-0.38000536	-0.24190569	0.38355398	0.6088557	0.58509827
"1553224_at"	-0.22435331	-0.24872184	0.08003783	-0.3170228	-0.11098194	0.08645487	-0.19341063	-0.20623827	-0.032610655	-0.18956232	-0.53682923	0.29407978	0.056256056	0.23045444	0.17614889	-0.037409306	0.27945518	0.001036882	0.10083628	-0.001036644	-0.2652235	0.1728785	0.06361556	0.013332844
"1553225_s_at"	0.6709666	0.5403576	-0.21013498	-0.6737585	0.28221655	0.73266125	-0.39531088	-0.86957455	0.5183692	-0.16959333	-0.2530384	-0.27435493	0.2937665	-0.14292622	0.3617673	0.2983446	-0.003739357	-0.4425192	0.31073523	0.003739357	0.27566242	-0.15023327	-0.9003935	0.25480366
"1553226_at"	-0.23790622	-0.31037188	-0.10982895	-0.016503572	-0.22747397	-0.37120342	0.3166206	0.016503572	0.41877794	0.078490734	0.40250182	-0.024844885	0.31735253	0.4764464	-0.23294187	-0.3461032	0.16870284	0.37386537	-0.141428	-0.25107527	-0.3252616	0.43369055	0.22342134	0.27639794
"1553227_s_at"	0.24665737	0.4100318	0.058962822	-0.5961852	0.4689293	0.26502228	-0.4081602	-0.8523221	0.16121817	-0.59769297	-0.06448126	-0.71289206	0.19346571	-0.18576908	0.25610685	0.5293584	-0.17006588	0.28195143	-0.26515865	0.58973265	0.61171865	-0.15177727	-0.5362601	-0.058962822
"1553228_at"	-0.21634865	-0.005316019	-0.08541608	-0.18436694	0.07299423	0.07245779	-0.1443026	-0.36482954	-7.17E-04	-0.17401719	0.108804226	7.17E-04	0.23568726	0.024435759	0.10799289	0.5669446	-0.19703174	-0.00470233	-0.15787101	0.2148211	0.32080817	-0.012110233	0.41796088	0.90132093
"1553229_at"	-0.13810253	0.23856449	-0.18912268	-0.0659852	-0.46542835	-0.3923862	0.19066906	0.07912874	0.33422804	-0.05714512	0.1392951	-0.17450953	-0.047264576	0.20824194	-0.2120285	-0.03388357	0.34612894	0.03908968	-0.48878002	0.06333637	0.04829979	-0.45392704	0.47164488	0.03388357
"1553232_at"	-0.0364244	-0.11203766	0.5331664	0.11796808	-0.04700136	-0.15812206	0.10262656	-0.008144379	0.10941005	-0.05312109	0.3950894	0.30728197	0.33848357	0.12157321	-0.21800756	-0.087388754	-0.22921944	0.23043585	-0.36975765	0.00814414	-0.1672678	-0.024678469	0.12936878	0.3020506
"1553234_at"	-0.14481759	-0.02161622	-0.28559828	0.006488562	-0.09417844	-0.09153843	0.30819035	-0.06790233	0.17080283	0.5599098	-0.29119372	-0.038771152	0.3960762	0.13462639	0.010095596	-0.037546873	-0.006488562	0.029617071	0.2343831	-0.114890575	0.019935608	-0.099113226	0.557086	0.49237967
"1553235_at"	-0.18852615	-0.20763016	-0.5000484	-0.6110413	0.07619095	0.009768486	0.40459633	0.23106289	0.06312847	0.6831355	0.41158628	-0.49156165	0.37057924	0.047973156	-0.24878263	0.033878326	-0.7375233	-0.071852684	-0.08929539	-0.32285547	-0.32770824	0.27225828	-0.009768486	0.46320677
"1553237_x_at"	-0.5199504	-0.55713415	0.0958581	-0.37918282	-0.33058238	0.06539154	0.4281211	-0.012365818	0.13261557	0.11441374	-0.12510061	0.07397556	0.47008705	0.054014683	-0.22256207	0.027213097	-0.005006313	0.005006313	-0.2849722	-0.26996732	-0.21682644	-0.43216586	0.55764866	0.345716
"1553238_a_at"	-0.016640663	0.12666798	0.03606558	0.33340788	-0.120657444	0.094453335	-0.17897272	0.013630867	-0.013631344	0.10037708	0.49965096	-0.19658852	0.09047842	0.18020773	-0.5726924	-0.2007289	0.07912445	-0.19315052	0.079428196	-0.13804245	-0.19585991	-0.10089636	0.2900405	-0.055816174
"1553239_at"	-0.025242329	-0.22460938	0.020632267	-0.19440699	-0.020632267	-0.1229949	-0.041336536	0.3530712	0.5365839	0.2856884	0.41887903	0.25808668	0.38895988	0.17844772	-0.1798091	-0.088710785	-0.21887398	0.25147295	-0.06126499	-0.26876116	-0.1101203	0.06219387	0.96480703	0.17715311
"1553241_at"	-0.31631875	-0.1429832	0.018019676	-0.3664465	-0.26226807	-0.09990358	0.22010422	0.19450045	0.2885387	0.13225818	0.086453915	0.12729788	0.13329029	-0.018019676	-0.17956638	-0.13419056	0.104472876	0.4908254	-0.19326854	-0.23114324	-0.1427226	0.60819507	0.3364489	-0.045442343
"1553243_at"	-1.1524997	0.3940792	-0.42941332	1.0080972	-0.89865255	-0.5025306	-0.48240614	-0.2973981	-0.70369196	-0.69746256	-1.148314	1.672935	-0.83990145	0.08357382	1.4989147	1.6701679	-0.04830265	2.9270053	-0.24232435	3.5918803	1.7513499	0.04830265	0.85693693	0.07448912
"1553244_at"	-0.003028631	-0.024411201	0.04447913	-0.058635473	0.05384016	-0.14799714	0.026850224	-0.047379017	-0.122271776	-0.12002778	-0.018058777	0.13282752	0.20877695	0.003028631	-0.012441635	0.01744628	0.021509886	0.06038928	0.15166593	-0.2587118	0.23991132	0.3030882	-0.13342237	-0.13802028
"1553246_a_at"	-0.1146307	-0.019821644	-0.1377821	0.019821644	-0.23639297	-0.33662844	0.80979824	0.45909643	0.35800028	0.32752705	-0.28367758	-0.32733965	0.5680013	0.47362185	-0.28456545	0.15832043	-0.5021205	0.14078999	-0.37621832	-0.107815266	-0.15524292	0.37685585	0.52038956	0.6086035
"1553247_a_at"	-0.2523954	0.41806316	-0.13474512	-0.053364754	-0.06572676	-0.068199635	0.017109156	0.075286865	0.20258904	-0.1843381	0.12039971	0.007711887	0.34787726	-0.001485825	0.090662	-0.4009838	-0.27137232	0.115768194	0.020941734	-0.07415295	-0.26882362	0.1317215	0.001486063	-0.032087088
"1553248_at"	-0.08228207	-0.28373384	0.080729485	0.51768494	0.1056757	-0.29345822	0.080337524	0.05333042	-0.19902682	0.09690952	0.077941895	0.27287054	-0.09293032	0.018844604	-0.19742584	-0.00404644	-0.055962563	-0.13934064	0.166708	-0.3924024	-0.072416306	0.00404644	0.0709486	-0.1438005
"1553249_at"	-0.19066858	-0.1208725	-0.07751346	0.0904541	-0.04356098	-0.003009319	-0.057561874	0.122852564	0.003383637	0.003009558	0.2785442	0.023895264	-0.052743435	-0.00466156	0.068305016	-0.0358119	0.17170024	0.029109955	-0.09790802	-0.01716733	0.26229596	-0.015844584	0.3242755	0.2186513
"1553252_a_at"	0.8034086	0.035246372	0.42864084	0.13126993	-0.52915907	-0.39676905	0.15649652	0.6343961	-1.0658088	0.575428	0.22383356	-0.13133049	-0.6270833	-1.0894465	0.078483105	0.029907703	-0.23832703	-0.3052597	0.121263504	0.13800907	-0.029907227	-0.41972208	-0.85092163	-0.6110878
"1553253_at"	-0.65046024	-0.20165014	0.08119869	0.07297182	-0.6747265	-0.6222334	0.24568844	0.08294439	0.1788125	0.07444525	-0.027744293	0.027743816	0.058523178	0.07447767	-0.77570105	-0.7670331	-0.11467743	0.3174057	-0.27642822	-0.9511032	-0.58484554	-0.108736515	0.84134626	0.13652515
"1553254_at"	-0.066049576	-0.12251425	0.02316761	0.16956115	-0.13541126	0	0	0.015424728	-0.06963444	-0.03948188	-0.009981632	0.15938115	0.044919252	-0.118330956	-0.08606148	-0.05786228	0.15537667	-0.036424637	0.0779202	0.037597418	0.05478573	0.14929914	0.31791735	-0.004813433
"1553255_at"	-0.086182356	-0.31123996	0.30527902	0.1238811	-0.39641905	-0.23862648	0.007091761	-0.07644081	0.15090394	0.010930538	0.04872489	0.5942843	0.042743444	-0.007091522	-0.25842357	-0.40512228	0.50472283	0.5007622	-0.0957098	-0.21492243	-0.10512829	0.17200947	0.49845886	-0.09996891
"1553257_at"	-0.015475273	-0.06398773	-0.039946556	0.49567032	-0.17834854	-0.21525812	0.20556831	-0.040657997	0.3192935	0.015475273	0.16428518	0.033578873	-0.020448685	0.024801731	-0.13429403	-0.21441841	0.25466776	0.2749858	-0.07019806	-0.025875568	-0.18117142	0.87191105	0.30821228	0.1449461
"1553258_at"	-0.14632273	-0.21367908	0.19237137	0.33185482	-0.1564169	-0.3829348	0.14186954	0.013468742	0.30057335	-0.068413734	-0.013468742	0.515635	0.0335989	0.10827923	-0.369699	-0.22695541	0.1557455	0.6253762	-0.0799911	-0.5158417	-0.6073034	0.28270817	0.15611267	-0.08838749
"1553260_s_at"	0.019747972	0.10320711	0.12215161	-6.96E-04	-0.18397331	-0.042391777	-0.002087832	-0.07147694	0.09598136	-0.005516529	0.07686114	-0.026719332	-0.08295822	-0.067219496	-0.025010824	6.96E-04	-0.09558344	0.101575375	0.00212121	0.113705635	0.035955667	0.2922728	0.23663116	-0.020360947
"1553261_x_at"	-0.18313932	-0.13697076	-0.08303118	-0.07996535	-0.071318865	-0.039098978	-0.09229612	0.033867598	-0.122834444	-0.084154606	0.16427517	0.005475283	-0.09353304	0.14594579	0.014581442	0.10304713	0.028443336	0.053474188	-0.005475283	0.01637125	-0.047660828	0.16018319	0.03199625	0.10590005
"1553262_a_at"	-0.1492815	-0.05058813	0.15996075	0.055600643	-0.32139874	-0.3774171	0.19331264	-0.014985085	0.13098478	0.24192333	0.2700081	0.53984356	-0.014566898	-0.006387711	-0.5328903	-0.41700125	0.3293929	0.006388187	-0.22351551	-0.4785347	-0.35213375	0.17439556	0.5807333	0.2607355
"1553263_at"	-0.4035964	-0.341815	0.035104275	-0.24447346	-0.5738468	-0.55601406	0.29050398	0.118674755	0.30020142	0.44130707	-0.03510475	0.1488018	0.076737404	0.1836195	-0.36262846	-0.38688374	0.07642937	-0.30635214	-0.37530708	-0.5342078	-0.4874444	0.1864214	0.3031969	0.15431881
"1553264_a_at"	-0.31683636	-0.36416006	0.29882145	0.21431065	-0.38125134	-0.25628185	0.030443192	-0.08190346	0.22259283	0.14302254	0.08729839	0.4573393	-0.030443192	0.040686607	-0.4992323	-0.1939621	0.47159004	0.51282406	-0.41425753	-0.44558048	-0.5369177	0.17515612	0.7465191	-0.07352829
"1553265_at"	-0.035671234	-0.06270766	0.14723063	-0.08423376	-0.3305092	-0.18542051	0.06556463	0.31767058	0.03274989	0.041054964	-0.26407123	-0.09551859	-0.012522221	0.091278076	0.1747241	0.006614685	-0.31292796	0.1556673	0.4269874	-0.006614447	-0.36522818	-0.012300968	0.14996648	0.06434655
"1553266_at"	0.044658422	0.052149057	0.1179657	0.14466143	-0.04820919	0.08034921	-0.10993457	-0.08620286	-0.11399984	0.033350468	-0.049256086	-0.025846004	-0.25594068	-0.3180914	-0.20650315	-0.078244925	0.12233901	0.025846004	0.05925107	0.045286417	-0.12270713	0.15976715	0.08449006	-0.20942545
"1553267_a_at"	0.41790414	0.027543545	0.07758355	-0.46394372	0.23591375	-0.003247023	0.003247023	-0.35010743	-0.19923139	-0.18461013	0.10564184	0.010648966	0.08611965	-0.43826437	-0.3139758	0.046015024	-0.19213557	-0.06926155	0.6340134	0.20975804	0.115796804	-0.15848565	-0.06975651	-0.5401411
"1553268_at"	-0.16730285	-0.19971156	-0.15251684	0.08811355	-0.039470196	-0.22394109	0.567888	0.15430999	0.48671937	0.77935815	-0.053658962	0.10444021	0.43777728	0.48855472	-0.10998654	0.039470196	-0.32516956	0.37996316	-0.06711602	-0.34089303	-0.21448421	-0.36275315	0.47846198	0.2825656
"1553269_at"	-0.17957544	0.62244296	0.052396774	-0.011568785	-0.545171	0.011568785	0.030009747	0.017741919	-0.024389029	-0.127244	-0.27231646	-0.35427785	0.4718511	0.54245496	0.67751384	0.5823524	-0.13988781	0.28899503	-0.17350078	-0.08326268	0.34110808	-0.20192742	-0.44463682	1.002228
"1553271_at"	-0.13581848	-0.30593038	-0.44342327	-0.33085918	0.5525527	0.018289328	6.75E-04	-0.019112587	-0.0723784	-6.75E-04	-0.41145253	0.15127182	-0.10412693	-0.018703222	0.017354727	0.06600642	0.26048803	-0.17988992	0.17721176	0.93382215	0.024197578	0.43919897	-0.35727262	0.27017212
"1553272_at"	-0.36323643	-0.35521698	0.08364391	-0.3055153	-0.044394493	-0.008275032	0.37175798	0.15045309	-0.08998823	0.085926056	0.24513006	-0.2846532	0.12885666	0.3399396	-0.24222612	-0.21462727	0.02995491	0.04835558	-0.42095947	-0.5235963	-0.40036535	0.008275032	0.6339145	0.5167012
"1553274_a_at"	0.49405146	0.45931053	0.36376905	0.70120287	-0.06348324	0.051352978	-0.305758	0.40193892	-0.013388157	-0.06876707	0.013388157	0.12329769	-0.08325148	-0.50905895	0.5618801	-0.036527157	-0.56475353	-0.31687593	0.3178444	0.46217728	0.23452282	-0.7262726	-0.85639334	-0.46441746
"1553275_s_at"	-0.8805022	-0.035194397	-0.086339	-0.4004383	0.74786997	1.2446165	-0.6292386	0.017970085	-0.06866932	-1.2825775	0.14939404	-0.12395048	0.21069717	-0.24516869	1.1258264	-0.017970085	0.16872644	0.06699896	1.7576389	-0.073569775	-0.057728767	0.12908173	0.9028292	0.02412939
"1553276_at"	0.06313467	-0.12751508	-0.15155911	0.08441925	0.053132534	0.2448175	-0.05806184	0.010819674	-0.053652525	-0.038863897	-0.12465358	0.23745656	-0.025478601	0.03483653	-0.010487318	-0.12393117	0.11862159	-0.05271268	0.044035196	-0.033304453	-0.14449573	0.21871734	0.17348456	0.010487318
"1553277_at"	0.3353169	-0.115793705	-0.06601524	0.06636524	0.002984524	0.38218117	-0.12498808	-0.13784456	-0.101522446	-0.018999577	0.10350561	0.22500038	-0.002984524	-0.007612467	-0.009656191	0.057374477	-0.08909845	-0.09194851	-0.09946203	0.09400606	0.053877115	0.07069111	0.2260952	0.076137304
"1553279_at"	-0.4168787	-0.39121437	0.12423897	0.7729888	-0.41174126	-0.34934187	-0.010576725	0.12373257	0.40558958	0.0844183	0.42093658	0.48015308	-0.112953186	0.010576248	-0.5294709	-0.8618274	0.107908726	0.7310729	-0.18293142	0.25278902	-0.061938286	-0.05528736	0.66509485	-0.23918867
"1553280_at"	0.2493906	-0.13530827	0.12741041	-0.20684671	-0.20851564	0.33747625	0.38830948	-0.006236076	0.035862923	0.12290192	-0.06327796	-0.43912578	0.12192011	0.2241311	-0.20318699	0.17736864	-0.041475296	-9.83E-04	-0.003504276	-0.026659966	0.10408449	9.83E-04	-0.2868166	0.039690495
"1553281_at"	-0.57935095	-0.30457592	0.2389698	0.8746314	-0.28406382	-0.55316925	0.26434183	0.44117308	0.052265644	-0.20909357	-0.19179153	-0.045894623	0.045894623	0.33025694	-0.22614384	-0.2116456	0.110710144	0.66978455	-0.4379325	-0.33949232	-0.15680075	0.444448	0.70894194	0.4516101
"1553282_at"	-0.19303346	-0.2505684	-0.06022334	0.13754678	-0.19757676	-0.051716805	0.10229516	0.5463381	-0.008525372	0.15990901	0.008525372	0.09720373	0.04680133	0.41340256	-0.38830376	-0.14457011	-0.25992322	0.3099327	-0.486624	-0.12167597	-0.27964926	0.2898383	0.31822348	0.3904848
"1553284_s_at"	-0.10695171	0.020073414	-0.049283028	-0.41847014	-0.012104511	0.33065653	0.412735	-0.15795231	0.35719967	0.012104511	0.02659893	-0.2666762	0.27096558	0.031186104	-0.18881154	-0.19514012	-0.3006916	-0.17675233	0.048549175	-0.20426583	0.0597167	0.01355505	0.10062075	-0.044671535
"1553285_s_at"	0.059457064	-0.06533289	0.51949	0.24761033	0.013468266	-0.052004576	-0.03190136	0.17641258	-0.045651197	0.119371414	0.58019686	-0.058856964	-0.12796211	-0.052004576	0.033003807	-8.95E-04	-0.06533289	8.95E-04	0.37075186	-0.011619091	0.22176337	0.6216862	-0.17910242	-0.030223608
"1553286_at"	0.135221	0.296165	-0.54048586	-0.030411243	0.03711176	0.08850622	-0.03632021	0.18352747	0.18460083	0.2311039	-0.014268398	-0.046295643	0.17141533	-0.078271866	0.014268398	0.29288626	-0.5444145	-0.4686513	0.45648718	-0.116405964	-0.166718	-0.44796753	-0.26916027	0.06030035
"1553288_a_at"	-0.6699889	-0.12445569	-0.03267026	-0.10667658	-0.2732544	-0.32071257	0.067137	0.051650763	0.003343821	-0.003343821	-0.13128972	0.4903009	0.032800436	0.08483267	-0.14416552	-0.23597932	0.25161576	0.035306454	-0.2011795	0.12582111	-0.36381984	0.07084942	0.3700707	0.07184529
"1553292_s_at"	-0.00375557	0.066679	-0.02015686	-0.04743004	0.6480222	0.36877823	-0.05418825	-0.076506615	0.21116257	-0.12057924	-0.40059757	-1.0338478	0.28132772	0.10735178	0.6882696	0.7908554	-0.42039394	-0.19538212	0.3320942	0.00375557	0.41815472	-0.6122947	-1.2782197	0.58063936
"1553293_at"	-0.15889215	-0.23987722	0.097583055	0.47496748	-0.16685605	-0.26423407	0.003217936	0.031796932	0.31398582	0.001469135	-0.24589205	0.108744144	-0.001469374	0.2670107	0.031796932	0.119030714	-0.13186455	-0.15424633	-0.016208649	-0.18364573	-0.30313587	0.2394979	-0.048625946	0.05158472
"1553295_at"	0.011152744	-0.11029768	0.037915707	-0.19679332	-0.14871168	0.014050007	0.034718513	0.027963877	0.02875495	-0.011152744	-0.031583786	-0.106045246	0.0549891	0.063341856	-0.15807676	-0.08118534	0.051416636	0.20374393	-0.13048649	-0.2183528	-0.1113801	-0.011152744	0.18847704	0.30952573
"1553296_at"	-0.05084586	-0.17367268	0.032307148	-0.18136382	-0.30413246	0.07010102	0.4607215	0.00723505	0.06331158	0.31686592	-0.03891921	-0.026643991	0.05023527	0.22254205	0.03883362	-0.00723505	0.09415388	-0.19421315	-0.08746123	-0.09733868	-0.350883	-0.24626279	0.1753285	0.24799514
"1553297_a_at"	0.041042328	-0.20883894	0.26406765	0.22134113	-0.47682714	0.29093933	0.67272663	1.6099958	-0.16499281	1.527463	0.80868816	0.24437046	-0.14052057	0.00551033	-0.8373885	-0.35818863	0.31741047	-0.28435802	-0.6470418	-0.4808674	0.11666775	-0.6452966	-0.005510807	-0.3105936
"1553298_at"	0.16290379	-0.031101704	0.10122442	0.05795002	-0.050757647	-0.040157318	-0.039041996	-0.02030611	-0.20019197	-0.09930611	0.21579814	0.003030777	-0.11398125	0.05964327	-0.003030777	-0.061875343	0.1796875	0.1108408	-0.07788038	0.02957964	0.11591339	0.07963991	0.011584282	-0.16285181
"1553299_at"	-0.15949488	-0.07647133	0.025768757	-0.09146309	-0.030855179	-0.26165628	0.10523081	0.07142496	0.31978512	0.22112727	-0.011169434	-0.06718016	0.011169434	0.19426751	0.055242777	-0.09230113	0.116200924	0.24017501	0.27857637	0.23577356	-0.015240669	-0.056523085	-0.16557121	-0.0395267
"1553300_a_at"	0.7011261	9.22E-04	-0.1781838	0.43031454	-0.1979444	-0.020493984	0.07777929	0.14752817	-9.22E-04	0.09268165	0.1400218	-0.21948099	0.1346674	-0.032619476	0.079392195	-0.010152102	-0.005833626	-0.034778118	0.030364275	0.088363886	-0.037911415	-0.2782998	-0.0381732	0.33691406
"1553301_a_at"	0.28818154	0.07737565	-0.17485046	0.5192566	0.4034233	-0.022701025	-0.13625884	-0.3816185	-0.09200382	-0.26614594	0.24715042	0.240592	0.20613861	-0.15798569	-0.12861443	0.6411185	0.022701025	0.18240738	-0.02278924	-0.22123623	0.4967625	-0.25990677	-0.33119392	0.078139305
"1553303_at"	-0.37528753	-0.41364002	0.21252489	0.2882204	-0.37289786	-0.39253044	0.33494568	-0.10162115	0.08622694	-0.018493652	0.49014235	0.26539993	0.0788126	0.08703041	-0.17403316	0.018493652	0.75446415	-0.071214676	-0.049589157	-0.37452412	-0.39682698	0.20072365	0.44810295	-0.17550325
"1553304_at"	0.19322252	0.34946585	-0.026882172	0.50604963	0.22681808	0.056818485	-0.21168566	-0.08662319	-0.5692558	0.007106781	-0.4490466	0.3703308	-0.46437502	-0.666306	-0.11830187	0.23780823	-0.44561148	0.017828941	-0.13674402	0.630178	0.16396332	-0.007106781	0.058737755	-0.063643456
"1553306_at"	-0.14785147	-0.41239452	0.34898186	0.03512001	-0.33341742	-0.4113431	7.85E-04	0.12443781	-7.85E-04	0.32978296	0.10880518	-0.048710346	0.11349678	0.38943958	-0.253762	-0.17035127	0.50429726	-0.17532921	-0.28062773	-0.2841897	-0.55096936	0.07527685	0.3683462	0.3276453
"1553310_at"	-0.01907301	-0.08340645	-0.015296221	-0.10964823	0.24763322	0.018900871	0.087495804	0.15569401	-0.023299217	0.20893574	0.36986995	-0.11529255	0.001850367	-0.11050725	-0.16480064	-0.038681507	-0.1224277	-0.07265425	0.45972013	0.034930706	0.10276151	0.24135256	0.18114519	-0.001850367
"1553311_at"	-0.08113551	0.013251066	-0.13455915	-0.11576581	0.090560675	0.2916727	-0.010284185	0.1549716	0.13509107	0.490067	-0.16444421	0.06835079	-0.079926014	-0.003696919	-0.30807972	0.11261964	0.07822943	-0.10043192	-0.09129524	0.9471879	-0.34048963	0.00369668	-0.07525563	0.04611802
"1553313_s_at"	-0.003727436	0.003727436	0.2526703	-0.021582127	-0.5744033	-0.22279215	0.0751977	0.06664753	-0.088670254	-0.15041494	-0.09234333	0.33298397	-0.44545317	-0.48280573	-0.43242836	-0.3387823	0.71204185	0.9244733	0.18173075	0.54958344	0.20348978	0.5038328	0.6000099	-0.15590143
"1553314_a_at"	0.22692633	0.08318019	-0.15790868	0.014508724	-0.036034584	0.05900836	-0.034594774	0.027249575	0.0985198	0.14438081	0.10460734	-0.35601664	-0.23577166	-0.12428975	-0.20218754	-0.14516759	-0.014508724	0.29156446	0.27931142	0.024384022	-0.18808603	-0.118025064	0.07997537	-0.1269455
"1553315_at"	-0.012619019	-0.057935238	0.003769398	0.08774233	-0.12280607	0.026743889	-0.10054827	0.061549187	0.1888318	0.005080223	0.40180826	-0.057575703	-0.10016966	-0.021726608	0.030038834	0.029683113	0.106286526	0.2041235	-0.116010666	-0.05573988	-0.003769159	0.20273352	-0.19713163	-0.09514451
"1553316_at"	0.31429243	0.24401712	0.48064375	-0.1552937	0.012917519	0.2839465	-0.16319442	-0.021832943	-0.27023005	-0.3023548	0.22318792	-0.012917519	0.0720706	-0.2218895	-0.69666624	-0.06492996	0.08109665	-0.2543311	-0.3783884	-0.29544115	0.2915883	0.10123587	0.3862462	0.85601044
"1553317_s_at"	0.56109095	0.28988028	0.19486809	0.27693033	-0.021278143	0.021252155	-0.021278143	-0.15969753	-0.2492783	0.116886854	0.32028317	-0.06678152	0.007941484	-0.01348424	-0.28482437	0.36704803	-0.08704662	-0.1762271	-0.10335064	-0.21150899	0.18224406	-0.007941723	0.06841254	0.63015366
"1553318_at"	-0.15298986	-0.38193297	0.104263306	-0.010545731	-0.002885819	-0.16191745	0.8937793	0.56130695	0.5482321	0.4685154	0.34760714	-0.14293265	0.4790907	0.57392406	-0.21854353	-0.15351081	0.092687845	-0.023649454	-0.22109056	-0.27249455	-0.31264186	0.00288558	0.4577341	0.44835377
"1553319_at"	-0.49160004	-0.33120155	-0.079046726	-0.043083668	-0.14876676	-0.16699028	0.043083668	-0.056583405	0.2072885	0.21407747	0.32858515	0.25675726	0.21895313	0.09310651	-0.13310385	0.044404984	0.3805678	-0.10694361	-0.3314495	-0.17230248	-0.14491868	0.045200586	0.5543649	0.52992654
"1553320_s_at"	0.025779724	-0.003309965	-0.12129927	-0.1332717	-0.06447363	-0.034858704	-0.06567907	0.008551121	-0.01685214	0.012688875	0.0798223	0.31065273	0.028956413	-0.010264397	-0.08841276	-0.00134325	0.32577848	0.2408185	-0.007507801	0.00134325	-0.04413557	0.42549038	0.35524702	0.037082195
"1553321_a_at"	-0.27971077	0.57943106	-0.13604403	-0.18470407	-0.4243374	-0.20882082	-0.1077795	-0.06882763	0.01996994	-0.046458244	-0.19804978	0.4866209	-0.01996994	0.2954259	0.044646263	0.44698715	0.28643417	0.13624811	-0.3507557	0.51430225	0.7643299	-0.4571712	0.31851482	0.69812346
"1553322_s_at"	-0.077619076	0.04732895	0.12833261	0.12693071	-0.030591011	0.02124834	0.014363289	-0.4246397	-0.47160363	-0.29503417	-0.17731237	0.6385937	-0.18504143	-0.43037748	-0.32885695	-0.10477877	-0.014363289	0.8159003	0.5074744	2.0223355	0.9685998	0.19976592	0.14230824	-0.052615166
"1553323_a_at"	-0.15449667	-0.42884827	0.1796031	0.1628232	-0.026688576	0.22820759	0.07226896	-0.14214373	-0.1984868	0.052413464	0.23632383	0.43653727	-0.07252836	0.20971775	-0.37491035	0.17026615	-0.2598157	0.09271431	-0.59191036	-0.58422613	0.026688576	-0.06802654	0.30875254	-0.05147171
"1553325_at"	0.006006241	-0.006006241	0.1496644	-0.065897465	-0.14179516	-0.37323785	-0.0448246	-0.024380684	0.010180473	-0.21902704	0.2678423	-0.09837437	-0.18562865	0.04516244	-0.18911219	-0.06268239	0.24642706	0.74754095	0.10566473	0.08133507	-0.03263235	0.41317892	0.4021349	0.21152067
"1553326_at"	-0.27501726	-0.21470189	-0.2001059	0.40893674	-0.25044918	-0.16529489	0.13318586	0.13562489	-0.0194211	0.16395092	-0.023214817	0.40698814	0.04398322	0.001811743	-0.3072996	-0.06919098	0.027850628	-0.001811981	0.024015188	-0.26637578	-0.31581974	0.2543273	0.20947266	0.19691849
"1553327_a_at"	-0.094382524	-0.20447206	-0.053078175	0.41546297	-0.018851519	-0.14507031	0.46411896	0.07807064	0.14431429	-0.08127618	-0.07874966	-0.26642513	0.001050234	0.08936	-0.16013455	-0.004980087	0.059865475	0.8428941	-0.001050234	-0.05204153	0.00587821	0.2764809	0.68232965	0.1438675
"1553328_a_at"	-0.4056139	0.30743647	-0.1944704	-0.35935402	0.5042863	-0.2464881	-0.078624725	-0.2823739	0.25348616	0.1115284	-0.9709728	-3.10E-04	0.029195309	0.031206608	0.3393588	0.31944513	2.0337195	0.8608084	-0.33716202	-0.34862995	3.10E-04	-0.5724957	0.15013361	-0.067020416
"1553329_at"	-0.18356371	-0.14069724	0.15005183	0.3704877	-0.13066006	-0.07721257	-0.07881689	-0.119440556	0.036052465	0.18001223	0.091347456	0.28998542	0.15186834	-0.043774128	-0.2688074	-0.28302574	0.009185314	0.24089909	0.024219036	-0.17605376	-0.009185553	0.30549526	0.66929865	-0.014680862
"1553330_at"	-0.16686344	0.33893275	-0.11890125	0.27323914	-0.081511974	0.019675493	8.90E-04	0.036634684	-0.042212486	-8.90E-04	0.297606	0.4717822	-0.14705276	-0.02999115	-0.13109732	0.008574963	-0.06191659	-0.074178934	0.08011913	-0.23695517	0.039761543	0.3996489	0.17846203	-0.19246197
"1553333_at"	-0.28254676	-0.039354324	-0.080765724	0.044529438	0.022177696	0.22232604	-0.03219366	0.059862614	-0.263546	0.022696018	0.012284517	0.6209407	-0.046788692	-0.16014838	-0.22743487	-0.012284517	0.025531292	-0.019364595	0.17694116	0.0166471	0.15995121	0.19226503	-0.037696123	-0.19028592
"1553335_x_at"	0.16933179	-0.03605175	0.17725825	0.22124791	0.006090164	-0.093268394	0.068006516	0.21895671	-0.21364212	-0.25530767	0.38829994	-0.07086873	0.074187756	0.09009838	0.14607167	0.054699898	-0.08883476	0.3285148	-0.11626172	-0.006907225	-0.071786165	-0.26646757	-0.04011488	-0.006090164
"1553336_a_at"	-0.2792275	0.32956076	-0.04062414	-0.21902943	0.04519844	-0.22950506	-0.011702776	-0.18272376	0.21374702	-0.011702776	0.044305086	0.45030642	-0.059495926	-0.21463513	0.024749994	-0.05920887	-0.17569256	0.73845387	0.13999939	0.011702776	0.49353218	0.118401766	-0.2449584	0.08488035
"1553338_at"	0.32509708	0.14635658	-0.127244	-0.39630222	-0.018299103	0.20897007	0.33759975	0.32403088	-0.0980649	0.92006683	0.1715746	-0.80936766	-0.4014163	-0.04443121	-0.4073696	0.41304302	-0.75943756	-0.31477404	-0.34507084	0.15777111	0.05123043	-0.6022887	0.018299103	0.26959038
"1553340_s_at"	-0.048500538	-0.5202317	0.31348562	0.1429286	-0.38786364	-0.34515142	0.35133314	0.16277075	-0.006408215	0.15464258	-0.09632969	0.014118671	0.006408215	0.11476469	-0.35073042	-0.3682933	0.09125614	0.20403862	-0.40108538	-0.22245741	-0.5168438	-0.18039703	0.66812277	0.19705439
"1553341_at"	-0.21819901	-0.11672974	-0.020807028	-0.010458469	-0.13179445	0.16708398	0.13982987	-0.18577361	0.06550169	0.13559556	0.13790274	0.3859303	-0.038031816	0.039853334	-0.13675904	-0.19979692	0.010458231	0.6497216	0.07393885	-0.1942935	-0.19926453	0.15099335	0.18726039	-0.23258638
"1553344_at"	-0.082549095	-0.044845343	0.015980959	0.39830303	-0.029464722	0.21446443	-0.02513361	0.090135574	-0.10460305	-0.06021142	-0.23114824	0.3832941	-0.015981197	-0.08542967	0.08352661	0.05095935	0.32654858	-0.04083228	0.22267294	-0.06366253	0.13597727	0.5698252	0.2410376	-0.07944322
"1553346_a_at"	-0.49894094	-0.4564619	-0.021119118	0.10609245	0.14652967	-0.102873325	-0.12553692	-0.23821831	-0.2131176	-0.29417372	-0.027291298	0.6232157	0.021119118	-0.29278278	-0.026221752	0.26452065	0.44536686	0.8844533	0.32176018	0.12204647	-0.5765128	0.98207474	0.26778316	0.10956478
"1553347_s_at"	-0.2751832	-0.3288145	0.28382587	-0.052165985	-0.1406908	-0.34376144	0.37158775	0.25304508	0.050387383	-0.081971645	0.22249079	-0.2269206	-0.020165443	0.118736744	0.020165443	-0.5406885	0.11858368	0.25849867	-0.1341114	-0.3687296	-0.24176025	0.3061514	0.9675274	0.38491058
"1553348_a_at"	0.73953295	-0.0251503	0.20167589	-0.5263858	0.40284395	0.0251503	-0.30650377	-0.041120052	-0.16344547	-0.5306859	0.28905058	0.18822336	0.056883812	-0.15941	-0.21311045	0.5240469	-0.16142845	0.19134665	0.094016075	0.27818918	0.11486721	-0.72196007	-0.8108301	-0.12549353
"1553349_at"	0.46641827	-0.06289244	0.3535657	-0.07589102	0.3778224	0.16241503	-0.45521736	-0.12788153	-0.046088696	-0.49032354	0.046088696	-0.43138456	0.105092525	-0.37693977	0.52898645	0.3371501	-0.0812521	0.060898304	0.32452917	0.41053772	0.19913864	-0.3153019	-1.0127821	-0.38577557
"1553350_at"	-0.14111948	-0.34971142	0.002465725	0.25159693	-0.29639792	-0.35057592	0.2714367	-0.008631706	0.13321304	-0.002465725	0.140131	-0.17342281	0.044454575	0.15856743	-0.3704319	-0.41071987	0.2309866	0.21774769	-0.11178112	-0.30635524	-0.15660834	0.3250785	0.76349354	0.13742542
"1553351_at"	-0.10937548	0.119096756	-0.12852907	0.07256794	-0.010315418	-0.26327562	0.00496459	0.07453656	0.001655102	0.20034409	-0.051869154	0.093882084	0.057047844	-0.23447204	-0.021609783	0.06868482	0.41643143	-0.25750732	0.16495514	0.21046352	-0.00165534	-0.026934624	-0.021613598	-0.06812787
"1553352_x_at"	-0.39972305	-0.42467594	-0.080899715	0.09139156	-0.072101116	-0.10416937	0.19874763	0.20712042	0.5959716	0.61333704	0.20712042	-0.032301903	0.12419939	0.2493949	-0.1765213	-0.17002726	0.032301903	-0.053559303	-0.16916513	-0.4414029	-0.26213646	0.064640045	0.34906387	0.09378052
"1553354_a_at"	-0.29282856	-0.38716698	-0.06154871	0.027902126	-0.24243689	-0.21790886	0.19368505	0.060625553	0.6572499	-0.07390642	0.6726575	0.008289814	0.29593706	0.13174629	-0.11069822	-0.008289814	-0.16371202	0.012886047	-0.067034245	-0.6468706	-0.1085763	0.56955767	1.150547	0.28326273
"1553355_at"	-0.13677049	-0.3577199	0.13520217	0.014028311	-0.014028549	-0.018995285	0.057860136	0.20361924	-0.029984474	0.15912676	0.12000346	0.23003268	0.3585527	0.6221731	-0.18268538	0.06364083	-0.31259823	-0.11945653	-0.20575881	-0.42917442	-0.13405323	-0.10222912	0.79241276	0.118527174
"1553356_at"	-0.2672119	-0.12142801	-0.20755243	0.053785324	6.83E-04	-0.24503088	-6.84E-04	0.016243696	-0.14281893	0.020761251	-0.065182686	0.015804052	0.124037504	0.040436506	-0.1712482	0.3006761	0.14558291	-0.1035161	-0.19530225	-0.03240037	-0.121866226	0.14652634	0.5159931	0.15763879
"1553357_at"	-0.18274355	-0.038629055	0.012000561	-0.05345559	-0.1590476	-0.03682089	-0.026860476	0.066268444	0.002166033	-0.083779335	-0.1807375	-0.057526827	-0.013559818	0.06871152	0.06008458	-0.038804054	0.066268444	0.060240746	0.025858402	0.86706424	0.14944172	0.44985533	-0.002166033	0.0901382
"1553359_at"	-0.2257204	-0.31421995	0.12629795	0.3939972	-0.41586447	-0.37872076	0.016099453	-0.001715183	0.001715183	-0.18685293	0.44956875	0.18521595	0.00180769	-0.010446072	-0.64846754	-0.44329405	0.54217625	0.106054306	-0.108845234	-0.8108921	-0.3611083	0.3939972	0.7577715	0.008035183
"1553361_x_at"	0.03324318	-0.32593822	0.3504033	0.025944233	-0.34353542	-0.36011076	0.29414082	-0.11642647	-0.01519537	-0.2491908	0.32762814	0.084472656	-0.13159323	0.026845455	-0.63633394	-0.5020609	0.01519537	0.1569376	0.093504906	-0.7359352	-0.39880753	0.076919556	0.6170902	-0.20261383
"1553362_at"	-0.0158	0.1518488	0.1047616	0.029988766	-0.06585026	0.1797769	-0.06076145	-0.12927198	-0.037425518	-0.02291727	-0.09536648	0.041945457	-0.09159303	0.072256565	-0.10615134	0.0158	0.017772675	0.09417915	0.06458616	-0.08166599	-0.08478689	0.1928339	0.15408874	-0.12223959
"1553363_at"	-0.44534898	-0.36722064	0.16925454	0.15135288	0.07758474	-0.15566921	0.004620791	0.063580036	-0.033083677	0.06514454	-0.08824468	-0.09654975	-0.006396294	0.09216905	-0.1610055	-0.27439046	0.37738037	0.44750428	-0.066948414	-0.45711517	-0.004620552	0.21787167	0.39050674	0.18991399
"1553364_at"	0.009873629	-0.06187415	0.14877939	0.39288807	-0.14541769	-0.15302038	-0.0377419	-0.041356087	-0.10209918	0.23937654	0.020926952	0.3247981	0.112707615	0.0654788	-0.17184377	-0.051022053	0.23255491	-0.022452831	0.060194016	-0.41205692	-0.10205841	0.13902235	0.3146696	-0.009873629
"1553365_at"	-0.09938097	-0.27008057	-0.13607454	0.18606973	-0.09985185	-0.3425207	-0.0936923	0.016559362	0.12967682	0.23412776	0.07477045	-0.20752764	-0.0670197	0.0706594	-0.08122635	0.05793619	0.018116951	0.163553	-0.109974384	-0.109974384	0.07477045	0.53613186	0.3033595	-0.0165596
"1553366_s_at"	-0.33199644	-0.52938604	-0.31135178	2.9822688	-0.32082224	-0.26995897	0.48295832	0.24305773	0.13218164	0.04260254	-0.04260254	0.057723522	0.28996134	0.44512558	-0.4952073	-0.31383753	0.24840355	-0.20973825	-0.58219194	-0.60395193	-1.0284109	0.13301611	0.71953154	0.4166174
"1553367_a_at"	-0.016643047	0.016643047	-0.54019094	0.2672248	-0.32385874	-0.16219354	0.42337847	0.026115417	0.22208309	0.22934294	0.49882984	-0.04142332	0.27067614	0.21608114	-0.41395307	-0.1744585	-0.04666996	-0.051860332	0.3353119	-0.5214462	-0.33626437	0.19439459	0.69632673	-0.11421442
"1553369_at"	0.37802744	-0.0973897	-0.22140336	0.04758215	-0.32152772	-0.26000404	0.010722637	0.16920996	0.05560255	0.46047258	0.18223381	-0.05814314	0.014811039	-0.010722637	-0.11321974	-0.04637623	0.060048103	-0.19402361	-0.5257764	-0.566226	-0.20666122	0.27749014	0.1610918	0.47516727
"1553371_at"	-0.17095733	0.0734849	0.071890116	-0.32993484	-0.29426336	-0.28526044	0.24059272	0.20213771	0.16918588	0.0028584	0.33495212	0.15417075	-0.017497778	0.051947832	-0.21367192	-0.45322442	-0.0028584	-0.032868147	-0.006278276	-0.3134508	-0.20409799	0.6317427	1.0686624	0.06037426
"1553372_at"	-0.24885178	-0.26017213	0.3492453	1.0373578	0.001963854	-0.00196147	0.3976636	0.045865536	0.029826164	0.001961231	0.49677992	-0.16683817	-0.09104061	-0.021343231	-0.44673538	0.1621139	-0.28797197	-0.025195122	-0.03441763	-0.19274235	-0.14674902	0.31768417	0.7786765	0.2287023
"1553373_at"	0.15758157	-0.016626596	-0.08027458	0.12050247	-0.35134983	-0.23414588	0.37009764	0.030685902	0.012601852	0.027099371	0.032439232	-0.45982766	-0.012601852	0.1128819	-0.3567052	-0.05288458	0.49378347	0.2675786	-0.2664342	-0.06277394	-0.13066864	0.07536626	0.50124407	-0.07046962
"1553374_at"	-0.020909786	0.075997114	0.0348382	0.27087593	-0.1494155	-0.00267005	0.02104497	-0.09383178	0.05295086	0.14644408	0.100963116	7.62E-04	-0.04530096	0.054548502	-0.05373335	-7.62E-04	-0.079768896	0.06306982	0.03859067	-0.11549425	-0.07093477	0.39342356	-0.011469364	-0.16209173
"1553375_at"	-0.003922463	0.038237333	-0.16971517	0.06765103	-0.23588371	-0.005556107	-0.19050097	-0.09295225	0.01323247	0.21246386	0.003922224	0.28328705	-0.077589035	0.079357386	-0.4267099	0.16348934	-0.3892491	-0.39598155	-0.032698393	-0.11960983	0.1607194	0.6778722	0.20591736	0.2883358
"1553376_a_at"	-0.21879697	-0.17856216	-0.16305232	0.11723328	-0.012471914	0.022603035	0.07351661	-0.09549284	0.11315179	-0.042707205	0.33289194	-0.004918337	0.0706861	-0.10541749	-0.23430514	0.16783476	0.007504225	-0.2514782	0.21463251	-0.33076382	-0.10541749	0.8305299	0.004918337	0.016316652
"1553378_a_at"	-0.3507924	-0.031514883	-0.11074686	0.30166435	-0.34275937	-0.002289057	0.26605773	0.28241348	0.28350902	0.2138784	0.42150497	0.36004567	0.31412363	0.30188966	-0.09501195	-0.2997253	0.20265675	-0.08433938	-0.09029722	-0.29658818	-0.10363722	-0.43860745	0.011706591	0.002289057
"1553380_at"	2.6496944	-0.015618324	0.66171217	0.20768547	1.2153292	0.14145994	0.015618563	-0.31332612	-0.017525911	-0.36896753	0.9061446	0.2626543	0.33074713	0.11421394	-0.13377714	-0.18755317	-0.13001633	-0.29543924	0.17837691	-0.29907107	0.044411182	-0.14960933	-0.519469	-0.25302815
"1553383_at"	0.055670977	-0.07047534	-8.37E-05	0.15554357	-0.010755301	0.023434877	-0.025795698	-0.027353048	0.003532648	-0.13438582	0.19334126	0.11886215	-0.028296232	8.37E-05	-0.113669634	-0.06875825	0.20048308	-0.07563138	0.075612545	-0.07671571	0.040943623	0.19297147	0.04454851	-0.1245873
"1553385_at"	-0.067656994	-0.16162634	0.71067715	0.067656994	-0.1729536	-0.24633932	0.6122718	0.3110695	0.17637157	0.2987666	0.14873171	-0.30291843	0.42454433	0.44672394	-0.36216307	-0.23033571	0.14194727	-0.06968355	-0.2319212	-0.32621908	-0.8572798	0.42974472	0.3770585	-0.2288351
"1553386_at"	-0.12775755	0.007167339	-0.08254886	0.3781352	0.038866043	-0.03669691	0.30013132	0.14128637	0.25175953	0.31226158	-0.3256457	-0.19539237	0.002246857	0.4774475	-0.09679103	-0.15211272	-0.002247095	0.09261608	-0.22978354	-0.22273636	-0.09955144	-0.19069386	0.5491438	0.33959627
"1553387_at"	0.37682056	-0.42561245	-9.01E-04	0.16863537	-0.075193405	-0.034893036	0.004966736	0.17346478	0.2613802	0.101365566	0.29360485	0.4893217	0.13409138	-0.002292633	-0.17863321	-0.15465736	-0.07014465	9.01E-04	-0.44574547	-0.010766983	0.030126572	-0.021543026	0.23712778	-0.03059578
"1553388_at"	0.001458883	-0.22554135	0.18078566	-0.0903604	-0.12503481	-0.055042267	0.2606101	0.18974328	-0.029676914	0.155303	0.10780668	0.11272287	-0.00362134	0.3773303	-0.10774803	-0.24952173	0.16195464	0.06419158	-0.01597786	-0.18969107	-0.20306063	-0.001458645	0.9353719	0.39564085
"1553389_at"	0.07222533	0.1438508	0.2325964	-0.10504508	0.011621475	0.13096952	-0.08612728	0.28131604	-0.21731329	0.17981291	-0.11334896	0.50805044	-0.073711395	-0.057635307	-0.12195444	-0.040136337	0.42787147	0.2183528	-0.179281	-0.07290697	0.08931613	-0.011621237	0.23398781	-0.040786743
"1553390_at"	-0.023166656	-0.10139871	-0.04779339	-0.12473607	0.02311492	0.12580967	0.21706557	-0.02344656	0.09117961	0.12202525	-0.0339849	0.30406713	0.095552444	0.38907647	-0.02311492	-0.10922694	0.17458177	-0.07076001	0.1449337	-0.16734338	-0.076762915	0.41124535	-0.17369962	0.05001831
"1553391_at"	-0.105545044	-0.09758186	0.037947655	0.057752132	-0.006777763	0.31266046	0.006777763	-0.049376965	0.13329768	0.196136	0.10324812	-0.15724349	0.14812565	0.08112502	-0.04105401	-0.3584435	0.008287191	-0.041496754	-0.092603445	0.051680088	-0.21481872	-0.03759837	0.46660542	-0.020524502
"1553392_at"	-0.40101123	0.26159835	0.014752626	-0.13311076	-0.3245771	0.06616306	0.07342315	0.38438964	-0.23171735	0.4463277	0.003083944	0.56753445	-0.003084183	-0.03306675	-0.25800562	0.016081333	-0.19922352	0.12948489	0.096918106	2.262833	-0.21063972	-0.18420935	-0.16606927	-0.034683228
"1553394_a_at"	-0.14813137	-0.09480572	0.08756876	0.028510094	0.10280514	0.016276836	-0.010429621	-0.043442726	0.02169633	0.011627197	-0.029111147	0.5327108	0.011627197	0.043239355	-0.01622057	-0.24719453	0	0.001267195	-0.0664134	-0.37143564	-0.3026631	0.49260783	0	-0.021005392
"1553395_a_at"	0.2161665	0.22670603	0.7748499	-0.36040354	-0.24549532	0.7013383	0.18937588	-0.75122976	0.41826487	-0.004815579	-0.049265385	0.004816055	0.27620554	0.1025753	-0.6725564	-0.009027004	-0.005259037	-0.4594488	-0.21595764	0.014870167	0.097971916	-1.0976954	-0.3601861	0.48549795
"1553396_a_at"	-0.028090239	-0.46182466	0.41562605	-0.07818198	0.104090214	-0.26372337	0.36085892	0.32314205	0.001600742	0.34519815	0.5390949	-0.095249176	0.50575924	-0.055945873	0.04426527	-0.3434286	-0.001600742	0.40663576	-0.12162161	0.02780819	-0.22014642	-0.44988155	0.54708815	-0.4186008
"1553397_at"	-0.29217434	-0.5681858	-0.18868542	0.2067995	-0.57154465	-0.6328268	0.26498318	0.051889896	0.021476269	0.22102642	-0.021475792	0.27196693	0.32201385	0.23618984	-0.5729203	-0.490407	0.21869946	-0.06357384	-0.6646433	-0.7697449	-0.44553947	0.19007587	0.586205	0.3468485
"1553398_at"	-0.08741474	-0.12191272	-0.2830267	0.016177416	-0.09290528	-0.010638952	0.11097145	0.07907009	0.019150257	0.061470747	-0.29532862	0.118882656	0.09447479	-1.11E-04	-0.076898575	0.034256935	0.07989788	1.11E-04	-0.14551663	-0.20927405	-0.18173027	0.2694764	0.7124653	-0.008916855
"1553399_a_at"	0.3064041	0.053541183	0.17121887	-0.11010265	0.42744064	-0.19386387	-0.050611973	-0.131711	-0.25149155	0.1787591	-0.046880722	0.07798338	-0.108082294	-0.05606985	0.20737982	-0.037570477	0.2910223	-0.56817484	0.24966478	0.105554104	0.037570477	0.23906803	-0.3329482	-0.39656687
"1553400_a_at"	-0.14544487	-0.20196891	0.1684351	0.32333708	-0.44983006	-0.31163192	0.002833843	-0.40458345	0.16674805	-0.15969658	0.062268257	0.5135813	-0.37881112	-0.25932598	0.37939548	0.5903735	-0.32057333	0.28745556	-0.12796783	0.3894515	-0.002833843	-0.35827637	0.32792568	0.33186007
"1553401_at"	-0.05246234	-0.02704525	-0.04655385	0.063031435	0.02704525	-0.09104729	0.11051154	-0.065937996	-0.118498325	-0.1342535	0.0696919	0.19045925	0.092832804	0.1394229	-0.31735826	0.032204866	0.22810006	-0.20251155	0.23875833	-0.049619436	0.1612482	-0.14906049	0.16869259	-0.046531677
"1553402_a_at"	-0.1727984	-9.59E-04	-0.17828655	-0.055541515	0.25841284	0.5956874	-0.3131206	-0.32021022	0.05327177	-0.20324779	0.029585361	0.45303726	-0.089671135	-0.21339917	-0.11349058	0.76745796	0.121620655	9.59E-04	-0.37704706	0.46831322	0.06551838	-0.005074024	0.043445587	0.12932253
"1553403_at"	-0.034831524	-0.10969305	0.14387989	0.20279431	-0.18287277	-0.1862793	0.12818027	-0.1674962	0.16113496	0.12416983	0.4215002	0.18449807	0.007310867	0.103173494	-0.12957954	-0.18630552	0.719964	-0.007310867	-0.11138725	-0.38786054	-0.21687269	-0.12596416	0.34779358	0.12334204
"1553405_a_at"	-0.11322832	0.014709473	0.019453764	0.044121265	-0.18743515	0.002157211	-0.009994984	-0.1105926	-0.002157211	0.15296102	0.36850262	-0.20372844	-0.025477171	0.005297661	-0.102843285	-0.23539424	0.4560852	0.62291765	0.049134254	-0.36326218	-0.047776222	0.6295433	0.58061266	-0.107129574
"1553407_at"	0.16289854	-0.27717352	0.25192976	-0.07520771	0.24136114	0.23812151	-0.56630754	-0.15585136	-0.40763807	-0.48590136	-0.26588202	0.07802677	-0.14225054	-0.094209194	0.91422987	-0.0629344	0.08954191	0.41955423	0.71620464	0.0629344	-0.07719183	0.2551527	-0.4814024	0.2142973
"1553409_at"	-0.16509128	-0.008482933	0.065258026	-0.03252697	-0.17098927	-0.22952223	0.23760843	0.09108353	0.046027184	-0.018577099	0.021286488	0.79761267	-0.050467014	0.05915332	-0.10272193	0.008483171	0.36094117	-0.11237073	-0.04017973	-0.21731806	-0.38844013	0.03483081	0.6578741	0.046027184
"1553410_a_at"	-0.19799471	-0.002316952	0.002316952	0.3317306	-0.13621974	-0.09338212	0.3255496	0.110957146	0.39444804	0.23153496	-0.1133697	-0.16684365	0.35446405	0.23863864	-0.09199977	0.04785347	0.16848755	0.58423257	-0.14360976	-0.12196851	-0.33829713	-0.37089372	-0.08447671	0.40849662
"1553411_s_at"	-0.25865006	-0.35977745	0.34237766	0.1370337	-0.18671775	-0.20028162	0.32883835	0.14684391	0.2329979	-0.008642197	-0.08835602	0.008642197	0.18105865	-0.04670143	-0.077005625	-0.12747765	0.494416	0.35381126	-0.30043244	-0.31400514	-0.44963765	0.2545035	0.38936877	0.12779045
"1553412_at"	-0.17671442	-0.07963967	-0.006090879	0.40550685	-0.010463953	-0.12285566	-0.17043543	-0.23582244	-0.036434174	-0.26385045	0.19138718	0.042588234	0.006090641	0.030387402	-0.028152704	0.26264954	0.45431042	0.066627264	0.13512897	-0.05781746	0.08241892	0.6347742	0.24104786	-0.047907114
"1553413_at"	0.100815296	-0.040022135	0.2799151	0.4964428	-0.07744837	-0.4446962	-0.120212555	-0.0735116	0.02641511	-0.011193037	0.17795777	0.43486404	-0.12216091	0.5096731	-0.017601728	-0.05144596	0.121557	0.44838428	-0.3379469	-0.11949706	0.011193037	0.45419788	-0.20313525	0.13555765
"1553415_at"	-0.17973399	-0.016163826	0.06423712	0.45540333	0.010635853	-0.11445165	-0.053390503	-0.032200575	0.006889582	-0.21486449	0.03686881	0.6606617	-0.052776575	-0.09568024	-0.12572145	-0.006889582	0.19193792	0.21500516	0.03652239	-0.14776158	0.039390802	0.44506526	0.31643152	-0.14100671
"1553417_at"	-0.3722849	-0.32503986	-0.33603573	0.2091527	-0.31685877	-0.04109788	0.23330402	0.1670556	-0.09531069	0.14273596	0.19325876	0.385077	0.043723583	0.20420504	-0.46864986	-0.14264846	-0.03308797	0.16217875	0.033088207	-0.27022934	-0.3517058	-0.42756915	0.94177055	0.34242463
"1553418_a_at"	-0.15045571	-0.1888845	-0.30346036	-0.2693205	-0.32260394	-0.03010273	0.1277461	-0.014594555	0.024778128	0.120033026	0.33059454	0.12801027	0.02026701	0.088104725	-0.2288711	-0.30099177	0.39073205	0.34204316	-0.3448124	-0.2596612	0.014594555	0.35109735	0.5653224	-0.11361337
"1553420_at"	-0.15870523	-0.001018524	-0.11655021	0.2968712	-0.053286076	-0.17077518	0.02878046	0.12157965	0.2777264	0.04678583	0.113040924	-0.054557562	0.001018286	0.008571863	-0.2684226	-0.036286592	0.33427405	0.44521546	-0.106609344	-0.1043942	-0.011671782	0.023032427	0.6456971	-0.10048294
"1553422_s_at"	-0.23867846	-0.19726372	-0.025636196	1.8149691	-0.21328211	-0.12522078	0.30655098	0.24883318	0.025636196	0.2027626	-0.14767933	0.2475915	0.08642101	0.5387764	-0.46051693	-0.28759718	-0.44243002	0.31886482	-0.0703311	-0.39733362	-0.24171066	0.39100218	0.31193304	0.06586027
"1553423_a_at"	0.009626865	-0.23690367	0.63877296	0.14213109	0.05954933	0.07952666	-0.11649084	0.11864281	-0.23247576	-0.22377825	-0.009626865	0.11683774	-0.2933023	-0.023120403	0.036054134	-0.15529203	0.2602117	0.3401308	-0.16399288	0.14642596	-0.1386447	0.06534171	-0.1054697	-0.2296462
"1553424_at"	-0.23792315	-0.24472642	0.10777998	0.10874319	-0.15804839	-0.40504932	0.002408505	-0.04469371	0.040030956	-0.03469634	0.24948573	0.20832896	-0.020889282	0.00836277	-0.26558638	-0.053895712	0.48488092	0.22089529	0.06767249	-0.504843	-0.40624547	0.10698676	0.3829193	-0.002408266
"1553425_at"	0.009088993	-0.054837227	0.115902424	0.33285475	-0.3152883	-0.42572045	-0.0757997	0.051378727	0.17508173	-0.009088993	0.85344553	0.2931161	-0.10742521	0.16462135	-0.15126014	-0.5315466	0.19675589	0.21831894	-0.21213341	-0.09198356	-0.29419422	0.120377064	0.14661646	-0.108168125
"1553426_at"	-0.055332422	-0.21805167	-0.016077042	0.17141676	-0.23763442	-0.06419778	0.012603998	0.053253412	0.07793188	0.045428038	0.072491646	0.24942231	-0.003313541	0.04611826	-0.12643814	-0.25085354	0.08425093	0.99932957	-0.111032724	-0.081973076	0.00331378	-0.1689825	0.71874285	-0.003859758
"1553427_at"	-0.014797211	0.2367878	0.12190485	0.00124836	-0.13901281	-0.00124836	-0.12751245	-0.058772087	0.01321125	0.018502235	0.58926535	0.29276276	-0.14417887	-0.057296276	-0.34504962	-0.34209943	0.41323805	0.13913345	-0.058248997	-0.4673891	-0.25785017	0.38291264	0.43032742	0.040574074
"1553428_at"	-0.001036644	-0.13663292	-0.033145905	0.057183027	-0.06314325	-0.30421615	0.1723752	0.17052317	0.001036882	0.097165346	-0.13839531	0.33805752	0.1272428	0.07398987	-0.42177033	-0.06991196	-0.48429656	0.16578507	-0.24694872	0.09848738	-0.2174685	-0.025837898	0.4413395	0.21847963
"1553429_at"	-0.08216572	-0.081083775	0.013566017	-0.119029045	-0.24229836	-0.17255926	0.33288336	0.25313997	0.09418774	0.27839756	-8.39E-04	-0.26451063	0.14309978	0.28377676	-0.039102554	8.39E-04	-0.081804514	0.28254652	-0.26340532	-0.054707527	0.058095455	0.20391464	-0.13527584	0.28120995
"1553430_a_at"	-0.54299045	-0.13504624	0.2661357	0.10057831	-0.09151912	-0.22920728	0.1845274	-0.030028105	0.066809654	0.57677555	-0.34090018	0.267972	-0.10453653	0.03460598	-0.33064485	0.07480621	0.030028343	0.54986763	-0.5978277	-0.71588445	-0.8335612	-0.3155551	0.14101219	0.15819836
"1553432_s_at"	-0.086155176	-0.12162542	0.068505764	-0.012374401	-0.055971146	0.59571934	0.2933197	0.06432724	-0.10875559	0.28541517	0.2298007	0.104978085	-0.040144205	-0.049120903	-0.41383648	-0.42018676	0.16621637	-0.062198162	-0.46971083	-0.25190067	0.012374401	0.4522524	0.63188934	0.3639698
"1553433_at"	0.44317865	-0.022674084	-0.034198284	-0.013497591	-0.038571835	-0.01527667	-0.002691031	-0.073330164	0.05462551	0.1430726	-0.104500294	0.04386401	-0.073330164	0.042450666	0.08418393	0.002691031	0.23256993	0.26592946	-0.12182665	0.006969452	-0.2478571	-0.16605139	0.05211878	0.004997015
"1553434_at"	-0.10109329	-0.06793165	-0.06893873	0.16094041	-0.11786032	0.11986208	0.056675434	0.1266985	0.07313132	0.17339587	-0.28825474	0.50079393	-0.028135538	-0.02661419	0.28756142	0.15483761	0.002117872	-0.03507018	-0.01772499	-0.002117872	-0.16471529	-0.00767827	0.0670979	0.29426765
"1553435_at"	-0.1386838	-0.0674057	-0.16999769	0.029509544	-0.21655512	-0.011675358	0.101513386	0.23934364	-0.13351488	-0.11310434	-0.10386038	0.24540234	0.22188807	0.1257863	-0.2911482	-0.009430409	0.0432868	-0.0903039	0.01265955	0.26698303	-0.2665968	0.5848737	0.38369894	0.009430409
"1553436_at"	-0.23645139	-0.2526722	-0.08506727	0.20638132	-0.16578102	-0.17084217	0.12515569	0.036720753	0.033216238	0.10891032	-0.033216238	0.3392787	0.24323964	0.13565254	-0.26342344	-0.28193688	0.08726597	0.2506113	-0.22118759	-0.22652578	-0.3014083	0.21567202	0.93936825	-0.06477952
"1553437_at"	-0.4622984	-0.4878676	0.27315474	0.0563941	0.12802076	-0.49353266	0.13666439	0.13791656	0.40203	-0.040649414	0.040649414	0.19669628	0.2596712	0.3402109	-0.13108182	-0.27682185	-0.044808865	-0.1640315	-0.41147804	-0.39214683	-0.44715953	-0.05955267	0.2778139	0.17505932
"1553438_at"	-0.18899488	-0.41880703	0.005839825	-0.13304996	-0.06605482	-0.04421711	0.25740957	0.51071453	-0.005840302	0.22233629	0.2365923	0.10110855	0.49214792	0.4028263	-0.17373562	-0.3220706	0.26029682	-0.014377117	-0.043715954	-0.30093765	-0.13089466	0.22242069	0.8140321	0.5350809
"1553439_at"	0.13733292	0.008304119	-0.08918953	0.25294638	-0.016176224	-0.001004219	0.038145542	0.14881372	-0.00601387	-0.13990688	0.24043226	-0.4725585	-0.062455654	0.0654912	-0.2937851	-0.19131231	0.16779566	0.5561886	-0.14952707	-0.32401705	0.001004219	0.4059577	0.045857906	-0.11036873
"1553440_at"	-0.14152741	0.027570486	0.040649176	0.378721	-0.19977474	-0.058679104	-0.010338783	-0.1250236	-0.06725931	-0.03325367	0.024780273	0.24198079	-0.08996439	0.041162014	0.031484842	0.07768512	-0.0955925	-0.06968784	0.010338783	0.03887582	0.03711462	-0.020451784	0.17754841	-0.03325367
"1553441_at"	0.1905818	0.02715826	0.09187245	0.27289176	-0.013752699	-0.011679411	-0.044964552	-0.07407093	-0.04956436	0.015931606	0.011679411	0.08260822	-0.110709906	-0.038725376	-0.041610956	-0.14151144	0.17029619	0.014153004	-0.015355825	0.10448861	0.23497057	0.7039194	-0.086830616	-0.11616659
"1553442_a_at"	-0.19348025	-0.06779051	0.038185835	0.02498126	-0.24344373	-0.38238335	0.033909082	0.034099102	0.010233402	0.29833508	0.21976066	-0.10286331	-0.001049519	0.1080668	-0.067246675	0.03347826	0.21976066	-0.095416546	-0.113729954	-0.2569685	-0.07946992	-0.022081614	0.2703731	0.001049519
"1553443_at"	-0.119047165	-0.29647136	0.30521584	0.26815367	-0.18946052	-0.21746206	-0.0233562	0.0653255	0.19617891	0.11942911	-0.09985566	0.35728145	0.064508915	0.22285485	-5.42E-04	-0.299083	5.42E-04	-0.14228654	-0.1462369	-0.31250215	-0.14731765	0.05312538	0.25948405	0.021236658
"1553444_a_at"	-0.003010273	-0.41791916	0.07558966	0.32690048	-0.08034325	-0.42438078	0.06530571	0.054374695	0.003010273	-0.038958073	0.1391983	-0.036118507	0.10129404	0.1201601	-0.6908517	-0.49925852	0.24800682	0.26499844	-0.32419348	-0.65122604	-0.5135331	-0.18553114	0.23275232	0.33399916
"1553446_at"	-0.005163193	-0.08000016	-0.06419158	-0.056061983	-0.1908164	0.3232062	0.20876598	0.23986411	0.08747625	-0.08089781	0.046708345	-0.059472084	0.2012434	0.043056965	-0.19862175	-0.08089781	0.005162954	0.18198848	-0.11404443	-0.41050792	-0.5423305	0.43728352	0.13120222	0.2134707
"1553447_at"	-0.41791844	-0.39224935	0.0132761	0.17407465	-0.2646377	-0.1869762	-0.16793203	0.3040042	0.049688816	0.001452208	0.13872194	0.30833912	-0.001452208	0.016819239	-0.37933826	-0.4249816	-0.17223763	0.40171623	-0.23169518	-0.34897304	-0.115550995	0.12065244	0.14894867	0.069657326
"1553448_at"	0.1761136	-0.10951853	-0.115035295	0.023675203	-0.023675203	-0.11988282	-0.08935046	0.24962282	0.07158446	-0.074199915	0.26072907	0.8673055	0.079482794	-0.08993387	-0.18314195	-0.10734081	0.27831364	0.28309822	-0.14127398	-0.065671444	-0.09422612	0.29076123	0.4901197	0.033303022
"1553449_at"	-0.28279018	-0.058391094	-0.13011265	-0.29763436	-0.03379488	0.06795645	2.7049913	2.6779242	0.6084924	2.2055922	0.04463148	0.11521578	0.6296587	0.8324156	-0.4676175	-0.3436694	-0.31606197	0.1291647	-0.34572148	-0.6684518	0.03379488	-0.47128057	-0.11768961	0.64500856
"1553450_s_at"	0.010865688	0.17929101	0.07784653	-0.26897764	-0.09465051	-0.10405445	0.053414345	0.16706753	0.20692015	-0.010865688	0.08026552	-0.12732291	0.08771205	0.2667308	-0.050267458	-0.13741183	0.16124606	-0.043815136	-0.3011384	-0.20021582	-0.3191247	0.06282759	0.43075418	-0.012128353
"1553451_at"	-0.41459417	-0.34278893	-0.10881901	-0.093366146	-0.21005583	-0.08890486	0.4569478	0.47977567	0.18242407	0.53366995	-0.072788715	0.08750701	0.15459895	0.3273437	-0.19958138	-0.41390896	0.28647733	0.039225817	-0.5275762	-0.039225817	-0.20373416	0.3593259	0.471735	0.5120022
"1553452_at"	-0.30908608	-0.27078986	-0.06964493	0.007146835	-0.25021267	-0.053834915	0.18112564	0.034127235	0.29659176	0.11875653	-0.3066492	-0.14571238	0.04394698	-0.007146835	-0.01502943	-0.14799595	0.1830318	0.48472476	0.3357725	-0.05242777	0.032075405	-0.056029797	0.29754066	0.3493588
"1553453_at"	-0.16804051	-0.30347323	0.2090149	-0.04745841	-0.25220704	-0.23930788	0.45722103	0.3437848	0.30838537	0.4681096	0.08372855	-0.021269798	0.08916092	0.11369562	-0.2607622	-0.08380246	-0.071702	-0.05621171	0.2557125	-0.09508872	-0.047680855	0.02126956	0.99663925	0.18387747
"1553454_at"	-0.00107646	-0.19695663	0.044812202	0.13102078	0.077741146	-0.07575202	0.11484027	-0.1784327	0.07524681	0.00107646	0.19408059	0.21138883	-0.16432023	-0.13396358	-0.07310891	-0.07052827	-0.04075241	0.33237028	-0.058588028	-0.09190798	-0.1469779	0.16844821	0.10591388	0.07360244
"1553456_at"	-0.23734474	-0.14672112	0.16065454	0.14757204	-0.227669	-0.16893792	0.13930702	0.27698898	-0.1315527	0.031484127	-0.04625988	0.09705734	0.003180742	-0.021217585	-0.23256636	0.027578354	-0.003180742	0.5453603	-0.20626044	-0.30778337	-0.66406965	0.19820952	0.33650875	0.08279991
"1553457_at"	-0.15857029	-0.4940915	0.57538843	0.30740118	-0.28041363	-0.3169384	-0.040569305	0.081976414	0.11809826	-0.006550789	0.18498945	0.57043123	-0.12548828	0.02230978	-0.3988824	-0.2758789	0.5008631	0.0782547	-0.012448788	-0.51745415	-0.33375692	0.5787339	0.27495146	0.006550789
"1553458_at"	-0.3608718	-0.452806	-0.04699421	-0.08321142	-0.40566254	-0.5841446	0.3995366	0.0361619	0.0686717	0.1877141	0.1031909	-0.020627975	0.342381	0.32840586	-0.2568593	-0.40139055	0.4585042	0.020627975	-0.03891945	-0.31429052	-0.5949931	0.1765418	0.7290387	0.22351074
"1553459_at"	-0.23122263	-0.1155622	0.120224	0.0829525	-0.01379633	-0.3431437	0.18061543	-0.05044985	0.19060755	-0.20877671	0.27337742	-0.42343926	0.06356192	0.23783302	-0.31896114	0.01379633	0.054275513	-0.20254707	-0.27395153	-0.12368655	-0.170614	0.45744228	0.43419266	0.27258778
"1553460_at"	0.06565237	-0.46881938	-0.22203064	0.33386087	-0.21084452	0.10285425	0.20861721	0.03288412	-0.020321846	-0.18307328	-0.016869068	-0.48507738	0.068665504	0.13330746	-0.11834431	-0.101197004	0.016869068	0.083359	0.060302258	-0.45752406	0.024789572	-0.06626248	-0.032920837	0.08895874
"1553461_at"	-0.024420023	-0.03811121	0.10380697	-0.1840415	-0.01138711	-0.15839195	0.16741061	0.013952732	0.016997576	0.2021296	0.035536528	0.1466105	-0.16146994	-0.031859636	-0.06670737	-0.1019218	0.002361298	0.26279068	-0.0350883	-0.24821949	-0.002361536	0.16269279	0.5232067	0.0550189
"1553462_at"	0.12496281	-0.03758478	0.1077857	0.11549592	-0.029783726	0.12121916	-0.068971634	0.005031109	-0.23133516	0.022649288	0.17253375	0.09321737	-0.15487671	0.028727055	-0.03869438	-0.14843869	-0.03471613	-0.12813973	0.093149185	-0.03494215	0.15342617	-0.005031109	0.09920502	-0.10843873
"1553464_at"	-0.5587692	-0.35185862	-0.17295837	0.06134796	-0.36772394	-0.3875308	0.277905	-0.011796951	0.07862568	0.02401495	0.053140163	0.2765336	0.062719345	0.29786348	-0.3548236	-0.35334826	-0.09687328	0.011796951	-0.51236534	-0.3737898	-0.42257404	0.2840662	0.8991332	0.0818243
"1553465_a_at"	-0.2957039	-0.22942066	-0.09888148	0.29323483	-0.2916422	-0.33691478	0.38527012	0.30505848	6.38E-04	0.063892365	0.27663136	-0.055708647	0.14475012	0.11317921	-0.085780144	-0.15474725	0.15280962	0.33853674	-0.04896593	-0.24212289	-0.35240483	0.55690336	-6.38E-04	0.13599777
"1553466_at"	-0.091812134	-0.37660336	0.19734526	-0.4493816	-0.1221683	-0.4061687	0.86649656	0.8009887	0.25776815	0.5185933	0.011229992	0.05539179	0.9362688	0.35470247	-0.22319198	-0.011229992	-0.07565737	0.092877865	-0.23923135	-0.4103067	-0.17241383	-0.29015064	0.9454713	0.72767687
"1553467_at"	0.01981163	-0.40632415	0.24456048	0.015537024	-0.19601822	-0.07927251	0.69687605	0.69370127	0.29967117	1.1658335	-0.3524561	-0.2764635	0.76651144	0.38529587	-0.18597174	-0.35721374	0.01927352	-0.059334278	-0.27156186	-0.2651739	-0.21638227	-0.015537262	0.20197678	0.015537024
"1553468_at"	-0.16146255	-0.051918507	-0.13545108	-0.006814718	-0.055693626	-0.32797217	0.019305468	0.32358336	-0.035329103	0.2957244	-0.012984276	0.5091889	0.07854247	0.07610631	-0.25185752	-0.26798272	-0.19220018	0.102957964	0.006814718	-0.40605044	0.3633628	0.31981587	0.103954315	0.098620415
"1553470_at"	-0.1159873	0.030059338	0.057012558	-0.15022182	-0.25889874	-0.06367946	0.005390406	-0.09680629	0.05612254	-0.14479685	-0.04355812	0.557776	-0.00322175	0.06510162	-0.15091634	0.00322175	0.08825421	0.105355024	-0.25435424	-0.07468295	-0.02785778	0.51721406	0.52557707	0.13830447
"1553471_at"	0.026493073	-0.063313246	0.1306541	0.286417	-0.123838186	0.24798465	-0.03493595	0.22949147	-0.057915688	-0.009135485	-0.06746411	-0.12090874	-0.052359343	0.15619421	-0.061646223	-0.06746411	0.040269613	0.10299921	-0.09061289	0.063037395	-0.10924101	0.0751102	0.0579741	0.009135485
"1553472_at"	-0.09260893	-0.09390378	0.00297761	0.29376268	-0.25881267	-0.23693562	-0.002977848	0.045159817	0.13528657	-0.050252676	0.22401452	0.6400628	-0.07237077	0.106063604	-0.27871084	-0.04872632	0.48854208	0.39142585	-0.22132015	-0.04837203	-0.38088536	0.15024829	0.63030005	0.265862
"1553474_at"	-0.061645746	0.06643057	-0.055604458	0.27839398	-0.08272076	-0.016625166	-0.015012741	-0.2880473	-0.018954515	-0.08567333	0.13032818	0.22278666	-0.10185075	-0.092939615	0.006442547	0.23886824	0.10081458	-0.006442547	0.15025711	0.01863575	0.23537898	0.16854763	0.039533854	-0.050247192
"1553475_at"	-0.316015	-0.008086443	6.90E-04	-0.24132085	-0.34327388	-0.012306213	-0.044186354	0.14632058	0.008799791	0.16533947	0.32986307	0.34140468	0.01933074	0.10279417	-0.2751181	-0.07142639	0.24588752	-0.26699305	5.33E-04	-0.009625673	-0.4556229	0.12787533	0.49375892	-5.33E-04
"1553478_at"	-0.51438	-0.35690308	0.10897541	0.38881493	-0.43556595	-0.45869613	-0.012684345	0.06813669	-0.030534029	0.2138071	0.012684107	-0.041505814	0.1476574	0.08678579	-0.3319068	-0.6196294	0.20759726	0.8738899	-0.21677852	-0.4141314	-0.4871924	0.0475111	1.3162541	0.31380463
"1553479_at"	-0.022578478	-0.16250157	0.007442713	0.37008548	-0.16800642	-0.23909473	0.12682843	-0.01172781	-0.007442713	0.03602004	0.12091637	0.58337617	-0.067065	-0.22633791	0.009996176	-0.25166488	0.21234441	0.1988523	0.070816755	-0.34536242	-0.04967785	0.00882864	0.7154381	-0.087180376
"1553482_at"	0.026180983	-0.11743641	-0.17701125	0.1615417	0.015298843	-0.21400666	-0.02357173	0.015270472	-0.015414	0.11869359	0.092849255	0.075627804	-0.12424898	0.002529383	-0.19441533	-0.102617025	-0.002529621	0.14163041	0.037433863	-0.26340938	-0.22784734	0.26939726	0.18697381	-0.040449142
"1553483_at"	-0.115952015	-0.23138332	-0.005790234	0.12779045	-0.2500596	-0.3466382	0.06982756	-0.09824133	0.056385994	0.26114273	0.11711645	0.14905691	-0.023344517	0.14837265	-0.3036728	0.005790234	0.1332612	0.016494274	-0.30683994	-0.32556963	-0.13932657	0.53673553	0.13642073	-0.09432936
"1553484_at"	0.12778497	0.056548595	0.18811989	0.042824745	-0.19781566	-0.03670764	-0.003929138	-0.11463094	-0.31655192	-0.114155054	0.003929138	-0.014560223	-0.12307978	-0.077694416	0.06758332	0.0435853	0.11015463	0.22258043	0.11531687	-0.114788294	-0.07453418	0.61892366	0.19682121	-0.0135777
"1553485_at"	-0.5094652	-0.17568517	0.030258417	0.59391356	-0.3077557	-0.2624731	0.07137418	-0.09370613	0.04647398	-0.22696161	0.35523772	0.35706758	0.001125813	0.18370295	-0.285594	-0.34785604	0.10589361	0.003163099	-0.0522573	-0.09490299	-0.26985765	0.54432917	0.4020009	-0.001126051
"1553486_a_at"	-0.10023451	-0.05591631	0.016989708	0.16734767	-0.14355993	-0.16827774	0.1360116	0.06656957	0.15329957	0.03836751	0.16881394	-0.053475857	0.13813901	0.29078293	-0.13675833	-0.14320731	-0.0537436	-0.04984522	-0.016989708	-0.055566072	-0.2289362	0.067531824	0.33544064	0.1314497
"1553488_at"	0.085608244	0.042548418	0.050434113	0.5140674	0.011544704	-0.039207697	-0.01947546	-0.07993531	-0.09646726	-0.06626749	0.14500523	0.06590915	-0.0143044	-0.05875492	0.055730104	0.054171562	0.025648355	-0.023485899	0.03376794	-0.063063145	-0.19905472	-0.057920933	0.06287265	-0.011544704
"1553489_a_at"	-0.33244014	0.11821747	0.6094451	-0.06095767	0.12504101	0.25048518	-0.11554313	-0.008933783	0.111815214	0.12785935	0.008933783	-0.57489634	-0.15749288	0.11680579	-0.27504492	-0.19051075	0.048392534	0.16480517	-0.22709322	-0.23367596	0.06713486	0.6982784	-0.19039607	-0.27302074
"1553491_at"	0.034032345	-0.07687497	0.026963472	0.44537854	-0.1287055	-0.21351266	0.1986239	0.05781722	0.021681547	-0.010693073	0.21930575	0.011663914	0.024337292	0.20045853	-0.11987805	0.010693073	0.1764028	-0.06828594	-0.22353888	-0.26728296	-0.36744666	-0.16132712	-0.049414873	-0.11852217
"1553492_a_at"	-0.3021729	-0.2991414	0.23975682	0.07488847	-0.16399264	-0.03551507	-0.00755024	-0.07031441	0.06764603	0.13021326	0.15886545	0.0920589	0.007550478	0.04669428	-0.43776488	-0.241498	0.25820208	0.20924044	-0.15241504	-0.11970329	-0.18613577	0.072247505	0.06057	-0.070326805
"1553493_a_at"	-0.4073503	-0.10743475	-0.0729413	0.46681166	-0.08435297	-0.10240173	0.24849463	0.1116066	-0.2067821	0.30510807	-0.002664089	-0.051564217	0.021066666	0.105476856	-0.19912457	0.002664089	-0.19211268	-0.072965145	0.40373993	-0.2984264	0.021066666	0.43161345	0.127419	0.17106342
"1553494_at"	-0.15972447	-0.1901474	0.022001266	-0.0580101	-0.08116484	-0.07382965	-0.057518005	-0.002713203	0.016970158	-0.17781353	-0.18680811	0.1802814	0.018905163	-0.02000761	0.002713203	0.009566307	0.16117382	0.12822437	0.010939837	0.14802885	-0.0741725	0.14133978	0.30938292	-0.116607666
"1553497_at"	0.002081871	-0.09127188	9.13E-04	0.4161787	-0.15759659	0.039821148	-9.13E-04	-0.08786011	0.20062113	-0.13044119	0.61199903	0.41854572	-0.003503799	0.019320488	-0.033115387	-0.13536263	-0.050229788	0.16722822	-0.07543707	-0.2541175	-0.074772835	1.0031013	0.08625269	0.011478424
"1553498_at"	0.09425163	-0.44565773	-0.06617117	-0.26716852	-0.09793258	-0.36178446	0.44768906	0.21308565	0.17273998	0.051442623	-0.101352215	-0.059813976	0.3764572	0.6747947	-0.051442623	-0.35047245	0.16506672	0.69101286	-0.15306425	-0.2251091	-0.2592764	0.4663329	0.25589848	0.52078295
"1553499_s_at"	-0.4645214	-0.6826544	0.07802582	-0.5722017	-0.34519148	-0.74006844	0.079315186	-0.04118824	0.06164074	0.167449	-0.007515907	0.24909878	0.13855457	0.1788621	-0.27163124	-0.44656563	0.007515907	0.101890564	-0.77390385	-0.6379614	-0.9928417	0.2815838	0.83696747	0.3519454
"1553500_at"	-0.36348724	-0.33136487	-0.3232441	0.058820963	-0.010136843	-0.26956367	0.18584561	0.25102043	0.004557371	0.19642615	0.15525126	-0.004557371	0.12485123	0.21293306	-0.2927158	-0.2438097	-0.124153614	0.042068005	-0.20991778	-0.22336149	0.03628421	-0.21791363	0.19872355	0.27482557
"1553502_a_at"	-0.022435665	0.001328945	0.0361526	0.17093515	-0.20250583	0.14745712	-0.18562913	-0.08438516	0.04950905	-0.046820164	0.45276475	-0.008517027	-0.03289056	-0.001328945	-0.079488516	-0.08282161	-0.06652284	0.021068811	0.15072584	0.029835701	0.27937627	0.058928967	0.058888435	-0.011981249
"1553504_at"	-0.23887563	-0.2686696	0.066698074	0.34121752	-0.20954633	-0.02994728	0.14382291	0.13282299	-0.058540344	-0.05091691	-0.001628399	0.15065455	0.034702063	-0.11440277	-0.13743615	-0.11433172	-0.06993866	0.27677917	0.005852699	0.14578462	0.001628399	0.28029656	0.10202503	-0.020204544
"1553505_at"	-0.15326977	-0.1513865	-0.13140154	-0.4053328	-0.40064764	-0.38836694	0.29884243	0.2603464	0.22108889	0.32359266	-0.087116	0.19756126	0.445776	0.05021	-0.43751502	-0.30009985	0.17442942	0.15980196	-0.050210238	-0.36434245	-0.3589785	0.09820795	0.67264414	0.36081934
"1553506_at"	-0.108807325	-0.45278788	-0.042530537	0.05813384	-0.054225206	-0.2027862	0.28613806	0.26795864	-0.006680727	0.12057042	-0.008966923	0.006680727	0.19640636	-0.11071706	-0.046585083	0.047253847	-0.013189554	0.2460978	-0.03536296	0.09034324	0.32746673	-0.1334312	0.027209282	0.06827235
"1553507_a_at"	-0.596848	-0.29511595	0.06630373	-0.26519012	-0.30032158	-0.63054323	0.35832548	0.09340286	0.12683249	-0.012507439	0.25609016	0.07201481	0.17106533	0.012507439	-0.43840027	-0.6438427	-0.36772442	0.2521696	-0.2476902	-0.48777437	-0.25236607	0.66984844	0.45218182	0.027404785
"1553508_at"	-0.002634287	-0.19398165	-0.1358409	0.002634525	-0.25698543	-0.13422966	0.031000376	0.05829692	-0.02960062	-0.061272144	0.012094975	0.058255672	0.13050246	-0.13689804	-0.018392801	0.005246162	0.122131824	0.117958784	-0.1656034	0.07756758	-0.0486331	0.32233715	0.09141612	-0.10491443
"1553510_s_at"	0.36330938	0.21530056	0.18421268	-0.3751526	-0.21117115	-0.045356274	0.35597038	0.17119026	-0.004110336	0.047466755	-0.16628838	0.102583885	0.028653145	-0.04501915	-0.0844903	0.16448355	-0.4795165	-0.22315073	0.3327942	0.004110336	0.1901412	-0.4740324	-0.9626241	-0.08362484
"1553511_at"	-0.2873249	-0.07931614	0.020145893	0.43956995	-0.06375551	-0.03032732	0.14175224	-0.035348415	-0.007406712	0.043910027	0.26808453	0.4589429	0.052101135	0.13280201	0.007406712	-0.046865463	-0.11674452	0.52981234	-0.15039301	-0.43593884	-0.48143673	0.20219707	0.36436987	-0.038673878
"1553512_at"	0.057204485	-0.3039348	-0.083280325	0.99061203	-0.083280325	-0.19838834	-0.16155005	0.035339832	-0.10709047	-0.20368695	0.25670528	0.029377937	0.06577134	0.014550686	0.042005062	-0.056599617	0.40067315	-0.019729853	-0.050903797	0.006693363	-0.006693363	0.8883805	0.18506265	-0.04399848
"1553513_at"	-0.21127248	-0.13327217	0.09673715	0.94831944	-0.12839293	0.049159527	0.1516788	0.098443985	-0.04915929	1.2221794	0.21299386	0.5777123	-0.12085247	-0.107825994	-0.3172958	-0.063636065	0.10144949	-0.18979836	0.32563615	-0.2659552	-0.09992814	1.021822	0.10181713	-0.056687593
"1553514_a_at"	0.10074115	-0.289155	0.23461628	0.18347311	0.012830019	0.20974565	0.18695259	0.06930995	-0.09367752	1.7415874	0.4097073	-0.012830019	-0.2927003	-0.05829692	-0.481323	-0.08055878	-0.1620884	0.049254894	-0.048894405	-0.11669803	-0.16026926	0.31258082	0.21776557	-0.16225576
"1553515_at"	-0.06919789	-0.088154316	-0.12706423	0.17436123	-0.18016815	-0.117887735	0.11911368	-3.00E-04	0.036331654	0.05801177	0.19416118	0.15379691	0.016036272	3.00E-04	-0.117887735	-0.079031706	0.2544117	-0.07065153	0.16755915	-0.31296563	-0.1461916	0.039364338	0.25905848	-0.00754118
"1553517_at"	-8.94E-04	-0.40213275	-0.005445004	0.3233528	-0.018387794	-0.02080822	0.13389301	8.94E-04	0.12098169	-0.028464317	0.41437578	0.3136835	0.12963533	0.24170828	-0.09382439	-0.08778381	-0.20638752	0.38285255	-0.23285127	-0.5013056	-0.15343094	0.19822693	0.1745696	0.05239153
"1553518_at"	-0.26696634	-0.09736061	0.060819626	-0.5718751	-0.42883945	-0.21556067	0.30514383	0.10557914	0.1294415	0.16401696	-0.048550844	0.11044693	0.16217709	0.19681215	-0.32992506	-0.20885468	0.048550606	0.21109152	-0.25165153	-0.14908218	-0.33146095	0.32479763	-0.076425314	0.2357626
"1553519_at"	-0.06539106	3.56E-04	0.1267004	0.13744831	-0.29959917	0.15037489	-0.09592533	-0.13071871	0.019509792	-3.56E-04	0.062156916	0.13540173	-0.021260977	-0.06384206	-0.13288498	0.20316601	0.18797731	0.28944564	-0.013185978	-0.058526993	-0.03461075	0.3112402	0.029968739	-0.10681486
"1553521_at"	-0.0185287	-0.01895833	0.016027927	0.37350798	-0.2788198	-0.20537591	0.17194843	0.09684157	0.010540009	0.20464516	-0.010540247	0.3460145	0.08297253	0.073075056	-0.43317127	-0.26663828	-0.017050505	-0.18366623	-0.15311217	-0.20100212	-0.06243205	0.17771173	0.063396454	0.1790731
"1553523_at"	-0.050554276	-0.47258782	-0.002678633	-0.24364185	-0.017158985	-0.21628594	0.29153395	0.002678633	0.14631033	0.14707327	0.1990037	-0.20443368	0.21714687	0.16780233	-0.47884464	0.12071562	0.1932602	-0.48663402	0.030359268	-0.15204072	-0.16410923	-0.39134026	0.25567007	0.28564215
"1553524_at"	-0.033266068	0.007550001	0.008504391	-0.007550001	-0.0930171	0.036340237	0.12687159	0.017530203	0.2404182	-0.008032322	-0.06444478	0.12745428	-0.19513655	0.09385562	-0.31865025	-0.115403175	0.13740659	0.06250501	-0.18666124	-0.24346566	-0.040080547	-0.010093689	0.24497485	0.07761288
"1553525_at"	-0.6223135	-0.24131823	-0.026150227	0.005096912	-0.1606493	-0.55682683	0.3635373	0.22408819	0.089547634	0.62749577	0.19778204	-0.056787014	0.38174343	0.13709211	-0.509151	-0.07032442	-0.005096912	-0.21923542	-0.22405863	0.09093952	-0.6179488	0.09223461	0.3708415	0.14649582
"1553526_at"	-0.2208147	-0.20813274	-0.003483772	0.166152	-0.05930519	-0.4741726	0.58252287	0.34146547	0.1111269	0.6519189	-0.011425495	0.10050297	0.4151559	0.21636486	-0.20077705	-0.2010889	0.110123634	-0.005721092	-0.3536358	-0.66049767	-0.4612465	0.003483772	0.46143246	0.33344173
"1553527_at"	-0.001135349	-0.11535931	-0.19214153	0.2274394	-0.17301512	-0.050813198	0.24697542	0.3436756	0.36179018	0.30764914	-0.20434237	-0.027764797	0.59714794	0.21153784	0.040447235	-0.012157917	0.07281828	-0.5260358	-0.1581583	-0.4370427	-0.18947649	0.001135349	0.59185123	0.57091856
"1553528_a_at"	0.6667204	0.24922323	-0.43828535	0.07673645	0.07936859	-0.062017918	0.0877552	0.16703367	0.36870003	0.41686058	-0.04168749	-0.28699636	0.081180096	-0.017009258	0.52137375	-0.21662807	-0.26534653	-0.57463884	0.36981487	-0.4621024	0.017009258	-0.649776	-1.4555664	-0.3475542
"1553529_at"	-0.41428208	-0.42739367	0.36903906	-0.12934756	-0.30532002	-0.51189375	0.38632774	0.10231018	0.20515299	0.25382423	0.11247349	-0.017175674	0.004843235	0.324955	-0.4867003	-0.3198967	-0.004843473	0.35415792	-0.4875517	-0.4634571	-0.43662333	0.062095642	0.8297863	0.21627331
"1553530_a_at"	-0.20974445	0.40241146	-0.23169327	-1.2485733	-0.08109951	0.013622284	0.004006386	-0.5817299	-0.004006386	-0.07659149	-0.5313282	0.004846573	0.10818958	-0.42424107	0.07308674	0.12540436	-0.46911812	0.10929012	0.5937834	0.9671469	0.39004803	-0.46178055	-0.4389639	0.28678608
"1553531_at"	0.31049204	-0.33757472	0.118020535	0.29535294	-0.24483442	-0.011872292	-0.3237362	-0.16655898	-0.22893572	-0.34460115	0.12733579	-0.045808792	-0.2057743	-0.16780758	-0.124699116	0.23986673	0.5379939	0.34370947	0.38198757	0.42167854	-0.17758274	0.15327454	0.6035266	0.011872292
"1553532_a_at"	-0.29780436	-0.055857897	0.3367741	0.4390607	0.13683677	-0.29748178	0.00728488	0.24534845	-0.047499895	0.026644707	0.029521465	0.38131046	0.15540195	-0.19598722	-0.12196493	-0.19093156	-0.1819539	-0.18496704	-0.33720493	-0.155128	-0.00728488	0.3130126	0.5294771	0.09832907
"1553533_at"	-0.2267859	-0.13917756	-0.085119724	1.1362629	-0.43750787	-0.35655618	0.151865	-0.11743355	0.20394564	-0.012080431	0.14522266	0.24398851	0.054142237	0.14726615	-0.33323407	-0.27337623	0.21511054	0.012080193	-0.0859344	-0.16224456	-0.18638277	0.1259718	0.8698311	0.19933343
"1553534_at"	-0.31246066	-0.25853682	-0.1988287	0.21399164	-0.31957316	-0.108680725	0.096754074	0.16831636	0.11999798	0.06021738	-0.06890988	-0.004882336	0.11628461	-0.002709866	0.002709866	-0.1996448	0.46723986	0.05092907	0.021838427	-0.25983477	-0.13479018	-0.006955624	0.58810544	0.045973778
"1553535_a_at"	0.04618883	0.029278755	0.18276119	0.5158162	-0.38237143	0.0421834	-0.27576065	0.17346	-0.36805487	0.28337526	0.025237083	-0.016492367	-0.36042356	0.012304783	-0.5643816	-0.06044388	-0.020141125	-0.12230301	-0.2418418	-0.012332439	0.11610937	0.03156376	-0.012304306	0.08397055
"1553536_at"	0.2934656	0.33454084	-0.4702139	0.09159851	-0.026334286	0.5121398	-0.096969604	-0.4667437	-0.017691135	0.017691135	-0.08184433	-0.80059195	0.089989185	-0.45784497	0.25354242	0.36872673	-0.5323646	-0.047364235	0.6067052	1.043159	0.54665995	-0.042397022	-0.6903634	0.25972652
"1553537_at"	-0.02431488	-0.17627859	0.02991128	0.3116603	-0.18437386	0.1049099	-0.04330206	-0.04899764	0.001224995	0.038612366	0.23498559	0.519192	-0.16693664	0.24425173	-0.2104106	-0.29734707	0.05099678	-0.001224995	-0.017394781	-0.055577517	0.025862932	0.43767786	0.07204461	-0.068059206
"1553538_s_at"	-0.48024464	0.006469727	-0.03605175	-0.17520142	0.08522415	0.007479668	0.15272522	-0.18714619	-0.15785408	0.12325287	-0.16705227	0.19472122	0.005067825	-0.12650013	0.2475853	-0.085785866	-0.13733387	0.17948437	-0.061909676	0.3279562	0.20681095	-0.019789696	-0.005067825	0.04929924
"1553539_at"	-0.08545685	-0.031094074	0.06974459	-0.58589983	0.005898476	-0.677279	0.020255089	-0.07008934	0.28612232	0.17521906	0.002986431	-0.055644035	-0.01206398	-0.002986431	-0.34524202	-0.29258204	0.14994907	1.008708	0.051091194	-0.13084984	0.077747345	-0.1307621	0.3504696	0.22816992
"1553540_a_at"	0.003688574	-0.19627786	-0.034936428	0.31139255	-0.32404995	-0.18831992	0.4010923	0.24574828	0.30263805	0.53804636	0.0464859	-0.003688812	0.4299364	0.19697452	-0.14492941	-0.27129745	0.20317912	-0.04277563	-0.41182947	-0.19124365	-0.3496921	-0.056732178	0.24965978	0.5588412
"1553541_at"	-0.08983302	-0.29837966	-0.24179602	0.058389187	-0.52878904	-0.570081	0.15193605	0.08583045	0.14254308	0.003190756	0.32452583	0.33388424	-0.11395836	0.15293336	-0.28504324	-0.20434642	0.2501998	-0.003190756	-0.34585428	-0.2529869	-0.48648238	0.4882326	0.6935754	0.19905758
"1553542_at"	0.40592527	0.028603554	0.4298439	0.6501646	-0.09741354	0.06690884	-0.053807735	0.21321535	-0.522974	-0.027963638	0.36004972	-0.06990957	-0.36804724	-0.18154287	-0.41866255	-0.5111737	0.097474575	-0.80945325	-0.10799885	0.46883297	0.43113375	0.40821314	0.027963638	-0.49132776
"1553544_at"	-0.16713476	-0.4612074	0.07567024	-0.5749283	-0.32347202	-0.5284672	0.2825384	0.2932315	0.6728287	0.5512562	0.097533226	0.03348112	0.6836581	0.5400605	-0.40713024	-0.3905697	0.14217424	-0.03348112	-0.49766684	-0.47136402	-0.42136526	-0.0743618	0.7469821	0.59588146
"1553545_at"	-0.32672024	-0.24349642	0.093259335	0.5088897	-0.06814098	0.12204933	-0.11627054	0.10081196	0.2534132	-0.004461289	0.37337685	-0.07594633	0.093259335	0.01117897	-0.14958072	-0.06188345	0.22906256	-0.10178709	0.004461289	-0.11665249	0.05814457	-0.21964765	0.57701683	-0.028748512
"1553546_at"	0.003080368	-0.10848856	-0.039408207	0.004843473	-0.082212925	0.00172019	-0.12529254	-0.12564874	-0.009022713	1.77E-04	0.17065716	0.42281413	-0.14976263	0.06697416	-0.082725525	0.049035072	-0.022436619	0.12960148	0.04894972	-0.029552698	0.10337043	0.44207573	-1.77E-04	-0.096776724
"1553547_at"	0.22270608	-0.06084466	0.25894713	-0.4825635	0.008081675	-0.14819932	0.03646183	0.17844391	0.02625537	-0.10558176	-0.056355238	0.01581335	-0.021919966	0.15421963	0.057259083	-0.056608677	-0.14093852	-0.008081675	0.10892296	0.18867016	-0.18479443	0.19548249	-0.10558176	-0.046150446
"1553549_at"	-0.4206493	-0.42108202	0.30826283	0.2597723	-0.10758352	-0.14570141	0.3729539	0.19909573	0.45875645	0.14956617	-0.004901886	-0.001785278	0.001785278	0.35577965	-0.16719484	-0.28124523	-0.19634438	0.29725552	-0.22678185	-0.34085345	-0.23255396	0.22285128	0.5517502	0.012815952
"1553550_at"	-0.21757936	-0.03318906	-0.037991524	-0.39374137	-0.24910378	0.3450632	0.059888124	0.14474416	0.38539577	0.05555415	-0.07029605	-0.002175093	0.002175093	0.30952597	-0.26790428	-0.04476595	0.067148924	0.1390624	-0.25626302	-0.31757593	0.30424714	0.14305878	-0.071110725	0.058490038
"1553551_s_at"	-0.26603508	-0.26979923	0.29170227	0.0722332	-0.028927803	-0.38605785	-0.23567009	-0.7141228	-0.20343018	-0.7141628	0.45681763	0.6288481	-0.048801422	-0.4474163	0.22289658	0.028928757	0.46254158	0.6531296	-0.23592281	0.4968729	0.12310219	0.45267773	0.527256	-0.098321915
"1553552_at"	0.20030284	0.12482667	0.31163526	-0.001264095	-0.19950652	-0.21607327	0.33208585	-0.062355757	-0.024820566	0.17769694	0.32737136	0.377012	-0.040356398	0.001264095	-0.4108584	-0.29169154	-0.2005763	-0.026522636	0.08020377	-0.61567044	-0.024820566	0.1762631	0.058772802	0.35126758
"1553553_at"	-0.094409704	-0.3200729	-0.027463913	0.090408325	-0.29655766	-0.2840631	0.56617665	0.2230084	0.39809155	0.43873572	-0.1535995	-0.10177469	0.043554783	0.40985823	-0.45753455	-0.25548577	-0.21878171	0.027463913	-0.34547162	-0.51609826	0.039719343	0.19458556	0.15150881	0.5108063
"1553555_at"	-0.24052715	-0.08900356	-0.033885002	-0.69450617	0.031453133	-0.40445662	0.65059805	0.7855129	0.8926463	0.3638401	0.05578947	0.33804655	0.87071514	0.35621166	-0.036639214	-0.13627148	0.07544899	-0.031453133	-0.44810987	-0.47078824	-0.47550774	-0.6139877	1.0201316	0.73067236
"1553556_at"	0	0.16047716	0.052078247	-0.058833838	-0.15334296	-0.11573529	0.08498502	-0.066311836	0.12592149	0.19448781	-0.018703222	0.45768666	-0.15606046	0	-0.20249271	-0.24043107	0.2233262	0.02802062	-0.13139439	-0.18451238	-0.15679026	0.68165827	0.54384065	0.06257105
"1553558_at"	-0.2577169	-0.28534317	0.23161745	0.12801027	-0.03027463	0.07006478	0.19822884	0.023519754	0.32756233	0.55916214	-0.11168599	-0.06871891	0.15984178	0.12954545	-0.10217762	-0.16419578	0.30306435	-0.040088654	-0.023519993	-0.15302086	-0.26013303	-0.15783286	0.21055698	0.56514454
"1553559_at"	-0.12345457	-0.2629919	-0.00257349	-0.012875557	-0.41101432	-0.056810617	0.4651041	0.20753527	0.11573815	0.46125364	0.32670212	0.18053627	0.33852816	0.06769085	-0.24178195	-0.092057705	0.002573252	-0.072841644	0.031425714	-0.27861047	-0.07861996	-0.108849525	0.6305599	0.15055728
"1553560_at"	-0.1306293	-0.23183179	-0.058607817	-0.074995995	-0.084071875	-0.24185586	0.3498335	0.43022537	0.09032369	0.29314876	-0.005297661	-0.124893904	0.0663116	0.20935369	0.032160997	-0.02349186	0.007917643	-0.28389478	0.005297661	-0.1941421	-0.23540735	0.5202577	0.18145967	0.3212011
"1553561_at"	3.42E-04	-0.05570531	-0.0311172	0.35077333	-0.124256134	-0.18093896	0.3001144	8.57E-04	0.21535444	0.20652151	-0.08359361	-0.49803638	0.10596633	0.09359598	-0.033942938	-0.021198273	0.17874599	0.005235672	-0.11053777	-0.22008252	-3.42E-04	-0.08378601	0.038934946	0.047453403
"1553562_at"	-0.07492709	-0.0992496	-0.047331333	0.19305563	-0.026802301	-0.03888631	0.027888298	0.14603853	0.18446088	0.09750795	0.11791086	0.3392067	-0.14644265	0.31892443	-0.112778425	-0.24117112	-0.28771377	0.026802063	-0.22943878	-0.3013518	-0.063277245	0.24299169	0.73293686	0.31985998
"1553564_at"	-0.22008896	-0.020823002	-0.06028843	0.13322306	-0.44982028	-0.38068843	0.18460226	-0.07265711	0.020823002	0.42200518	-0.2907591	-0.265414	0.09732008	0.053111076	-0.211833	0.100018024	-0.45533824	0.2672429	-0.23587942	0.14349651	-0.2475524	0.15516567	0.2798915	0.3287754
"1553565_s_at"	-0.5092044	0.06732082	-0.05550623	-0.29835773	-0.022294044	0.1876936	0.17149067	-0.08951521	-0.16378069	0.07815266	0.037082672	0.14009571	-0.29845548	-0.05550623	-0.35532975	0.7885289	0.022294044	1.0183659	-0.2735901	-0.12821507	0.5579319	-0.059888363	0.19755077	0.77206373
"1553566_at"	-0.016425133	-0.19389915	0.18475103	0.47897434	-0.36148548	-0.43575883	0.54465485	0.1201272	0.3457384	0.23866892	0.30056572	-0.029275417	-0.019609928	0.09854317	-0.38140392	-9.96E-04	0.23065329	-0.0579257	-0.22150183	9.96E-04	-0.28414822	0.15938044	0.90215015	-0.02807188
"1553567_s_at"	-0.32179832	-0.2557335	-0.026636124	-0.177845	-0.03806877	-0.24042702	0.068470955	-0.15451431	0.06361771	-0.23314667	0.29041958	0.28533554	0.10897255	-0.068595886	0.13027382	-0.13912296	0.091487885	0.19710732	-0.22032738	0.13275528	-0.04222107	0.098241806	0.24336815	0.02663517
"1553568_a_at"	-0.015954971	-0.2864151	0.009305477	0.2285366	0.046325684	-0.12681961	0.43844128	0.41759253	0.005123138	0.40281296	-0.051098824	-0.15314627	0.049290657	0.22293663	-0.36411142	-0.2442832	-0.16680622	-0.007310391	0.014837265	-0.44797325	-0.45698166	-0.005123138	0.7875867	0.35748196
"1553569_at"	-0.21374893	-0.22676086	0.017573357	-0.062895775	0.040006638	-0.14410591	-0.11476421	-0.3105812	-0.09189224	-0.31029034	0.052005768	0.16963196	-0.016684532	-0.17993832	0.14468098	-0.001710892	0.001710892	0.086628914	-0.1712904	0.11181164	0.04158497	0.11769009	0.0168581	0.024935722
"1553570_x_at"	-0.23932838	-0.19113731	-0.011083603	-0.075372696	0.048456192	-0.061451912	-0.093382835	-0.22825241	-0.06716156	-0.29538822	0.050642967	0.18881035	0.005485535	-0.16045189	0.13253021	0.023516655	-0.005486488	0.1297369	-0.13965988	0.13049507	0.04467106	0.13101387	0.039711952	0.052521706
"1553572_a_at"	-0.4253044	-0.14660454	0.034646034	0.32862234	-0.2573161	-0.13207865	-0.4324808	-0.105247974	0.08247423	0.06717634	0.6409359	1.0839896	-0.14087486	-0.5662451	-0.38764095	-0.21711874	0.7250695	0.5811434	-0.37931442	-0.034646034	0.1422801	0.08000946	0.753592	0.23422766
"1553573_s_at"	-0.15240455	-0.001959562	-0.13547826	0.42612505	-0.3463161	-0.29279447	0.1690197	-0.17594337	0.23669028	0.26065755	0.14633179	0.012203217	-0.038849592	0.0833981	-0.25852776	-0.031997204	0.22502923	-0.006513357	-0.31439352	0.001959801	-0.008173466	0.12659025	0.13103485	0.039187193
"1553574_at"	-0.21482229	-0.06879568	-0.14955544	-0.19705343	-0.12004495	0.4352126	0.33121896	0.53490305	0.3901062	0.49168134	0.27037096	-0.15237379	0.10758281	0.34554935	-0.28927875	-0.05337572	0.408741	-0.019145012	0.4589579	-0.3821261	-0.21482229	0.2741394	-0.25051546	0.019144773
"1553575_at"	0.24872303	-0.13015556	-0.14863014	-0.49439144	0.06314659	0.18452644	-0.17490768	0.22353077	-0.8954792	0.1944437	-0.10963631	0.079283714	-0.08895874	0.06438351	0.504055	0.3902483	0.39598274	0.8990345	-0.06314659	0.24606133	-0.3555832	-0.26879883	-0.47120953	-0.14072609
"1553579_a_at"	0.095191	-0.23066974	-0.19169235	-0.15440416	-0.14525175	0.103443146	0.15821576	0.104756355	-0.13111591	0.09866691	0.020262718	0.2605095	-0.1544075	0.019050837	-0.024701118	-0.019051075	-0.077525616	-0.05582142	-0.21589088	-0.073204994	0.04191041	0.08780122	0.03721547	0.18923712
"1553581_s_at"	0.008992672	0.002248764	0.11793232	0.021125317	0.042473793	-0.07342529	0.035446167	0.12621737	0.1427598	0.34711266	0.14713907	0.061471462	-0.04020977	0.010523796	-0.002249241	-0.14354086	-0.032942295	-0.2808876	-0.09453201	-0.09634018	-0.79927254	-0.16695833	-0.10473633	-0.2437892
"1553582_a_at"	0.02956438	-0.05335474	0.42067266	0.0652616	-0.008490801	-0.009187698	-0.006112814	-0.0657289	0.06371093	-0.006210089	-0.008835077	0.26092553	-0.07921052	0.16226292	-0.1400845	0.13001037	0.09035802	0.26280284	-0.12127566	-0.053899527	0.006112814	0.2931533	0.11898303	-0.046273947
"1553583_a_at"	-0.4615779	2.2203722	-0.04881859	0.9290743	-0.4588647	-0.53183174	-0.24026346	-0.2922964	-0.17813778	-0.20682764	0.04881859	4.9196596	-0.46860886	0.84916735	-0.089310646	0.8032274	0.39663458	5.7058544	-0.1450324	4.4456167	2.594985	0.60177517	1.0301805	-0.33200955
"1553584_at"	-0.48819923	0.00389719	-0.11680746	-0.025535583	-0.26276588	-0.22806358	0.22914791	-0.20867348	0.042301178	-0.36106396	-0.12886095	0.8281379	-0.02423048	0.1612935	0.006546021	-0.4617195	0.28105545	0.7090745	0.07620573	0.07182312	-0.5043502	0.01222229	0.41931057	-0.00389719
"1553585_a_at"	-0.25308657	-0.16321611	0.008744001	-0.09123087	-0.3386786	0.045966864	0.28924513	-0.10909748	0.09151912	0.17200041	0.07877803	0.5491879	0.24122429	0.17172098	-0.18492532	-0.34420848	0.03030324	-0.008744001	-0.22040224	-0.08286786	0.041014433	-0.034924984	0.22939014	-0.048269987
"1553586_at"	-0.01342535	-0.13966131	0.36526012	0.26892185	-0.15329409	-0.28144908	0.046778202	-0.13224387	-0.049489975	0.31345463	0.49078512	0.37414026	-0.041169405	0.12902784	-0.26820946	-0.16571236	0.013425589	0.70825624	0.019033909	-0.03989601	-0.14315033	0.09646225	0.6464801	-0.029095888
"1553587_a_at"	0.4007182	0.20248938	-0.3091402	-0.00758028	-0.067519665	0.2072792	-0.47060394	0.076498985	0.17005062	-0.110980034	-0.25049448	0.00758028	-0.160326	-0.008553028	0.58042717	0.23735666	0.022387981	-0.19346571	0.02656269	0.91714287	0.44487667	-0.9322505	-0.9589181	-0.15134335
"1553588_at"	-0.26226997	-0.26394463	0.003087997	0.033328056	-0.065140724	-0.15495968	-0.0855217	-0.17744923	-0.10593128	-0.4258423	0.009428978	0.2643366	0.020679474	-0.09089279	0.14266682	0.025222778	0.17926407	0.21952438	-0.114313126	0.1235199	-0.016242981	0.124578476	0.16760635	-0.003087997
"1553589_a_at"	-0.09728432	-0.14952374	-0.21264195	0.015028238	-0.16652751	0.042320967	-0.013674974	0.18239832	0.055735588	0.73592234	0.3442278	0.08112097	0.032828808	-0.049708366	-0.2503214	0.013675213	-0.2560084	0.2466774	0.30599928	-0.36656642	-0.06522012	-0.54078174	-0.07256842	0.016873598
"1553590_at"	0.16954708	-0.21769714	0.1779604	-0.1811781	0.05300331	-0.06430578	0.058005333	0	-0.016508102	0.07649231	0	-0.24013329	-0.078296185	0.058005333	-0.53146386	0.15948725	-0.05531597	0.09377003	0.004182816	-0.15791273	-0.17035437	0.85084105	0.6341834	-0.16550446
"1553591_at"	-0.25656796	-0.031145096	0.23272371	0.4235773	-0.16120815	-0.23852777	0.19476223	0.26422262	-0.028097391	0.04815197	0.52943754	0.019713402	-0.09408045	-0.019713402	-0.24810362	0.19829679	0.13980961	0.06864762	-0.26789236	-0.5424509	-0.2262094	0.6773071	0.7647257	-0.058531284
"1553592_x_at"	-0.50871706	-0.13732433	0.1586616	0.6264205	-0.28043485	-0.28915	0.36823225	0.17831802	-0.10033393	0.3468833	0.2736535	0.005892515	-0.028891802	0.13812304	-0.18036199	-0.16925597	-0.17633891	0.1799953	-0.094904184	-0.021881104	0.10205507	0.7411294	0.5623565	-0.005892277
"1553593_a_at"	0.045242786	-0.35659194	0.013663292	0.3910675	-0.107905865	-0.39481735	0.015901089	-0.07631016	-0.003994465	-0.21082735	0.2958703	0.6523237	0.003994465	0.10243034	-0.39974046	-0.30033994	0.5620055	0.029951334	-0.2581358	-0.16128373	-0.22701454	0.38604212	0.48850393	-0.08891654
"1553594_a_at"	-0.26994085	-0.03860855	0.116886616	0.22736073	-0.035592556	-0.1295476	0.19977236	0.005139828	-0.09598112	0.003373623	0.10233641	0.16438818	-0.003373623	-0.020406246	-0.37157297	-0.16503954	0.024504185	-0.059006214	0.0929265	-0.28577995	0.027976513	0.43323565	0.4607768	-0.003991604
"1553599_a_at"	-0.002444506	-0.027825117	0.059515238	-0.07759142	-0.049502373	-0.08420205	-0.18315935	0.036219835	-0.04203725	-0.051479578	-0.1121037	0.21789336	0.2682662	0.002444506	0.29030252	0.0308218	-0.26379442	0.12411332	-0.18719721	0.00520587	-0.0883441	0.19383883	0.086432695	0.032665014
"1553600_at"	-0.19951153	-0.08949995	-0.03940344	0.4179511	-0.12179327	0.012563229	0.010793686	-0.13145304	-7.44E-04	0.09779978	7.44E-04	0.06049776	0.012404919	0.21035528	-0.24713278	-0.0642066	0.15456533	0.060926914	-0.058975697	-0.03208971	-0.13298273	0.22765493	0.22418451	-0.08949995
"1553601_a_at"	-0.11405277	-0.006235361	-0.093654156	0.38953042	-0.32610416	0.019628048	-0.09227562	-0.036122322	0.08138323	0.020704985	0.49295926	0.30639553	0.092983484	-0.020927906	-0.34795523	-0.03336811	0.14241767	-0.11612201	0.089231014	0.006235361	-0.26382518	0.17358375	0.051744938	-0.00729084
"1553602_at"	-0.41218042	-0.3666072	0.073899746	-0.056947708	-0.2249012	-0.34875154	0.607635	0.32421637	0.20693922	0.6725631	-0.12630463	0.54245234	0.4643488	0.5048752	-0.31896162	-0.27985096	-0.19900179	-0.019823074	-0.22943163	-0.29790354	0.019823074	0.08086634	0.65437603	0.62819386
"1553603_s_at"	0.73900604	0.1409216	-0.26626825	-0.61929226	-0.004836083	0.4691701	-0.23450184	-0.53139734	0.41024208	-0.2928362	-0.37664795	0.018906593	0.020568848	-0.29005003	0.004836083	-0.06564522	-0.89803743	0.038695335	0.026959896	1.1453176	0.7312803	-0.4740839	-0.6067591	0.021081924
"1553604_at"	-0.005567789	-0.001472712	-0.04021287	0.56076264	-0.005810738	0.20753646	0.02635479	-0.11173296	-0.11566162	-0.024954796	0.26522017	0.25615454	-0.02194333	-0.0810585	-0.026369572	0.04712701	0.3154211	0.33766556	0.13645673	-0.0156703	0.001472712	0.2954092	0.17243266	-0.10599494
"1553605_a_at"	-0.048801422	0.009643793	0.047347784	0.026902676	-0.059653044	-0.00650239	-0.0717845	0.001569271	-0.04550886	-0.12891293	-0.018879652	0.2664504	-0.001569271	0.02681613	-0.055496693	0.14870954	0.17089343	0.12362671	0.039633036	-0.03509283	0.29489803	0.08137035	-0.022278547	-0.09747267
"1553607_at"	-0.10352063	-0.17348242	0.032738686	-0.095908165	-0.05378914	0.00978756	-0.07869029	0.005452395	-0.2626791	-0.05618882	0.001525879	0.003765822	-0.23173523	-0.13659239	-0.13613796	0.07664728	0.017998695	0.16327667	0.011091471	0.02773571	-0.001525879	0.04044938	0.109601974	-0.15573502
"1553608_a_at"	-0.044844866	-0.055249214	-0.08063054	0.24842525	0.21857214	0.15551114	0.32409453	0.32768726	-0.01368618	0.6518314	0.035559893	-0.1296792	-0.025423765	-0.069960356	-0.083384275	0.01368618	-0.2715199	0.11431384	-0.1377101	-0.033713818	0.033624172	0.11561036	0.15700102	-0.061878443
"1553611_s_at"	-0.08422947	-0.29020786	0.11121321	-0.065336704	8.17E-04	-0.033144474	0.06345844	0.12179899	-0.119437695	-0.036948204	-0.24961996	0.5747676	0.1393671	0.09680319	-0.3534031	-8.17E-04	-0.06474161	0.04378891	-0.20813894	-0.34278727	0.2724533	0.37099457	0.6410117	0.28793573
"1553612_at"	0.165699	0.25005102	-0.17204857	-0.49429083	-0.13384151	0.089464664	0.016824245	-0.074795246	-0.0767498	0.002554417	-0.38910723	0.13985872	0.19669056	0.33984804	0.6074443	0.25382423	-0.3728304	-0.2665186	-0.20008945	0.006811142	0.113577366	-0.07049084	-0.17079306	-0.002554417
"1553613_s_at"	-0.5876579	0.07596111	0.40933895	-0.16378689	-0.40768147	-0.095458984	-0.07596111	0.595911	-0.6490326	-0.8497162	-0.74704933	-0.55583763	-0.13189125	0.46119595	0.6339359	0.7324724	1.2638922	1.5422335	-0.15017414	0.1476965	1.2134342	0.9986305	1.4908066	-0.15100479
"1553614_a_at"	-0.021396399	-0.24424458	0.044529438	-0.22137094	-0.068629265	-0.17776704	0.06977749	0.029968023	0.27091265	0.22395921	-0.15245652	0.1911056	0.08326292	0.33251405	0.021396399	-0.021396399	-0.023321629	0.2613871	-0.06771231	-0.23745751	-0.24734592	-0.15256071	0.5013583	0.031870842
"1553618_at"	-0.2772298	-0.1645503	-0.053679228	0.14265203	-0.05180621	0.009658337	-0.13630629	0.2979312	0.20734787	0.041543722	-0.20894575	-0.03756857	0.123844385	0.010589123	-0.17522407	0.016941309	0.07453394	0.19894862	-0.017320633	-0.22608829	-0.08791137	-0.009658575	0.15467548	0.033574104
"1553619_a_at"	-0.27621746	-0.48328543	0.34579945	0.11836195	-0.25261593	-0.22459841	0.18439388	0.29102516	0.19012022	0.14803028	0.13215494	0.10202265	0.09456587	0.07658863	-0.5669308	-0.25307703	0.33943033	-0.09845066	-0.41888046	-0.47898722	-0.51441336	-0.07658863	-0.15628004	0.23891306
"1553620_at"	0.005943537	0.06654525	0.33825755	-0.005183935	-0.18346858	-0.17303205	0.067472935	-0.001222849	-0.26387858	-0.0691998	-0.014643192	0.001222849	-0.13045597	0.014072418	-0.2309928	0.05504012	0.115002155	-0.020497799	0.11823392	-0.12638474	0.03789687	0.61515903	0.28912377	-0.16092682
"1553622_a_at"	0.075623035	0.010083914	-0.031295776	0.09812021	-0.29991007	0.08283234	0.024074078	-0.05036235	0.16241407	0.006263495	0.09933996	0.08533263	-0.033088207	-0.016151667	-0.05855775	-0.21738124	-0.006263733	0.071110964	-0.042141914	-0.019455671	-0.1621666	-0.30808806	0.09139109	0.07727957
"1553623_at"	-0.21733046	-0.3757949	0.15804052	0.035645008	-0.3525908	-0.3002367	-0.11548948	0.328681	-0.015267372	0.28907943	0.05476737	-0.2501073	0.037748337	0.015267372	-0.14522886	-0.13836527	-0.17540169	0.39436913	0.041591406	-0.16881633	0.09249973	-0.123067856	0.58489084	0.14900899
"1553625_at"	0.0996294	-0.11076903	0.2698357	-0.034949303	0.086009264	-0.16593552	-0.029616594	-0.102987766	0.25881338	-0.019511461	-1.58E-04	0.16558027	0.34813714	-0.25429988	1.58E-04	0.007568359	0.098175764	0.033241272	0.2124958	0.06826258	-0.002478123	-0.013247013	-0.21156478	-0.026418924
"1553626_a_at"	0.14704037	-0.018579483	0.23244262	-0.068145275	-0.32766652	-0.4080732	-0.17899132	0.018579483	-0.4349811	0.036715984	-0.21550584	0.11273408	-0.13253665	0.13650107	-0.037353277	0.46565056	0.521008	0.31053567	-0.09542036	0.5223017	0.12953496	0.6576433	-0.19454384	-0.041208267
"1553627_s_at"	0.064287424	-0.006033182	-0.31201792	0.04054594	-0.12693834	-0.115849495	-0.24767041	-0.12724614	-0.28090262	-0.31156373	0.006033421	0.61096215	-0.18690705	-0.02453947	0.19734669	0.41901755	0.115620375	-0.20371199	0.24774742	0.54226613	0.20415807	0.48499274	0.11490083	-0.10100675
"1553629_a_at"	-0.09209013	-0.5074694	0.110788345	0.043409824	-0.10691881	-0.27555847	0.35749054	0.016404152	0.3652339	0.41825914	-0.2123642	0.3996482	-0.14270067	-0.05046463	-0.041422844	-0.43981504	0.028929234	-0.26088476	-0.016404152	-0.04575014	0.06329632	0.036720753	0.5525818	0.071119785
"1553630_at"	-0.18337488	-0.09637666	0.22517896	-0.01927638	-0.14546132	0.04058218	0.009836912	0.32525897	0.08998871	0.018635988	0.024029732	0.15768313	-0.10729766	-0.13037872	0.046696663	-0.22307134	0.39440393	0.15505195	-0.14121032	-0.20127702	-0.03437829	0.26647043	-0.009837151	-0.15826845
"1553633_s_at"	0.4326644	0.046482563	0.18081522	-0.1606183	0.018811703	-0.061994076	-0.584332	-0.1675005	0.10152769	-0.37888098	0.46992493	-0.35368586	-0.34751415	0.070450306	-0.018811703	0.7717004	-0.17147589	0.32642365	-0.529356	-0.2396431	-0.058677673	0.3407817	0.1476655	0.15807772
"1553634_a_at"	-0.22179127	0.093375206	-0.0279212	0.13683987	0.1727891	0.29990435	0.20554018	-0.05091858	-0.1220479	-0.022100687	0.023002625	0.35643816	0.07865715	-0.2478962	-0.3014853	-0.116292715	0.11052203	-0.08462763	0.1772635	-0.054605246	-0.020802021	0.12816334	-0.20734286	0.020801783
"1553635_s_at"	-0.010766745	0.039810896	0.16043282	0.11964512	-0.25233245	-0.6198573	0.010766506	-0.03210807	0.7093668	1.7428379	0.084065676	0.025049686	-0.07688093	-0.236377	0.29135776	-0.02431202	0.19198394	-0.101979494	0.38103724	-0.40353727	-0.20896697	0.31334662	-0.51574326	-0.14497471
"1553636_at"	-0.15957665	-0.1374259	-0.03955412	0.022865057	-0.061843157	-0.09569001	-0.037735462	-0.038047552	0.1447072	-0.030534744	-0.007999897	0.073788166	0.018984556	-0.11139274	0.08547163	0.094112635	0.14979577	-0.07815647	0.009238005	-0.18651962	0.007999897	0.62981343	0.058278084	0.01905775
"1553637_s_at"	-0.25892448	-0.291543	0.19715595	0.19063616	-0.2595625	0.24073839	0.08114648	0.05832815	-0.098101616	-0.031165123	0.058101177	0.02300787	-0.22185516	0.032854557	0.012210131	-0.34883738	0.18135405	0.007051945	-0.07894707	-0.38346767	-0.13717031	-0.007051945	-0.020935535	0.07071304
"1553639_a_at"	0.5677438	-0.02243805	0.02243805	0.44970274	-0.17687702	-0.03946972	0.5185633	0.86452484	-0.1504569	-0.17357445	-0.03937912	0.42670536	-0.20416975	-0.08001518	-0.1337223	-0.18010712	0.23540545	0.30566978	0.11349535	0.2401743	-0.1169076	-0.08467054	0.24031782	0.063966274
"1553640_at"	-0.11389637	-0.11818266	-0.22143412	0.81144	-0.38053036	-0.22010016	-0.13453674	0.3182335	0.09778929	0.13396883	0.39826202	0.45215273	0.19311523	0.010801792	-0.256598	0.3765173	-0.1563673	-0.24564171	-0.010801792	-0.22238135	-0.07930946	0.036640644	0.051804066	0.21360254
"1553641_a_at"	-0.14388323	-0.16798592	0.24487686	-0.37181735	-0.11816788	-0.019824028	0.095710754	-0.24204016	-0.011084557	-0.06920719	0.2820301	0.9151621	0.18893051	-0.17406106	-0.42577887	-0.38255692	0.12691116	0.011084557	-0.10719037	0.013173103	0.01504612	0.27182722	0.94896793	0.044365883
"1553642_at"	-0.45024872	-0.47491074	0.21679688	-0.14945793	-0.2676983	-0.49460793	0.21951675	0.00600481	-0.020624638	0.17488241	0.23130655	-0.00600481	0.060338974	0.07676983	-0.71870136	-0.50694466	0.034609318	0.25241947	-0.5368886	-0.4698825	-0.612916	0.034809113	0.39311743	0.008873463
"1553644_at"	-0.32175922	-0.29300404	0.011440277	-0.500206	-0.14753103	-0.5067439	-0.17366934	-0.03211212	-0.088356495	-0.19316006	0.4663658	0.8018522	-0.06409216	0.011413097	0.064195156	-0.011413097	0.14705086	0.24591589	-0.13292742	0.17695141	0.02567339	0.5160818	0.7254634	0.110627174
"1553645_at"	0.24574184	-0.038477898	0.042237043	0.16673756	-0.007048369	0.22841978	-0.16628933	-0.15340853	-0.11548281	-0.1965363	-0.3093412	1.1102495	-0.15603113	-0.013301134	0.3306079	0.22606087	-0.070895195	-0.0427351	-0.058602095	1.0438766	0.007048369	0.27089024	0.03954482	0.12970424
"1553646_at"	-0.14100075	0.15287542	-0.097797394	0.2728901	-0.22038555	7.75E-04	-7.75E-04	-0.0134027	0.05087781	0.055579662	-0.036183834	0.32566977	0.06873083	0.13283706	0.15113926	-0.17217708	0.28866673	-0.044407368	-0.010179997	0.23986626	0.046008825	-0.22560334	-0.29315066	-0.0929203
"1553647_at"	0.10094881	-0.05557537	0.43368912	-0.11457348	-0.20510864	-0.50056696	0.43876028	0.2053585	0.6580415	0.38450432	0.5838213	-0.35952568	0.33381128	0.30814838	-0.096684456	-0.18045092	0.24389601	0.032154083	-0.3920064	-0.53694534	-0.65394497	-0.032154083	0.3290105	-0.090204716
"1553651_at"	-0.102142334	0.12520528	-0.056852102	-0.11161709	-0.18200755	0.07463908	-0.018401861	-0.0368371	-0.07334471	0.008412361	0.1545775	-0.017141104	-0.07144928	0.010911226	-0.20949125	-0.14532685	0.003879547	-0.003879309	0.5951164	0.372365	0.018306732	0.050221205	0.08862734	0.11880326
"1553652_a_at"	-0.23405743	-0.004302502	0.15226364	-0.07549906	0.13694906	0.18686318	-0.034787178	-0.17577887	0.010513067	-0.08805323	0.11371088	0.09533286	-0.07548356	-0.15620899	0.02461505	0.00430274	-0.052990675	0.32751298	0.1335113	-0.09915614	0.22462392	-0.01904416	-0.046675444	0.013298988
"1553654_at"	-0.17284393	-0.16523814	-0.09083891	0.35755515	6.52E-04	0.13904262	-6.52E-04	-0.014550924	0.047896147	0.016171455	0.09245181	0.32694435	-0.006722689	-0.016300201	-0.107685566	-0.14011168	0.01849866	0.3410883	-0.13962126	-0.08203602	-0.1066134	0.7942033	0.153198	0.09808183
"1553655_at"	-0.15174627	-0.33032322	0.2154448	0.43514347	-0.2611375	-0.13835001	0.15745187	0.017623663	-0.017623425	0.14842606	-0.05393839	-0.17138934	-0.038713455	0.35326815	-0.0675962	-0.23324704	0.19023037	0.21199036	-0.2542479	-0.6468029	0.04016614	0.18968654	0.33363628	0.23453164
"1553656_at"	-3.50E-04	-0.27148008	0.16988707	-0.02757883	-0.25713825	-0.29662323	0.82136965	0.26768017	0.16790152	0.24629068	0.06778908	0.32268524	0.45080185	0.3431568	-0.4096613	-0.41351938	0.17246866	-0.14166784	-0.20707273	-0.17566824	-0.36042976	-0.20696926	0.47364998	3.50E-04
"1553657_at"	-5.29E-04	-0.69929266	0.6573801	0.30024195	-0.5161042	-0.6618762	0.110049725	-0.08273506	0.5982561	5.29E-04	0.39560986	0.67023134	0.021826744	-0.01298523	-0.7563653	-0.90015554	0.0749774	0.63658047	-0.5523038	-0.9246397	-0.5325761	0.41781187	1.0731802	-0.01344347
"1553658_at"	-0.28719044	-0.40946198	0.44044113	0.012406349	-0.42129612	0.009407997	0.010893345	0.006393433	0.27127504	0.10398197	0.43389845	0.3920102	-0.026769638	-0.03179884	-0.5695083	-0.3265481	-0.006393433	0.4356861	-0.054415703	-0.6086707	-0.40148735	0.4604292	1.3048582	-0.15772629
"1553660_at"	0.08056545	-0.1323595	0.33264732	0.76100683	-0.26701236	-0.32359314	0.0654223	-0.036695242	-0.2183876	0.0321126	0.17085457	0.35774684	-0.17432737	0.007309675	-0.34583592	-0.072912216	-0.007309914	0.052838802	-0.15920758	-0.28317904	0.04334736	0.2894585	0.12085843	-0.23218775
"1553661_a_at"	-0.33075833	-0.091900826	0.028918743	-0.0266428	-0.009749174	-0.13207674	-0.034924507	0.009749413	0.15339422	0.1901176	0.23726177	-0.09875035	-0.16357803	0.04696107	-0.3007691	-0.2847345	0.041301966	0.102262735	0.2853713	-0.26867008	-0.070578575	0.063284874	0.4393823	0.23775578
"1553663_a_at"	-0.2948265	-0.26871872	0.37620926	0.8357935	-0.28325272	-0.22989178	0.0280509	0.124641895	0.17326832	0.13459063	0.4613285	0.49838734	-0.16682482	-0.059425354	-0.2639079	-0.085484505	0.36390495	0.56267977	-0.24585962	-0.36300611	-0.0280509	0.477942	1.3550477	-0.046755314
"1553666_at"	0.015310764	-2.16E-04	-0.11079311	0.021418333	-0.21860313	-0.12614512	2.16E-04	0.19501233	-0.031167746	-0.017826319	-0.009976149	0.3660395	-0.1094141	0.232054	-0.13485122	0.02880764	0.5594697	-0.20760655	0.110513926	0.11741519	-0.10911584	-0.0719862	0.23642802	0.032593966
"1553668_at"	0.14779902	-0.3859744	0.23386669	-0.61831474	0.005064011	0.13078499	0.11009598	-0.26186752	0.09894562	-0.6385932	-0.2170043	-0.21798754	0.21589994	0.054498672	0.093658924	0.12784338	-0.005064011	-0.22682524	-0.2964697	0.43882895	-0.10761595	-0.38255072	-0.85133886	0.31113386
"1553670_at"	0.3047588	0.06775856	0.05891967	0.010021687	-0.044242144	0.13980079	-0.040254116	-0.23296309	0.25550652	-0.01625657	0.017464876	0.017310858	0.14648628	0.20044994	-0.061825275	-0.011119604	-0.15052867	-0.025624514	-0.053609848	-0.010021687	-0.013777494	-0.078965664	0.20115995	0.025556326
"1553672_at"	-0.5018215	0.35520172	-0.6842706	0.16892242	0.4240117	0.35894203	0.011846542	-0.16848111	-0.30283737	0.50021553	-0.4912765	0.08256388	0.46750832	-0.011846542	0.23767042	-0.10873604	-0.5466111	-0.4608302	0.93185043	-0.030923843	0.18122864	-0.120820045	-0.1876831	0.8149152
"1553673_at"	-0.31305456	-0.21490216	0.094082355	-0.24066567	0.013669014	-0.14465332	0.280267	-0.14162683	0.2808416	0.3343401	0.33506393	0.23016524	0.02880454	0.055497408	-0.013669014	-0.16399407	-0.3671322	-0.22971869	-0.12524962	-0.5176704	-0.5977094	0.14221501	0.34000087	0.22686005
"1553674_at"	0.07029772	-0.2585504	0.32047653	-0.073927164	-0.01150775	0.015740395	0.011507988	0.04996872	-0.1517458	-0.046632767	0.2617452	0.14359069	-0.19192052	-0.21539211	-0.13040185	-0.28630495	0.031980515	0.13638616	-0.115417	0.06321859	0.51281905	0.33751345	-0.017091036	-0.22476459
"1553675_at"	-0.021914959	-0.5515764	-0.117492676	-0.28736305	0.014928341	-0.3137312	0.37760258	0.39402914	0.34624815	-0.014928341	0.015523911	0.35900593	0.29280472	0.14905691	-0.31965923	-0.3230524	0.13999987	0.25197792	-0.28447056	-0.61448	-0.32325268	-0.28854227	0.6243787	0.20704174
"1553677_a_at"	0.3140688	0.43448877	0.0814414	-0.35997248	-0.020054817	0.315845	-0.121516705	-0.08671188	0.011628151	-0.044667244	-7.96E-04	-0.06364584	-0.009286881	-0.21596813	0.35841322	0.21188307	7.95E-04	0.17960024	0.5005374	0.3062601	0.25037622	-0.092849255	-0.6325531	-0.030944347
"1553678_a_at"	-0.22094536	0.38301182	-0.24697113	-1.0919094	0.0542984	-0.042289734	0.023111343	-0.71105194	0.09601879	0.23749447	-0.44868279	-0.24641609	0.1867199	-0.09349251	0.072063446	0.07166004	-0.5099449	-0.023111343	0.5541897	0.8185463	0.24641895	-0.4377346	-0.38645077	0.26714134
"1553679_s_at"	0.21921778	0.20809174	0.032774925	-0.39271402	-0.21203709	0.22225809	-0.41596222	-0.25746536	-0.70486116	-0.3559451	0.008258343	1.0635357	0.037311554	-0.110744	-0.05956173	0.45477057	-0.14866781	1.259943	-0.008258343	2.63208	1.020874	-0.058062553	-0.3322692	0.011490345
"1553681_a_at"	0.014877796	0.5346947	0.72862864	0.24744844	-0.113862514	-0.026958942	0.13424444	0.16612911	0.7585387	0.5281043	0.23943186	0.002122879	-0.002123356	0.31661558	-0.6911459	-1.5651503	-0.5786371	-0.504117	-0.18626642	-1.0090528	-1.1606817	-0.018370152	0.04109907	-0.45337248
"1553682_at"	-0.18789673	-0.013721466	-0.61832166	-0.04402733	0.15695524	-0.31101203	-0.21271896	0.15678549	0.21807528	0.013721466	-0.087099075	-0.31315732	0.16624546	-0.29371953	0.13075733	0.53453684	-0.17735744	-0.13866615	0.06814146	0.40473318	-0.14198184	0.6331663	0.15245056	0.22261381
"1553683_s_at"	-0.22924757	-0.1628685	-0.09972429	-0.062189102	0.5194154	-0.5906055	-0.52053595	-0.16784668	0.11540985	-0.1549182	-0.17196083	0.709239	0.18651724	-0.16432953	0.655138	1.3418384	0.20449257	0.25170183	-0.49840903	0.5948386	-0.06728268	0.26080513	0.7913251	0.062189102
"1553684_at"	-0.06756306	-0.1667924	-0.03804779	-0.00481081	0.10632467	0.103732586	0.14924002	-0.02512598	0.40342999	0.100859165	0.00481081	-0.2445693	0.644176	0.27954912	-0.057439804	0.4087124	-0.16376114	-0.3999195	-0.27731657	-0.058410645	0.11144972	-0.010234356	0.75918055	0.7104392
"1553685_s_at"	-0.034051895	0.03423214	0.17817974	-1.414938	0.551877	0.38573647	-0.21042633	-0.64630127	-0.23160124	-6.03E-04	0.075268745	0.0457263	6.03E-04	-0.20648718	-0.24134922	0.40180397	-0.0263443	0.2804427	-0.22366524	0.5617089	0.16295385	-0.16713905	-0.07467842	0.043939114
"1553686_at"	0.15358186	0.00957489	-0.13672328	0.21638823	0.101845026	0.2148447	-0.08137941	0.12376428	-0.15643096	-0.037231922	0.44069147	0.2680037	-0.1647172	0.04433918	-0.16097927	0.34287858	-0.067276	-0.3841157	0.13318777	0.00394249	-0.00394249	-0.32397652	-0.28425503	-0.15220976
"1553688_at"	-0.42518997	0.08725071	0.4664817	-0.23822546	-0.17583418	-0.303226	0.27967405	0.25512505	0.2485547	0.1901555	-0.24836063	0.13356495	0.3462	0.049342155	-0.072265625	-0.22149134	0.042925358	-0.8477392	-0.16542053	-0.042925358	-0.21974802	-0.9724853	1.056531	0.30968428
"1553689_s_at"	0.28429508	0.34307957	0.14060926	-0.6791816	0.3295412	-0.006226063	0.17026758	0.073568344	-0.06416416	0.28853798	0.039839268	-0.7706051	0.006226063	-0.2835517	-0.17331457	-0.019168854	-0.045269012	-0.8229747	0.5078368	0.19498348	0.2651639	-0.5754943	-0.66947174	-0.17550468
"1553690_at"	-0.10246682	-0.2803545	0.47449446	0.034305096	-0.1224606	-0.36681533	0.7512312	0.41409636	0.1977992	0.44448423	-0.16681862	-0.003433704	0.003433704	0.42870378	-0.26909924	-0.12892532	0.30444574	0.41564703	-0.3227806	-0.28956795	-0.62030315	-0.067474365	0.51690245	0.38293314
"1553691_at"	0.13555956	0.030943155	-0.007863045	-0.10766053	0.24292803	-0.09096265	-0.11473036	-0.24707341	0.01616764	-0.035738707	-0.32890582	-0.123184204	-0.030691385	-0.31656313	0.52308345	0.4425075	-0.037494183	0.62943316	0.1405325	0.27022648	0.37888122	0.007863045	-0.2949586	0.1970725
"1553693_s_at"	0.09234238	-0.0407629	-0.49944067	-0.47020483	0.6272049	-0.11434317	-0.6762595	0.04699707	-0.21481562	-1.3216295	-0.0145154	-0.3966756	0.28921986	0.15805006	0.62594223	0.5486746	0.4494629	-0.1260848	-0.25895452	0.10917282	0.18837786	0.0145154	-0.047963142	0.38440323
"1553694_a_at"	0.34238863	0.20068169	0.25306797	-1.1091094	0.0756526	0.0669384	-0.44460583	-0.9656744	-0.71464205	-0.9586611	0.21135426	-0.032491684	0.11599922	-0.581439	0.0284729	0.02876234	-0.2800331	0.2652731	-0.31235695	0.5348468	0.06266832	-0.028472424	-0.73450136	-0.04919052
"1553695_a_at"	-0.4351163	0.20413017	-0.16977358	-0.013909817	-0.33699846	-0.22213268	-0.19630003	-0.2508278	0.013909817	0.24715233	0.12579584	0.4267335	0.0815258	0.05568075	-0.30427408	-0.39477634	-0.17692566	-0.52170515	0.07052994	0.10312605	0.35917664	0.24885225	-0.06200075	0.021985054
"1553696_s_at"	0.003840447	0.11734772	-0.47223854	-0.549433	-0.29081726	0.09702253	-0.45436907	-0.01932764	-0.082113266	-0.35257483	0.09636927	-0.61372375	0.16559505	0.04158497	0.4220705	0.5234966	-0.003840447	-0.012392521	0.22857714	0.21272612	0.38883257	-0.5021858	-0.34749508	0.032346725
"1553697_at"	0.16660643	-0.07391429	0.31162357	-0.23436952	0.6766505	0.41620088	0.018709183	-0.40570664	0.22003722	-0.09983683	0.13138771	0.26727533	-0.23398638	-0.1487937	-0.46325374	-0.15782785	-0.04687953	-0.059595823	0.13443637	0.04131937	0.13003635	-0.018709183	-0.59529877	0.036729097
"1553698_a_at"	0.122584105	-0.03989649	0.51434755	-0.09441471	0.95593405	0.5283222	0.21717358	-0.17974138	0.2177968	-0.006742954	0.60760593	-0.2765484	-0.05293989	-0.25731373	-0.30940008	0.091478586	-0.09726477	-0.4648366	0.14639854	-0.26114607	0.006742716	0.25523186	-0.22190118	0.02126503
"1553701_a_at"	-0.13938475	-0.17102432	0.18844175	0.2876668	-0.16789532	-0.15090132	0.10821533	0.00508213	-0.15080881	-0.04557991	-0.06573391	0.06411791	0.049770832	0.200634	-0.29768896	0.08613825	-0.4029255	-0.011873245	-0.00508213	0.15109491	-0.12701845	0.23344374	0.08788109	0.04499483
"1553702_at"	-0.30863452	-0.004832506	0.13181305	0.557498	-0.06869912	-0.07136035	-0.018959284	-0.12987399	-0.024709702	0.0973835	0.5318556	0.03396082	-0.003717423	-0.10195112	-0.11942434	-0.06904101	0.2916708	0.23446465	0.08150935	-0.06904101	0.003717423	0.17230892	0.4302721	0.025475979
"1553703_at"	0.9939327	0.21969509	-0.084251404	-0.026733398	0.34729195	0.055389404	-0.5292573	-0.003483772	0.003483772	-0.420846	0.12934971	-0.46098423	-0.21323776	-0.12113094	0.17761421	0.3417778	0.13978672	-0.08954716	0.39612675	0.26327515	0.08918953	-0.09697151	-0.51970434	-0.20920944
"1553704_x_at"	0.84066296	0.09261513	-0.043676376	0.043676376	0.24773884	0.11810112	-0.68331385	-0.16442585	-0.09391689	-0.54460144	0.057393074	-0.61320066	-0.45871782	-0.20493889	0.19183159	0.31009865	0.069791794	-0.09662247	0.10006809	0.13850975	0.088461876	-0.41136265	-0.5549841	-0.31018162
"1553705_a_at"	-0.2566824	-0.24700952	-0.09547782	-0.1624105	-0.17641115	0.20801759	0.27717662	0.10698843	0.21664238	-0.003484726	0.1506381	-0.006002903	0.1749456	0.006132603	-0.26381326	-0.036296368	-0.060758114	0.104047775	-0.22874475	0.003484726	-0.37822318	0.27203107	0.46643472	0.3999226
"1553706_at"	0.41676617	0.23469448	-0.26298237	-1.3575206	1.219367	-0.1278925	-0.42376804	-0.51152563	-0.6308007	-2.1861076	-0.34257317	-1.9458427	0.6507349	-0.24764013	0.1278925	2.113721	2.1325035	0.4587183	-1.510622	-3.2610245	1.363925	0.7945013	1.5888529	1.972743
"1553708_at"	0.44794798	-0.39446187	-0.49977303	-0.68213606	0.1048758	0.5904379	0.05714655	0.13388133	2.9504457	0.13822794	0.40431166	0.19814372	-0.1742816	-0.2717228	-0.6172602	-0.7010541	0.7258301	-0.69300413	1.3217487	-0.76884055	-0.43139434	0.052659035	-0.052659273	-0.22100306
"1553709_a_at"	0.5402379	0.4629531	-0.010272026	-0.3081913	0.26290035	0.45819712	-0.052131176	-0.18444681	-0.09578705	0.07480192	-0.089437485	-0.036750793	-0.05393982	-0.007478714	0.23710918	0.27019882	-0.06700945	0.300498	0.23923635	0.14177799	0.25597858	-0.37332773	-0.46384573	0.007478714
"1553710_at"	-0.40613246	-0.10263324	0.40554214	0.18311453	-0.098988056	-0.05012107	-0.13713503	-0.001389265	-0.13416195	0.25564218	0.33808208	0.010636091	-0.1076293	-0.2142489	-0.20977688	-0.21810222	0.001389265	-0.17076421	0.1177361	0.15366769	0.021304846	0.84061146	0.71873975	0.018313408
"1553711_a_at"	-0.001142502	0.07838297	-0.14073992	-0.17395186	-0.13851452	-0.012979507	0.020422459	0.089155436	-0.09404445	-0.06234336	-0.3480878	0.6107733	0.09044671	0.001142502	-0.19431424	-0.29308987	0.053926468	0.28678846	-0.06958866	-0.18483543	0.14211512	0.007010222	0.70139456	0.014942884
"1553713_a_at"	0.2132988	-0.249547	-0.025502205	0.108196735	-0.010634422	-0.16375923	-0.0433836	0.16404438	0.28419733	0.37296295	0.14409018	0.010634422	0.08236456	0.09566307	0.11186457	-0.5611186	0.036907673	-0.3272581	-0.29881716	-0.36464548	-0.5940423	-0.14291382	0.5478082	-0.25536633
"1553715_s_at"	-0.098656654	-0.00997448	0.12627459	0.4319377	-0.47320604	0.009974957	0.034537315	0.51584864	-0.26331806	0.2997036	0.49202633	-0.38670874	-0.15421629	-0.26100588	-0.79972124	-0.06409645	-0.5765343	-0.29295683	-0.37611628	0.16566277	0.4945717	0.09362173	0.21266317	0.052238464
"1553717_at"	0.13507986	0.055321693	0.01497364	0.24110317	-0.069820404	8.23E-04	-0.23363876	-0.14054394	-0.058276653	-0.50322056	-0.29214954	-0.07722378	-8.23E-04	-0.2570238	-0.27171993	0.5032358	0.06076622	-0.3524127	0.37513542	-0.32109308	0.2655611	0.4167242	0.3109703	0.26311302
"1553718_at"	0.090180874	0.08985758	0.40589094	0.43422985	-0.07304287	-0.052747726	-0.063284874	-0.29043007	-0.043498993	-0.26113987	0.72009563	0.41097403	0.004631996	-0.07353306	-0.11779451	-0.23794746	0.40822887	0.8203478	-0.004631996	-0.046154022	-0.1791768	0.74349785	0.7709141	0.19535351
"1553719_s_at"	0.15927315	0.5489993	-0.39887094	-0.47771072	0.31524134	0.12640429	-0.2125969	-0.35317802	-0.059954166	-0.22380877	-0.36729622	-0.10693741	-0.001110077	-0.20111084	0.37910843	0.4128542	-0.12570477	0.38785648	0.01781416	0.2870226	0.014332771	0.001110077	-0.79260397	0.16060925
"1553720_a_at"	-0.22519732	-0.20345116	0.24208069	0.10560131	0.05202961	-0.09372234	0.13399744	0.01917839	0.07833099	-0.027167797	0.3167324	0.062086105	-0.06467152	-0.053133488	-0.6665411	-0.5363598	0.1066618	-0.07341337	-0.01917839	-0.23135614	0.15353727	0.40155172	0.101299286	-0.2638955
"1553721_at"	-0.022419453	0.072436094	0.062213898	0.26051974	-0.173944	0.23043394	-0.039777756	-0.04411292	-0.044500113	-0.20614696	0.37188578	0.36206293	-0.070038795	-0.06471825	0.05893755	-0.016973257	0.028954506	0.09441066	-0.07297206	-0.24845791	0.26051974	0.14918971	-0.08978796	0.016973019
"1553722_s_at"	-0.1604495	0.02575159	-0.123215675	0.13489723	-0.27700734	0.019721746	0.08556366	0.09314871	-0.19915152	0.033746243	-0.031091928	0.2574029	-0.074229956	-0.11535549	-0.076464415	-0.14651203	0.26980877	0.2347951	0.15906763	-0.11933398	0.24047661	-0.18534899	0.38427043	-0.019721985
"1553723_at"	-0.18160939	-0.018106699	-0.19484591	-0.4612167	0.018106699	-0.058898926	0.7989485	1.439872	0.48173642	3.0460107	0.048832417	0.6004605	0.24505424	0.7530663	-0.11965108	-0.18688726	-0.024173498	0.049308777	-0.06305766	-0.02047968	-0.33778358	-0.019570827	0.511976	0.20525265
"1553725_s_at"	0.82683945	0.44239426	-0.057759285	-0.598866	0.3344283	0.52589417	-0.003236771	-0.44149685	-0.03943777	-0.49912834	-0.2483263	-0.38623047	0.003236771	-0.13711023	0.319376	0.20934296	-0.21805477	0.042045116	0.30962563	0.46609926	0.33376312	-0.1762023	-0.46170664	0.048125267
"1553726_s_at"	0.12405586	0.21199203	0.12338567	0.047534466	0.61329937	0.3258543	-0.38582516	-0.16439772	-0.23855162	-0.4643569	0.022161007	-0.29479504	0.002880335	-0.13971972	0.91339684	0.72356176	-0.09329629	-0.47366142	-0.014563799	0.3412137	0.52897596	-0.4532771	-0.43344998	-0.002880335
"1553727_at"	-0.23490858	-0.64192486	0.11543894	0.802588	-0.12819338	-0.16058779	0.06387472	0.109814644	-0.07890177	-0.28034687	0.13676262	0.30572844	0.026311874	-0.12506771	8.23E-04	-0.3265934	-0.39817858	0.5312724	-8.23E-04	-0.32278204	-0.057079792	0.5853143	0.26485014	0.09023428
"1553728_at"	-0.5911832	-0.6072922	-0.21018744	0.07036829	-0.32883024	-0.42597103	0.4141512	0.21284008	0.114616394	0.3567953	0.024161816	0.08087778	0.08070898	0.008502007	-0.65280104	-0.5956769	0.14440823	-0.48635197	-0.32207823	-0.8665261	-0.5531211	-0.008502007	0.6334429	0.19791889
"1553729_s_at"	-0.00187254	-0.14243197	-0.16258001	0.41744447	-0.00187254	0.108796835	0.14537859	-0.002848864	-0.044741392	-0.2838409	0.12863994	-0.02196455	-0.17394328	0.018060446	-0.3355	0.24683952	0.00187254	0.40263438	-0.058301926	-0.10463405	0.03688121	0.589597	0.13924217	0.057725906
"1553730_x_at"	-0.6201105	-0.42289114	-0.093369484	0.059295177	-0.3611002	-0.27004337	0.3876729	0.086684704	-0.034379482	0.18370914	-0.02950573	0.02950573	0.061903477	0.23397732	-0.45830965	-0.3116994	0.096167564	0.0981946	-0.31350613	-0.7176175	-0.30768585	0.07400942	0.67549324	0.2357812
"1553732_s_at"	-0.33899307	0.65424156	0.11757755	0.7399597	0.21380806	0.6978216	0.014774323	0.08369923	-0.06356907	0.31998634	-0.014774323	-0.50511503	-0.3599825	-0.24888515	0.24140549	-0.22714996	-0.2779975	-0.13506603	-0.26719522	-0.4756632	0.051700592	0.8971739	0.26569748	-0.201684
"1553734_at"	0.006655932	-0.15949273	0.12861776	-0.15540504	-0.100884914	0.20716071	0.076596975	0.32647467	0.030086756	-0.14478445	-0.006655932	0.006767511	-0.15387702	-0.02142334	-0.065326214	-0.09825611	-0.03057766	0.2572286	0.15629816	-0.16968632	-0.037263393	0.061579227	0.3366692	0.40067387
"1553736_at"	0.019605398	-0.038492203	-0.12670755	-0.017306566	0.07271576	-0.044691563	0.08308005	-0.015973091	-0.11722922	0.41777778	0.04274392	-0.036360025	-0.010677099	-0.016665459	-0.2372222	-0.119579315	0.1350739	0.010677099	0.09783888	-0.29730725	0.10952377	0.022132158	0.17695808	0.084509134
"1553739_at"	0.0307405	-0.15355086	0.07947445	0.15447474	-0.003013849	-0.09396529	-0.023697376	-0.034719944	-0.041005135	0.19434428	0.09346318	0.003013849	-0.08537388	-0.038729906	-0.21900845	-0.1253593	0.20825458	0.2707262	0.14327645	-0.11449909	-0.026935339	0.03908658	0.03528428	0.01909399
"1553740_a_at"	0.19796085	-0.06729317	0.09838867	0.18995953	0.018540382	-0.030414104	0.3650279	0.1884613	-0.036194324	0.3941679	-0.06346893	-0.2521813	0.04225397	0.33911467	-0.010559559	-0.40975142	-0.031418562	0.010559559	-0.30088067	-0.018388748	-0.17431307	-0.2366004	0.27099562	0.048113823
"1553741_at"	-0.03234744	0.020901918	-0.020969152	-0.03766656	-0.13863826	-0.1322732	0.008095741	-0.05535674	0.12210536	-0.008095741	0.27855754	-0.02636242	0.025634527	0.15691304	-0.25847816	0.030889988	0.39549303	0.016038895	0.06776309	-0.2166419	0.024592638	-0.14583635	0.8524406	-0.039955378
"1553743_at"	-0.7265644	-0.03700781	0.03367138	-0.19159555	-0.25812197	0.1578927	0.024453163	-0.19049788	0.07297373	0.08124113	-0.52018785	-0.204175	0.49166393	-0.11259842	0.118528366	0.3153329	-0.0626502	-0.024453163	-0.36638927	0.46617413	0.22290945	0.04853964	-0.046792984	0.23972797
"1553746_a_at"	-0.093771935	0.004742146	-0.11468673	0.54544353	-0.083538055	-0.004742146	-0.13958979	-0.24718785	-0.12849188	-0.3406458	0.2292366	0.19262052	-0.14099693	0.07467747	0.26787806	0.18047476	0.32589245	0.3018546	0.052710533	-0.24482822	-0.22550702	0.54387903	0.043841362	-0.00509572
"1553747_at"	-0.2249155	-0.16005087	-0.07444978	-0.020870209	-0.057054996	-0.11399317	0.005090952	-0.005117178	0.044526577	0.29550838	-0.012925625	0.2749269	-8.36E-04	0.03869772	-0.15024376	-0.08971572	0.0848937	8.36E-04	0.15147996	0.08271289	-0.014554977	0.3965931	0.22246218	0.018548965
"1553749_at"	0.17658997	0.021536827	-1.838356	-2.8897514	0.3056469	0.12996578	0.7264681	-0.021536827	0.828907	0.64670753	-1.0336533	-2.1195984	1.1114798	0.6001673	0.6238451	0.933074	-1.2333093	-1.0209694	-0.06674957	-0.08350277	-0.3148837	-1.6847172	-1.8312483	0.7268715
"1553750_a_at"	0.7604871	0.28516674	0.062023163	-0.620399	1.0175295	-0.10128975	-0.2179656	-0.32134914	-0.047832012	-0.36779118	0.6361518	-0.4506569	0.10575533	-0.90510225	0.4820795	-0.003603935	-0.66592026	0.003603458	0.6569972	0.42646885	0.09321213	0.04692173	-1.2444506	-0.376513
"1553752_at"	-0.31693268	-0.21145344	0.11738777	0.26218176	-0.09314966	0.03687191	0.026022911	0.13767385	0.018808603	0.27594256	-0.15781021	0.13962412	0.014869213	-0.07728982	0.02955246	-0.12805462	-0.45670104	0.04388714	-0.2890234	-0.014869213	-0.088023424	0.10544109	-0.23327732	-0.2122693
"1553755_at"	-0.28410864	-0.5480952	-0.23835278	0.32991266	-0.25517607	-0.40442228	0.39270735	-0.08686209	-0.39949274	0.00604105	0.011474133	0.37341452	0.114477634	0.25918484	-0.17721844	-0.24236059	0.2805705	0.5144882	-0.00604105	-0.18041039	-0.26258707	0.2636237	0.41478586	0.3808303
"1553756_at"	-0.58127165	-0.38199854	0.0792923	7.85E-04	-7.85E-04	-0.055119276	0.061422348	-0.024808884	-0.13113189	0.25074482	-0.22159863	0.38793516	0.038941145	-0.024455786	-0.32118988	-0.12969136	0.36532974	0.14288878	-0.16028166	-0.39387417	0.06729102	0.09067011	0.44304705	0.049901962
"1553757_at"	-0.09864688	-0.006985903	0.1450398	0.09619403	-0.12693858	0.056277275	0.014311791	0.03497958	0.026108027	-0.06746817	-0.009444952	0.6430466	0.011300564	0.111699104	-0.12904716	-0.027855873	-0.03736019	0.006985903	-0.13081503	-0.20554495	-0.10405588	0.38958454	0.45302463	-0.19172645
"1553759_at"	0.511837	0.008509159	-0.14049506	-0.4410882	0.15494704	-0.061007738	-0.007984638	0.002949238	-0.027534485	-0.25594735	0.25249577	-0.002948999	0.08617139	-0.20642066	0.62503076	-0.07107353	-0.3941772	0.31121612	0.32974482	0.09624457	0.48105264	-0.15274334	-0.7559018	0.050183535
"1553761_at"	-0.010499001	-0.23175788	0.1297841	0.050035954	-0.261518	-0.051647663	0.14610577	0.010499001	-0.04198432	0.22378254	0.024035692	0.42643738	0.10597134	-0.013310671	-0.15517092	-0.057326794	0.16693497	0.34105015	-0.23550487	-0.16409016	-0.31162763	0.6840043	0.18525219	-0.015770197
"1553764_a_at"	-0.4264431	1.2479615	-0.4763906	-0.15449095	-0.002432823	0.63837624	-0.04381275	0.031820297	-0.08895016	-0.19219398	-0.16311693	-0.3582573	0.002432823	-0.15234184	1.3167658	0.014560223	-0.20291185	0.78295803	1.2978883	1.6496344	1.0382886	0.09214783	-0.29293156	0.20732594
"1553765_a_at"	0.06455636	0.02809906	-0.09233117	-0.004528523	-0.009060621	0.01332283	-0.044698954	-0.2392621	0.039695024	-0.03857112	0.12363863	0.12310958	-0.18033552	-0.202533	0.001020432	0.19514465	-0.022805452	0.33215714	-0.001020432	-0.017399788	0.018207788	0.06914806	0.20291781	-0.040911913
"1553768_a_at"	0.055655003	-0.012704849	0.35796738	-0.045499325	-0.31029224	0.34677887	-0.07199192	0.25978708	-0.77962875	-0.52735233	-0.18123722	-0.7199354	-0.20182943	-0.60376453	-0.42725706	1.2777176	0.012704372	0.19804525	0.065103054	0.021328926	1.018712	-0.72224903	0.28776455	0.62912273
"1553769_at"	-0.19433594	-0.28659678	-0.003004074	0.090480804	-0.12550735	-0.13308811	0.017746449	0.014492512	0.003004074	1.4395461	0.29461002	0.22200441	-0.07666445	-0.3326702	-0.32086182	-0.22821808	0.046523094	0.16517782	-0.089941025	-0.72152495	-0.64428043	0.48140526	0.38419008	0.053401947
"1553770_a_at"	-0.19790077	0.162745	-0.041066647	-0.046634197	-0.33480835	-0.54821396	0.34339666	0.18561125	0.22375298	3.3996863	0.62057686	0.27745152	0.07441807	0.041066647	-0.46495676	-0.1308155	0.29514837	-0.19594574	-0.15229225	-0.3981576	-0.49061704	0.07376003	0.24885082	-0.06715059
"1553772_at"	-0.27334714	-0.18658614	0.052613974	0.094516754	0.0992949	-0.45906758	-0.10734534	-0.18881059	-0.05436349	-0.14357805	0.073177576	0.19695902	-0.052613974	-0.1395464	0.27123785	0.4224968	-0.09402323	0.057445526	0.25170922	-0.25454783	-0.15926981	0.12723541	0.06741023	0.11884236
"1553775_at"	0.071826935	0	0.13333702	-0.030476093	0	-0.24461985	0.063055515	-0.2178154	-0.11893177	0	0.18270063	0.102835655	0.016497135	-0.08649683	-0.14211273	0.088936806	0.21668625	-0.27432013	-0.3011961	-0.47969055	0.031456947	0.20424461	0.30596447	-0.081941605
"1553776_at"	-0.08313632	-0.10200691	-0.032844543	0.08765602	0.030875444	0.14769197	-0.11560178	-0.06007576	-8.63E-04	-0.006414652	0.23654795	0.21055722	-0.02002883	-0.0805459	-0.03914404	0.02979207	0.11467624	0.07080817	8.63E-04	-0.17633319	0.23654795	0.81347156	-0.023448229	0.04545045
"1553778_at"	0.42197943	0.6012821	-0.09625292	-0.099317074	-0.21495724	-0.28531742	0.09625292	0.19610548	0.15689039	0.3228755	-0.10021877	0.21434832	0.120456696	0.4489851	-0.5023165	-0.13345623	0.1262312	-0.2175312	-0.3208356	-0.48939896	-0.10440016	0.24072123	0.15320826	-0.30924273
"1553780_at"	-0.36726236	-0.014460087	0.3087206	0.66429377	-0.27118015	-0.2874055	0.15802336	0.34853458	0.07533598	0.32179165	-0.06316471	0.52205896	-0.0692935	0.080795765	-0.16368675	-0.29284143	-0.06313133	0.08863783	-0.08763504	-0.24966478	-0.28287745	0.24006462	0.4716487	0.014460087
"1553781_at"	-0.038464308	0.09227133	-0.06366229	-0.14444137	0.028868675	-0.06635308	-0.002639771	0.002639771	-0.06602883	-0.048170567	0.012294054	0.2368064	0.017710686	0.006276608	-0.06622267	-0.05976534	0.242208	-0.025406837	0.012149811	0.13458014	0.12101102	-0.019085407	0.16969538	-0.11668825
"1553785_at"	-0.104836464	-0.60439444	0.44321823	-0.18935251	-0.13536549	-0.16729069	0.4258361	0.18776464	0.055434227	0.3711071	0.06798029	0.029497147	-0.2414751	-0.12119818	-0.73891115	0.5379548	-0.029497147	-0.4906602	-0.69506884	-0.36619854	0.9506159	0.18384361	0.66309834	0.67345715
"1553787_at"	0.052970886	0.42284775	-0.24947882	0.08536196	-0.25674915	0.39827538	0.08479071	0.16005898	-0.07734299	-0.16005802	0.21100903	0.0578928	-0.5021591	0.13441944	-0.6776509	0.106509686	-0.49050498	-0.6702213	-0.29808807	-0.030103683	0.41714668	0.030103683	-0.64857817	-0.11452675
"1553789_a_at"	-0.1914897	-0.26467848	-0.034734488	0.23140836	-0.3119049	0.030471802	-0.06330156	0.06837845	0.41558266	0.0766983	-0.13153863	0.03062892	0.3293047	0.28324413	-0.13346148	-0.015840054	-0.050233603	-0.049293756	0.015840054	-0.09504342	0.096194744	-0.05062127	0.4388547	0.14050937
"1553792_at"	0.120969296	-0.07024622	0.007703543	-0.002953053	0.14244342	-0.108866215	-0.033399343	0.011830092	-0.12580132	0.016882181	-0.049768448	0.043735743	-0.08187342	-0.15237188	0.03266263	-0.02115202	0.048527002	-0.08127761	0.06660771	0.014242411	-0.2205565	0.01792097	-0.15417624	0.002953053
"1553793_a_at"	0.2964878	-0.009343386	-0.048054457	-0.41913605	0.32015705	-0.21085978	-0.10993433	-0.10002017	-0.14927363	-0.33409548	0.0785172	0.55043983	-0.13803053	-0.15801191	0.06610155	0.032164574	-0.029153824	0.03420329	0.21053028	0.65028715	0.009343386	-0.085041046	0.1288445	0.14109659
"1553794_at"	-0.026424885	-0.07761645	-0.008988142	-0.05612445	-0.17730284	-0.045719862	0.17532206	-0.039725065	0.18635273	0.12432456	0.1892345	0.21794295	-0.029726982	0.032755136	-0.09852886	-0.25633192	0.30760956	0.14176393	0.016908169	-0.21079779	-0.07000518	0.026503801	0.008988142	0.19935155
"1553796_at"	-0.23398423	-0.09690523	0.25633097	0.22505236	-0.0868001	-0.1902616	0.36969185	0.03764963	0.24907446	-0.0388391	0.15394425	0.25598335	0.13327956	-0.019331455	-0.23418164	-0.44438887	0.1284635	-0.010895014	-0.16145682	-0.050055504	-0.065393925	0.51523256	0.19321847	0.010895252
"1553797_a_at"	-0.011300087	-0.2367177	-0.3772602	0.028053284	0.011300087	-0.12614179	0.013547897	-0.07702494	-0.09152961	-0.0660696	0.15538335	-0.13331318	-0.16485667	-0.044081688	-0.20116758	0.16876578	0.53230596	0.14594436	0.2405684	0.676203	0.053822756	0.12392044	0.020601034	-0.08371544
"1553798_a_at"	-0.19610977	0.109966755	-0.4573562	-0.52363133	-0.1682756	-0.002417088	0.06488299	-0.12993932	-0.09585285	0.62191296	-0.38173985	-0.13777065	0.002416849	-0.22521877	0.14995646	0.68271255	0.0143888	0.4024353	-0.02958107	0.515337	0.4619751	0.00764823	-0.19735932	0.123366356
"1553799_at"	-0.013089657	0.034839153	-0.0899663	0.11742973	0.047244072	0.07382798	-0.28433895	-0.16362047	-0.19076395	-0.024153233	-0.010120392	0.31569958	-0.08705473	0.034517527	-0.002902985	-0.002562523	0.16140151	0.19292164	0.13924313	-0.049533844	0.14954138	0.30727243	0.002562523	-0.17392969
"1553801_a_at"	-0.07432604	0.0735898	0.03777218	-0.9862251	0.15372753	-0.18685913	0.07509184	-0.18803644	0.21725845	-0.05554056	0.0380044	0.399261	0.33947325	0.008978367	-0.094352245	-0.28877878	-0.03426218	-0.28181124	-0.10754824	0.33198214	-0.008978367	0.034404278	-0.6317668	0.012589932
"1553802_a_at"	-0.2401123	-0.16829562	0.001009941	-0.05937314	-0.30430865	-0.29758835	-0.105755806	-0.04955983	0.03344822	0.32203197	0.11661911	-0.001009941	0.028355122	0.05538273	0.003159523	0.10579777	0.2743206	0.4819584	-0.30472016	-0.019620419	-0.097531796	-0.07741618	0.58293915	0.079331875
"1553803_at"	-0.5451617	-0.67057896	-0.29296112	0.25413704	-0.43929005	-0.4503684	0.11122179	0.38170242	0.00427103	0.12711096	-0.00295496	0.11508703	0.07280207	0.060590744	-0.33761883	-0.6317711	-0.14862156	0.00295496	-0.27145624	-0.68176746	-0.4713955	0.4802251	0.7179661	0.02472353
"1553804_a_at"	-0.1462872	-0.1674397	0.22379422	0.06232667	-0.14840817	-0.1282258	0.21267533	0.036374807	0.036732912	0.022165298	0.20494008	0.027237892	-0.022165298	-0.06105852	-0.2988317	-0.3217218	0.15049672	-0.031498432	-0.21607256	-0.22488117	-0.3767395	0.58591914	0.39873576	0.03548169
"1553805_at"	-0.18417072	-0.16349769	-0.025860071	-0.08416152	-0.28204608	-0.10828757	0.07015872	-0.11252332	0.2898879	-0.005847454	0.30182981	0.22013712	-7.32E-04	0.073928595	-0.081606865	7.32E-04	0.256536	0.018507719	0.0857625	-0.14259434	-0.20055056	0.3828225	0.1698947	0.09328675
"1553808_a_at"	-0.2765708	-0.2810049	0.14537811	0.007819653	-0.07242727	0.1737833	0.007114887	7.81E-04	-7.81E-04	0.20841289	0.20338106	0.4903896	-0.022844553	-0.25444198	-0.04597664	-0.042949438	-0.03302765	0.1769669	-0.060101032	-0.105146885	-0.005252838	0.2852807	0.21503496	0.044608355
"1553809_a_at"	0.045666218	-0.3086784	-0.024233341	-0.062851906	-0.44404936	0.038232327	0.027137041	-0.040331364	0.20912218	0.05484152	0.027790546	-0.09578967	0.27573228	0.11135554	-0.08029318	-0.24937463	0.044101715	-0.12614799	-0.153857	-0.15254045	-0.32199693	0.044846773	0.48063016	0.024233341
"1553810_a_at"	0.052001238	-0.021544218	-0.16653562	-0.29932547	0.01367712	0.010621786	0.2918594	0.44324684	0.3848083	0.08969045	-0.20675778	-0.077800035	-0.016872883	0.27221465	-0.04629755	-0.30362868	-0.010621786	0.044882774	0.016204357	0.010865212	-0.039919138	-0.14058924	-0.16813946	0.15897226
"1553811_at"	-0.14665842	-0.046111822	-0.3809421	-0.13690996	-0.06789732	0.090898275	-0.005162001	-0.07782173	0.045981884	0.08266497	0.005162001	0.1925025	0.010309935	-0.13092065	0.025996447	-0.07745218	-0.064540386	0.35637498	0.05437517	0.6966748	-0.14562607	0.6713853	0.04863262	-0.09787822
"1553812_at"	0.17242026	-0.07603717	0.38123775	0.032581568	-0.12212849	-7.74E-04	0.19289899	0.025257826	7.74E-04	0.293864	0.3238256	0.22308397	-0.0199337	0.32085443	-0.047292948	-0.16802883	-0.09074187	-0.5791609	-0.049132586	-0.3116777	-0.08599663	-0.12514925	0.069278	0.17059898
"1553813_s_at"	-0.37347007	-0.14220047	0.35732818	0.29275322	-0.24919653	-0.31796885	0.33538508	0.21144772	0.036149025	0.4225316	-0.24800658	0.047563076	-0.16838312	0.34785128	-0.2402749	-0.19872355	0.122065544	-0.15632677	-0.16126728	-0.036149263	-0.28567028	0.38752055	0.10238552	0.10311651
"1553815_a_at"	0.3719945	0.038655758	0.6380601	-0.051155567	-0.001588345	0.1835227	-0.23990059	0.107525826	0.4993143	-0.5157137	-3.29E-04	-0.5573559	0.030112267	-0.035923004	-0.35096455	-0.090854645	0.33770037	-0.27602386	3.29E-04	0.4508357	0.13307858	0.011882305	-0.3455491	-0.1043396
"1553817_at"	-0.041190147	-0.013056994	-0.061697483	0.124798775	0.011402369	-0.21063185	-0.07250166	0.111763	-0.1556549	0.007546902	0.09338927	0.37156463	-0.070940495	-0.033611298	0.08916235	-0.007546902	0.39739656	-0.08653712	0.3878827	-0.023415327	0.0544734	0.84292746	0.0123353	-0.07974768
"1553818_x_at"	-0.22791934	-0.17821598	-0.03676796	0.8702793	0.021845818	-0.10329032	-0.17367744	-0.36120558	0.021845818	0.031190395	-0.048463106	0.39932537	0.15584302	-0.2210505	-0.09876704	0.063640356	0.2718811	0.44280052	-0.04678583	-0.021846056	0.13025379	0.42237616	0.20513439	-0.3551824
"1553821_at"	-0.0583601	-0.080121756	-0.00377059	-0.037299633	0.14060593	0.35158706	0.21306944	0.11791229	0.16755557	0.06630802	-0.1028111	-0.13133812	0.25315237	-0.005716085	0.08498883	0.003770351	-0.15851045	-0.24738789	-0.018098831	-0.16313386	-0.2726879	0.063248634	0.056414604	0.30296278
"1553822_at"	0.003095627	0.007497788	-0.003834009	-0.05893135	-0.19152975	0.041127443	-0.033819675	-0.04655242	-0.033651114	0.013747215	0.10011482	0.18616343	-0.003095627	0.20941544	-0.10705376	-0.005227804	0.3300445	0.49956393	0.12583256	-0.06224799	0.21670508	0.35198975	-0.11377072	-0.22241998
"1553823_a_at"	-0.003317833	-0.105235815	0.43975663	0.39266396	0.09252095	-0.117981434	0.027975082	-0.08861351	0.050982237	0.00549531	0.16099596	-0.09524965	-0.029685736	0.07374215	-0.09649062	-0.48225403	0.22762203	0.58962345	-0.16654992	-0.18295908	-0.07693863	-0.001791	0.40169454	0.001790762
"1553826_a_at"	-0.05166006	-0.121301174	0.011678219	0.34218645	-0.37790203	-0.50036	0.080937386	-0.093290806	-0.011598587	0.18592978	0.21636581	0.23826694	0.06859207	0.011599064	-0.2578988	-0.05001402	0.08854771	-0.040005684	-0.35337353	-0.35454988	-0.2968998	0.19323206	0.39195633	0.01572895
"1553828_at"	-0.001933098	-0.35385227	-0.015713692	-0.18442583	-0.17152023	-0.07800388	0.2856574	0.059207916	0.16336155	0.016125679	-0.037717342	0.29364204	0.001933098	0.03379965	-0.019564152	0.1466589	0.2642312	0.08324671	-0.15138292	-0.5316992	-0.30362415	0.4451232	0.733726	-0.08253622
"1553829_at"	-0.425102	-0.1881597	-0.0907464	-0.048290014	0.07281089	0.26975918	-0.02119708	0.06978035	0.023951054	-0.41037083	-0.650018	-0.035965443	-0.011707783	0.007663488	0.006572247	0.25096512	0.14282393	-0.05202794	-0.08773565	-0.006572247	0.16246939	0.12991858	0.3713069	0.19049239
"1553830_s_at"	-0.08557844	-0.24040365	0.014619589	0.4126172	-0.12648344	-0.40226793	0.165725	0.046189785	-5.88E-04	0.024303436	5.88E-04	-0.006323338	0.02637434	0.049295902	-0.02247858	-0.27554703	0.013892651	-0.051505327	-0.035896778	-0.21140432	-0.083967686	0.058382034	0.10118818	0.08102226
"1553831_at"	-0.5392432	-0.30233574	-0.1126585	0.04778099	-0.21464157	0.1092062	0.16366386	0.23153925	0.14429188	0.26388597	0.41334057	0.20712852	0.061133385	-0.053461075	-0.34792852	-0.23706579	-0.04778099	0.15295506	-0.2484088	-0.36123514	-0.5052471	-0.2825799	0.44019318	0.08088207
"1553832_at"	-0.29536343	-0.25258398	0.1483469	0.16627502	-0.25802183	-0.25948334	0.39419508	-0.010965347	0.04638052	0.3713069	-0.020082474	0.06466007	0.07797003	-0.033573627	0.037956238	-0.08266115	0.03671837	0.010965347	-0.43999147	-0.3092003	-0.44728613	-0.26208735	0.2299118	0.057106018
"1553834_at"	-0.11469221	-0.060934544	-0.12621427	-0.10655832	0.18150973	-3.91E-04	-0.032683134	0.043081522	0.4704504	0.06548023	0.059527397	0.17149782	0.2672317	0.030932903	-0.002350807	-0.10028148	0.18110347	-0.073740244	-0.042136192	-0.11816549	3.91E-05	0.011137486	-3.91E-05	0.026702642
"1553835_a_at"	0.037112236	-0.15390372	-0.014979363	-0.033002377	0.14261532	-0.033362627	-0.07085538	0.014979363	0.74692583	-0.07015443	-0.23869872	-0.24852371	0.3102994	-0.22580218	-0.2010951	-0.10352492	0.19472766	0.19854188	0.32772183	0.025479317	-0.09518242	0.03464842	0.43164635	0.04129076
"1553837_at"	-0.10810232	-0.30589437	-0.114133835	0.009606838	-0.066206455	-0.10161257	0.16107798	0.41371346	-6.08E-04	0.28175402	-0.24199009	0.60004044	6.08E-04	0.20654678	-0.23204899	-0.25305986	0.048282146	0.1957469	-0.10161257	-0.23413754	-0.07730341	0.4065752	0.5606165	0.2853713
"1553838_at"	-0.149225	-0.24793267	-0.26212192	0.587373	-0.19422221	-0.11296415	0.023099184	0.2697358	0.03430605	-0.02665162	-0.015604973	0.27338982	0.08090544	0.11443019	-0.05276394	-0.23062062	0.2910347	-0.1744752	-0.068561554	-0.20117545	0.015604973	0.103741646	0.2291143	0.14024186
"1553839_at"	-0.4391532	-0.53140163	0.001797199	0.224751	-0.10703468	-0.14092398	0.5500531	0.32118177	0.11354494	0.25935316	-0.020959854	0.39303303	0.017466545	0.24521494	-0.24725533	-0.19625235	0.0906868	-0.23021984	-0.001797199	-0.43945265	-0.14704275	-0.038688183	0.35778856	0.20335197
"1553840_a_at"	-0.4144311	0.14209652	0.26515388	0.11508846	-0.26687908	-0.38941574	0.043013096	0.006051064	-0.30284357	-0.06915474	-0.22059488	0.14832258	-0.2290597	0.11256027	0.17281342	0.0642333	0.4165616	-0.26993752	-0.006051064	0.3875208	-0.023114681	0.19461346	-0.10402441	-0.064466
"1553842_at"	-0.21756601	0.04168749	0.0677104	-0.28272867	-0.15599608	-0.13941479	0.06328678	-0.05859351	-0.2611308	0.2085681	0.07500434	0.12846684	-0.22925282	-0.28561974	-0.31724453	0.06636	0.023938179	0.329005	-0.02393794	0.12502456	-0.19041038	0.14478493	0.18297482	-0.12557364
"1553843_at"	0.033175945	-0.46474123	0.085886	0.39917088	-0.46161556	-0.09588194	-0.026296616	-0.16571045	0.35194254	-0.14456177	0.41031218	0.22200155	0.0850749	0.13013363	-0.31537008	-0.17687416	0.42158842	0.3506446	-0.28520584	-0.5413084	-0.46796465	0.026296616	0.7586713	-0.26138687
"1553844_a_at"	-0.29662728	-0.36019325	0.1302638	0.08858776	-0.37269616	-0.020106316	0.15573788	0.020106316	-0.06506181	0.24399161	0.20752406	0.15772772	0.15348816	0.14781857	-0.41663146	-0.3590119	0.15940404	-0.03830433	-0.14501762	-0.53130174	-0.21760249	-0.046725035	0.7643964	0.14028955
"1553845_x_at"	-0.041042805	-0.53004646	-0.22490978	0.12044191	-0.47039795	-0.16733217	0.39612246	0.08713865	-0.056823254	0.21850824	0.041042805	0.18067503	0.055985928	0.35269165	-0.14707041	-0.16187286	0.38536406	-0.09278011	-0.1878581	-0.19858885	-0.2304101	0.100029945	0.7249012	0.23077822
"1553846_at"	-0.37269926	-0.05988455	0.11790085	0.41987467	-0.29044437	-0.19953108	-0.10264158	0.16143227	-0.036140442	0.48107386	0.03228283	0.1438303	-0.04391384	0.1541419	-0.28041172	-0.14730597	-0.12431431	-0.017307281	-0.31874943	0.060514927	0.14756203	0.22759438	0.022836208	0.017307281
"1553847_a_at"	-0.31145883	-0.1454699	-0.022099733	0.38185644	-0.053557396	0.04175663	-0.02240777	0.048277855	-0.13783216	-0.011027336	0.024280071	-0.21156454	0.0405221	0.089019775	0.011027575	-0.08604026	0.033350468	0.04849863	-0.17775798	-0.22224832	-0.19709206	0.2285347	0.3608272	0.012870789
"1553849_at"	-0.17834449	-0.22613096	0.27202153	-0.003083229	-0.1116693	0.020934343	0.13199425	-0.17399311	0.05475831	0.16273642	-0.13678169	0.110784054	0.003083229	0.17060995	-0.13411665	-0.15668106	-0.024322033	0.073791265	0.020213127	-0.13334322	-0.077640295	-0.04284525	0.6643269	0.025932789
"1553850_at"	-0.13292909	-0.31566882	-0.026794434	0.18385267	-0.069355965	-0.27406144	0.15597534	0.08640981	0.025443077	-0.055395365	0.022915602	0.24969983	-0.03650999	0.005758286	-0.3425238	-0.24637246	0.005737782	0.21931219	0.09665203	-0.16147113	-0.062196016	0.14522433	-0.005737782	0.20778584
"1553851_at"	-0.1426065	-0.049390078	0.27627897	0.09617114	0.19358253	-0.009472609	-0.001413107	-0.10069442	0.0426538	0.034765005	0.15393305	0.46294475	-0.0326643	0.009924173	-0.049390078	0.001413107	-0.068597555	0.049462557	-0.016836405	-0.002988577	-0.026171684	0.2083962	0.15739918	-0.027717829
"1553852_at"	0.37388468	-0.004711151	0.3408785	-0.30920935	-0.05626583	-0.3608675	-0.048508644	-0.2679355	-0.49611235	0.19991207	0.40973377	0.4323492	-0.096767426	-0.24644876	-0.07596588	0.25458956	0.5368242	0.09845066	0.004711151	-0.115033865	0.14340496	0.16761208	0.06183052	-0.22701383
"1553856_s_at"	2.3117008	0.39453173	0.960093	-0.07178497	0.7835164	0.61835146	0.10571003	-0.28511524	0.47214413	0.111135006	0.2234559	-0.8932209	0.10358906	0.05768299	-0.5126519	-0.89015007	-0.27719927	-0.595489	0.051488876	-1.2754269	-0.962482	-1.5531015	-0.051488876	-0.9151931
"1553857_at"	0.11586809	-0.101696014	0.17017317	-0.084542274	-0.061077595	-0.23986387	0.30546045	0.016529083	0.20762253	0.10633516	0.35340643	0.30181503	-0.11987305	0.011194706	-0.011194706	-0.30443287	-0.9356432	0.15045452	-0.2694478	-0.46924734	-0.08344889	0.4599285	0.43557072	-0.124032974
"1553858_at"	-0.13868666	0.22900581	-0.22265434	0.30785847	-0.040488243	0.01808834	-0.24352646	-0.011304855	-0.005781651	0.004582882	-0.14187288	-0.06867933	0.029780388	-0.0452013	0.13425207	0.15818787	0.29926968	-0.18130589	-0.004582405	0.13132286	0.22522211	0.20493364	-0.4591236	0.06771803
"1553859_at"	-0.060109377	-0.311085	0.052297115	-0.06761193	-0.21063924	0.10485196	0.07717228	-0.13811183	0.15195274	-0.00221014	0.22034788	0.29592347	0.20860887	0.074975014	-0.19909215	-0.16905212	0.00221014	0.047675848	-0.020952702	-0.16867375	-0.15835214	-0.070080996	0.3297615	0.07756066
"1553860_at"	-0.3232031	-0.45881653	0.011046886	0.43867016	-0.14069939	-0.45446396	0.32114553	0.010756493	0.12218571	0.2609005	0.12283039	-0.18401814	-0.010756493	0.15665054	-0.22881985	-0.18253899	-0.04870987	0.8266535	-0.06968975	-0.33985996	-0.05959606	0.46535206	0.34134626	0.26706886
"1553861_at"	-0.13264132	-0.15018177	-0.13187289	0.11620355	0.25001264	-0.26871276	-0.12617874	-0.192626	0.16432953	0.2521515	-0.04660678	0.41676044	-0.040639877	-0.07015467	-0.15813208	0.26175117	0.1191988	0.08154082	0.11926079	-0.108207226	-0.21214437	0.07239604	0.0994823	0.04063964
"1553863_at"	-0.24315977	-0.37791944	0.043510437	0.02052784	-0.107391834	-0.14939284	0.65454054	0.44862843	0.09772229	0.29422617	0.16054392	0.33899307	0.4735527	0.34295654	-0.028719425	-0.30800676	-0.061988354	-0.0798049	-0.25672483	-0.24610043	-0.20720172	-0.02052784	0.6419649	0.0901556
"1553864_at"	5.36E-04	0.022692919	0.05346918	0.14407039	0.0671227	-0.07214022	-0.11059594	0.07271004	0.05556059	-0.09463549	-0.04481554	0.19435191	-0.064912796	-0.004356861	0.04318118	0.026376963	0.20800114	-0.12808752	-0.037928104	-0.08074212	-0.09022808	0.3885286	-5.36E-04	-0.1815176
"1553865_a_at"	-0.20360136	-0.12583995	-0.062274933	-0.2570789	-0.16865349	-0.35598493	0.18138242	0.22325349	0.2745893	0.043611288	-0.011059284	0.011059046	0.05944848	0.07007575	-0.21661568	-0.26135993	0.2345736	-0.017394781	-0.025069237	-0.16540885	0.011059046	0.31322432	0.1784668	0.10783267
"1553868_a_at"	-0.13108277	-0.08760381	-0.16519642	0.006155014	-0.080094814	-0.055553913	-0.16467261	-0.15286255	0.20680237	0.008706808	0.06145954	0.09281564	0.07983351	0.029407501	-0.006155014	-0.09956789	0.03805542	0.059979677	0.11290407	-0.15728617	-0.023272991	0.6665375	-0.10213399	0.12332034
"1553869_at"	0.24851346	-0.13170767	-0.026957273	0.008520365	-0.36095214	-0.19910598	0.426023	0.28843117	0.18446779	-0.008520365	-0.30815983	-0.11496496	0.05587578	0.044342518	-0.2680986	-0.34978104	-0.3129387	0.14106226	0.15224099	-0.62337685	0.03810072	-0.14379811	0.34453273	0.30102563
[truncated: 15,381,246 more chars]
