# Supplementary material for: Identification of key candidate genes and pathways in rheumatoid arthritis and osteoarthritis by integrated bioinformatical analysis
Source: Front Genet. 2023 Feb 13;14:1083615. doi: 10.3389/fgene.2023.1083615 (PMC9968929; doi:10.3389/fgene.2023.1083615)
Supplement: Supplementary file 5 [file DataSheet6.ZIP]

Archive with 3 entries (2 files):
- codes_Figure5A.R
- __MACOSX/
- __MACOSX/._codes_Figure5A.R
