# Supplementary material for: Identification of key candidate genes and pathways in rheumatoid arthritis and osteoarthritis by integrated bioinformatical analysis
Source: Front Genet. 2023 Feb 13;14:1083615. doi: 10.3389/fgene.2023.1083615 (PMC9968929; doi:10.3389/fgene.2023.1083615)
Supplement: Supplementary file 6 [file DataSheet2.ZIP]

Archive with 18 entries (15 files):
- 2-Working sheets for publicly available datasets/
- 2-Working sheets for publicly available datasets/from_STRING_for_cytoscape_Figure3A-E&Figure4A.xlsx
- __MACOSX/
- __MACOSX/2-Working sheets for publicly available datasets/
- __MACOSX/2-Working sheets for publicly available datasets/._from_STRING_for_cytoscape_Figure3A-E&Figure4A.xlsx
- 2-Working sheets for publicly available datasets/from_STRING_for_cytoscape_Figure3F-R&Figure4B.xlsx
- __MACOSX/2-Working sheets for publicly available datasets/._from_STRING_for_cytoscape_Figure3F-R&Figure4B.xlsx
- 2-Working sheets for publicly available datasets/genelist_for_enrichr&STRING_Figure2A&Figure3A-E&Table2.xlsx
- __MACOSX/2-Working sheets for publicly available datasets/._genelist_for_enrichr&STRING_Figure2A&Figure3A-E&Table2.xlsx
- 2-Working sheets for publicly available datasets/genelist_for_Venny_Figure1I.txt
- __MACOSX/2-Working sheets for publicly available datasets/._genelist_for_Venny_Figure1I.txt
- 2-Working sheets for publicly available datasets/expr_for_Heml_Figure1E.xls
- __MACOSX/2-Working sheets for publicly available datasets/._expr_for_Heml_Figure1E.xls
- 2-Working sheets for publicly available datasets/genelist_for_enrich&STRING_Figure2B&Figure3F-R&Table2.xlsx
- __MACOSX/2-Working sheets for publicly available datasets/._genelist_for_enrich&STRING_Figure2B&Figure3F-R&Table2.xlsx
- 2-Working sheets for publicly available datasets/expr_for_Heml_Figure1F.xls
- __MACOSX/2-Working sheets for publicly available datasets/._expr_for_Heml_Figure1F.xls
- __MACOSX/._2-Working sheets for publicly available datasets
