# Supplementary material for: Identification of key candidate genes and pathways in rheumatoid arthritis and osteoarthritis by integrated bioinformatical analysis
Source: Front Genet. 2023 Feb 13;14:1083615. doi: 10.3389/fgene.2023.1083615 (PMC9968929; doi:10.3389/fgene.2023.1083615)
Supplement: Supplementary file 6 [file DataSheet2.ZIP › 2-Working sheets for publicly available datasets/from_STRING_for_cytoscape_Figure3A-E&Figure4A.xlsx]

## Sheet: Sheet 1
node1
