# Supplementary material for: Identification of key candidate genes and pathways in rheumatoid arthritis and osteoarthritis by integrated bioinformatical analysis
Source: Front Genet. 2023 Feb 13;14:1083615. doi: 10.3389/fgene.2023.1083615 (PMC9968929; doi:10.3389/fgene.2023.1083615)
Supplement: Supplementary file 6 [file DataSheet2.ZIP › 2-Working sheets for publicly available datasets/genelist_for_enrichr&STRING_Figure2A&Figure3A-E&Table2.xlsx]

## Sheet: Sheet1
CXCL13
ADAMDEC1
CXCL9
GBP5
CXCL10
GZMB
LAMP3
SLAMF8
CCL18
GZMA
RASGRP1
ISG20
ITK
QPCT
CD8A
CCL5
NKG7
GPR171
TRBC1
TAP1
GCH1
CLEC10A
GZMK
TRAC
CD72
CD3D
ITGAL
SLC7A5
SECTM1
CD2
ICAM3
CD247
GZMH
NLRC3
LMNB1
TNFSF13B
IRF1
P2RY8
NFE2L3
ZC3H12D
TUBA4A
CD38
PRF1
CST7
PSMB9
HCST
LAP3
CYFIP2
TBC1D10C
NLRC5
CSF2RB
WARS
PIK3CD
NBEAL2
CD3G
ZAP70
BATF
DEF6
GBP2
SLC45A1
GRK5
CXADR
MCOLN3
AL132709.8
SNED1
APOB
CRHBP
HOGA1
KLF3-AS1
ZNF365
ZIC1
PCDHB2
HTRA1
TIMP3
F5
ZBTB7C
COBL
ENPP1
ADAMTS3
BEGAIN
ANKH
SUSD5
TNFRSF11B
FZD10
LINC00478
SYT17
SOX8
CRTAC1
ERRFI1
CPNE4
SAMD5
GABRB2
PART1
EML6
MTUS2
POU3F3
SHANK2
ITIH4
STMN2
NTN4
GPR1
TPD52L1
NDNF
ZNF385B
SLC2A12
RSPO2
GPR64
CRLF1
HTRA4
