# Supplementary material for: Identification of key candidate genes and pathways in rheumatoid arthritis and osteoarthritis by integrated bioinformatical analysis
Source: Front Genet. 2023 Feb 13;14:1083615. doi: 10.3389/fgene.2023.1083615 (PMC9968929; doi:10.3389/fgene.2023.1083615)
Supplement: Supplementary file 6 [file DataSheet2.ZIP › 2-Working sheets for publicly available datasets/genelist_for_Venny_Figure1I.txt]

RALJ_Up	RALJ_Down	RASJ_Up	RASJ_Down
CXCL13	SLC45A1	CXCL13	PTGS1
ADAMDEC1	GRK5	ADAMDEC1	PGR
CXCL9	CXADR	TNFRSF17	IGIP
GBP5	MCOLN3	IGJ	PTPN14
CXCL10	AL132709.8	C15orf48	RP11-274H2.5
GZMB	SNED1	IGLL5	PC
LAMP3	APOB	CXCL9	PRICKLE2
SLAMF8	CRHBP	MZB1	RYR2
CCL18	HOGA1	IGK	VASN
GZMA	KLF3-AS1	GBP5	HSPB1
RASGRP1	ZNF365	ZBP1	PRKAA2
ISG20	ZIC1	AIM2	RASL10A
ITK	PCDHB2	LAMP3	SLC45A1
QPCT	HTRA1	GZMB	NGFR
CD8A	TIMP3	CCL18	CREB5
CCL5	F5	ITK	RBPMS2
NKG7	ZBTB7C	HOXD10	PITPNM3
GPR171	COBL	SPAG4	SLC29A1
TRBC1	ENPP1	ISG20	CRHBP
TAP1	ADAMTS3	RASGRP1	BCL2L2
GCH1	BEGAIN	QPCT	GRK5
CLEC10A	ANKH	PIM2	HOGA1
GZMK	SUSD5	TPD52	SLC37A2
TRAC	TNFRSF11B	IGLL3P	MGP
CD72	FZD10	GZMA	KGFLP2
CD3D	LINC00478	LAX1	EYA2
ITGAL	SYT17	ANKRD36BP2	ADAMTS16
SLC7A5	SOX8	SLAMF8	FGF14
SECTM1	CRTAC1	LGALS2	EBF2
CD2	ERRFI1	ITGA4	LOC100130502
ICAM3	CPNE4	LOC101929272	BHLHE40
CD247	SAMD5	ZC3H12D	PLP1
GZMH	GABRB2	CD27	TMEM47
NLRC3	PART1	IL7R	TMOD1
LMNB1	EML6	IGLV1-44	DISP1
TNFSF13B	MTUS2	HLA-DOB	CASQ2
IRF1	POU3F3	FAM46C	KANK4
P2RY8	SHANK2	GPR171	NUPR1
NFE2L3	ITIH4	NLRC3	ZBTB7C
ZC3H12D	STMN2	EAF2	TMEM108
TUBA4A	NTN4	SIK1	GAREM
CD38	GPR1	TRBC1	CSPG4
PRF1	TPD52L1	CD3D	TNPO1
CST7	NDNF	XBP1	SULF1
PSMB9	ZNF385B	P2RY8	SYT17
HCST	SLC2A12	KLRB1	FXYD6
LAP3	RSPO2	FCN1	KLF3-AS1
CYFIP2	GPR64	TFRC	BEGAIN
TBC1D10C	CRLF1	C16orf54	C14orf39
NLRC5	HTRA4	CD38	MAN1C1
CSF2RB		SLAMF7	BMP4
WARS		CD2	SYT12
PIK3CD		CD8A	GPRASP1
NBEAL2		SELE	FAH
CD3G		GZMK	ENPP1
ZAP70		GCH1	HTRA1
BATF		DAPP1	TSPAN7
DEF6		KCNN3	PRRT2
GBP2		LBP	VLDLR
		NFE2L3	TRIM2
		HLA-DQB2	AR
		CD247	SGCA
		CCL5	SMOC1
		LY75	FBXO17
		ICAM3	PKDCC
		CYTIP	LOC100506388
		NKG7	WISP2
		TRAC	PCDHB2
		ITGAL	CAP2
		PLCG2	ZIC1
		CCR2	MPPED2
		LOC102723479	ADAMTSL1
		SEC11C	SUSD5
		IL2RB	PLN
		GPR183	CKB
		SLC7A5	FMO2
		CYFIP2	SAMD5
		FAM65B	ITIH5
		SECTM1	GABRB1
		TNFSF13B	DLX3
		TBC1D10C	MFAP4
		CD3G	SCUBE2
		CSF2RB	SSC5D
		TAP1	HOXA10
		IGHV3-54	BOK
		SH2D1A	SBSPON
		GPR155	PCDH9
		LAP3	GABRA4
		HCP5	LINC00478
		TUBA4A	ZNF667-AS1
		GIMAP7	VIT
		TNFAIP3	SLC2A12
		LILRB2	L1TD1
		PSMB9	GABRB2
		PAG1	COBL
		SPCS3	AL132709.8
		TC2N	ADAMTS3
		EOMES	NOVA1
		LCP1	PART1
		KLHL6	ANK3
		GATA3	HOXC6
		HINT1	AOC3
		SLC35F2	GPR1
		RUNX3	ANKH
		CCDC69	EREG
		WARS	TRIL
		UBE2J1	UNC5C
		CST7	SEMA3G
		AMICA1	SHANK2
		IL7	STMN2
		DBF4	C1QTNF7
		SPCS2	MN1
		NLRC5	ITIH4
		HCST	HLF
		BATF	TNMD
		AOAH	PPL
		SLC31A2	ADH1C
		NDC80	SOX8
		MAP3K8	TRHDE-AS1
		AMPD3	GAS1
		OAS2	CNTN4
		CTSC	GPX3
		RAB11FIP1	ERRFI1
		TNFRSF1B	LRP1B
		TRG-AS1	PDZRN4
		CDC42EP3	TCEAL2
		TP53INP1	ITGBL1
			HPGDS
			CLU
			COMP
			OSR1
			CRYAB
			NALCN
			THBS4
			ENPP5
			POU3F3
			GHR
			HOXC9
			SCARA3
			PRDM6
			BTC
			RSPO2
			C7
			MRAP2
			NPY1R
			EPYC
			GPR88
			MEST
			CHRDL1
			TPD52L1
			CILP
			RERGL
			DIRC3
			IGFBP5
			HOXC10
			TRHDE
			ADIPOQ
			PCK1
