# Supplementary material for: Identification of key candidate genes and pathways in rheumatoid arthritis and osteoarthritis by integrated bioinformatical analysis
Source: Front Genet. 2023 Feb 13;14:1083615. doi: 10.3389/fgene.2023.1083615 (PMC9968929; doi:10.3389/fgene.2023.1083615)
Supplement: Supplementary file 6 [file DataSheet2.ZIP › 2-Working sheets for publicly available datasets/expr_for_Heml_Figure1E.xls]

## Sheet: expr_for_Heml_Figure1E
ID_REF	GSM4633117	GSM4633119	GSM4633121	GSM4633123	GSM4633125	GSM4633127	GSM4633129	GSM4633134	GSM4633136	GSM4633137	GSM4633138	GSM4633139
1007_s_at	0.0277786	0.222033	-0.140065	0.0107007	0.132631	0.076262	-0.251525	0.0306706	0.363171	0.189184	-0.0213857	0.0869947
1053_at	0.363135	-0.448358	0.184149	-0.0607867	0.209316	-0.28585	0.24405	0.146792	0.223026	-0.461645	-0.33236	0.0543227
117_at	1.08284	0.461018	0.508046	0.289027	1.88678	0.00292015	0.203393	-0.85392	-0.328293	-0.500972	-0.913637	-0.420851
121_at	-0.496063	-0.0605955	-0.0490775	0.0382495	-0.0310469	0.028203	0.225633	-0.441971	-0.386107	0.132554	0.512134	0.134855
1255_g_at	0.354026	-0.0366125	0.616716	0.157918	0.0513995	-0.410635	-0.00853062	-0.214838	0.496672	0.121819	0.475934	0.304379
1294_at	0.252788	0.260838	0.254904	0.203433	-0.166798	0.0945916	0.0431418	-0.0964956	0.0339689	-0.135283	-0.326346	-0.283658
1316_at	0.0204825	0.435695	-0.634855	0.0753155	-0.476686	0.709418	-1.0426	0.145112	-0.020483	0.532797	0.028842	-0.716477
1320_at	0.0677986	-0.223817	0.402518	-0.139531	-0.0897923	-0.192429	-0.153173	-0.22121	0.0855975	0.276625	0.462079	0.224779
1405_i_at	0.990316	0.789784	0.65001	0.628497	-0.00161552	0.0693913	0.649876	0.00161552	-1.19519	-3.09722	-1.24253	-2.22978
1431_at	-0.267654	-0.224479	-0.0158134	-0.0566006	-0.279118	0.0434825	0.0255871	0.097322	0.0515788	-0.0814142	-0.092942	-0.0746899
1438_at	0.65732	0.133246	-0.0373735	0.0382648	-0.0223513	-0.0568891	0.111736	0.761043	-0.258792	0.109519	0.180446	0.0142283
1487_at	0.139275	0.104683	-0.0518575	0.234354	0.280474	0.0789971	-0.0569334	-0.0251117	-0.125022	-0.169287	-0.140078	0.125299
1494_f_at	-0.513069	0.433247	-0.560687	-0.0143824	0.130737	0.55174	0.0530906	-0.232826	-0.091857	0.539424	0.919349	0.236754
1552256_a_at	-0.0107799	1.21244	0.385952	0.116339	-0.656935	1.00034	-0.370865	-1.00401	0.831114	-0.292637	0.396567	0.749384
1552257_a_at	0.218866	0.246821	-0.239226	0.219357	0.599113	0.0242577	0.0464649	0.242935	-0.281364	-0.0595102	0.0644617	-0.00793457
1552258_at	-0.211052	0.0940819	-0.071888	0.0660992	-0.0467262	-0.455358	0.123209	0.404315	-0.445136	-0.322066	0.0327358	-0.10764
1552261_at	-0.198081	-0.0188293	0.0857186	0.188935	0.0765479	-0.0794952	0.00584102	-0.00584078	-0.389481	0.246526	0.176389	-0.102549
1552263_at	0.0367756	-0.47308	0.311524	0.842113	1.28393	-0.0665259	0.509526	-0.00326347	0.186688	-0.818916	-0.535273	-0.03264
1552264_a_at	0.199409	-0.548892	0.432154	0.0242963	0.695301	-0.0217199	-0.18087	0.0141907	0.121771	-0.734902	-0.907776	0.0796671
1552266_at	0.103628	0.0207443	0.0194449	0.0148828	-0.0628264	-0.263236	-0.039186	0.128847	-0.0344703	0.156806	0.0776007	0.070133
1552269_at	0.0620568	-0.149131	0.215614	-0.207055	-0.0961766	0.225719	0.133901	-0.0140247	0.229379	0.283945	-0.127155	0.114678
1552271_at	-0.176929	-0.0135498	-0.151593	0.0135498	0.543723	0.136178	0.219284	-0.17257	-0.596493	0.0510282	-0.0662823	-0.0561247
1552272_a_at	-0.228731	-0.0287223	-0.235495	0.00701094	0.239019	0.0554466	0.189887	-0.0409632	-0.364133	-0.00701094	0.0624094	0.120731
1552274_at	0.167513	-0.851727	0.0619583	0.227361	0.436562	0.167549	-0.409859	0.225243	-0.0459523	0.0459528	-0.482951	0.0540676
1552275_s_at	0.240453	-0.805354	0.171433	-0.592056	0.311234	-0.31898	-0.387178	0.111813	0.0453329	-0.310208	-1.50724	0.0650826
1552276_a_at	0.0860553	-0.155646	-0.0167346	0.145185	0.138978	0.547774	-0.00805855	-0.191215	-0.0153875	-0.169689	0.60814	0.0681114
1552277_a_at	0.55142	-0.609627	0.355537	0.0760574	0.679519	-0.194604	-0.0624247	1.05099	-0.102287	0.0198812	-0.523037	-0.0198812
1552278_a_at	0.368058	0.752919	0.776806	0.0778394	-0.130052	0.537364	0.289799	-0.646125	0.520573	-0.496732	0.456925	0.261914
1552279_a_at	-0.00577259	0.217198	-0.221174	0.069025	0.00577307	0.459649	0.115597	-0.549244	0.111135	-0.0778189	0.272262	0.329358
1552280_at	-1.1206	-0.474453	-0.573381	-2.53983	-1.73462	0.539135	0.366735	-0.631022	1.42549	0.2012	1.21046	1.65007
1552281_at	-0.439353	-0.286097	-0.544205	0.24721	0.442063	0.255362	0.314198	-0.359642	-0.145518	0.606467	0.582175	0.486699
1552283_s_at	-1.04885	-0.507997	-0.305867	-1.53222	-1.77394	0.434937	-1.05909	0.153677	-0.153677	0.161414	-0.689843	-0.551536
1552286_at	0.0669613	-0.144505	0.170303	0.0904846	0.256975	0.46198	-0.0124445	-0.122877	0.0189157	-0.788523	-0.383632	-0.0762868
1552287_s_at	0.20007	-0.350833	0.306533	-0.157547	-0.114659	-0.490478	-0.163917	0.64707	0.246763	-0.202124	-0.982322	-0.116008
1552288_at	0.160617	0.646877	0.617613	0.0336723	-0.124434	-0.402779	0.001719	1.04638	-0.0127289	3.47482	-0.0771096	-0.0203452
1552289_a_at	0.0535111	0.344881	1.0899	-0.230846	-0.0706029	0.0744243	-0.0633049	1.16866	0.108242	2.53296	0.422757	0.404262
1552291_at	0.0625262	-0.34481	-0.353224	0.192673	0.196012	-0.0331249	-0.0391178	-0.0341272	0.0146718	-0.145635	-0.106596	-0.0129347
1552293_at	-0.0194426	-0.47435	0.787792	-1.2896	-1.41588	-1.17144	0.312129	-1.86439	1.36236	0.362601	0.814909	1.71494
1552295_a_at	0.446291	0.0016613	0.0109816	-0.273834	-0.0380282	0.23214	-0.0016613	0.0714989	0.304995	0.375233	0.542024	0.417143
1552296_at	-0.212728	0.200122	-0.0960944	0.0702479	-0.206587	-0.307514	0.0885034	0.175281	0.0788763	0.577631	-0.147722	-0.113472
1552299_at	-0.131089	-0.302002	0.26657	-0.360281	-0.0461948	-0.465727	-0.189301	-0.157475	0.322128	-0.303734	-0.0557146	0.236071
1552301_a_at	-0.235741	2.56165	-0.310787	-0.0642657	-0.533997	0.644155	-0.114441	0.164778	0.00453377	0.427367	0.0455899	-0.205646
1552302_at	0.644398	-0.320618	-0.0140018	1.3385	0.803042	0.405004	0.383344	0.0140018	-0.388052	-0.346461	-0.0511041	-0.232523
1552303_a_at	0.450582	0.311162	0.299499	0.436808	0.580446	0.0502224	0.0231166	0.0219555	0.233976	-0.0720167	-0.431994	-0.0281181
1552304_at	-0.13303	-0.526728	0.0463047	0.191285	0.0663633	-0.00972652	0.00972629	-0.0313342	-0.176677	0.467509	0.0210552	0.183676
1552306_at	0.121919	-0.224143	0.0911603	-0.218049	0.0288148	-0.636348	0.276954	-0.0325522	-0.22791	-0.727928	-0.274619	0.0725908
1552307_a_at	0.471866	0.0589962	0.633376	0.241566	0.38939	0.261063	-0.258032	0.272547	0.0242395	-0.276464	-0.575897	-0.0270615
1552309_a_at	0.195471	2.59951	0.526523	-0.907097	-0.517659	1.61025	-0.166092	0.547312	0.0034585	0.280033	-0.567114	-0.308909
1552310_at	0.588911	-0.726573	0.20703	-0.202691	-0.365981	-0.119902	-0.172448	0.0557566	0.644754	-0.363431	-0.53896	-0.0762978
1552311_a_at	-0.424326	0.0365019	-0.31355	-0.0644827	0.029624	0.174947	-0.00533867	-0.488312	-0.244794	0.470788	0.27056	-0.122634
1552312_a_at	0.839439	-0.916287	0.578128	-0.729001	0.136336	-0.689918	-0.346087	0.403968	0.281706	-0.708033	-0.775822	0.434235
1552314_a_at	0.0452619	-0.180806	-0.561089	0.281434	0.28537	0.0668158	-0.115272	0.262354	-0.221775	-0.198596	-0.0150886	0.084482
1552315_at	0.696146	-0.13468	0.653949	0.516456	0.152429	-0.00728893	-0.124687	-0.52763	0.391913	-0.865521	-0.914666	-0.103765
1552316_a_at	0.534547	-0.541678	0.521687	0.801897	0.127807	-0.21494	0.202334	-0.52808	-0.0223823	-1.09484	-0.965427	-0.199107
1552318_at	0.446274	-0.605752	0.523729	-0.0448141	0.0386829	0.00862884	-0.00862884	-0.471505	0.0280571	-1.11015	-1.02991	-0.0563726
1552319_a_at	-0.0406365	-0.118027	-0.330911	-0.213557	0.243038	0.184027	0.145942	-0.142532	-0.579285	-0.355673	0.569166	0.071404
1552320_a_at	-0.424558	0.475881	0.252713	-0.00293732	-0.0362818	0.509341	-0.0716317	-0.0946932	-0.172555	0.372255	0.184166	0.135193
1552321_a_at	-0.219743	0.0945127	0.0778351	-0.090709	-0.190828	-0.0684221	0.151453	-0.111729	0.0868738	0.201585	0.0432189	-0.138277
1552322_at	-0.0615764	0.0788903	0.0493698	-0.0254505	-0.172073	0.370852	-0.164293	-0.168183	0.0883586	0.0706117	-0.016181	-0.0228918
1552323_s_at	0.0666246	-0.338938	0.183918	-0.0510068	-0.125974	-0.542645	0.100651	-0.250617	0.0154028	-0.138072	-0.595789	0.487609
1552325_at	-0.0859709	-0.0830386	0.144016	0.0129261	-0.189081	0.175956	-0.18825	-0.00207686	0.142025	0.198714	0.0201807	0.00207686
1552326_a_at	-0.31683	0.866104	-0.167156	-0.0621598	0.0184605	0.00044	0.362435	-0.717303	0.244341	0.414547	0.202655	0.173026
1552327_at	0.0114279	-0.265802	0.461065	-1.23516	-0.928688	0.0722084	-0.297945	-0.218907	0.851552	0.534238	0.0117059	0.16888
1552329_at	0.235961	-0.922424	0.0314975	-0.270846	-0.695838	-0.941258	-0.13965	0.711706	0.194985	-1.58185	-0.925313	-0.031497
1552330_at	0.457462	-0.290405	0.45584	0.249571	0.849966	-0.179139	0.0224733	-0.0694156	0.518326	-0.0229273	-0.4533	0.126887
1552332_at	-0.33603	0.15857	-0.177686	-0.359007	0.0403056	0.028069	-0.078949	0.0786753	-0.0350699	0.24349	0.288777	0.013052
1552334_at	0.0117044	-0.668128	0.484291	-0.707864	-0.322334	-0.299694	-0.243677	0.827973	0.629219	-0.0984144	-0.718041	0.0239444
1552335_at	-0.109981	0.310487	0.0619345	0.855114	1.68177	-0.426364	0.353432	-0.47801	-0.243376	-0.322594	0.287818	0.0332375
1552337_s_at	0.188613	0.00420713	-0.00420713	-0.634424	-0.760032	-0.0204363	-0.476761	-0.234419	0.968884	1.17769	-0.267689	0.283873
1552338_at	0.198025	0.170053	-0.260097	0.0222902	-0.0734334	0.00443077	-0.525034	0.115892	0.075108	1.12512	-0.0979257	0.0040412
1552340_at	-0.258238	0.427801	-0.624447	0.0580158	0.0546842	-0.166256	0.179873	-0.731091	-0.331933	0.160519	0.254421	-0.0115409
1552343_s_at	-0.637411	0.276413	0.015934	0.0767455	-0.298823	0.0463424	-0.00967598	-0.223038	-0.302712	0.0529184	0.0759306	-0.333508
1552344_s_at	0.333803	-0.770725	0.486045	-0.615206	0.0542226	-0.751632	-0.277836	0.31637	-0.0542226	-0.303978	-0.553422	-0.110151
1552347_at	0.370037	-0.462822	0.124039	-0.528558	-0.398211	-0.370273	-0.417643	0.0157528	0.0769491	-0.56532	-0.71419	0.0686126
1552348_at	-0.486012	0.531192	-0.625444	-0.116508	0.088038	0.341882	0.182959	-0.181716	-0.334678	0.711866	0.9015	-0.0430012
1552349_a_at	-0.188437	0.283944	-0.230172	0.0225394	0.0183718	0.169311	0.323966	0.15167	-0.0852661	-0.0300715	0.636373	-0.06656
1552354_at	-0.461505	1.77654	-0.390818	-0.0619864	0.227999	1.44584	-0.237039	0.076757	0.0297623	1.50307	1.34824	-0.00308466
1552355_s_at	-0.435537	0.0169854	-0.225043	-0.000203	0.0693922	0.732859	0.0380778	-0.0528307	-0.117012	0.119503	0.167373	0.0524402
1552359_at	-0.10895	0.0247185	0.10143	-0.0844176	0.0590231	0.136423	-0.0844176	0.0882132	-0.104124	0.844391	0.207861	0.180381
1552360_a_at	0.247411	-0.343811	0.0394688	-0.202095	-0.163192	-0.199715	-0.0235381	0.138027	0.358948	-0.717714	-0.427657	0.344657
1552362_a_at	-0.304506	0.152619	0.496569	-0.183053	-0.169496	-0.124707	-0.0808592	-0.00854397	0.387756	0.906137	0.00854444	-0.0340376
1552364_s_at	0.668239	-0.102767	0.484845	-0.221164	-0.0134907	-0.70621	-0.146302	0.224309	0.945673	-0.403351	0.706268	0.435993
1552365_at	0.748488	0.479826	-0.383236	0.760557	-0.218091	1.0956	-0.206551	0.412251	3.17172	-0.159233	1.1805	0.100025
1552367_a_at	0.331098	0.522661	-0.124473	0.570868	0.0534368	1.28694	-0.10643	-0.0175588	2.98524	-0.0805879	0.807246	-0.0943637
1552368_at	-0.171932	0.151815	0.0797739	-0.02527	-0.0931885	-0.0965128	0.0346863	-0.163238	-0.214355	0.02527	0.657851	-0.0591795
1552370_at	0.283043	-0.713232	0.491498	-0.418611	-0.192177	-0.496263	-0.00738239	0.0633836	0.298874	-0.154577	-0.931408	0.113841
1552372_at	0.154114	0.262102	0.000912	-0.119151	-0.173754	0.205532	0.000912	-0.000912	0.1383	0.135729	-0.143476	-0.0178466
1552373_s_at	0.000968	-0.0202169	0.000509	0.082933	0.0165973	0.28201	-0.0374818	0.140396	0.0378242	0.336901	-0.0943227	-0.0686216
1552375_at	0.255586	-0.574391	0.0686789	0.00783539	0.742356	-0.471828	0.0674858	0.415165	-0.512468	0.387665	-0.504992	0.206619
1552377_s_at	-0.369771	0.0182137	-0.075172	-0.136076	-0.206326	0.23597	-0.130167	-0.0197983	-0.0182133	0.778842	0.860461	0.141192
1552378_s_at	-0.0656805	-0.0595131	-0.0820217	0.059248	0.696112	0.697628	-0.180474	0.270871	0.777428	-0.327552	-0.0358672	-0.071486
1552379_at	0.109613	0.191848	0.0271962	-0.283653	0.0764437	0.213158	-0.0249908	-0.084511	-0.0380528	0.266576	-0.0478506	-0.0176418
1552381_at	-0.0753264	0.144991	-0.00268722	0.00395513	-0.129873	0.215506	-0.00107002	0.315903	-0.265155	0.00400805	0.0654388	-0.0155168
1552383_at	0.0317278	0.364006	0.0317278	-0.259511	-0.0853615	0.382525	-0.302441	0.139376	-0.45454	0.411679	0.0732169	-0.515387
1552384_a_at	-0.0886092	0.227071	0.114963	-0.260874	-0.00666809	0.231234	0.051125	0.0530639	0.00549889	0.146189	0.0098877	-0.00549889
1552386_at	-0.249941	0.286752	1.00698	0.863071	1.29231	-1.33796	-0.019063	-0.516617	1.42316	-0.693957	-0.211723	0.519223
1552388_at	0.817616	1.03878	-0.0580907	-0.558728	-0.150715	-0.00137901	0.654978	-0.732202	1.92832	0.292449	2.15569	1.56976
1552389_at	-0.0417175	0.37285	-0.0163119	-0.109788	0.0155706	0.36918	-0.0756235	0.0327964	0.0100451	0.52047	0.11998	-0.206467
1552390_a_at	0.0861568	0.151616	-0.0989251	-0.107161	0.0920665	0.168534	0.0629671	0.179885	-0.0467856	0.274953	-0.240289	0.179605
1552391_at	-0.0147381	-0.00406098	-0.0823696	-0.213174	0.0227869	-0.17398	-0.0452402	0.313027	0.124149	0.366088	0.00406098	-0.0974252
1552393_at	-0.313199	0.082031	0.0578258	-0.135025	-0.0256653	0.021934	0.0837398	-0.0556805	0.039062	0.220682	-0.163672	-0.23429
1552394_a_at	0.0958223	0.13827	-0.0598116	-0.0128753	0.230865	0.471511	-0.154837	-0.0576305	-0.0817244	0.394272	-0.147177	-0.0918231
1552395_at	-0.675217	0.353135	-0.437267	0.182166	-0.0053091	0.0053091	-0.0986385	-0.503922	-0.634678	0.414011	0.477866	0.106624
1552396_at	-0.0856736	-0.2679	-0.091964	0.416633	0.579374	0.170262	0.608618	0.0886996	-0.33022	0.0436826	0.35774	0.0681894
1552398_a_at	2.09312	-0.257929	2.16703	0.974083	0.557962	-0.83042	-0.193113	-0.19966	-0.0722456	0.781549	-0.318562	-0.0278101
1552399_a_at	0.250768	0.205956	0.28857	-0.0268538	0.121324	-0.105741	-0.112859	0.314259	0.931199	0.396643	-0.00252557	-0.170386
1552400_a_at	-0.247002	0.157375	0.427401	0.113604	-0.00534821	-0.261853	0.0338705	-0.278653	0.0932136	-0.307143	0.364883	0.0464005
1552401_a_at	0.0283329	0	0.084718	0.305064	0.220752	0.112777	0.190014	-0.0286341	-0.236044	-0.0514438	0.0965211	-0.0990005
1552402_at	-0.0683463	0.645303	0.00332165	-0.144036	-0.00315356	0.0771682	0.00315356	0.213212	-0.117565	-0.0462413	0.11025	-0.137719
1552405_at	-0.0729639	-0.105264	-0.0944593	0.154589	0.429329	-0.0781038	0.397087	-0.0656574	-0.172822	-0.0473456	0.766779	0.579683
1552408_at	-0.248622	0.435975	-0.14714	0.0530696	0.0387094	-0.258883	0.358628	-0.171649	-0.0030992	0.00309944	0.597244	0.212488
1552409_a_at	-0.032867	0.0912175	-0.00360107	0.150352	0.644255	-0.0455933	0.518292	-0.00223827	-0.201824	0.277687	0.347188	0.347716
1552410_at	-0.46311	-0.0135541	-0.581645	0.47783	0.315562	-0.380573	0.613565	-0.0959311	-0.51827	0.811916	0.962168	0.301136
1552411_at	-0.40471	-0.665323	-0.430723	0.56034	0.726461	0.215838	0.735654	-0.617572	-0.382147	-0.0519753	1.09779	1.08714
1552412_a_at	-0.160195	0.110812	-0.039808	-0.00281024	0.111954	-0.197448	0.0747833	-0.25194	-0.260079	0.00601125	0.376072	0.00281024
1552414_at	-0.375737	-0.0200858	-0.247684	0.01139	-0.00442505	0.0167398	0.023767	-0.173643	-0.146295	0.38205	0.399425	0.322676
1552415_a_at	-0.0643036	-0.306454	-0.104172	0.200283	0.603834	-0.157557	0.558553	0.136056	-0.424	-0.128403	0.698302	0.439779
1552417_a_at	0.263915	-1.22723	0.0419636	-0.967498	-0.0469055	-0.480249	-0.0249901	0.347296	0.0249901	-0.667555	-0.747171	0.128004
1552418_at	-0.101048	-0.535972	0.00370121	0.226838	-0.0329485	-0.00370121	0.180845	0.105881	0.108821	-0.00726318	0.013793	0.428963
1552419_s_at	-0.410851	-0.152071	-0.54888	0.0504184	0.13179	0.0194802	0.478678	-0.783677	-0.483946	-0.0194802	0.690997	0.640356
1552421_a_at	-0.145358	-0.0614712	-0.0324817	0.093395	0.170271	0.484254	-0.0492024	0.313389	-0.051394	0.152565	0.040812	-0.00734138
1552422_at	-0.0102386	0.355417	0.0290809	0.035038	-0.157533	0.470849	-0.0100274	-0.0253148	-0.0198226	0.544756	1.29705	-0.121493
1552423_at	-0.43456	0.428031	0.642693	0.0114093	0.142229	0.2561	-0.16851	-0.113618	-0.126972	0.169673	-0.196197	-0.0114093
1552424_at	0.215746	0.25205	0.0327284	0.00941157	-0.100303	0.0142567	-0.131327	0.210001	-0.0110567	0.0344179	0.0751841	-0.193728
1552425_a_at	-0.15951	0.308898	0.201427	0.0083077	0.11595	-0.00301075	-0.0912385	-0.0468638	-0.555689	0.00461912	0.341721	0.0125818
1552426_a_at	0.263813	-0.639972	0.0789862	0.0411634	0.0317469	-0.428716	0.491761	-0.476075	-0.191098	-0.703103	-0.114177	0.582794
1552427_at	0.0904055	0.166032	0.254369	-0.0899301	0.0068388	-0.137261	0.0286961	-0.203224	0.211684	0.00928354	-0.0973606	0.0266447
1552430_at	-0.134604	-0.0569639	0.0978696	-0.0497887	0.0866602	-0.199837	0.0333879	-0.113618	0.0292718	-0.110201	0.148457	0.252583
1552432_at	-0.270447	-0.0879912	-0.41274	0.16713	0.205066	0.0329189	0.100751	-0.235198	-0.134454	0.222138	0.573322	0.0130544
1552436_a_at	-0.0155311	-0.0415711	0.0520821	-0.377562	0.0745487	0.217004	-0.282122	-0.0460033	-0.0178332	0.479768	0.504941	0.189809
1552438_a_at	-0.257472	-0.0523334	-0.224462	0.0646059	0.129841	0.0969889	0.0449259	-0.147771	-0.0242999	0.537599	0.333802	0.442865
1552439_s_at	-0.119931	0.0965517	0.103848	0.0913191	0.0691493	0.395777	-0.0285044	-0.116157	-0.019875	0.24343	0.0267038	-0.0781574
1552440_at	-0.0853908	-0.2168	-0.196726	0.161676	0.0132024	-0.0290418	-0.00200987	-0.177157	0.0183592	-0.119482	0.16174	-0.0238557
1552445_a_at	-0.17087	-0.0633588	0.0578437	0.00578356	-0.0057838	0.403476	0.201365	0.338016	-0.234714	0.133067	0.0353127	0.0935838
1552448_a_at	-0.231959	0.555698	-0.329802	0.254651	0.143017	-0.0692151	0.306356	-0.0450761	-0.11981	0.0169656	0.361264	0.394369
1552449_a_at	0.0964425	-0.00437641	-0.204983	0.172806	0.222551	0.129232	0.404649	-0.0832412	0.00437641	-0.0573554	0.618789	0.113209
1552450_a_at	-0.464598	-0.119344	-0.502756	0.00487471	0.189282	-0.00487471	0.329204	-0.609199	-0.537646	-0.270177	0.555466	0.177774
1552452_at	-0.142788	0.141615	-0.262507	-0.105642	0.14823	-0.359466	0.0957594	0.00910759	0.0535059	0.29724	0.0100393	0.0774841
1552453_a_at	-0.233546	-0.0636482	-0.246925	0.0376685	0.1541	0.36117	-0.0751052	-0.132591	0.117152	0.190322	0.0283642	0.00773716
1552455_at	-0.340646	-0.262617	1.7295	-0.539384	-1.19592	0.302094	-0.257429	1.02386	-0.119912	0.519699	0.884875	0.340621
1552456_a_at	-0.336318	0.155272	-0.234702	0.225116	0.161201	-0.0128682	0.427492	-0.0500386	-0.565249	-0.0304742	0.70615	-0.0304742
1552457_a_at	0.431447	1.08301	0.552086	0.208096	0.00741458	-0.139139	0.398982	0.558129	2.0001	-0.286481	0.922862	1.67698
1552458_at	-0.0758936	0.0725222	0.144481	-0.0159402	-0.0145159	0.281242	-0.0688667	0.0138295	-0.0833516	0.278706	0.617598	-0.0412388
1552459_a_at	-0.0387435	0.108246	-0.145923	0.116307	-0.0230985	0.0979919	0.00322008	-0.128175	-0.0196729	0.0349011	0.129282	0.210992
1552461_at	-0.210032	-0.0948863	0.0983279	-0.0495851	-0.0682845	-0.169041	0.0859442	-0.275725	0.265401	0.128275	-0.0971045	0.159377
1552463_at	-0.301907	0.150568	-0.249719	-0.0244145	0.0148547	-0.0850623	0.0600891	-0.0353014	-0.440123	-0.128969	0.31184	0.0206332
1552466_x_at	-0.0713799	0.108354	-0.161601	-0.0797656	0.0229316	0.263393	0.0158472	-0.191714	0.0338006	0.209074	0.266084	-0.10945
1552467_at	-0.34234	0.645051	-0.348959	0.122152	-0.00427389	0.277266	0.0151334	-0.000218	-0.209732	0.295108	0.00280571	-0.268179
1552468_a_at	-0.395331	-0.00520801	-0.403317	0.145157	0.0506043	-0.483982	0.125812	-0.0770803	-0.386274	0.472091	0.642563	0.38082
1552470_a_at	0.22351	0.151327	0.296586	-0.139745	-0.376283	-0.616101	-0.0670991	0.247608	0.360256	-0.246219	-0.0202312	0.195054
1552472_a_at	0.0886497	-0.486507	0.174772	0.982829	1.15935	-0.0547023	-0.00403547	-0.208896	-0.409894	-1.25226	-0.504041	0.215668
1552473_at	-0.373754	0.475998	-0.6288	0.086565	0.298342	0.210884	0.143659	-0.516835	-0.628131	-0.292536	0.99466	-0.17441
1552474_a_at	0.238045	2.13634	-0.279155	-0.18991	-0.170451	0.0689182	-0.125618	-0.321861	0.227769	0.419353	0.784156	0.23646
1552476_s_at	-0.314116	0.747705	-0.114478	-0.108718	0.0769787	0.281712	-0.146935	-0.434424	0.240836	0.356135	0.303738	0.613414
1552477_a_at	-0.160236	-0.202515	-0.314818	0.024718	0.453217	0.0395265	-0.103225	-0.277141	-0.0956161	0.211308	0.325621	0.269319
1552478_a_at	-0.36286	0.117053	-0.231626	-0.153419	0.106765	-0.00517344	0.0321803	-0.105293	-0.217531	0.326321	0.669071	0.0762079
1552480_s_at	0.296272	0.67721	-0.341145	2.53341	1.05631	0.283706	0.191142	0.664722	-0.183102	-0.279332	-0.195527	-0.456717
1552481_s_at	-0.0183196	-0.918385	0.493378	-0.420096	0.0223947	-0.0886302	-0.111352	0.340574	-0.0740809	-0.350162	-0.0162201	-0.3246
1552482_at	-0.191207	-0.0154123	-0.256611	0.5468	-0.0121531	-0.277849	-0.0307999	-0.561559	0.10971	0.801777	0.669491	0.152279
1552484_at	-0.39481	0.298896	-0.298709	0.25744	0.44891	0.382349	-0.0491862	-0.235374	-0.487617	0.303133	0.939419	0.257997
1552485_at	0.00457525	-1.53985	0.613342	0.376964	0.793934	-0.199561	0.30084	-0.261725	-0.00457478	-1.82001	-1.79941	0.284143
1552486_s_at	-0.153591	-0.994387	0.937168	0.514311	0.462883	-0.242981	0.0232372	-0.479404	0.0725169	-1.11741	-1.12075	-0.0232372
1552487_a_at	0.0561366	-0.0219164	-0.0416217	-0.126965	-0.0406408	0.190001	-0.035152	0.59849	-0.256078	0.378725	0.0361776	0.0249844
1552489_s_at	-0.0192938	-0.133698	0.340386	-0.000147	-0.00519991	0.0190296	-0.0122781	0.00953484	-0.18967	0.200353	-0.101353	0.0320268
1552490_at	-0.17616	0.230751	-0.161308	0.043628	0.202194	0.0320563	0.0452573	-0.393671	-0.211734	0.101828	0.704065	0.129856
1552491_at	-0.253033	1.86333	-0.498931	0.153757	-0.0770998	0.39123	0.29759	-0.116999	-0.46395	-0.300705	0.279857	-0.00720072
1552493_s_at	-0.171311	-0.0724192	0.0122118	0.0433998	-0.173076	0.2914	0.00926232	-0.00731492	0.0532207	0.342719	0.332106	-0.258399
1552494_at	-0.100234	-0.00790262	-0.19725	0.196536	0.396329	0.400381	0.246293	-0.109043	-0.0895536	-0.0379703	0.147408	0.42294
1552496_a_at	-0.0220377	0.135794	-0.2835	-0.1106	0.166397	0.0220377	-0.112162	0.0484035	0.979083	0.482585	0.254622	0.10224
1552497_a_at	0.22131	0.396709	0.319014	0.106354	-0.0773296	-0.682384	0.201113	-0.399431	-0.63756	-0.522882	0.0773301	-0.347836
1552498_at	-0.195138	0.10299	-0.235668	-0.0899961	0.097106	0.22454	-0.0577099	0.00867105	-0.272123	0.258523	0.913103	0.100491
1552499_a_at	0.122604	0.233354	-0.277257	0.00138474	-0.0688667	-0.0784659	0.461	0.542152	0.00620365	-0.106775	0.367604	0.30865
1552501_a_at	0.0378709	0.480177	-0.299539	-0.0955605	0.107788	1.21471	0.136236	-0.524865	-0.117784	0.268893	0.178528	-0.164129
1552502_s_at	0.238758	-0.133126	0.161739	0.24904	0.152629	-0.106946	-0.116443	0.273588	-0.175189	-0.145973	-0.0509036	-0.0286806
1552503_at	-0.228498	-0.212101	-0.146465	0.196135	0.574357	-0.0785227	0.299635	-0.410815	-0.485742	0.0332863	0.61642	0.465807
1552504_a_at	-0.24395	0.915179	-0.0349526	0.172803	0.113788	0.495904	-0.0439892	0.0237136	-0.262329	0.551838	0.954716	-0.323135
1552506_at	-0.00312066	0.227686	-0.609264	0.134957	0.329215	-0.0273438	0.178412	-0.554617	-0.383747	0.463169	0.732117	0.185377
1552507_at	1.23381	-0.918919	-0.16897	0.167346	0.207174	-0.588144	-0.667654	0.817292	0.0528312	-0.0775742	0.429425	0.408189
1552508_at	1.32126	-1.12022	0.286768	-0.499688	0.318975	-0.279414	-0.577681	0.3304	-0.242777	0.0390873	0.331269	0.405055
1552509_a_at	0.26945	1.04496	-0.58391	-0.241302	-0.373097	2.12184	0.308533	-0.566546	2.05157	-0.243703	1.07088	0.125154
1552510_at	-0.359352	0.103477	-0.440467	0.171003	0.159332	0.0262957	-0.0667353	-0.242422	-0.509315	0.425095	0.618125	-0.0146446
1552511_a_at	-0.183748	-0.145608	0.0949244	-0.00504994	-0.171325	0.294952	0.0179756	-0.0448408	0.112906	0.0419142	0.237737	0.377094
1552514_at	0.0828788	-0.211321	-0.00226736	-0.258884	-0.212514	0.178957	-0.150389	-0.0902059	0.391706	-0.143967	-0.0120525	0.490955
1552515_at	-0.065835	0.273403	-0.277629	0.0819252	0.190518	0.316992	0.137677	-0.303635	-0.127305	-0.254568	0.172224	-0.0847187
1552516_a_at	-0.176025	0.106741	0.331599	-0.501874	0.291616	0.129735	-0.45608	-0.595089	-0.224514	0.328998	-0.211591	0.0605841
1552518_s_at	0.177463	0.415932	0.158189	-0.00749564	-0.51157	-0.748831	-0.651106	0.0859544	0.272708	0.264469	-0.378848	-0.185244
1552519_at	0.720312	2.27161	-0.619068	-0.356287	-0.513198	4.15423	0.275699	-0.614336	2.624	-0.151441	0.849113	0.11947
1552520_at	-0.110643	0.0911036	-0.18644	0.0520809	0.00832128	0.241599	-0.0526581	-0.132166	-0.178993	-0.116194	0.186782	0.0584652
1552521_a_at	-0.0826406	-0.237306	0.00545907	0.00915408	-0.119327	0.130707	-0.182421	-0.0341222	0.0446904	0.391709	-0.00545907	-0.182581
1552522_at	-0.0946922	0.152209	-0.080369	-0.0954032	0.0096612	0.168227	-0.0125337	-0.161857	-0.243488	0.200289	0.30686	0.127983
1552523_a_at	-0.0687768	0.0684416	-0.0490601	-0.192829	0.044122	-0.316146	-0.0481782	-0.124522	0.113601	0.447136	0.430238	0.433019
1552524_at	-0.262746	-0.186028	-0.29086	0.254973	0.302504	0.208308	0.520472	-0.112777	-0.246882	0.00913572	0.633691	-0.00913572
1552526_at	-0.109159	0.311018	-0.375608	0.264927	0.419054	0.313537	0.513119	-0.0590568	-0.454506	0.0297384	0.354099	0.429908
1552528_at	-0.053628	0.503452	-0.0339341	0.123206	-0.111607	0.343624	0.038537	0.104641	-0.0774107	-0.0297728	0.504428	-0.0943413
1552531_a_at	-0.0854378	-0.0868041	-0.311311	0.210495	0.331913	-0.224971	0.463545	0.0115149	-0.150821	0.264175	-0.0115151	0.111569
1552532_a_at	-0.129819	0.0886168	0.102292	-0.114851	0.132422	0.0304887	0.298921	0.0120463	0.292663	-0.165936	-0.00396681	-0.0954115
1552535_at	-0.355283	-0.0482907	-0.439815	0.0960803	0.124775	0.0910897	0.0482907	-0.108608	-0.359278	0.151941	0.729986	0.287988
1552536_at	-0.300401	0.320427	0.0179667	0.6834	-0.00541735	-0.0112581	-0.0228639	-0.381313	-0.541513	0.0859361	-0.0242949	0.00541735
1552538_a_at	0.0764682	0.299665	0.647964	-0.0456758	-0.0278482	-0.255745	-0.173856	-0.151349	-0.322704	0.328907	0.123741	0.0059886
1552540_s_at	0.0209227	0.614921	0.0255156	-0.256826	-0.199744	0.00976944	-0.130211	0.0131106	0.176809	-0.253867	0.465252	0.368086
1552541_at	-0.374299	0.331869	-0.563857	-0.0636416	0.691013	0.0620728	-0.00261545	-0.19716	-0.354599	0.212852	0.448029	0.191194
1552542_s_at	-0.0144038	0.0144038	0.502053	0.270839	1.39275	-0.151572	-0.257747	0.278309	-0.0710106	-0.704867	-0.342726	-0.0344501
1552543_a_at	0.233426	-0.0775797	-0.198968	-0.0829604	0.163394	-0.000722	0.401015	0.572294	-0.170866	1.1657	0.599027	0.184992
1552544_at	-0.482645	-0.0440609	-0.333853	0.0440609	0.192066	-0.0593836	0.522388	0.121701	-0.456959	-0.301052	0.410451	0.488206
1552546_a_at	-0.0552511	-0.010217	-0.214128	-0.292928	-0.0317688	0.288907	-0.0346911	0.0209835	-0.317692	0.130701	0.138627	-0.0153804
1552548_at	-0.289896	-0.00625038	-0.019506	0.3581	0.024771	0.498646	0.512172	-0.212767	-0.060292	0.534746	0.679501	0.00625038
1552549_a_at	-0.58929	0.0670247	-0.510316	0.0421929	0.32094	0.311764	-0.0212655	-0.359524	-0.427828	0.0280809	0.595779	0.0549669
1552552_s_at	-0.0132852	0.193883	-0.0774491	0.104399	0.555151	-0.233508	0.332802	0.141189	-0.0696747	0.407681	-0.108702	-0.00153685
1552553_a_at	-0.0900297	0.510613	0.584359	1.48069	2.41749	-0.230577	0.511668	-0.577045	0.496341	-1.01649	-0.350922	0.296437
1552554_a_at	-0.227157	0.0493531	0.400162	-0.0472937	0.863963	0.103137	-0.00226617	-0.354919	0.364881	0.0032661	0.282115	0.3787
1552555_at	-0.053709	0.564177	-0.292	0.076519	0.265894	0.373072	0.00521469	-0.406786	-0.121922	0.221887	0.393848	0.306617
1552557_a_at	0.00307941	-0.36594	-0.000492	-0.106922	-0.201021	0.109652	-0.100218	-0.152917	0.000492	0.551953	-0.385229	0.994085
1552558_a_at	-0.188001	0.241657	-0.373553	-0.0472794	0.446183	0.330087	-0.0312853	-0.381542	-0.294011	0.088881	0.653928	-0.177494
1552559_a_at	-0.365602	0.207413	-0.466135	-0.103262	0.29775	0.190042	0.0475483	-0.315338	-0.606211	0.0871844	0.802381	-0.0829554
1552562_at	0.449874	-0.136831	0.0254602	-0.268459	-0.0291491	-0.206108	-0.226222	-0.0254602	0.283721	0.263076	0.255397	0.349977
1552563_a_at	-0.137633	0.0702934	-0.0964136	-0.0526223	-0.0325332	0.631843	0.00194693	0.00564384	-0.206717	0.117671	0.0273485	-0.0985665
1552564_at	-0.082988	0.14432	-0.00650477	-0.0527468	-0.263634	0.5018	-0.211937	0.109481	0.231524	0.912959	-0.0898321	-0.163888
1552566_at	-0.309378	-0.190942	0.000481	-0.0120435	0.1513	-0.000481	0.190057	-0.246909	0.485611	0.698564	0.721571	-0.160019
1552568_at	-0.457353	-0.0648284	-0.516097	0.0485518	0.204556	-0.401834	0.269687	-0.302633	-0.658901	0.0482686	0.585596	0.002877
1552569_a_at	-0.124527	0.233412	-0.0127974	-0.11604	0.218634	0.13135	0.000963	-0.118668	-0.206917	0.184361	0.161261	0.0940943
1552570_at	-0.0494461	0.0351565	-0.225306	-0.0198424	0.0158296	0.00988674	0.110012	-0.209489	-0.0971713	0.692297	0.616737	0.048187
1552572_a_at	0.233614	0.145571	0.0531836	-0.172134	-0.309267	0.0386467	-0.0777943	0.116313	0.0691018	0.179723	-0.163944	0.119
1552573_s_at	0.110151	0.629125	-0.112815	-0.236321	-0.185037	0.0527093	-0.0242164	-0.118444	0.528101	0.170839	0.221837	-0.0235033
1552575_a_at	0.215081	-0.0880485	0.0514112	-0.409112	-0.186682	0.291524	0.124015	-0.906587	0.0928888	0.122372	-0.0514114	0.515489
1552576_at	-0.237806	0.209361	-0.0345168	0.127369	0.0208426	-0.315437	0.0877118	0.0989275	-0.306602	0.0157957	0.273334	0.332152
1552578_a_at	-0.146054	0.194342	-0.192789	0.00175118	0.0551212	-0.000533	0.0349946	0.000533	0.20213	-0.280786	0.173371	-0.0608406
1552579_a_at	-0.193594	-0.241835	0.0194085	0.379079	0.542578	-0.150878	0.0825808	-0.348541	-0.712761	0.13305	-0.0641651	0.57685
1552580_at	-0.0813739	-0.102972	-0.0512321	-0.0804753	0.413709	0.306024	0.363579	-0.0340359	-0.0798712	0.416584	-0.0999363	-0.0135801
1552582_at	-0.0483191	-0.168178	0.230412	0.0592258	0.146669	0.266098	0.0784795	0.100707	-0.303921	-0.0545061	0.0661864	-0.234216
1552583_s_at	-0.361901	0.0964403	-0.0567722	0.0564928	0.317587	-0.20506	0.119962	-0.00752354	0.161538	-0.138881	0.10908	0.42191
1552584_at	0.130575	0.382068	0.988575	0.583827	0.514499	-0.252064	0.378975	-0.503797	-0.922859	-1.19529	-0.966264	-0.696909
1552585_s_at	-0.201845	-0.0629549	0.0612116	0.140899	0.0224869	-0.0330513	0.0328875	-0.187928	-0.0257833	0.301609	0.169894	0.0282474
1552586_at	-0.166563	-0.488609	-0.417116	0.063055	0.267894	0.312515	0.075767	-0.291745	-0.553772	0.236922	0.847832	0.105606
1552587_at	-0.0471618	0.219431	-0.0135574	0.109192	-0.0112107	-0.0100236	0.0808632	0.173872	-0.0764015	-0.0954647	0.206725	0.144297
1552588_a_at	-0.192678	-0.0397658	-0.287175	0.370248	0.11638	0.0918181	-0.0240972	-0.198612	0.0259542	-0.0871189	0.257349	0.194129
1552590_a_at	-0.046514	-0.00213838	-0.122374	0.0593672	0.416249	0.274759	0.0528626	0.0382371	-0.291821	0.386042	0.166392	0.0236635
1552592_at	0.033632	0.292504	0.00453973	-0.0277739	-0.0388856	0.130283	0.000405	-0.00935554	-0.000405	0.0732234	0.284815	-0.0654268
1552594_at	-0.0669174	0.23274	-0.232133	0.0173044	-0.0463347	0.181139	-0.00608397	-0.0220995	0.00608397	0.697972	0.169437	-0.0856152
1552596_at	-0.361545	0.151798	0.0237565	0.0106964	-0.12135	-0.13145	0.0384803	-0.175114	-0.630837	0.0737357	0.446804	-0.0301666
1552598_at	-0.17205	-0.0905704	-0.324516	0.0447392	0.0440736	-0.0703049	0.205059	-0.219535	-0.61546	0.23084	0.535027	0.33086
1552599_at	-0.0152912	0.362929	-0.157232	0.173347	0.593495	0.128297	0.210574	-0.0508313	0.0152912	-0.25068	0.538229	0.462611
1552602_at	-0.391439	0.235939	-0.195469	-0.0573115	-0.0774889	0.461921	-0.0270033	-0.169442	-0.0906968	0.816709	0.995038	0.0270033
1552604_at	-0.033704	0.0790036	-0.00314856	-0.174413	-0.190293	0.804479	-0.0197036	0.0228705	0.00314856	0.886583	0.102226	0.0798058
1552605_s_at	-0.223674	0.055712	-0.291567	0.102021	-0.000329	-0.0843596	0.273995	-0.303685	-0.421781	0.27102	0.561895	-0.070323
1552607_at	0.175912	-0.0663528	-0.131559	0.0822902	0.105405	-0.0333233	0.0775237	-0.333515	-0.115376	0.347243	0.566003	-0.099287
1552608_at	0.0480518	0.0433879	-0.232293	0.0141666	0.23776	-0.0461371	0.446733	-0.0141666	-0.16567	0.0355234	0.235194	-0.134501
1552609_s_at	0.0046916	-0.159103	-0.227259	0.0957882	0.2183	-0.0116804	0.212269	-0.0046916	0.040884	-0.0755241	0.28636	0.0170228
1552610_a_at	0.0777998	-1.10916	0.276115	-1.01087	-0.241011	0.0267639	-0.810711	0.302292	0.197864	-0.0236826	-0.936977	-0.582584
1552611_a_at	0.0351849	0.370066	-0.273425	0.669318	-0.197337	0.141363	-0.797333	0.25241	-0.137296	-0.22927	-0.786084	-0.996777
1552612_at	0.0919843	-0.855636	0.745214	-0.310732	0.538354	-0.0294285	-0.704073	0.183193	0.253653	-0.659099	-0.889926	-0.102063
1552613_s_at	0.225618	-1.15862	0.788627	-0.131493	0.752026	-0.712805	-0.385651	0.210047	-0.0985866	-1.50687	-1.61184	0.00646877
1552615_at	-0.0260625	0.445332	-0.213964	-0.200935	-0.117948	1.12268	-0.150206	-0.174613	0.625726	-0.434928	0.219197	0.295957
1552616_a_at	0.4436	1.18644	0.118452	-0.384887	-0.251914	2.71063	-0.552705	-0.704794	1.26807	0.470711	0.213814	0.0701284
1552617_a_at	0.300242	-0.633201	0.459878	0.0770988	0.29819	-0.588808	-0.0731473	0.117295	0.169061	-0.493553	-0.891056	-0.0278258
1552618_at	0.0654631	-0.389611	0.426878	0.56945	0.766629	0.00271082	0.0266452	-0.356074	0.40307	-0.369377	-0.103755	0.156311
1552619_a_at	1.02241	-1.13913	0.599987	-0.236635	1.00967	-1.21042	-0.171758	1.82285	0.206013	-0.902618	-1.9013	0.185743
1552620_at	-0.742526	0.415293	-0.488285	0.00465059	0.251587	0.357006	0.123426	-0.546446	-0.599695	0.370043	0.728033	-0.112274
1552621_at	-0.0462761	-0.0953836	0.316342	0.145694	-0.34512	-0.0423536	-0.514312	-0.500592	0.461258	-0.200243	-1.0882	0.151265
1552622_s_at	-0.213333	-0.369343	0.311829	0.0721688	-0.695538	0.112646	-0.676493	-0.419284	0.403272	-0.0148096	-1.03935	-0.063601
1552623_at	0.0852099	0.929179	-0.228691	0.555904	0.851074	-0.796883	0.245813	0.680215	-0.578907	-0.40205	-0.283298	-0.799496
1552625_a_at	0.410844	-0.987309	0.213646	-0.390125	-0.00225782	0.0022583	0.260646	0.396497	0.328928	-1.10065	-1.49149	-0.069324
1552626_a_at	-0.801978	-0.407096	1.18484	1.31834	0.504673	-0.72868	0.243896	-0.0147414	-0.921497	0.000329	-0.000329	-0.0966654
1552627_a_at	0.399918	-0.919152	0.376614	-0.671896	-0.688157	-0.459307	-0.515868	0.0165019	0.995504	0.0321183	-0.436821	0.220561
1552628_a_at	0.0110168	-0.183034	0.130438	0.257687	0.223186	-0.22899	0.000509	-0.196634	-0.100167	0.00139618	-0.347347	-0.058877
1552629_a_at	0.221462	0.0199037	-0.123093	0.0804102	0.26226	-0.477872	0.0274467	0.000528	-0.303509	0.118979	0.892503	-0.0711093
1552630_a_at	-0.0117989	0.62915	0.0682812	0.167496	-0.143071	0.161985	0.0415511	0.430861	-0.395729	-0.0976586	-0.139459	-0.213572
1552631_a_at	0.000508	0.0998368	-0.00562716	0.144352	-0.419833	0.729038	-0.272081	0.247012	0.178301	0.841019	-0.0614538	-0.511271
1552632_a_at	-0.302659	-0.315112	-0.0855136	0.0180478	0.2061	0.0772462	-0.171449	-0.142085	0.468826	-0.0909972	-0.117769	0.63307
1552633_at	0.0211916	-0.285139	-0.152851	0.162618	0.340257	0.16062	0.113336	-0.161481	-0.437508	-0.421105	-0.245325	-0.094028
1552634_a_at	0.208251	0.479935	0.176901	0.0997224	0.258182	-0.489177	0.160202	-0.484092	-0.253807	-0.0329614	-0.234715	-0.472522
1552637_at	-0.46054	0.264586	-0.137966	0.00844145	0.0674717	0.0113788	0.0602458	0.00409937	-0.437639	-0.104635	0.369334	-0.00653171
1552639_at	-0.102444	0.0783138	-0.173222	0.304296	0.767445	0.0321689	0.273122	0.148433	-0.521712	-0.302935	0.100567	-0.280285
1552641_s_at	0.182095	0.1915	-0.336628	0.102858	0.340589	0.160777	0.159019	0.0900202	0.116359	-0.0778575	-0.235094	-0.142405
1552643_at	0.404746	-0.0729976	0.0488377	-0.192015	-0.0408955	-0.193376	0.232611	0.342588	0.324041	0.179296	-0.122738	-0.140865
1552644_a_at	0.458878	-0.513634	0.498684	-0.186135	-0.0204072	0.350647	-0.227485	0.483937	0.00950956	-0.156707	-0.153779	-0.741284
1552646_at	-0.201129	0.233948	-0.132053	-0.305789	-0.0633826	0.178388	-0.00913715	-0.170827	0.114611	0.482662	0.566051	0.433197
1552648_a_at	0.48577	0.00610352	0.661594	0.157868	0.314676	-0.0472403	-0.279074	0.327385	-0.0556664	-0.56567	-0.38283	-0.319954
1552649_a_at	0.025588	-0.164281	-0.0893278	-0.0319386	0.581713	0.604442	-0.22594	-0.14762	-0.181504	0.025331	-0.100093	-0.230343
1552651_a_at	-0.240157	-0.00133848	0.0449872	0.156077	-0.107666	-0.00272369	-0.0463157	0.00133848	-0.258202	0.216996	0.750525	0.0782671
1552652_at	-0.0214543	0.21155	0.00213051	0.0449405	-0.160149	-0.124374	0.0136819	-0.030488	0.300563	0.198452	-0.139444	0.0094285
1552656_s_at	0.153123	-0.566005	0.188474	-0.149038	0.00134468	0.272624	-0.245197	-0.538251	-0.00134468	0.429397	-0.0326138	0.186989
1552657_a_at	-0.185737	0.25065	-0.413897	0.022285	0.0218253	0.523109	0.325697	0.0291324	-0.472256	0.506408	0.676178	-0.0553498
1552658_a_at	0.0214436	0.274815	0.166651	-0.199408	-0.171071	0.495714	-0.307374	0.450643	0.140594	-0.0215387	-0.186638	-0.00877166
1552660_a_at	0.0058589	-1.07638	0.15629	-1.21374	-0.347623	-0.125075	-0.266173	0.272402	-0.121294	0.00480366	-0.614314	0.00660181
1552661_at	0.064707	-0.225559	-0.0267944	-0.10971	-0.00627351	0.366822	-0.160394	0.0660098	0.0170081	0.321212	-0.0711179	0.0368924
1552662_a_at	-0.0491622	-0.150965	0.0182629	-0.129046	0.0604095	0.21334	0.0748482	-0.0640521	-0.0266643	-0.274422	0.775169	0.356014
1552663_a_at	-0.355617	-0.447835	-0.405195	-0.022191	0.022191	-0.0344687	0.0418835	-0.488562	0.137214	0.595161	0.367284	0.355553
1552664_at	0.206567	-0.303889	0.00278234	0.322813	0.359323	0.458507	-0.0634389	-0.604549	-0.152476	-0.488329	0.274146	0.0260773
1552665_at	0.0851746	0.297088	-0.238413	-0.193259	-0.115021	0.77037	-0.176291	0.0977135	-0.066164	0.0825758	0.908953	0.0984836
1552666_a_at	-0.146185	-0.150991	-0.0113652	-0.0019114	0.064023	-0.0640523	0.00243664	0.425106	-0.256087	-0.0271339	0.146287	-0.144376
1552667_a_at	0.489821	0.20786	0.243115	-0.233762	0.202654	0.635814	-0.423877	0.468462	-0.0208192	-0.15764	-0.742285	-0.183477
1552669_at	-0.432084	0.211022	-0.459134	-0.0565572	0.239903	0.324499	0.0625401	-0.295726	-0.116861	-0.0242524	0.218262	0.128634
1552670_a_at	0.144732	-0.531924	-0.0216732	-0.191309	1.56418	0.220918	0.0268526	-0.267773	0.0125284	-0.0146017	-0.256953	-0.130664
1552671_a_at	-0.0606854	0.663632	0.280927	0.106749	0.0460229	-0.366181	-0.0101728	-0.143167	-0.0184095	0.231382	0.00850654	-0.201596
1552672_a_at	-0.0043602	-0.0126109	-0.463295	0.180845	0.12442	-0.154601	0.304174	-0.151264	-0.424988	0.292141	0.810667	0.530913
1552673_at	-0.190611	0.126566	-0.205335	-0.0279634	-0.0145495	0.0566099	0.113143	-0.226209	-0.108145	0.51299	0.199501	0.209497
1552674_at	-0.241697	0.186715	0.0283918	0.0905688	-0.0275097	0.455378	0.0954199	0.0902522	-0.0396585	0.172188	0.316707	-0.122955
1552675_at	0.121031	0.132431	-0.191917	-0.0149541	0.151181	-0.121953	-0.0774338	0.0648088	-0.0655308	-0.103382	0.137888	-0.0941372
1552676_at	-0.503792	-0.35451	-0.547558	0.333888	0.153104	0.011838	0.0614204	-0.604272	-0.239819	0.112111	0.0964408	0.00958014
1552677_a_at	-0.162551	-0.338032	0.241955	-0.185476	-0.136066	-0.198949	-0.424936	0.266797	0.00966406	0.282073	-0.317877	0.0578804
1552678_a_at	0.0821276	-0.319641	0.317414	-0.327111	-0.159201	0.0112672	-0.0978608	-0.305125	0.0241671	-0.583839	-0.419774	0.393636
1552680_a_at	0.262269	1.038	-0.0671263	0.894951	0.0324516	-0.113368	-0.0260062	0.669456	-0.0517142	-0.204769	-0.102472	0.0260065
1552682_a_at	-0.238517	-0.147951	0.204991	0.120045	-0.261037	-0.296504	0.0246046	0.0986254	-0.0336201	0.0935442	0.0912697	-0.065279
1552684_a_at	0.145232	0.157219	0.299168	0.0448999	0.0618913	-0.376985	-0.0549331	-0.0773489	0.23618	-0.379963	0.117653	0.360821
1552685_a_at	-0.306812	-0.330116	-0.143808	-0.285987	0.157661	-0.0409923	0.0588188	-0.153113	0.162175	-0.0240774	-0.0756154	0.292655
1552686_at	-0.376455	0.419091	-0.387533	0.154955	-0.00965023	0.734023	0.0241027	-0.056735	-0.114285	0.215767	1.15939	0.0416045
1552687_a_at	-0.306381	0.505078	0.198323	0.0143726	0.175339	0.476742	0.236114	-0.0819309	-0.377954	0.041424	0.239796	-0.0728688
1552689_at	-0.323701	-0.187395	-0.372277	-0.00764322	0.243536	0.165972	0.340947	-0.220319	-0.0464883	-0.28057	0.817867	0.256822
1552690_a_at	-0.0458889	-0.457955	0.596615	0.0507455	0.38985	-0.37253	-0.115921	-0.176432	0.526038	-0.101772	0.0494943	0.0820065
1552691_at	-0.079936	-0.450251	0.519727	1.19751	1.20558	-1.17667	0.382689	-1.04279	0.144346	-0.615394	-0.374863	0.946071
1552693_at	-0.0994885	0.311311	-0.0520897	-0.00755072	0.00755072	0.0282521	-0.0270417	0.164832	0.289479	0.5986	-0.436767	-0.0775993
1552694_at	-0.0138626	-0.0284994	0.0138626	-0.180861	-0.26824	0.30711	-0.163269	0.421395	0.395856	0.0838413	-0.182487	-0.193405
1552695_a_at	-0.00858307	-0.119739	-0.127915	0.165192	0.109143	-0.21598	0.0468326	-0.329879	0.262131	-0.00720739	0.299488	0.387924
1552696_at	0.14577	0.797202	-0.0692954	-0.224457	-0.242869	0.30965	-0.290308	0.020787	0.206832	0.00345445	-0.273077	-0.0407379
1552698_at	-0.000837	-0.0834188	0.395092	-0.065455	-0.290346	0.102431	0.000837	0.109829	-0.043561	-0.51665	0.66271	0.346533
1552701_a_at	0.258521	0.193109	0.719024	0.935945	1.26043	0.032423	0.400651	-0.961956	-0.645174	-1.3209	-0.747701	-1.20366
1552703_s_at	0.252152	-0.72582	0.876366	1.16498	1.51855	-0.700564	0.908286	-0.673533	-0.127659	-1.6324	-1.00133	0.0229683
1552705_at	0.0216866	-0.0359566	0.274047	-0.103929	-0.225111	0.113925	-0.0671139	-0.153565	-0.0849888	-0.0170403	-0.158246	0.254229
1552708_a_at	-0.0143664	-0.0860474	0.288711	-0.0970905	-0.0347619	-0.0429537	0.105805	-0.158169	0.0223761	0.103359	0.0872192	0.235129
1552711_a_at	-0.0248094	-0.0488901	0.0335178	-0.597	-0.557358	-0.196176	0.0754118	-0.0490823	0.253419	0.266593	0.131633	0.0572033
1552712_a_at	-0.167923	0.162658	0.00909328	0.107017	-0.162278	0.453293	-0.034441	0.0853844	0.061954	-0.00909328	-0.300711	-0.307595
1552713_a_at	-0.17442	0.540729	-0.569101	-0.270482	0.97397	0.399362	0.0495329	-0.366251	-0.229157	-0.00742912	0.305808	0.00742936
1552714_at	-0.0569828	0.478564	0.0156658	-0.0178041	0.0858324	0.270049	0.0528374	0.000916	-0.503039	0.3586	0.625841	-0.000917
1552715_a_at	-0.100727	-0.0870166	0.00408554	-0.0602908	0.246191	0.203727	0.0268996	-0.0124967	-0.0734804	0.155474	0.0925028	0.110796
1552716_at	0.0204978	-0.0352879	0.0697084	-0.452861	-0.49801	-0.344325	-0.233353	0.328894	0.435612	0.284639	-0.385719	0.0469275
1552717_s_at	0.265423	-0.234269	0.409617	-0.444174	0.223737	-0.245678	-0.720649	0.102179	0.120786	-0.226656	-1.40512	-0.0083456
1552718_at	-0.227756	0.000262	-0.239285	0.445301	0.19327	0.0597305	0.0691466	-0.22644	-0.613609	-0.0694013	0.753999	0.57503
1552719_at	-0.210864	-0.00697136	0.00697136	0.101581	-0.487383	-0.425927	0.0572319	0.278474	0.124974	-0.902078	-0.295035	-0.082684
1552721_a_at	0.14296	0.00985789	-0.413927	-0.249098	-0.00794101	0.646801	-0.216078	-0.280359	0.413987	0.386611	0.245939	-0.0210841
1552722_at	0.0535159	0.29587	-0.0228612	-0.188914	-0.000113	0.225301	-0.110304	0.000113	0.0254817	0.326325	0.0344682	0.00618768
1552724_at	-0.0897741	0.270413	-0.202515	-0.309502	0.124636	0.498664	0.122794	-0.219361	0.584207	0.0350018	0.386515	0.32952
1552725_s_at	-0.155694	-0.25978	-0.00184607	-0.0104589	0.207014	0.552761	0.0291169	-0.292287	-0.183703	0.18984	0.157036	0.220847
1552726_at	-0.375341	-0.248872	-0.283252	-0.181558	-0.365802	-0.596031	-0.0406313	0.167071	0.83962	-0.250839	0.115263	0.691133
1552727_s_at	-0.207056	-0.802196	-0.896345	-1.61991	-1.94243	-0.738437	-0.268599	0.0529213	0.558084	0.0294089	0.126458	1.15126
1552729_at	-0.00987101	0.439692	-0.134828	0.0684729	0.0960355	0.584095	-0.0431404	-0.00327635	-0.162736	0.670351	0.717081	0.267235
1552730_at	-0.0464625	0.350392	-0.146892	-0.0669699	0.0803607	-0.202882	-0.192791	0.320911	0.264439	0.421162	0.0485473	0.0464623
1552731_at	-0.167818	1.75619	-0.0616827	-0.0197892	0.112712	-0.162888	0.130357	0.107396	-0.143092	-0.104828	0.0455599	0.0217876
1552732_at	-0.0738285	5.24615	-0.0625312	-0.0563967	-0.0342033	0.0620472	-0.0447826	-0.00130725	0.0811651	-0.0584624	0.182335	0.0480916
1552733_at	-0.0244594	-0.510132	-0.154766	-0.658882	-1.28182	-0.27285	-0.0567613	-0.364263	0.471482	-0.0658317	0.370902	0.382854
1552734_at	0.232364	-0.209837	-0.205712	-0.0761495	0.213538	-0.417152	-0.392736	-0.0272019	0.214904	0.0838466	0.0989256	-0.0299079
1552735_at	-0.179033	-0.034739	-0.0136967	-0.106476	-0.143634	0.0136967	0.0681305	0.30407	0.560269	0.716191	0.881575	0.23858
1552736_a_at	-0.175816	-0.0350015	-0.306753	0.248987	0.265886	-0.0303495	0.154533	-0.16841	-0.010344	0.273887	0.097554	0.0103438
1552737_s_at	0.558107	0.0837059	0.11131	0.0131459	0.440368	-0.0433021	-0.473411	-0.206591	0.556348	0.53939	0.12347	-0.0131459
1552738_a_at	-0.376909	-0.357306	0.622819	0.258928	0.443554	-0.135049	0.0142252	-0.259079	-0.679157	0.0571973	0.14898	0.0678649
1552739_s_at	-0.426198	-0.834422	0.0040822	-0.571496	0.0714869	-0.19209	0.215234	0.311054	0.00870943	-0.266231	0.101786	0.242876
1552740_at	-0.0829544	-0.0086205	0.0830863	0.136073	-0.0415754	0.0783567	0.000659	-0.031846	-0.000659	0.724549	0.10827	0.0111117
1552742_at	-0.147783	0.247393	-0.288199	-0.0792847	0.0196221	0.382195	-0.092087	0.0196221	-0.382845	0.0857461	0.0411301	-0.103395
1552743_at	-0.341614	0.323659	-0.00180054	-0.0669117	0.00180054	0.320669	-0.144394	-0.324109	-0.221506	0.629639	0.517149	0.0664697
1552745_at	-0.0668592	0.334826	-0.0752733	0.171931	0.304703	-0.0502419	0.0867226	-0.0676413	-0.00669932	-0.00220776	0.112513	0.203458
1552747_a_at	0.165923	0.375607	-0.0199211	0.0203171	-0.0774155	0.0912242	0.0677109	0.000212	-0.000212	0.212073	-0.113207	-0.170318
1552749_a_at	-0.360882	0.518447	-0.444093	-0.0323949	-0.0286446	0.140284	0.0820913	-0.597612	-0.712328	0.0339851	1.18647	-0.0651855
1552750_at	-0.118884	0.147011	-0.179755	-0.0464599	0.127149	-0.00545216	0.31664	-0.0314806	-0.179279	0.493723	0.310044	-0.0305357
1552751_a_at	-0.117554	0.343641	-0.523693	0.0926189	0.053524	0.192913	-0.0136456	-0.217418	0.0522175	0.764063	0.738462	0.0954456
1552752_a_at	-0.283238	-0.00521922	-0.0181439	0.00737882	0.0133324	0.0287282	0.0339406	-0.15172	-0.235426	0.24459	0.600893	0.070816
1552754_a_at	-0.148069	0.886677	-0.00992322	-0.136325	0.0145326	0.406621	0.184593	-0.00073	0.68263	0.400396	-0.132097	-0.127042
1552755_at	-0.233294	0.0408864	0.164332	0.184324	0.612147	-0.153499	0.0577431	0.0202227	0	-0.00297928	0.237699	-0.129331
1552757_s_at	-0.421175	0.0429554	-0.233521	0.157757	0.267003	0.318482	0.321043	-0.25728	-0.0962591	0.0754864	0.206803	-0.0439258
1552758_at	0.240046	-0.209209	-0.243641	0.0611794	-0.0753672	0.440517	0.279935	-0.1622	0.538811	-0.120481	0.167219	-0.0625741
1552760_at	0.423586	-0.455888	0.399694	-0.187679	-0.517162	-0.0377967	-0.0316286	0.0402472	1.16784	-0.342455	0.134443	0.184285
1552761_at	-0.402307	-0.142654	-0.443186	0.00159693	0.163739	-0.343625	0.0631909	0.188598	-0.557366	-0.665936	0.626507	0.0619907
1552763_at	0.0285876	0.0451076	-0.0104401	-0.170263	-0.153293	0.3673	0.0598769	0.0620861	-0.0404122	0.0595965	0.114309	-0.123545
1552765_x_at	-0.0812159	-0.0215886	0.0677142	-0.105841	-0.00871706	-0.0847571	0.289921	0.423482	0.079303	0.0700104	0.00196171	0.130246
1552766_at	0.151313	-0.0945775	-0.00492406	-0.18464	-0.230647	-0.0454829	0.0391769	0.832623	0.311579	0.415646	-0.208154	0.5694
1552767_a_at	0.371212	0.60352	1.63433	0.1013	-0.205981	0.00834465	-0.214324	1.98653	0.148769	-0.00834441	-0.337139	1.49469
1552768_at	-0.238083	-0.0140054	-0.150423	0.190053	0.0874205	0.311059	0.0486264	-0.406074	-0.277411	0.620825	-0.11227	-0.198303
1552769_at	0.153636	0.508096	-0.428403	0.00550675	-0.0378921	0.334645	-0.00489688	-0.146162	-0.0539923	0.200531	0.469006	0.165792
1552770_s_at	-0.269395	0.246337	-0.0815971	-0.135309	-0.186555	-0.0954716	0.000891	0.0139408	-0.226404	0.225398	0.0225873	0.00768042
1552771_a_at	-0.210574	-0.0344698	-0.0565076	-0.0340114	-0.0476367	0.236302	-0.0344698	-0.0667038	-0.07303	0.387931	0.0617588	0.0636837
1552772_at	0.11041	-0.221942	0.217687	0.836389	2.87892	0.00782919	0.277729	-0.266834	-0.510879	-0.0829813	0.079443	-0.242735
1552773_at	-0.158611	-0.0840073	0.715819	0.836432	2.67767	0.0671682	0.18383	0.0962591	-0.653038	-0.0974517	-0.194327	-0.23868
1552774_a_at	0.160501	-0.291258	-0.107609	-0.765109	-1.01905	-0.172646	0.190862	-0.384589	0.823861	-0.200849	0.0314603	0.544701
1552775_at	-0.491493	0.130031	-0.229295	0.00394773	0.217774	-0.362474	0.420715	-0.535572	-0.230642	0.156187	0.383039	0.458037
1552777_a_at	0.0653696	-0.38019	0.090354	-0.0685658	-0.165751	0.107406	0.0388541	-0.300735	0.102049	0.544964	0.0579386	0.282387
1552779_a_at	-0.0133536	0.255818	-0.0498457	-0.233919	-0.00528789	0.0260994	0.0159729	0.00135088	-0.115894	0.200443	0.051429	0.212144
1552782_at	-0.0690219	-0.241156	-0.253329	0.0188041	-0.0719903	-0.103615	-6.53e-05	0.0645888	0.216856	0.286616	0.184685	6.53e-05
1552783_at	0.0959923	0.0617158	-0.0179672	-0.234326	0.0579426	0.084723	-0.00824022	0.0126727	0.00824022	0.0530734	0.0614548	-0.0836914
1552785_at	-0.0100002	0.192196	-0.0309577	-0.157217	-0.200177	0.00498915	-0.00498915	-0.0645897	0.108832	0.277238	0.341018	0.320123
1552787_at	-0.386088	0.3676	0.0957141	0.655691	0.946178	-0.35022	-0.472935	-0.0108979	-0.0724616	0.0727491	-0.18547	-0.26486
1552788_a_at	-0.535278	0.500289	-0.342749	-0.116713	0.170866	0.122652	-0.0822673	-0.346181	-0.087903	0.0896783	0.115303	-0.319977
1552789_at	0.36274	-0.567867	-0.0235209	-0.725053	-0.476409	-0.516519	-0.27955	0.0840368	0.349803	-0.258885	-0.822707	0.307651
1552790_a_at	0.327169	-0.368371	-0.188444	-0.65235	-0.501245	-0.637079	-0.256589	-0.0428934	0.275366	0.0224371	-0.698679	0.401779
1552791_a_at	-0.066499	3.81411	-0.0227807	-0.0620174	0.119106	0.358547	0.0347071	-0.154728	0.0373645	0.0387931	0.0242617	0.153514
1552792_at	0.222235	-0.224552	0.436139	0.0390244	0.00121784	0.123654	-0.121113	0.105463	-0.12096	0.13333	-0.123593	0.02178
1552793_at	-0.063848	0.254646	-0.148677	-0.0124173	-0.0435858	-0.128367	0.098104	0.019052	0.381904	0.627224	0.534364	0.491323
1552794_a_at	0.303079	-0.0719798	0.262326	-0.152498	-0.173427	0.169329	0.146694	0.35216	-0.0212736	0.583667	-0.0400536	0.125826
1552796_a_at	-0.117026	-0.0212021	-0.201494	-0.0245752	0.101797	0.321912	0.273037	-0.0121987	-0.292619	0.2598	0.36057	0.0448794
1552797_s_at	0.0631249	0.666285	-0.228984	-0.0491219	-0.0904138	-0.174691	0.0861096	0.212618	0.0198412	0.0615745	0.136004	-0.0780115
1552798_a_at	-0.157654	-0.292655	0.538428	0.0114145	0.846704	0.0581589	-0.542987	-0.376911	0.591281	-0.561113	-0.64958	0.0958023
1552799_at	-0.299668	0.0932884	-0.294444	-0.0859146	0.247069	0.00246024	0.289042	-0.343176	-0.284768	0.416875	0.653693	0.346488
1552800_at	-0.579559	0.0305843	-0.432129	0.2856	0.28542	-0.0305848	0.260162	-0.244106	-0.561942	-0.127014	0.654055	0.0770655
1552801_at	-0.11216	-0.152086	0.0455666	-0.0379169	0.052695	0.395287	0.0996883	-0.0375509	-0.284892	-0.170457	0.743685	-0.0015893
1552803_a_at	-0.0593448	-0.152689	-0.282172	0.107532	0.23252	0.0140557	0.302072	-0.0171692	-0.180431	-0.353494	0.224366	0.0711834
1552804_a_at	-0.00950003	0.218317	0.407084	-0.0802851	0.00950003	0.189667	-0.0856504	0.187563	0.0262814	0.124345	0.0539813	0.0968165
1552806_a_at	-0.293151	0.226934	0.802556	1.50897	0.632851	0.308718	-0.00255728	-0.012197	-0.767527	-0.181814	-0.241565	-0.684516
1552807_a_at	-0.387245	0.323335	0.970777	2.58523	0.803082	-0.0406342	0.440872	-0.311451	-0.343833	-0.0141711	-0.663847	-0.887106
1552808_at	-0.0659072	0.659172	-0.00709915	0.00592756	0.00408459	-0.194618	-0.121497	0.515239	0.442116	0.10966	-0.0236022	0.188669
1552809_at	-0.0129385	-0.219197	0.0053792	0.0555034	-0.0755537	0.248072	0.521877	-0.224993	-0.163708	1.05851	-0.186505	0.11289
1552811_at	0.00110197	0.0430031	-0.0796757	-0.0665021	0.435479	0.352844	-0.00110197	-0.221077	0.236308	-0.150665	-0.210371	0.084518
1552812_a_at	0.40906	-0.936382	-0.048409	-0.310103	-0.302032	-0.20044	-0.337147	0.68733	0.269197	0.448604	-0.916504	0.0338149
1552813_at	-0.515815	0.662475	-0.248868	0.000761	0.0517979	-0.255398	0.0595059	-0.490007	-0.502494	0.0770006	0.381106	-0.396091
1552814_a_at	-0.0231416	0.201885	-0.0343618	-0.00612068	-0.0982609	0.221425	0.269517	-0.288836	-0.0702946	0.838361	0.174371	0.00870633
1552816_at	-0.113853	-0.167207	-0.255083	0.0485663	-0.0696466	-0.00214911	0.100506	-0.126162	-0.146307	0.0148454	0.30876	-0.135946
1552818_a_at	0.0390265	0.109731	-0.0671072	0.156019	-0.0226772	0.442886	-0.0691087	-0.377609	-0.186552	-0.0718572	0.565262	0.111564
1552819_at	-0.241702	-0.169894	-0.198189	0.0269566	0.354688	0.344238	0.337642	-0.30015	-0.450173	0.0169835	1.0671	-0.112783
1552822_at	0.341001	0.60835	0.0795519	0.107843	-0.354911	-0.00465798	-0.2705	0.356487	-0.150935	-0.134583	-0.270436	-0.364789
1552825_at	-0.167801	0.332894	-0.175523	-0.190165	-0.0267615	0.264297	-0.0849345	0.0408325	0.233345	-0.0816011	0.103446	0.185458
1552826_at	-0.126279	0.115934	0.0261183	-0.0038259	0.0038259	0.0741324	0.0708053	0.0389392	-0.0377123	0.313971	-0.0319617	-0.12454
1552827_s_at	-0.11107	-0.00649548	-0.139397	-0.104107	0.116795	0.379398	-0.000775	0.0444829	0.106808	0.319755	0.415271	0.0574141
1552828_at	-0.203403	-0.173926	0.251706	0.0202861	-0.0875673	-0.0737119	-0.456008	0.388244	0.0216537	0.299228	-0.272752	-0.0055995
1552829_at	-0.0550013	0.728096	-0.113035	1.10502	-0.261898	0.246793	-0.0585914	-0.298491	0.00357246	0.55748	0.556612	0.496019
1552830_at	-0.162452	0.224829	-0.0437958	0.0493557	0.212993	-0.0051465	0.217469	-0.0243402	-0.0450382	0.0994275	0.171594	0.102317
1552833_at	-0.136865	-0.230963	-0.178184	0.0972533	0.541152	-0.23285	-0.0130806	-0.761421	-0.0995288	0.51613	0.259804	0.644505
1552834_at	0.0823631	-0.363898	-0.0874915	0.602739	-0.141029	0.286939	0.217943	-0.0256443	-0.012712	0.0963073	0.653253	-0.0701799
1552835_at	0.0847817	0.00558448	-0.0648582	-0.0580931	-0.0259116	0.0271316	-0.0285206	0.25756	-0.171636	0.358466	0.0144377	0.161886
1552836_at	-0.448314	-0.0575047	-0.281142	-0.00705624	0.156962	0.00705624	0.239881	-0.0339499	-0.273374	0.348015	0.675212	0.380261
1552837_at	0.0425651	0.204414	-0.0436647	-0.0616891	0.0109825	0.227649	-0.155544	0.089288	0.144229	0.0894544	0.0161242	0.0163872
1552839_at	-0.106191	0.111617	-0.248522	0.12746	-0.0128305	0.118021	0.208071	-0.271004	-0.405198	-0.0601983	0.610768	0.271906
1552841_s_at	-0.0972624	0.0772076	-0.0940785	0.212464	0.31389	-0.0643709	0.0913034	-0.015336	-0.328878	0.0876803	0.264189	0.184396
1552842_at	0.118349	0.246343	0.00211024	-0.0402668	-0.00211	0.0147715	-0.161009	-0.200792	-0.198114	0.153533	0.33496	-0.168296
1552843_at	-0.19521	0.324584	-0.298115	-0.20349	-0.16977	0.305166	0.0595934	-0.116426	0.0814614	0.473269	0.0448313	-0.0392401
1552845_at	0.0465713	0.34717	0.0490623	0.285514	0.212909	-0.0781159	0.105386	0.0407004	-0.288242	0.23392	0.195152	0.102767
1552846_s_at	0.0286593	-0.277009	0.487291	1.17592	-0.014081	-0.191825	-0.0021553	-0.529295	0.373196	0.118124	-0.0301189	0.369792
1552848_a_at	-0.282926	-0.0132494	-0.320997	-0.0826318	0.0132494	0.303998	0.0586071	-0.394853	0.976825	0.121441	0.106307	0.158944
1552849_at	-0.246678	-0.100788	0.188356	0.252272	-0.119076	-0.340271	0.0113962	-0.281328	0.157846	0.193563	0.543184	0.306593
1552851_at	0.0345407	-0.0892193	-0.0107977	-0.15348	-0.0266094	0.27512	0.0358701	-0.2328	-0.0665767	1.3227	0.451319	0.0360456
1552852_a_at	0.0780394	0.227635	-0.00407195	-0.0525646	0.00407195	0.466323	0.287714	-0.0794747	0.164569	1.09323	0.468866	0.00974751
1552853_at	-0.279974	0.147586	-0.221211	0.198403	0.264333	0.101978	0.0284154	-0.0249639	-0.123491	0.0218928	0.293317	0.0365849
1552854_a_at	-0.252105	0.0135853	-0.385362	0.000842	0.0466318	-0.0527561	0.0210695	-0.123172	-0.270393	0.265804	0.00342655	0.19716
1552856_at	0.0257819	-0.263575	0.0182242	-0.0473502	0.0131986	0.133875	0.261603	-0.0131984	0.112229	-0.190182	0.182801	0.0214717
1552857_a_at	-0.0505013	0.668315	0.333703	0.293589	-0.0223539	0.141961	-0.0458062	0.069562	-0.279389	0.459513	0.487491	-0.0119131
1552858_at	-0.045135	0.0869431	0.156236	-0.0906959	-0.0676131	0.129441	-0.00165939	0.0152864	0.0554652	0.0384617	0.00165939	-0.0888071
1552860_at	-0.164275	0.200102	0.0508695	-0.00111318	-0.0361729	0.00111294	0.149551	-0.287941	0.115107	1.08475	0.470475	-0.243855
1552862_at	0.0929418	0.0135961	0.100431	-0.624565	-0.758652	0.20947	-0.433424	-0.0543003	0.0507054	-0.00545692	-0.261408	-0.0311089
1552863_a_at	-0.854923	0.254977	-0.764447	0.00515985	0.050087	-0.048141	-0.00515985	-0.556199	-0.858425	0.0456033	0.913889	0.037765
1552865_a_at	-0.366431	0.105216	-0.380173	0.275591	0.528001	-0.138623	0.670381	-0.815554	-0.396951	-0.0186253	0.626902	0.469948
1552867_at	-0.313591	-0.249812	0.27373	-0.685832	-0.758144	-0.0583425	0.0465236	-0.00574017	0.144152	0.00573969	-0.754974	-0.144512
1552868_at	-0.450778	0.598374	-0.278712	0.00634003	-0.126725	0.450942	0.365329	-0.0429144	-0.302207	0.582254	0.558361	0.0302978
1552870_s_at	-0.0434661	-0.0061183	0.0667608	0.0861535	0.297	0.308445	0.0237212	-0.17931	0.0305724	0.105611	-0.00666952	0.259585
1552872_at	-0.398023	0.212191	-0.191688	-0.0445342	-0.150786	0.892119	0.0987749	-0.125293	-0.00826788	0.250945	0.476505	0.00826788
1552873_s_at	-0.194985	0.0183311	-0.394804	-0.00781059	0.345409	0.286289	0.138948	-0.447898	-0.501012	-0.214856	0.647509	0.0132351
1552875_a_at	0.294454	-0.630513	0.918694	-0.826076	-0.467295	-0.336309	-0.166611	-0.348742	0.131033	0.0152144	-0.248372	0.198627
1552876_at	-0.243257	0.241623	-0.304129	0.0194652	-0.0194652	0.107688	0.155807	0.077625	-0.244272	0.369603	0.694979	0.217612
1552877_s_at	-0.131484	-0.0699365	0.0564406	-0.0350201	0.149127	0.0154285	0.118263	-0.0560055	-0.207516	0.0634894	0.0136697	0.0513082
1552878_at	-0.236818	0.418817	0.10213	0.0322762	-0.221953	-0.0169504	-0.167516	0.144457	-0.0967164	0.296287	0.117268	-0.133983
1552879_a_at	-0.150093	-0.138124	-0.164901	0.262307	0.251031	-0.252614	0.199545	0.239807	-0.220994	-0.00231624	0.0769427	0.0798576
1552880_at	0.215736	0.0130634	0.0800195	-0.852718	-0.58252	-0.256474	-0.28701	0.754438	0.953598	0.972446	0.263363	0.360713
1552882_a_at	-0.136754	0.199501	-0.274551	0.262371	0.112292	-0.0697169	0.162544	0.188	0.0822926	-0.315713	0.431594	0.0144343
1552884_at	-0.263983	-0.207928	-0.571011	0.381146	0.465852	0.339503	0.331506	-0.573015	-0.492228	-0.4108	1.01805	0.549951
1552885_a_at	-0.236321	0.197771	-0.211082	-0.0725055	0.217608	-0.123021	0.0924139	-0.412613	-0.179951	0.202712	0.388441	-0.0190187
1552887_at	-0.017108	-0.0855389	0.121196	-0.0167985	0.264249	0.12724	-0.0959349	-0.186629	-0.0793171	-0.191195	0.817382	0.0128527
1552889_a_at	-0.133479	0.577785	-0.248556	-0.291643	-0.187022	0.684372	0.0189056	-0.379782	-0.460834	0.830147	0.838416	-0.0536661
1552890_a_at	0.0240388	0.125198	-0.0312247	-0.00888872	0.0183625	0.409436	-0.0538435	-0.17201	0.132372	0.00888872	0.163196	-0.178164
1552892_at	-0.348679	0.0720696	-0.679871	-0.0695429	0.0617852	-0.074379	0.223726	-0.249788	-0.596283	-0.16687	0.379484	0.274915
1552893_at	-0.30783	0.0222454	-0.145876	-0.0766201	0.163087	0.425044	0.134015	-0.203897	-0.0720053	0.484739	0.660447	-0.0210409
1552895_a_at	0.0248573	0.373387	-0.194473	-0.088752	0.148806	0.00155806	-0.0347326	0.184483	0.0107937	1.00158	0.0920799	0.0157306
1552897_a_at	-0.00977969	-0.108892	0.0533915	0.134295	-0.0240524	-0.0456142	0.137786	0.132807	-0.00908041	0.0362997	0.266472	0.00908041
1552898_a_at	0.112879	0.165501	-0.40701	-0.0166078	-0.043185	-0.39131	0.147992	0.032196	-0.0908675	0.293612	0.376348	-0.222478
1552899_at	-0.169062	0.162696	-0.0208931	-0.052269	-0.0217648	0.161047	0.142242	-0.28727	0.0305915	0.211016	0.0671423	-0.0906124
1552900_a_at	-0.137923	0.201254	0.0280454	-0.128346	0.079968	0.435517	0.0251007	-0.27452	-0.237437	0.326472	0.357095	-0.0251007
1552902_a_at	-0.118588	0.022295	0.262846	-0.100432	-0.0373044	0.0729699	-0.022295	-0.398233	0.586464	0.084362	0.71657	0.155391
1552903_at	-0.273469	-0.110328	-0.427925	0.0922332	0.243413	0.125144	0.425547	-0.580967	-0.444309	-0.188123	0.577183	0.140609
1552904_at	0.104753	-0.000152	0.180377	-0.0943665	0.0582891	0.0654781	-0.12249	0.000152	0.00121212	0.25657	0.0175199	-0.0620527
1552906_at	-0.000163	0.207314	-0.107908	-0.0321159	-0.158059	0.522193	-0.00666094	-0.0412495	0.0404892	0.527849	-0.0192204	-0.0344734
1552908_at	-0.0188589	-0.17342	-0.101285	0.0618258	-0.0169086	0.395321	0.0662172	-0.155228	0.143084	0.276786	0.206056	-0.00131512
1552910_at	-0.280469	0.320796	-0.448417	-0.0813425	0.197879	0.490777	0.0837774	0.0203326	0.744305	-0.0203328	0.325768	0.385609
1552911_at	-0.0969911	0.157896	-0.0552177	-0.0270426	0.0434546	0.207181	-0.10704	-0.163554	0.148475	0.624137	0.498767	0.422021
1552912_a_at	-0.156505	0.0557232	-0.0950542	0.200695	-0.0219617	-0.186574	0.0406957	0.0728378	-0.178745	0.00225353	0.144188	-0.240007
1552913_at	0.0286274	0.0726004	0.0585523	-0.0837874	0.0225854	0.106382	-0.0440512	-0.140902	0.176816	0.395717	0.0068121	-0.0881472
1552914_a_at	0.786886	-0.318015	0.0765677	-0.14946	0.231457	0.023984	0.0327625	-0.13357	0.187695	0.117628	0.159283	0.383263
1552915_at	-0.139699	-0.317216	-0.351054	0.106533	0.00576854	0.0207412	0.258426	-0.521383	-0.46032	-0.145749	0.541275	0.242537
1552917_at	-0.228529	0.0908048	-0.255963	0.0518637	0.0285332	0.0568211	-0.088166	-0.0981519	0.0651855	-0.249708	0.0029161	-0.177651
1552919_at	-0.0629585	0.0319793	-0.0961347	-0.207431	-0.177713	0.363013	-0.264205	0.042702	0.056462	0.0258892	-0.240728	-0.294585
1552921_a_at	0.629137	-0.451794	0.901358	-0.272591	0.0161448	-0.276511	0.0113015	0.0436497	0.395986	-0.631266	-0.458571	0.220862
1552922_at	-0.16623	-0.0471897	-0.089951	-0.0499139	-0.00679159	0.249399	0.0279233	-0.0699706	-0.165269	0.611826	0.0807323	0.0948989
1552923_a_at	-0.00511169	-0.159544	-0.427054	0.297277	0.00511169	0.0341082	0.0623293	-0.189451	-0.1772	-0.123625	0.688164	0.442831
1552924_a_at	-0.093616	0.440449	-0.508975	-0.162199	0.23388	0.476138	-0.0795989	0.45482	-0.479504	-0.0804353	-0.150201	0.273697
1552925_at	-0.256533	0.312237	-0.453978	0.0372708	0.0271556	0.147953	-0.00238299	0.0290208	-0.387992	0.575874	0.928044	0.0183327
1552927_at	0.149221	-0.113136	0.555693	-0.451341	-0.0360651	-0.00642562	-0.0941622	0.136843	-0.0859766	0.00642538	-0.401634	-0.208926
1552928_s_at	-0.000387	-0.751462	0.37938	-0.54006	0.31671	0.221644	-0.191388	0.0636969	-0.0717816	-0.72609	-0.216954	-0.148403
1552929_at	-0.187432	0.53112	-0.163627	-0.0305557	0.102684	0.023207	0.0947261	0.0131607	-0.0131607	0.154567	0.29954	-0.0471387
1552930_at	-0.124691	0.499564	-0.0336514	0.53858	0.0598226	0.365497	0.0622582	-0.302308	-0.0724897	-0.0815873	0.012373	0.058423
1552931_a_at	0.0461931	-0.643255	-0.451348	-1.17289	-0.123865	0.184774	-0.668171	0.403147	0.360632	0.248787	-0.276043	-0.0802822
1552932_at	-0.114733	0.390608	-0.250744	0.190128	0.366639	-0.169071	0.127129	0.0599852	-0.271675	-0.0468183	-0.123067	-0.0315502
1552933_at	-0.0427303	0.179276	0.139064	-0.0885553	0.0602007	0.40868	-0.065583	-0.0248547	-0.0236237	0.221329	0.281921	0.107978
1552935_at	-0.173949	-0.0823584	-0.411243	0.176764	0.191871	-0.272936	0.407285	-0.0741825	0.10967	-0.259934	0.490971	-0.00324631
1552937_s_at	0.270808	0.393753	-0.298831	0.294661	0.385046	-0.353534	0.00503159	0.16954	-0.0684075	-0.225014	0.27172	-0.336026
1552938_at	-0.0601346	-0.0680802	-0.0559018	0.0306985	0.0348144	0.000572	0.0254734	0.0424333	-0.175038	0.0888438	-0.0972691	0.0412922
1552939_at	-0.0636892	0.0732696	0.292969	0.0051074	0.00548029	0.0103142	-0.079236	-0.164234	0.0756223	0.236757	0.295245	-0.111033
1552940_at	-0.506438	0.12387	-0.280625	-0.016978	0.13991	0.463	0.215595	-0.258271	-0.380946	0.349057	0.113424	0.307966
1552942_at	-0.493188	0.128235	-0.252129	0.117037	0.707838	-0.343929	0.240486	-0.117037	-0.755046	0.691701	1.23247	0.417923
1552943_at	0.131919	0.0231395	0.185335	0.0997906	0.0257919	-0.131212	0.125472	0.0120163	-0.0427573	0.125468	0.235696	-0.00525784
1552944_a_at	-0.14661	0.0831466	-0.229075	0.203937	0.301932	0.247594	-0.00741243	-0.175299	-0.338042	-0.13948	0.235746	0.131395
1552946_at	-0.0827339	0.123707	-0.329266	-0.413235	-0.386468	-0.00581098	-0.417789	0.0234673	0.515022	0.133793	0.0354683	0.105686
1552947_x_at	0.233059	-0.294618	-0.332601	-0.268348	0.00181747	0.0695348	0.15574	-0.044652	0.293331	-0.298844	0.350001	0.182933
1552948_at	-0.161006	0.137663	-0.278754	-0.051285	0.0654745	0.419231	0.0845532	-0.0921092	-0.0790956	0.336235	0.0748754	-0.0583949
1552950_at	-0.0418437	-0.146598	-0.00580144	-0.0959389	0.10896	0.145738	0.0587537	-0.103379	-0.142538	0.146158	0.439523	-0.057272
1552952_at	-0.0445497	-0.0530641	-0.192213	-0.00400066	0.070601	0.0475802	0.47938	-0.217523	-0.193577	0.222786	0.17697	0.145191
1552953_a_at	-0.444752	0.148247	-0.29625	0.145681	-0.00715065	0.228089	0.0849772	-0.852419	-0.612075	-0.192685	0.758327	0.0856414
1552954_at	-0.254754	-0.0878789	0.111253	-0.0704532	0.0495276	-0.229732	0.265512	0.338995	0.0994115	0.395086	0.214226	-0.100388
1552955_at	-0.390586	0.322789	-0.209857	0.243972	0.415914	-0.16346	0.0782483	-0.181581	0.0432334	-0.339408	0.782493	-0.0867174
1552957_at	-0.258207	-0.0837507	0.0799329	-0.265834	0.0906522	-0.233183	-0.199149	-0.29561	-0.127411	0.0840056	-0.0825923	0.0454831
1552960_at	0.161187	0.0108058	0.0635235	-0.0108058	0.102446	-0.355478	-0.127996	0.211005	0.176163	-0.129635	-0.159882	0.0274396
1552961_at	-0.0948026	0.313987	0.332451	0.120775	-0.00702524	0.672212	-0.0356586	0.132179	-0.0670836	0.296072	-0.0577774	-0.0173974
1552964_at	-0.189206	-0.411592	-0.0411353	0.18521	0.222435	0.869809	0.32326	-0.287799	-0.333518	0.202148	0.5317	0.0411353
1552965_a_at	0.0482254	0.0113201	0.104302	-0.198265	-0.0545127	-0.0113204	0.0718713	-0.226274	-0.0595307	0.0185902	0.376532	0.17502
1552967_at	-0.439748	0.818851	-0.263697	-0.00406647	0.00807524	0.242585	0.342268	-0.198858	-0.0201781	0.664233	0.350073	0.0040009
1552969_a_at	0.123393	-0.803379	-0.100358	-0.665187	-0.222489	-0.382673	-0.274264	0.289366	-0.0288906	0.233799	-0.401989	0.0555
1552970_s_at	0.332595	-0.0381284	0.203811	-0.0334914	-0.00274706	0.00274706	-0.173028	0.0389957	0.150522	-0.624826	-0.483045	0.353367
1552971_at	-0.186895	0.233931	-0.0479224	0.0353174	0.0955758	0.0489452	-0.0224879	-0.154094	-0.353228	0.153181	0.638392	0.0389578
1552972_at	0.0588999	0.106309	0.000171	-0.071609	-0.051127	0.364596	-0.135587	0.00730801	-0.118211	0.263918	-0.0164375	-0.199988
1552973_at	-0.452971	0.0810862	-0.512646	-0.117306	0.134317	0.400201	-0.0348048	-0.334563	-0.654945	0.208906	0.52286	0.2048
1552974_at	0.0045867	0.0727243	-0.0712678	-0.0572219	0.0119226	0.0737121	0.0134056	0.242395	-0.0326176	0.477007	0.132285	-0.108047
1552975_x_at	-0.0542905	0.0462732	0.181663	-0.14806	0.0381229	-0.0300035	0.00970411	0.166908	0.0209637	0.0810556	0.201992	-0.180404
1552976_at	-0.34261	0.124257	-0.51007	0.0511985	0.315895	0.0204468	-0.0740671	-0.340442	-0.360802	0.0509896	0.370694	0.0563779
1552977_a_at	0.286383	0.0984645	0.583323	0.582733	0.619058	0.0611043	-0.0611043	-0.403121	0.550562	-0.112617	-0.226491	-0.149617
1552978_a_at	0.386395	-1.6762	0.141835	-0.87506	-0.602196	0.0318818	-1.13276	0.057271	0.437945	-0.114948	-0.524945	0.411606
1552979_at	-0.130353	0.0412838	0.0871179	0.00289607	-0.262348	0.064589	-0.215295	-0.111874	0.233425	-0.0265975	0.36479	0.082247
1552980_at	0.17831	-0.192138	0.564909	-0.0393491	0.097692	0.0748057	-0.0657377	-0.17274	0.157407	0.0393491	0.0777526	0.130191
1552982_a_at	-0.0842335	0.0870295	-0.0595832	-0.032841	-0.169879	0.0510614	0.0411911	0.068747	-0.190637	-0.0343449	0.570384	0.239337
1552985_at	-0.39205	-0.221602	-0.49932	0.168367	0.0948253	0.289053	0.0223351	0.0169227	-0.0279579	-0.537612	0.167152	0.187104
1552986_at	-0.328653	-0.0151448	0.177807	-0.0282621	0.0714416	0.148419	-0.193923	-0.467157	0.532141	0.312744	-0.28994	0.0444717
1552987_a_at	-0.170874	0.217191	0.0776763	-0.0220537	0.0663309	0.315419	0.000525	-0.151058	0.093204	0.382484	0.144095	-0.126434
1552988_at	-0.12372	-0.023438	0.0179045	0.00211835	0.118715	-0.0224385	0.0467939	0.129485	-0.138685	-0.0331137	-0.0197277	-0.00211835
1552990_at	-0.211018	0.125997	-0.0858269	0.169715	0.078069	0.0302556	-0.0118904	-0.219025	0.0118904	0.237529	0.367963	-0.0252583
1552991_at	-0.159897	0.00596619	-0.51827	0.284341	0.504552	-0.181676	0.148122	-0.384157	-1.18309	-0.258365	1.28282	0.614313
1552993_at	-0.0702121	0.41112	0.00902581	0.0171504	-0.0858197	-0.0295324	0.125215	0.234232	0.0522234	0.0253048	-0.00758266	-0.0861838
1552995_at	-0.464058	0.254093	-0.173806	-0.163219	0.372799	0.0483732	0.167258	-0.565835	-0.572325	0.137163	1.03602	0.0495358
1552997_a_at	-0.389307	0.221169	0.0354419	-0.0403008	-0.112444	0.303518	0.00978136	0.0624619	-0.0260596	0.497323	-0.0198288	-0.0221763
1552998_at	0.00627112	0.109017	-0.202061	-0.145768	-0.0791516	0.29481	-0.00627089	-0.136657	-0.324352	-0.0148578	0.0844567	0.0292044
1552999_a_at	-0.257405	0.0150433	-0.164641	0.289701	0.329892	-0.0150433	0.743632	-0.0573883	-0.447552	-0.357418	0.298067	0.72506
1553002_at	-0.113061	-0.00379992	-0.0275674	0.266548	0.307484	0.341409	0.143302	-0.216399	0.0237865	0.60614	0.173657	0.0251071
1553003_at	-0.326031	-0.218424	-0.442964	0.280717	0.391195	0.0764282	0.359157	-0.369407	-0.37556	-0.12547	0.627055	0.571736
1553004_at	-0.202256	0.027359	-0.154436	-0.332082	0.15548	0.00282073	0.0152793	0.347839	-0.434059	-0.110857	0.434114	-0.0817547
1553006_at	-0.282666	-0.404809	-0.189108	0.0336423	-0.0273654	0.146889	0.429969	-0.00367189	-0.117189	0.821094	0.0832181	0.0815833
1553007_a_at	-0.0684824	-0.0482032	-0.242298	-0.0582917	0.15929	-0.281098	-0.119162	0.0546072	-0.067456	0.604742	0.223787	-0.010412
1553009_s_at	-0.200556	-0.035017	-0.0879471	-0.0823145	0.035017	-0.0880404	0.133767	-0.192223	-0.349225	0.114534	0.216926	0.106678
1553011_at	-0.271575	0.00141954	0.0880008	0.0830805	-0.123617	0.058989	-0.171872	-0.1991	0.0207083	0.236963	0.352594	0.0554385
1553013_at	-0.297116	0.154846	-0.0600543	0.358809	0.376836	0.349576	0.274104	-0.208288	-0.429524	0.273876	0.531594	0.64332
1553015_a_at	-0.0205469	-0.034657	-0.269687	0.780731	0.613244	-0.0712237	0.294579	-0.257975	-0.253004	-0.129725	0.698326	0.294474
1553016_at	-0.464123	0.0133228	-0.372968	0.120471	0.240297	0.0633044	0.336362	-0.255007	-0.333229	-0.0778313	0.559523	0.319393
1553019_at	-0.403582	0.274637	-0.409862	-0.0990386	0.373955	0.301429	0.0715008	-0.186548	-0.413834	0.31924	0.697652	0.320079
1553020_at	0.0616767	0.522918	-0.0506575	-0.0260651	-0.00960612	0.227943	0.141479	-0.172467	-0.227356	0.17802	0.43701	-0.119671
1553021_s_at	0.32087	-0.203364	0.0434608	-0.0308557	-0.019218	0.0176411	-0.116639	-0.179828	0.681114	0.773988	0.191938	0.092104
1553022_at	-0.150327	0.85763	0.0373125	-0.0138583	-0.0408063	0.434833	0.00374508	-0.168932	0.00436497	-0.0482807	0.0156057	-0.155204
1553023_a_at	-0.19755	0.187294	-0.263977	0.202645	0.196523	0.0432286	-0.0808072	-0.123605	-0.166774	0.711098	0.397214	0.252093
1553024_at	-0.0706682	0.047384	0.0339961	-0.0828443	-0.175953	0.114743	0.121464	0.00113368	-0.158521	0.173921	-0.171134	0.113261
1553025_at	-0.339715	0.255623	0.155065	-0.0645902	-0.0308414	0.367441	-0.0388501	-0.0509543	-0.160996	0.54992	0.62241	-0.0671535
1553027_a_at	-0.359401	-0.459689	0.0349717	-0.0443549	0.277302	0.00261164	0.0672312	-0.0489087	-0.00261164	0.0642247	0.593772	0.305078
1553028_at	-0.0232255	-0.00437474	-0.158021	0.00437474	0.302181	0.351548	0.173977	-0.261984	-0.128999	0.06617	0.477817	0.0516062
1553030_a_at	0.142441	-0.0485582	0.405233	-0.387238	-0.533225	0.113439	-0.244524	0.0485582	0.310494	0.110925	0.160194	-0.068501
1553031_at	-0.126685	0.0538568	-0.382234	0.11482	0.626842	-0.295065	0.549213	0.0460198	-0.236554	-0.20958	0.39219	0.404715
1553032_at	-0.0192223	0.138888	-0.14012	0.0198071	0.134052	0.0515263	-0.13775	-0.0395541	0.122573	-0.0595911	0.435178	0.378599
1553033_at	0.0170372	0.357301	0.0504122	0.0837345	-0.0170374	0.0190496	-0.104204	-0.0769055	-0.0361257	-0.127335	0.723469	0.271308
1553034_at	0.193952	-0.0557246	0.383885	0.116038	-0.0413923	0.266261	0.00589371	-0.289236	0.000504	-0.116086	-0.26197	-0.149128
1553036_at	-0.188984	-0.262074	0.0339	0.00100803	-0.16046	0.0340118	0.00831127	-0.302053	-0.00100827	0.398072	0.145915	0.0626283
1553037_a_at	-0.103056	-0.091506	0.0189135	0.376694	0.26698	-0.0580406	0.246679	-0.202687	-0.0437605	0.00810718	0.557174	0.404335
1553039_a_at	-0.209313	0.218688	-0.419045	0.0090847	0.0984611	-0.262999	0.112879	-0.113269	-0.368992	0.376677	0.497012	0.0237417
1553041_at	-0.493597	0.480412	-0.0562055	-0.059166	0.190844	0.08354	0.257007	-0.0784411	-0.387341	-0.0626097	0.872133	0.107054
1553042_a_at	0.0744605	0.0506411	0.0431414	0.193439	0.7289	-0.345347	-0.0659924	0.0318456	-0.423375	0.213709	0.0334072	-0.226549
1553043_a_at	-0.0781321	0.339479	1.62851	2.38131	2.41416	-0.605355	1.04124	-0.262269	0.94253	-0.795084	-0.0166039	0.756731
1553044_at	-0.369135	-0.369878	-0.479206	0.083324	0.497432	0.0393739	-0.0365839	-0.00742483	-0.523919	0.0365438	0.679455	0.0857015
1553045_at	-0.0039525	0.0736597	-0.105476	-0.103235	0.123959	-0.0841434	0.0039525	0.154325	-0.255876	0.134151	-0.168909	0.111486
1553046_s_at	-0.0561271	-0.0330353	-0.262445	0.014647	0.0899672	0.00164413	0.187345	-0.230148	-0.535287	0.0749183	0.606611	0.0983009
1553047_at	-0.379662	-0.0269213	-0.187035	0.171428	0.000538	0.0179672	0.0593877	-0.265032	-0.134981	0.0255628	0.168676	-0.134981
1553048_a_at	0.273236	0.0861464	0.539744	-0.0377359	-0.52345	-0.0838695	-0.0816588	0.0733471	0.0377359	0.713785	-0.244102	0.152293
1553051_s_at	-0.140765	0.224163	0.176218	-0.0615914	0.160563	-0.0633574	0.0745783	0.00447941	-0.168316	0.142311	0.351617	0.0513511
1553052_at	-0.136954	0.508146	-0.0230002	-0.153775	-0.065918	0.175585	-0.116945	0.150599	0.00472689	0.796144	0.062367	-0.137538
1553053_at	-0.228555	0.0676756	-0.203533	0.0595455	0.405835	0.0131905	0.112061	-0.0972259	-0.329489	0.171616	0.17546	0.174698
1553055_a_at	0.0365977	-0.426921	0.335472	-0.292064	-0.854938	-0.157488	-0.777958	-0.0227251	0.0478311	-0.952857	-0.989542	-0.379185
1553057_at	-0.49774	-0.379177	-0.226651	0.359071	0.0279875	0.334064	0.237387	-0.166866	-0.621841	0.349896	0.190488	0.036808
1553058_at	-0.371842	0.491419	-0.135723	0.179644	0.0904899	0.538801	0.00618815	-0.214051	-0.142566	0.514017	0.217693	0.0502849
1553059_at	-0.238139	-0.0326362	-0.279491	0.0251815	0.195694	-0.0269911	0.0449996	0.00597644	-0.2523	0.120852	0.760823	0.161894
1553060_at	-0.118646	-0.163476	-0.314509	0.486699	0.628308	0.261857	0.289386	-0.365185	-0.303656	-0.534434	0.749374	0.44695
1553061_at	-0.0264673	-0.0711117	-0.383451	0.16837	0.51076	-0.0505686	0.424297	-0.176458	-0.357917	-0.0212736	0.805263	0.114395
1553062_at	-0.247617	-0.0435915	-0.283235	0.0435915	0.353226	0.334664	0.235001	-0.160895	-0.171657	0.221909	0.79074	0.387935
1553063_at	0.00677919	0.237494	-0.282539	0.266256	0.506566	0.157535	0.325288	-0.209967	-0.282878	-0.0216889	0.820725	0.316686
1553064_at	-0.292426	0.543533	-0.266004	-0.131262	0.101651	0.141275	-0.236271	-0.179477	-0.287718	0.518322	0.108491	0.0609128
1553066_at	-0.214128	0.019644	-0.244271	0.0996473	0.440879	0.336429	0.526392	-0.328348	-0.211784	-0.0900614	0.194233	0.526392
1553067_a_at	-0.0149026	-0.0394521	0.0867929	0.0149026	0.292207	-0.134763	0.134504	-0.152468	-0.210668	0.0817552	0.83105	0.125557
1553069_at	-0.185832	0.0430596	-0.193105	-0.00748968	0.388859	0.00748968	0.0148172	-0.251029	-0.390038	-0.207397	0.193153	0.479673
1553070_a_at	0.132566	0.827311	-0.127123	-0.139007	-0.0310221	0.157742	0.114861	0.0310221	-0.140774	0.164702	-0.0653017	-0.111039
1553071_a_at	-0.114301	0.817324	-0.131634	-0.204365	0.189503	-0.303819	-0.0250726	-0.0530376	0.107955	0.475087	0.197815	-0.0361073
1553072_at	-0.0273983	0.424371	-0.0597362	-0.0120375	-0.0162494	0.0689847	0.0403242	-0.401178	-0.283094	0.0120375	0.328059	0.131483
1553074_at	-0.217778	0.426888	0.0862784	-0.133379	0.129291	-0.00654745	0.00654745	-0.179481	-0.159968	0.337176	0.409168	-0.12133
1553075_a_at	-0.0394325	0.0222511	0.032702	-0.139486	-0.0894861	0.110552	-0.0522645	-0.0222511	0.0224433	0.13629	0.0439746	-0.0838289
1553076_at	-0.143311	-0.112264	0.0187705	0.0794969	0.0065074	0.265407	0.205155	0.0315075	-0.295204	0.0282114	0.210188	-0.0065074
1553077_at	-0.0771077	-0.127095	-0.198147	-0.0190656	0.0190656	0.209555	0.0771439	-0.148778	-0.140829	0.0707536	-0.0513756	-0.0281758
1553078_at	-0.32489	0.134036	-0.349093	0.178953	0.230517	0.291772	0.362572	-0.324068	-0.500042	0.0304632	0.68993	0.0167604
1553079_at	-0.1063	-0.00273085	0.00302887	-0.0683882	0.366883	-0.286214	-0.0377252	-0.168134	-0.234328	0.446284	0.293332	0.0614867
1553080_at	-0.270126	0.43027	-0.318313	-0.0832255	0.257114	0.186082	-0.0409009	-0.0891519	-0.253668	0.193987	0.563979	-0.00253224
1553081_at	-0.0902796	-0.0263243	-0.136319	0.549367	0.931464	0.228484	0.85353	-0.536241	-0.777001	-0.110503	0.994422	0.47694
1553082_at	-0.155723	0.00808454	-0.0569208	0.0734105	0.216322	0.208993	-0.0080843	-0.132598	-0.343724	0.175828	0.2046	0.190103
1553083_at	-0.507594	0.0461507	-0.718979	0.439755	0.537286	0.27265	0.11062	-0.515326	-0.105829	-0.239005	1.19305	0.738625
1553084_at	-0.080838	0.198776	0.0216682	0.106142	-0.0443614	0.487226	0.176729	-0.0617857	-0.170136	0.872291	0.0936284	-0.0216682
1553086_at	-0.0478332	0.038192	-0.292357	0.0367804	0.25709	0.0908585	0.0433876	-0.0522513	-0.0673735	0.0513783	0.012569	0.157256
1553087_at	-0.476604	0.315243	-0.438542	0.209645	0.0232921	0.405794	0.0498414	-0.178711	-0.345162	0.479072	0.37032	0.310763
1553088_a_at	-0.256264	0.166746	-0.199509	0.0225816	0.256682	0.355066	-0.0225816	-0.367982	-0.560082	0.16186	0.740458	0.092916
1553089_a_at	0.0262458	-0.464303	-0.330656	0.485284	0.330021	0.533825	-0.0145698	-0.076586	-0.442008	0.0139718	0.31153	0.0140865
1553093_a_at	-0.0656137	0.0215623	-0.111602	-0.00550604	0.360992	0.149562	0.299513	-0.0960364	0.00550604	0.918325	0.214867	0.337843
1553094_at	0.0248539	-0.22596	0.124486	0.274138	0.206447	0.316265	-0.242055	-0.0581822	-0.0179176	0.0916634	-0.344689	-0.46334
1553096_s_at	0.0509462	-0.118279	-0.0828028	1.05028	0.907668	-0.367902	0.137119	0.52069	-0.20817	-0.609345	0.336854	0.185573
1553099_at	0.204964	-0.0506821	0.108701	-0.435222	-0.319952	-0.192805	0.0266356	0.582705	0.0079875	-0.0379047	-0.0079875	0.0447979
1553101_a_at	0.234294	0.00906753	0.0430784	0.0352373	0.191385	-0.171904	-0.0822725	0.149263	0.173431	-0.239849	-0.266772	0.244754
1553102_a_at	-0.0849423	0.348488	-0.578566	-0.0302696	-0.00369692	0.395154	-0.0992384	0.177717	-0.449093	-0.971536	-0.876819	-1.29858
1553103_at	0.0781899	-0.00563383	0.115247	-0.162127	-0.116536	0.01194	-0.115444	0.138476	0.168432	0.00563383	-0.416264	-0.00661898
1553105_s_at	0.466922	0.00940633	-0.45258	-0.197368	0.0720131	0.694858	0.0297668	-0.269424	0.720535	-0.0902169	-0.160051	-0.151859
1553106_at	0.628919	-0.853589	-1.40033	0.137947	-0.314758	-0.353687	-0.0675335	0.424826	0.149541	-1.25493	-1.13716	0.0675335
1553107_s_at	0.0194445	0.12151	-0.812171	0.412155	-0.907187	-0.111206	-0.7769	0.586304	0.242588	0.0796151	-0.58664	-0.987416
1553108_at	0.321789	-1.14036	-0.217103	-0.137252	-0.0988603	-0.48012	-0.377998	0.512268	0.027317	-0.0105586	-0.829594	0.299573
1553111_a_at	0.325733	-0.385438	-0.0286584	-0.0230398	-0.228254	-0.543515	0.359157	0.0230398	-0.0305257	0.0295081	-0.29117	0.222132
1553112_s_at	0.146653	-0.558605	0.456866	-0.713407	-0.210921	-0.238628	-0.317935	0.731929	0.384603	0.0512838	-1.42579	-0.264764
1553113_s_at	0.136337	-0.360662	0.0110645	-0.0110645	0.125636	-0.532385	-0.196868	0.325232	-0.169594	-0.545064	-1.1541	-0.189094
1553114_a_at	-0.561398	-0.124325	-0.450627	0.0620618	0.407083	0.0896482	0.147476	-0.48072	-0.631378	-0.106681	0.647003	0.161165
1553115_at	0.0205786	0.207883	-0.153797	0.0150127	-0.0357823	-0.162174	0.167135	-0.0129042	-0.0996652	0.458121	0.602625	0.118889
1553117_a_at	0.151916	-0.0880728	0.340121	-0.138396	0.346959	-0.150257	0.0280724	0.102893	-0.271121	-0.529392	-0.693881	-0.370708
1553118_at	0.0871248	-0.098928	0.206963	-0.539654	-0.890171	-0.0413461	-0.546644	0.285073	-0.166851	-0.035243	-0.522289	-0.195525
1553120_at	0.0198061	-0.0525877	-0.0879979	-0.172704	0.235408	0.385059	0.0683947	-0.0855742	-0.0776508	0.602444	-0.112954	0.00821876
1553122_s_at	0.0956759	0.0298057	-0.249246	0.433869	-0.230712	-0.466104	-0.0588169	0.467429	0.247594	0.108121	-0.977575	-0.476198
1553123_at	-0.0385396	0.512124	-0.0279922	-0.0671544	0.147799	1.04901	-0.108595	-0.0442386	0.0921345	1.51682	0.154062	-0.164345
1553125_x_at	-0.00139904	0.711277	0.0157866	-0.0822322	-0.104354	0.0750542	-0.183977	0.137163	-0.15341	0.609849	0.226483	-0.317111
1553126_a_at	-0.056067	-0.0248435	0.158775	0.0894053	0.219143	-0.0266366	0.00265622	-0.00265646	-0.111722	0.0394611	0.152432	-0.0850296
1553127_a_at	0.10028	0.700614	0.213658	-0.0685739	-0.354961	-0.334668	-0.271511	0.0591176	-0.257778	0.0468929	-0.105072	-0.0471549
1553129_at	-0.0353277	0.610357	0.212763	-0.00894022	-0.89879	2.09245	-0.0617881	-0.363227	0.276272	-0.370342	0.00894046	0.141267
1553130_at	-0.50329	0.561906	-0.335954	-0.00658512	0.129923	0.203084	0.00658512	-0.110674	-0.389047	0.170208	0.890891	-0.0938401
1553131_a_at	-0.196795	0.198432	-0.716557	0.264345	0.313709	0.224219	0.27198	-0.150681	-0.33906	0.435581	0.485659	0.0138497
1553132_a_at	0.239688	-0.197358	-0.0206389	0.0636005	-0.141714	-0.14028	0.115922	-0.281688	-0.436664	-1.31062	-0.607621	-0.809943
1553133_at	0.1678	-0.47816	0.00418711	0.104059	1.46994	-0.148278	-0.343486	0.131919	-0.056488	-0.499325	-0.917527	-0.4422
1553134_s_at	0.112964	0.115892	-0.225353	0.137228	0.227059	-0.00950289	-0.179174	-0.151354	-0.0979297	-0.129483	-0.467535	-0.122251
1553136_at	-0.532133	-0.161766	-0.240426	0.0719023	0.139131	-0.190407	0.0584202	0.172785	-0.384702	0.108531	0.228055	0.145425
1553137_s_at	-0.047864	0.10608	0.951664	-0.0598846	0.443226	-0.0629299	-0.0252438	-0.00960875	0.371113	-0.0586076	-0.168366	0.577643
1553138_a_at	0.0340013	0.221425	0.263588	-0.0927198	0.0547817	-0.127011	0.258326	0.119434	-0.0919347	0.402748	0.487595	-0.0337343
1553139_s_at	0.0797381	-0.147454	-0.179167	0.227973	0.000763	0.250291	0.0214653	-0.240116	-0.000763	0.353918	0.700108	0.345053
1553140_at	0.063946	-0.0322301	-0.036216	0.0589595	0.175105	0.011524	-0.20945	0.154445	0.229305	-0.0870707	0.11006	-0.0499737
1553141_at	-0.0469089	-0.304972	0.818263	-0.00965595	-0.572678	0.213802	-0.328914	-0.404298	0.776257	0.00965595	0.576373	0.815491
1553142_at	0.304199	-1.01459	1.33437	-0.0498328	0.0498328	-0.191005	0.198737	-0.196578	1.23241	-1.02293	-0.846888	1.35898
1553145_at	-0.159451	0.0473404	0.283185	-0.418982	-1.14867	-0.145385	0.0085082	-0.738739	0.767747	0.350845	-0.241581	-0.00850773
1553146_at	-0.182711	0.221212	-0.399904	-0.0694892	0.212528	0.151854	0.443181	-0.226498	-0.181763	0.160535	0.343886	0.00145936
1553147_at	0.0826197	0.00977802	-0.0114417	-0.431006	-0.107722	-0.000561	-0.235892	-0.149435	0.299964	0.78052	-0.0385799	-0.0293632
1553148_a_at	0.154233	-1.53686	0.268297	-1.06488	-0.884879	0.077209	-0.675134	-0.181303	0.211793	-0.455184	-0.3971	0.430343
1553150_at	-0.117042	-0.27037	-0.111883	0.0742786	0.125798	0.33733	0.160661	-0.0766897	-0.0742991	0.585155	0.393954	0.0797594
1553151_at	-0.00663137	0.299374	-0.128484	0.0987549	0.18589	0.255477	-0.0412974	-0.269201	0.178663	0.773043	0.22639	-0.0943332
1553153_at	-0.365902	0.14659	-0.216503	0.380148	0.575714	-0.00334883	0.360004	-0.325166	-0.548322	0.690355	0.989107	0.597481
1553155_x_at	-0.352678	-0.168632	-0.0302892	0.247114	0.74294	0.491491	0.0720186	-0.210017	-0.118502	0.419734	0.458581	0.554349
1553156_at	0.0269642	0.324854	0.0513949	0.0631537	0.25339	-0.0627956	0.38824	-0.0269642	-0.314949	-0.0273018	-0.162859	0.371756
1553157_at	-0.17439	0.00540376	-0.0623879	0.197009	0.225035	0.391274	0.0281761	0.208427	0.184685	-0.0446618	0.302228	0.0033679
1553158_at	0.262859	-0.725371	0.309587	-0.309686	1.13699	0.0311003	0.1283	0.0451117	0.340691	-0.417601	-0.408487	0.0428667
1553159_at	-0.167402	0.340975	-0.34902	0.0365453	0.628588	-0.763228	0.28979	-0.16115	-0.52394	0.145367	0.379088	0.053762
1553162_x_at	-0.315217	0.0333414	-0.650738	0.375879	-0.254868	0.471278	-0.0333414	-0.350873	-0.279976	0.0675044	-0.259995	0.0372863
1553163_at	-0.388567	0.854834	-0.64097	-0.199525	0.223062	0.298284	-0.0437946	0.0437946	-0.635055	0.444053	0.129659	0.172325
1553165_at	-0.0564365	-0.0397902	0.252019	0.0168233	-0.119468	-0.269447	-0.0168233	0.130764	-0.468078	0.0483394	-0.474827	-0.404577
1553166_at	-0.202125	0.011816	-0.282469	0.185665	0.128503	0.710053	0.196783	-0.180696	-0.394975	-0.435723	0.493134	0.317685
1553167_a_at	0.0394545	-1.21063	0.0797439	-0.0152178	-0.176407	-0.820276	-0.268588	0.0152178	0.374967	-0.865805	-1.22131	-0.490705
1553168_at	-0.615304	0.434748	-0.876495	-0.0153356	-0.258877	0.392993	0.128501	-0.0475907	0.0153356	0.862267	0.901638	0.0369859
1553169_at	-0.515513	0.278193	-0.524086	0.0412889	0.4802	0.151348	0.283392	-0.175014	-0.757053	-0.0412889	0.987478	-0.210696
1553171_x_at	-0.204474	-0.0835927	-0.432893	0.0438719	0.0613182	0.669581	0.00401711	-0.303669	-0.356725	-0.0821981	0.503845	0.0307088
1553172_at	0.0912771	-0.926668	-0.00688744	0.338219	0.481926	0.243829	0.467251	-0.157892	0.00999022	0.09442	-0.28903	0.217235
1553174_at	0.0427642	0.59707	-0.116786	-0.211481	0.139629	-0.319295	-0.116085	-0.352036	-0.586242	0.296931	0.776716	0.216185
1553175_s_at	0.271335	-0.349975	-0.46684	0.00204754	0.0215521	0.240237	-0.0967007	-0.0513496	-0.0362501	0.424106	0.0719218	-0.00204754
1553176_at	-0.280864	0.230652	-0.160026	-0.0277932	0.153702	0.00705147	0.0303035	0.0804646	-0.251542	-0.00245977	0.588366	0.025949
1553177_at	0.0416656	0.116249	-0.205318	0.500718	0.802511	-0.125617	-0.115885	0.213832	-0.419092	-0.133944	0.487734	-0.267138
1553178_a_at	-0.222321	-0.108292	-0.00946236	0.246428	0.142637	0.164186	0.453143	-0.281001	-0.349981	0.203274	0.540927	0.511032
1553179_at	-0.0587938	-0.0848296	-0.0298595	-0.210444	-0.199745	-0.0263655	0.0519872	-0.258917	0.0250518	0.152386	0.280211	0.108208
1553180_at	0.0241795	0.259059	0.0826776	-0.100912	-0.134032	0.221959	-0.0839193	-0.023792	0.0154357	0.058557	0.0995574	-0.0293095
1553181_at	-0.261874	0.0872145	-0.0686045	0.602393	0.363498	-0.115879	0.320802	-0.130034	-0.405949	-0.0290093	0.837101	0.241964
1553183_at	-0.0589926	0.232031	0.0109992	0.112396	-0.0370362	0.168757	0.0157037	-0.0183277	0.0820477	0.199135	0.0319903	-0.0929091
1553185_at	-0.521115	0.0638504	-0.7154	-0.129879	-1.3137	0.624368	0.18327	-0.0779953	-0.149482	0.835748	0.312434	-1.10854
1553186_x_at	-0.50773	0.0765009	-0.48794	-0.0779009	-1.21748	0.612597	0.246451	0.00937939	-0.34509	0.859944	0.292899	-0.901225
1553188_s_at	0.0292475	-0.0349164	0.061574	-0.391935	0.0308723	-0.0265393	-0.0757215	0.0307555	0.125537	0.0627143	-0.109197	-0.046761
1553190_s_at	-0.27953	0.60437	-0.252619	-0.231691	-0.0219564	0.211495	-0.0357456	-0.464178	-0.1807	0.520872	0.413288	0.0186539
1553191_at	0.502655	0.347874	-0.372394	0.162947	-1.22372	0.436613	-0.871059	0.971586	0.805118	-0.249029	-0.189113	-0.657813
1553192_at	0.166836	-0.734286	-0.182119	-0.747502	-0.593812	-0.111841	-0.501322	0.0608106	0.394334	-0.369271	-0.8528	-0.0608106
1553193_at	0.0485654	-0.252966	-0.164389	-0.445664	-0.171212	-0.00897932	0.00107098	0.0468218	-0.166144	-0.0200648	-0.244592	0.214002
1553194_at	0.465092	-0.210903	-0.61405	-0.458083	-0.731272	1.63136	-0.511977	-0.7861	1.28568	0.109318	0.0247946	-0.142554
1553196_a_at	-0.00939608	0.488821	-0.00872827	0.0264134	0.00789332	0.0111485	0.121632	-0.267164	-0.458693	-0.203162	1.01827	0.198514
1553197_at	-0.147663	0.427383	-0.0174882	-0.109069	-0.117198	0.185071	-0.113034	-0.196087	0.0436177	-0.00440455	0.160706	-0.0654652
1553199_at	-0.12026	0.00930214	0.357831	-0.0113752	0.0670483	-0.0287666	-0.0610678	-0.219725	0.0749178	0.511783	0.144378	-0.0698736
1553202_at	-0.147856	0.239264	-0.0481353	-0.0918047	-0.084625	0.0253229	-0.0167358	-0.0792308	0.129225	0.557506	0.221533	0.0144839
1553204_at	-0.313209	-0.378095	-0.0324812	-0.108047	0.410524	0.192774	0.152229	-0.0805659	-0.199144	0.546513	0.401585	0.00930977
1553205_at	-0.345168	0.205382	-0.171981	-0.296547	-0.129706	0.207063	0.172815	0.131035	-0.723043	0.12243	0.430791	0.215405
1553207_at	0.0530086	-0.230241	-0.0304351	0.138602	0.55926	-0.140929	0.228735	0.356856	-0.164669	-0.0866065	-0.0559254	0.246669
1553208_s_at	-0.32284	0.0944929	-0.337382	0.226316	0.134935	0.00117612	0.183914	-0.194726	-0.211469	0.0277519	0.664798	0.552325
1553209_at	-0.249707	-0.351072	-0.354017	0.0322518	0.321682	-0.487024	0.0524173	0.136991	-0.56523	0.23495	0.477295	0.0537272
1553211_at	-0.204124	-0.165913	-0.327202	-0.150293	0.123269	0.0897741	0.166263	-0.368475	-0.434727	0.242067	0.458664	0.0538771
1553212_at	-0.157784	0.163243	0.048161	0.0217824	0.118355	-0.0158117	0.0814638	-0.0536847	-0.256625	-0.128568	0.170471	-0.0191002
1553213_a_at	-0.234536	0.0503595	-0.167802	0.132868	0.263413	-0.114125	0.22689	-0.0900588	-0.14616	0.621297	0.182679	0.161308
1553214_a_at	0.0725954	0.345001	-0.00190568	-0.0341291	-0.106172	0.0286064	-0.223557	-0.00777817	0.130748	0.218252	0.17216	-0.322818
1553215_s_at	-0.375441	0.799901	-0.198035	0.167372	0.0163088	0.178671	-0.0233974	-0.227045	-0.398226	0.842433	0.646747	0.0690837
1553216_at	0.166416	-0.234379	0.189909	-0.539422	-0.522884	0.0518355	-0.680375	0.318133	0.415639	-0.0518355	-0.662263	0.137155
1553217_s_at	0.0665853	-0.0101392	0.314236	-0.318385	-0.273853	0.0525973	-0.10698	0.111838	0.528164	-0.153383	-0.214588	0.0902855
1553218_a_at	-0.00639391	-0.170231	0.140815	-0.558831	-0.758546	0.0221291	0.00239086	0.0367436	0.213593	0.271873	0.331182	0.3387
1553219_a_at	-0.0686755	-0.271338	0.624342	-0.452917	0.385551	-0.482913	-0.135195	0.108547	-0.223703	-0.323074	0.175459	0.0720797
1553220_at	-0.433432	-0.470381	0.0946536	0.352918	-0.196381	0.151247	-0.0128059	-0.24182	-0.521973	-0.423715	0.337263	-0.0619397
1553221_at	0.302634	-0.0287495	-0.0446053	-0.0547123	-0.0949955	0.333113	0.254863	-0.0615664	0.244861	0.0632377	0.0678344	0.268714
1553222_at	-0.355294	0.00688648	-0.22202	0.369234	0.541856	-0.0300488	0.287745	-0.340573	-0.241906	0.383554	0.608856	0.585098
1553224_at	-0.248722	-0.317023	0.0864549	-0.206238	-0.189562	0.29408	0.230454	0.100836	-0.265224	0.172878	0.0636156	0.0133328
1553225_s_at	0.540358	-0.673759	0.732661	-0.869575	-0.169593	-0.274355	-0.142926	0.310735	0.275662	-0.150233	-0.900393	0.254804
1553226_at	-0.310372	-0.0165036	-0.371203	0.0165036	0.0784907	-0.0248449	0.476446	-0.141428	-0.325262	0.433691	0.223421	0.276398
1553227_s_at	0.410032	-0.596185	0.265022	-0.852322	-0.597693	-0.712892	-0.185769	-0.265159	0.611719	-0.151777	-0.53626	-0.0589628
1553228_at	-0.00531602	-0.184367	0.0724578	-0.36483	-0.174017	0.000717	0.0244358	-0.157871	0.320808	-0.0121102	0.417961	0.901321
1553229_at	0.238564	-0.0659852	-0.392386	0.0791287	-0.0571451	-0.17451	0.208242	-0.48878	0.0482998	-0.453927	0.471645	0.0338836
1553232_at	-0.112038	0.117968	-0.158122	-0.00814438	-0.0531211	0.307282	0.121573	-0.369758	-0.167268	-0.0246785	0.129369	0.302051
1553234_at	-0.0216162	0.00648856	-0.0915384	-0.0679023	0.55991	-0.0387712	0.134626	0.234383	0.0199356	-0.0991132	0.557086	0.49238
1553235_at	-0.20763	-0.611041	0.00976849	0.231063	0.683136	-0.491562	0.0479732	-0.0892954	-0.327708	0.272258	-0.00976849	0.463207
1553237_x_at	-0.557134	-0.379183	0.0653915	-0.0123658	0.114414	0.0739756	0.0540147	-0.284972	-0.216826	-0.432166	0.557649	0.345716
1553238_a_at	0.126668	0.333408	0.0944533	0.0136309	0.100377	-0.196589	0.180208	0.0794282	-0.19586	-0.100896	0.29004	-0.0558162
1553239_at	-0.224609	-0.194407	-0.122995	0.353071	0.285688	0.258087	0.178448	-0.061265	-0.11012	0.0621939	0.964807	0.177153
1553241_at	-0.142983	-0.366447	-0.0999036	0.1945	0.132258	0.127298	-0.0180197	-0.193269	-0.142723	0.608195	0.336449	-0.0454423
1553243_at	0.394079	1.0081	-0.502531	-0.297398	-0.697463	1.67294	0.0835738	-0.242324	1.75135	0.0483027	0.856937	0.0744891
1553244_at	-0.0244112	-0.0586355	-0.147997	-0.047379	-0.120028	0.132828	0.00302863	0.151666	0.239911	0.303088	-0.133422	-0.13802
1553246_a_at	-0.0198216	0.0198216	-0.336628	0.459096	0.327527	-0.32734	0.473622	-0.376218	-0.155243	0.376856	0.52039	0.608603
1553247_a_at	0.418063	-0.0533648	-0.0681996	0.0752869	-0.184338	0.00771189	-0.00148583	0.0209417	-0.268824	0.131721	0.00148606	-0.0320871
1553248_at	-0.283734	0.517685	-0.293458	0.0533304	0.0969095	0.272871	0.0188446	0.166708	-0.0724163	0.00404644	0.0709486	-0.1438
1553249_at	-0.120872	0.0904541	-0.00300932	0.122853	0.00300956	0.0238953	-0.00466156	-0.097908	0.262296	-0.0158446	0.324275	0.218651
1553252_a_at	0.0352464	0.13127	-0.396769	0.634396	0.575428	-0.13133	-1.08945	0.121264	-0.0299072	-0.419722	-0.850922	-0.611088
1553253_at	-0.20165	0.0729718	-0.622233	0.0829444	0.0744453	0.0277438	0.0744777	-0.276428	-0.584846	-0.108737	0.841346	0.136525
1553254_at	-0.122514	0.169561	0	0.0154247	-0.0394819	0.159381	-0.118331	0.0779202	0.0547857	0.149299	0.317917	-0.00481343
1553255_at	-0.31124	0.123881	-0.238626	-0.0764408	0.0109305	0.594284	-0.00709152	-0.0957098	-0.105128	0.172009	0.498459	-0.0999689
1553257_at	-0.0639877	0.49567	-0.215258	-0.040658	0.0154753	0.0335789	0.0248017	-0.0701981	-0.181171	0.871911	0.308212	0.144946
1553258_at	-0.213679	0.331855	-0.382935	0.0134687	-0.0684137	0.515635	0.108279	-0.0799911	-0.607303	0.282708	0.156113	-0.0883875
1553260_s_at	0.103207	-0.000696	-0.0423918	-0.0714769	-0.00551653	-0.0267193	-0.0672195	0.00212121	0.0359557	0.292273	0.236631	-0.0203609
1553261_x_at	-0.136971	-0.0799654	-0.039099	0.0338676	-0.0841546	0.00547528	0.145946	-0.00547528	-0.0476608	0.160183	0.0319962	0.1059
1553262_a_at	-0.0505881	0.0556006	-0.377417	-0.0149851	0.241923	0.539844	-0.00638771	-0.223516	-0.352134	0.174396	0.580733	0.260736
1553263_at	-0.341815	-0.244473	-0.556014	0.118675	0.441307	0.148802	0.183619	-0.375307	-0.487444	0.186421	0.303197	0.154319
1553264_a_at	-0.36416	0.214311	-0.256282	-0.0819035	0.143023	0.457339	0.0406866	-0.414258	-0.536918	0.175156	0.746519	-0.0735283
1553265_at	-0.0627077	-0.0842338	-0.185421	0.317671	0.041055	-0.0955186	0.0912781	0.426987	-0.365228	-0.012301	0.149966	0.0643466
1553266_at	0.0521491	0.144661	0.0803492	-0.0862029	0.0333505	-0.025846	-0.318091	0.0592511	-0.122707	0.159767	0.0844901	-0.209425
1553267_a_at	0.0275435	-0.463944	-0.00324702	-0.350107	-0.18461	0.010649	-0.438264	0.634013	0.115797	-0.158486	-0.0697565	-0.540141
1553268_at	-0.199712	0.0881135	-0.223941	0.15431	0.779358	0.10444	0.488555	-0.067116	-0.214484	-0.362753	0.478462	0.282566
1553269_at	0.622443	-0.0115688	0.0115688	0.0177419	-0.127244	-0.354278	0.542455	-0.173501	0.341108	-0.201927	-0.444637	1.00223
1553271_at	-0.30593	-0.330859	0.0182893	-0.0191126	-0.000675	0.151272	-0.0187032	0.177212	0.0241976	0.439199	-0.357273	0.270172
1553272_at	-0.355217	-0.305515	-0.00827503	0.150453	0.0859261	-0.284653	0.33994	-0.420959	-0.400365	0.00827503	0.633915	0.516701
1553274_a_at	0.459311	0.701203	0.051353	0.401939	-0.0687671	0.123298	-0.509059	0.317844	0.234523	-0.726273	-0.856393	-0.464417
1553275_s_at	-0.0351944	-0.400438	1.24462	0.0179701	-1.28258	-0.12395	-0.245169	1.75764	-0.0577288	0.129082	0.902829	0.0241294
1553276_at	-0.127515	0.0844193	0.244817	0.0108197	-0.0388639	0.237457	0.0348365	0.0440352	-0.144496	0.218717	0.173485	0.0104873
1553277_at	-0.115794	0.0663652	0.382181	-0.137845	-0.0189996	0.225	-0.00761247	-0.099462	0.0538771	0.0706911	0.226095	0.0761373
1553279_at	-0.391214	0.772989	-0.349342	0.123733	0.0844183	0.480153	0.0105762	-0.182931	-0.0619383	-0.0552874	0.665095	-0.239189
1553280_at	-0.135308	-0.206847	0.337476	-0.00623608	0.122902	-0.439126	0.224131	-0.00350428	0.104084	0.000983	-0.286817	0.0396905
1553281_at	-0.304576	0.874631	-0.553169	0.441173	-0.209094	-0.0458946	0.330257	-0.437933	-0.156801	0.444448	0.708942	0.45161
1553282_at	-0.250568	0.137547	-0.0517168	0.546338	0.159909	0.0972037	0.413403	-0.486624	-0.279649	0.289838	0.318223	0.390485
1553284_s_at	0.0200734	-0.41847	0.330657	-0.157952	0.0121045	-0.266676	0.0311861	0.0485492	0.0597167	0.0135551	0.100621	-0.0446715
1553285_s_at	-0.0653329	0.24761	-0.0520046	0.176413	0.119371	-0.058857	-0.0520046	0.370752	0.221763	0.621686	-0.179102	-0.0302236
1553286_at	0.296165	-0.0304112	0.0885062	0.183527	0.231104	-0.0462956	-0.0782719	0.456487	-0.166718	-0.447968	-0.26916	0.0603004
1553288_a_at	-0.124456	-0.106677	-0.320713	0.0516508	-0.00334382	0.490301	0.0848327	-0.20118	-0.36382	0.0708494	0.370071	0.0718453
1553292_s_at	0.066679	-0.04743	0.368778	-0.0765066	-0.120579	-1.03385	0.107352	0.332094	0.418155	-0.612295	-1.27822	0.580639
1553293_at	-0.239877	0.474967	-0.264234	0.0317969	0.00146914	0.108744	0.267011	-0.0162086	-0.303136	0.239498	-0.0486259	0.0515847
1553295_at	-0.110298	-0.196793	0.01405	0.0279639	-0.0111527	-0.106045	0.0633419	-0.130486	-0.11138	-0.0111527	0.188477	0.309526
1553296_at	-0.173673	-0.181364	0.070101	0.00723505	0.316866	-0.026644	0.222542	-0.0874612	-0.350883	-0.246263	0.175328	0.247995
1553297_a_at	-0.208839	0.221341	0.290939	1.61	1.52746	0.24437	0.00551033	-0.647042	0.116668	-0.645297	-0.00551081	-0.310594
1553298_at	-0.0311017	0.05795	-0.0401573	-0.0203061	-0.0993061	0.00303078	0.0596433	-0.0778804	0.115913	0.0796399	0.0115843	-0.162852
1553299_at	-0.0764713	-0.0914631	-0.261656	0.071425	0.221127	-0.0671802	0.194268	0.278576	-0.0152407	-0.0565231	-0.165571	-0.0395267
1553300_a_at	0.000922	0.430315	-0.020494	0.147528	0.0926817	-0.219481	-0.0326195	0.0303643	-0.0379114	-0.2783	-0.0381732	0.336914
1553301_a_at	0.0773757	0.519257	-0.022701	-0.381619	-0.266146	0.240592	-0.157986	-0.0227892	0.496762	-0.259907	-0.331194	0.0781393
1553303_at	-0.41364	0.28822	-0.39253	-0.101621	-0.0184937	0.2654	0.0870304	-0.0495892	-0.396827	0.200724	0.448103	-0.175503
1553304_at	0.349466	0.50605	0.0568185	-0.0866232	0.00710678	0.370331	-0.666306	-0.136744	0.163963	-0.00710678	0.0587378	-0.0636435
1553306_at	-0.412395	0.03512	-0.411343	0.124438	0.329783	-0.0487103	0.38944	-0.280628	-0.550969	0.0752769	0.368346	0.327645
1553310_at	-0.0834064	-0.109648	0.0189009	0.155694	0.208936	-0.115293	-0.110507	0.45972	0.102762	0.241353	0.181145	-0.00185037
1553311_at	0.0132511	-0.115766	0.291673	0.154972	0.490067	0.0683508	-0.00369692	-0.0912952	-0.34049	0.00369668	-0.0752556	0.046118
1553313_s_at	0.00372744	-0.0215821	-0.222792	0.0666475	-0.150415	0.332984	-0.482806	0.181731	0.20349	0.503833	0.60001	-0.155901
1553314_a_at	0.0831802	0.0145087	0.0590084	0.0272496	0.144381	-0.356017	-0.12429	0.279311	-0.188086	-0.118025	0.0799754	-0.126945
1553315_at	-0.0579352	0.0877423	0.0267439	0.0615492	0.00508022	-0.0575757	-0.0217266	-0.116011	-0.00376916	0.202734	-0.197132	-0.0951445
1553316_at	0.244017	-0.155294	0.283946	-0.0218329	-0.302355	-0.0129175	-0.221889	-0.378388	0.291588	0.101236	0.386246	0.85601
1553317_s_at	0.28988	0.27693	0.0212522	-0.159698	0.116887	-0.0667815	-0.0134842	-0.103351	0.182244	-0.00794172	0.0684125	0.630154
1553318_at	-0.381933	-0.0105457	-0.161917	0.561307	0.468515	-0.142933	0.573924	-0.221091	-0.312642	0.00288558	0.457734	0.448354
1553319_at	-0.331202	-0.0430837	-0.16699	-0.0565834	0.214077	0.256757	0.0931065	-0.33145	-0.144919	0.0452006	0.554365	0.529927
1553320_s_at	-0.00330997	-0.133272	-0.0348587	0.00855112	0.0126889	0.310653	-0.0102644	-0.0075078	-0.0441356	0.42549	0.355247	0.0370822
1553321_a_at	0.579431	-0.184704	-0.208821	-0.0688276	-0.0464582	0.486621	0.295426	-0.350756	0.76433	-0.457171	0.318515	0.698123
1553322_s_at	0.047329	0.126931	0.0212483	-0.42464	-0.295034	0.638594	-0.430377	0.507474	0.9686	0.199766	0.142308	-0.0526152
1553323_a_at	-0.428848	0.162823	0.228208	-0.142144	0.0524135	0.436537	0.209718	-0.59191	0.0266886	-0.0680265	0.308753	-0.0514717
1553325_at	-0.00600624	-0.0658975	-0.373238	-0.0243807	-0.219027	-0.0983744	0.0451624	0.105665	-0.0326323	0.413179	0.402135	0.211521
1553326_at	-0.214702	0.408937	-0.165295	0.135625	0.163951	0.406988	0.00181174	0.0240152	-0.31582	0.254327	0.209473	0.196918
1553327_a_at	-0.204472	0.415463	-0.14507	0.0780706	-0.0812762	-0.266425	0.08936	-0.00105023	0.00587821	0.276481	0.68233	0.143868
1553328_a_at	0.307436	-0.359354	-0.246488	-0.282374	0.111528	-0.00031	0.0312066	-0.337162	0.00031	-0.572496	0.150134	-0.0670204
1553329_at	-0.140697	0.370488	-0.0772126	-0.119441	0.180012	0.289985	-0.0437741	0.024219	-0.00918555	0.305495	0.669299	-0.0146809
1553330_at	0.338933	0.273239	0.0196755	0.0366347	-0.00089	0.471782	-0.0299912	0.0801191	0.0397615	0.399649	0.178462	-0.192462
1553333_at	-0.0393543	0.0445294	0.222326	0.0598626	0.022696	0.620941	-0.160148	0.176941	0.159951	0.192265	-0.0376961	-0.190286
1553335_x_at	-0.0360518	0.221248	-0.0932684	0.218957	-0.255308	-0.0708687	0.0900984	-0.116262	-0.0717862	-0.266468	-0.0401149	-0.00609016
1553336_a_at	0.329561	-0.219029	-0.229505	-0.182724	-0.0117028	0.450306	-0.214635	0.139999	0.493532	0.118402	-0.244958	0.0848803
1553338_at	0.146357	-0.396302	0.20897	0.324031	0.920067	-0.809368	-0.0444312	-0.345071	0.0512304	-0.602289	0.0182991	0.26959
1553340_s_at	-0.520232	0.142929	-0.345151	0.162771	0.154643	0.0141187	0.114765	-0.401085	-0.516844	-0.180397	0.668123	0.197054
1553341_at	-0.11673	-0.0104585	0.167084	-0.185774	0.135596	0.38593	0.0398533	0.0739389	-0.199265	0.150993	0.18726	-0.232586
1553344_at	-0.0448453	0.398303	0.214464	0.0901356	-0.0602114	0.383294	-0.0854297	0.222673	0.135977	0.569825	0.241038	-0.0794432
1553346_a_at	-0.456462	0.106092	-0.102873	-0.238218	-0.294174	0.623216	-0.292783	0.32176	-0.576513	0.982075	0.267783	0.109565
1553347_s_at	-0.328815	-0.052166	-0.343761	0.253045	-0.0819716	-0.226921	0.118737	-0.134111	-0.24176	0.306151	0.967527	0.384911
1553348_a_at	-0.0251503	-0.526386	0.0251503	-0.0411201	-0.530686	0.188223	-0.15941	0.0940161	0.114867	-0.72196	-0.81083	-0.125494
1553349_at	-0.0628924	-0.075891	0.162415	-0.127882	-0.490324	-0.431385	-0.37694	0.324529	0.199139	-0.315302	-1.01278	-0.385776
1553350_at	-0.349711	0.251597	-0.350576	-0.00863171	-0.00246573	-0.173423	0.158567	-0.111781	-0.156608	0.325078	0.763494	0.137425
1553351_at	0.119097	0.0725679	-0.263276	0.0745366	0.200344	0.0938821	-0.234472	0.164955	-0.00165534	-0.0269346	-0.0216136	-0.0681279
1553352_x_at	-0.424676	0.0913916	-0.104169	0.20712	0.613337	-0.0323019	0.249395	-0.169165	-0.262136	0.06464	0.349064	0.0937805
1553354_a_at	-0.387167	0.0279021	-0.217909	0.0606256	-0.0739064	0.00828981	0.131746	-0.0670342	-0.108576	0.569558	1.15055	0.283263
1553355_at	-0.35772	0.0140283	-0.0189953	0.203619	0.159127	0.230033	0.622173	-0.205759	-0.134053	-0.102229	0.792413	0.118527
1553356_at	-0.121428	0.0537853	-0.245031	0.0162437	0.0207613	0.0158041	0.0404365	-0.195302	-0.121866	0.146526	0.515993	0.157639
1553357_at	-0.0386291	-0.0534556	-0.0368209	0.0662684	-0.0837793	-0.0575268	0.0687115	0.0258584	0.149442	0.449855	-0.00216603	0.0901382
1553359_at	-0.31422	0.393997	-0.378721	-0.00171518	-0.186853	0.185216	-0.0104461	-0.108845	-0.361108	0.393997	0.757772	0.00803518
1553361_x_at	-0.325938	0.0259442	-0.360111	-0.116426	-0.249191	0.0844727	0.0268455	0.0935049	-0.398808	0.0769196	0.61709	-0.202614
1553362_at	0.151849	0.0299888	0.179777	-0.129272	-0.0229173	0.0419455	0.0722566	0.0645862	-0.0847869	0.192834	0.154089	-0.12224
1553363_at	-0.367221	0.151353	-0.155669	0.06358	0.0651445	-0.0965498	0.0921691	-0.0669484	-0.00462055	0.217872	0.390507	0.189914
1553364_at	-0.0618742	0.392888	-0.15302	-0.0413561	0.239377	0.324798	0.0654788	0.060194	-0.102058	0.139022	0.31467	-0.00987363
1553365_at	-0.270081	0.18607	-0.342521	0.0165594	0.234128	-0.207528	0.0706594	-0.109974	0.0747705	0.536132	0.30336	-0.0165596
1553366_s_at	-0.529386	2.98227	-0.269959	0.243058	0.0426025	0.0577235	0.445126	-0.582192	-1.02841	0.133016	0.719532	0.416617
1553367_a_at	0.016643	0.267225	-0.162194	0.0261154	0.229343	-0.0414233	0.216081	0.335312	-0.336264	0.194395	0.696327	-0.114214
1553369_at	-0.0973897	0.0475821	-0.260004	0.16921	0.460473	-0.0581431	-0.0107226	-0.525776	-0.206661	0.27749	0.161092	0.475167
1553371_at	0.0734849	-0.329935	-0.28526	0.202138	0.0028584	0.154171	0.0519478	-0.00627828	-0.204098	0.631743	1.06866	0.0603743
1553372_at	-0.260172	1.03736	-0.00196147	0.0458655	0.00196123	-0.166838	-0.0213432	-0.0344176	-0.146749	0.317684	0.778676	0.228702
1553373_at	-0.0166266	0.120502	-0.234146	0.0306859	0.0270994	-0.459828	0.112882	-0.266434	-0.130669	0.0753663	0.501244	-0.0704696
1553374_at	0.0759971	0.270876	-0.00267005	-0.0938318	0.146444	0.000762	0.0545485	0.0385907	-0.0709348	0.393424	-0.0114694	-0.162092
1553375_at	0.0382373	0.067651	-0.00555611	-0.0929523	0.212464	0.283287	0.0793574	-0.0326984	0.160719	0.677872	0.205917	0.288336
1553376_a_at	-0.178562	0.117233	0.022603	-0.0954928	-0.0427072	-0.00491834	-0.105417	0.214633	-0.105417	0.83053	0.00491834	0.0163167
1553378_a_at	-0.0315149	0.301664	-0.00228906	0.282413	0.213878	0.360046	0.30189	-0.0902972	-0.103637	-0.438607	0.0117066	0.00228906
1553380_at	-0.0156183	0.207685	0.14146	-0.313326	-0.368968	0.262654	0.114214	0.178377	0.0444112	-0.149609	-0.519469	-0.253028
1553383_at	-0.0704753	0.155544	0.0234349	-0.027353	-0.134386	0.118862	8.37e-05	0.0756125	0.0409436	0.192971	0.0445485	-0.124587
1553385_at	-0.161626	0.067657	-0.246339	0.311069	0.298767	-0.302918	0.446724	-0.231921	-0.85728	0.429745	0.377059	-0.228835
1553386_at	0.00716734	0.378135	-0.0366969	0.141286	0.312262	-0.195392	0.477448	-0.229784	-0.0995514	-0.190694	0.549144	0.339596
1553387_at	-0.425612	0.168635	-0.034893	0.173465	0.101366	0.489322	-0.00229263	-0.445745	0.0301266	-0.021543	0.237128	-0.0305958
1553388_at	-0.225541	-0.0903604	-0.0550423	0.189743	0.155303	0.112723	0.37733	-0.0159779	-0.203061	-0.00145864	0.935372	0.395641
1553389_at	0.143851	-0.105045	0.13097	0.281316	0.179813	0.50805	-0.0576353	-0.179281	0.0893161	-0.0116212	0.233988	-0.0407867
1553390_at	-0.101399	-0.124736	0.12581	-0.0234466	0.122025	0.304067	0.389076	0.144934	-0.0767629	0.411245	-0.1737	0.0500183
1553391_at	-0.0975819	0.0577521	0.31266	-0.049377	0.196136	-0.157243	0.081125	-0.0926034	-0.214819	-0.0375984	0.466605	-0.0205245
1553392_at	0.261598	-0.133111	0.0661631	0.38439	0.446328	0.567534	-0.0330667	0.0969181	-0.21064	-0.184209	-0.166069	-0.0346832
1553394_a_at	-0.0948057	0.0285101	0.0162768	-0.0434427	0.0116272	0.532711	0.0432394	-0.0664134	-0.302663	0.492608	0	-0.0210054
1553395_a_at	0.226706	-0.360404	0.701338	-0.75123	-0.00481558	0.00481605	0.102575	-0.215958	0.0979719	-1.0977	-0.360186	0.485498
1553396_a_at	-0.461825	-0.078182	-0.263723	0.323142	0.345198	-0.0952492	-0.0559459	-0.121622	-0.220146	-0.449882	0.547088	-0.418601
1553397_at	-0.568186	0.206799	-0.632827	0.0518899	0.221026	0.271967	0.23619	-0.664643	-0.445539	0.190076	0.586205	0.346849
1553398_at	-0.121913	0.0161774	-0.010639	0.0790701	0.0614707	0.118883	-0.000111	-0.145517	-0.18173	0.269476	0.712465	-0.00891685
1553399_a_at	0.0535412	-0.110103	-0.193864	-0.131711	0.178759	0.0779834	-0.0560698	0.249665	0.0375705	0.239068	-0.332948	-0.396567
1553400_a_at	-0.201969	0.323337	-0.311632	-0.404583	-0.159697	0.513581	-0.259326	-0.127968	-0.00283384	-0.358276	0.327926	0.33186
1553401_at	-0.0270452	0.0630314	-0.0910473	-0.065938	-0.134253	0.190459	0.139423	0.238758	0.161248	-0.14906	0.168693	-0.0465317
1553402_a_at	-0.000959	-0.0555415	0.595687	-0.32021	-0.203248	0.453037	-0.213399	-0.377047	0.0655184	-0.00507402	0.0434456	0.129323
1553403_at	-0.109693	0.202794	-0.186279	-0.167496	0.12417	0.184498	0.103173	-0.111387	-0.216873	-0.125964	0.347794	0.123342
1553405_a_at	0.0147095	0.0441213	0.00215721	-0.110593	0.152961	-0.203728	0.00529766	0.0491343	-0.0477762	0.629543	0.580613	-0.10713
1553407_at	-0.277174	-0.0752077	0.238122	-0.155851	-0.485901	0.0780268	-0.0942092	0.716205	-0.0771918	0.255153	-0.481402	0.214297
1553409_at	-0.00848293	-0.032527	-0.229522	0.0910835	-0.0185771	0.797613	0.0591533	-0.0401797	-0.38844	0.0348308	0.657874	0.0460272
1553410_a_at	-0.00231695	0.331731	-0.0933821	0.110957	0.231535	-0.166844	0.238639	-0.14361	-0.338297	-0.370894	-0.0844767	0.408497
1553411_s_at	-0.359777	0.137034	-0.200282	0.146844	-0.0086422	0.0086422	-0.0467014	-0.300432	-0.449638	0.254503	0.389369	0.12779
1553412_at	-0.0796397	0.405507	-0.122856	-0.235822	-0.26385	0.0425882	0.0303874	0.135129	0.0824189	0.634774	0.241048	-0.0479071
1553413_at	-0.0400221	0.496443	-0.444696	-0.0735116	-0.011193	0.434864	0.509673	-0.337947	0.011193	0.454198	-0.203135	0.135558
1553415_at	-0.0161638	0.455403	-0.114452	-0.0322006	-0.214864	0.660662	-0.0956802	0.0365224	0.0393908	0.445065	0.316432	-0.141007
1553417_at	-0.32504	0.209153	-0.0410979	0.167056	0.142736	0.385077	0.204205	0.0330882	-0.351706	-0.427569	0.941771	0.342425
1553418_a_at	-0.188885	-0.269321	-0.0301027	-0.0145946	0.120033	0.12801	0.0881047	-0.344812	0.0145946	0.351097	0.565322	-0.113613
1553420_at	-0.00101852	0.296871	-0.170775	0.12158	0.0467858	-0.0545576	0.00857186	-0.106609	-0.0116718	0.0230324	0.645697	-0.100483
1553422_s_at	-0.197264	1.81497	-0.125221	0.248833	0.202763	0.247591	0.538776	-0.0703311	-0.241711	0.391002	0.311933	0.0658603
1553423_a_at	-0.236904	0.142131	0.0795267	0.118643	-0.223778	0.116838	-0.0231204	-0.163993	-0.138645	0.0653417	-0.10547	-0.229646
1553424_at	-0.244726	0.108743	-0.405049	-0.0446937	-0.0346963	0.208329	0.00836277	0.0676725	-0.406245	0.106987	0.382919	-0.00240827
1553425_at	-0.0548372	0.332855	-0.42572	0.0513787	-0.00908899	0.293116	0.164621	-0.212133	-0.294194	0.120377	0.146616	-0.108168
1553426_at	-0.218052	0.171417	-0.0641978	0.0532534	0.045428	0.249422	0.0461183	-0.111033	0.00331378	-0.168983	0.718743	-0.00385976
1553427_at	0.236788	0.00124836	-0.00124836	-0.0587721	0.0185022	0.292763	-0.0572963	-0.058249	-0.25785	0.382913	0.430327	0.0405741
1553428_at	-0.136633	0.057183	-0.304216	0.170523	0.0971653	0.338058	0.0739899	-0.246949	-0.217469	-0.0258379	0.441339	0.21848
1553429_at	-0.0810838	-0.119029	-0.172559	0.25314	0.278398	-0.264511	0.283777	-0.263405	0.0580955	0.203915	-0.135276	0.28121
1553430_a_at	-0.135046	0.100578	-0.229207	-0.0300281	0.576776	0.267972	0.034606	-0.597828	-0.833561	-0.315555	0.141012	0.158198
1553432_s_at	-0.121625	-0.0123744	0.595719	0.0643272	0.285415	0.104978	-0.0491209	-0.469711	0.0123744	0.452252	0.631889	0.36397
1553433_at	-0.0226741	-0.0134976	-0.0152767	-0.0733302	0.143073	0.043864	0.0424507	-0.121827	-0.247857	-0.166051	0.0521188	0.00499701
1553434_at	-0.0679316	0.16094	0.119862	0.126698	0.173396	0.500794	-0.0266142	-0.017725	-0.164715	-0.00767827	0.0670979	0.294268
1553435_at	-0.0674057	0.0295095	-0.0116754	0.239344	-0.113104	0.245402	0.125786	0.0126596	-0.266597	0.584874	0.383699	0.00943041
1553436_at	-0.252672	0.206381	-0.170842	0.0367208	0.10891	0.339279	0.135653	-0.221188	-0.301408	0.215672	0.939368	-0.0647795
1553437_at	-0.487868	0.0563941	-0.493533	0.137917	-0.0406494	0.196696	0.340211	-0.411478	-0.44716	-0.0595527	0.277814	0.175059
1553438_at	-0.418807	-0.13305	-0.0442171	0.510715	0.222336	0.101109	0.402826	-0.043716	-0.130895	0.222421	0.814032	0.535081
1553439_at	0.00830412	0.252946	-0.00100422	0.148814	-0.139907	-0.472558	0.0654912	-0.149527	0.00100422	0.405958	0.0458579	-0.110369
1553440_at	0.0275705	0.378721	-0.0586791	-0.125024	-0.0332537	0.241981	0.041162	0.0103388	0.0371146	-0.0204518	0.177548	-0.0332537
1553441_at	0.0271583	0.272892	-0.0116794	-0.0740709	0.0159316	0.0826082	-0.0387254	-0.0153558	0.234971	0.703919	-0.0868306	-0.116167
1553442_a_at	-0.0677905	0.0249813	-0.382383	0.0340991	0.298335	-0.102863	0.108067	-0.11373	-0.0794699	-0.0220816	0.270373	0.00104952
1553443_at	-0.296471	0.268154	-0.217462	0.0653255	0.119429	0.357281	0.222855	-0.146237	-0.147318	0.0531254	0.259484	0.0212367
1553444_a_at	-0.417919	0.3269	-0.424381	0.0543747	-0.0389581	-0.0361185	0.12016	-0.324193	-0.513533	-0.185531	0.232752	0.333999
1553446_at	-0.0800002	-0.056062	0.323206	0.239864	-0.0808978	-0.0594721	0.043057	-0.114044	-0.542331	0.437284	0.131202	0.213471
1553447_at	-0.392249	0.174075	-0.186976	0.304004	0.00145221	0.308339	0.0168192	-0.231695	-0.115551	0.120652	0.148949	0.0696573
1553448_at	-0.109519	0.0236752	-0.119883	0.249623	-0.0741999	0.867305	-0.0899339	-0.141274	-0.0942261	0.290761	0.49012	0.033303
1553449_at	-0.0583911	-0.297634	0.0679565	2.67792	2.20559	0.115216	0.832416	-0.345721	0.0337949	-0.471281	-0.11769	0.645009
1553450_s_at	0.179291	-0.268978	-0.104054	0.167068	-0.0108657	-0.127323	0.266731	-0.301138	-0.319125	0.0628276	0.430754	-0.0121284
1553451_at	-0.342789	-0.0933661	-0.0889049	0.479776	0.53367	0.087507	0.327344	-0.527576	-0.203734	0.359326	0.471735	0.512002
1553452_at	-0.27079	0.00714683	-0.0538349	0.0341272	0.118757	-0.145712	-0.00714683	0.335772	0.0320754	-0.0560298	0.297541	0.349359
1553453_at	-0.303473	-0.0474584	-0.239308	0.343785	0.46811	-0.0212698	0.113696	0.255713	-0.0476809	0.0212696	0.996639	0.183877
1553454_at	-0.196957	0.131021	-0.075752	-0.178433	0.00107646	0.211389	-0.133964	-0.058588	-0.146978	0.168448	0.105914	0.0736024
1553456_at	-0.146721	0.147572	-0.168938	0.276989	0.0314841	0.0970573	-0.0212176	-0.20626	-0.66407	0.19821	0.336509	0.0827999
1553457_at	-0.494092	0.307401	-0.316938	0.0819764	-0.00655079	0.570431	0.0223098	-0.0124488	-0.333757	0.578734	0.274951	0.00655079
1553458_at	-0.452806	-0.0832114	-0.584145	0.0361619	0.187714	-0.020628	0.328406	-0.0389195	-0.594993	0.176542	0.729039	0.223511
1553459_at	-0.115562	0.0829525	-0.343144	-0.0504498	-0.208777	-0.423439	0.237833	-0.273952	-0.170614	0.457442	0.434193	0.272588
1553460_at	-0.468819	0.333861	0.102854	0.0328841	-0.183073	-0.485077	0.133307	0.0603023	0.0247896	-0.0662625	-0.0329208	0.0889587
1553461_at	-0.0381112	-0.184041	-0.158392	0.0139527	0.20213	0.146611	-0.0318596	-0.0350883	-0.00236154	0.162693	0.523207	0.0550189
1553462_at	-0.0375848	0.115496	0.121219	0.00503111	0.0226493	0.0932174	0.0287271	0.0931492	0.153426	-0.00503111	0.099205	-0.108439
1553464_at	-0.351859	0.061348	-0.387531	-0.011797	0.024015	0.276534	0.297863	-0.512365	-0.422574	0.284066	0.899133	0.0818243
1553465_a_at	-0.229421	0.293235	-0.336915	0.305058	0.0638924	-0.0557086	0.113179	-0.0489659	-0.352405	0.556903	-0.000638	0.135998
1553466_at	-0.376603	-0.449382	-0.406169	0.800989	0.518593	0.0553918	0.354702	-0.239231	-0.172414	-0.290151	0.945471	0.727677
1553467_at	-0.406324	0.015537	-0.0792725	0.693701	1.16583	-0.276463	0.385296	-0.271562	-0.216382	-0.0155373	0.201977	0.015537
1553468_at	-0.0519185	-0.00681472	-0.327972	0.323583	0.295724	0.509189	0.0761063	0.00681472	0.363363	0.319816	0.103954	0.0986204
1553470_at	0.0300593	-0.150222	-0.0636795	-0.0968063	-0.144797	0.557776	0.0651016	-0.254354	-0.0278578	0.517214	0.525577	0.138304
1553471_at	-0.0633132	0.286417	0.247985	0.229491	-0.00913549	-0.120909	0.156194	-0.0906129	-0.109241	0.0751102	0.0579741	0.00913549
1553472_at	-0.0939038	0.293763	-0.236936	0.0451598	-0.0502527	0.640063	0.106064	-0.22132	-0.380885	0.150248	0.6303	0.265862
1553474_at	0.0664306	0.278394	-0.0166252	-0.288047	-0.0856733	0.222787	-0.0929396	0.150257	0.235379	0.168548	0.0395339	-0.0502472
1553475_at	-0.00808644	-0.241321	-0.0123062	0.146321	0.165339	0.341405	0.102794	0.000533	-0.455623	0.127875	0.493759	-0.000533
1553478_at	-0.356903	0.388815	-0.458696	0.0681367	0.213807	-0.0415058	0.0867858	-0.216779	-0.487192	0.0475111	1.31625	0.313805
1553479_at	-0.162502	0.370085	-0.239095	-0.0117278	0.03602	0.583376	-0.226338	0.0708168	-0.0496779	0.00882864	0.715438	-0.0871804
1553482_at	-0.117436	0.161542	-0.214007	0.0152705	0.118694	0.0756278	0.00252938	0.0374339	-0.227847	0.269397	0.186974	-0.0404491
1553483_at	-0.231383	0.12779	-0.346638	-0.0982413	0.261143	0.149057	0.148373	-0.30684	-0.139327	0.536736	0.136421	-0.0943294
1553484_at	0.0565486	0.0428247	-0.0367076	-0.114631	-0.114155	-0.0145602	-0.0776944	0.115317	-0.0745342	0.618924	0.196821	-0.0135777
1553485_at	-0.175685	0.593914	-0.262473	-0.0937061	-0.226962	0.357068	0.183703	-0.0522573	-0.269858	0.544329	0.402001	-0.00112605
1553486_a_at	-0.0559163	0.167348	-0.168278	0.0665696	0.0383675	-0.0534759	0.290783	-0.0169897	-0.228936	0.0675318	0.335441	0.13145
1553488_at	0.0425484	0.514067	-0.0392077	-0.0799353	-0.0662675	0.0659091	-0.0587549	0.0337679	-0.199055	-0.0579209	0.0628727	-0.0115447
1553489_a_at	0.118217	-0.0609577	0.250485	-0.00893378	0.127859	-0.574896	0.116806	-0.227093	0.0671349	0.698278	-0.190396	-0.273021
1553491_at	-0.076875	0.445379	-0.213513	0.0578172	-0.0106931	0.0116639	0.200459	-0.223539	-0.367447	-0.161327	-0.0494149	-0.118522
1553492_a_at	-0.299141	0.0748885	-0.0355151	-0.0703144	0.130213	0.0920589	0.0466943	-0.152415	-0.186136	0.0722475	0.06057	-0.0703268
1553493_a_at	-0.107435	0.466812	-0.102402	0.111607	0.305108	-0.0515642	0.105477	0.40374	0.0210667	0.431613	0.127419	0.171063
1553494_at	-0.190147	-0.0580101	-0.0738296	-0.0027132	-0.177814	0.180281	-0.0200076	0.0109398	-0.0741725	0.14134	0.309383	-0.116608
1553497_at	-0.0912719	0.416179	0.0398211	-0.0878601	-0.130441	0.418546	0.0193205	-0.0754371	-0.0747728	1.0031	0.0862527	0.0114784
1553498_at	-0.445658	-0.267169	-0.361784	0.213086	0.0514426	-0.059814	0.674795	-0.153064	-0.259276	0.466333	0.255898	0.520783
1553499_s_at	-0.682654	-0.572202	-0.740068	-0.0411882	0.167449	0.249099	0.178862	-0.773904	-0.992842	0.281584	0.836967	0.351945
1553500_at	-0.331365	0.058821	-0.269564	0.25102	0.196426	-0.00455737	0.212933	-0.209918	0.0362842	-0.217914	0.198724	0.274826
1553502_a_at	0.00132894	0.170935	0.147457	-0.0843852	-0.0468202	-0.00851703	-0.00132894	0.150726	0.279376	0.058929	0.0588884	-0.0119812
1553504_at	-0.26867	0.341218	-0.0299473	0.132823	-0.0509169	0.150655	-0.114403	0.0058527	0.0016284	0.280297	0.102025	-0.0202045
1553505_at	-0.151387	-0.405333	-0.388367	0.260346	0.323593	0.197561	0.05021	-0.0502102	-0.358978	0.098208	0.672644	0.360819
1553506_at	-0.452788	0.0581338	-0.202786	0.267959	0.12057	0.00668073	-0.110717	-0.035363	0.327467	-0.133431	0.0272093	0.0682723
1553507_a_at	-0.295116	-0.26519	-0.630543	0.0934029	-0.0125074	0.0720148	0.0125074	-0.24769	-0.252366	0.669848	0.452182	0.0274048
1553508_at	-0.193982	0.00263452	-0.13423	0.0582969	-0.0612721	0.0582557	-0.136898	-0.165603	-0.0486331	0.322337	0.0914161	-0.104914
1553510_s_at	0.215301	-0.375153	-0.0453563	0.17119	0.0474668	0.102584	-0.0450192	0.332794	0.190141	-0.474032	-0.962624	-0.0836248
1553511_at	-0.0793161	0.43957	-0.0303273	-0.0353484	0.04391	0.458943	0.132802	-0.150393	-0.481437	0.202197	0.36437	-0.0386739
1553512_at	-0.303935	0.990612	-0.198388	0.0353398	-0.203687	0.0293779	0.0145507	-0.0509038	-0.00669336	0.888381	0.185063	-0.0439985
1553513_at	-0.133272	0.948319	0.0491595	0.098444	1.22218	0.577712	-0.107826	0.325636	-0.0999281	1.02182	0.101817	-0.0566876
1553514_a_at	-0.289155	0.183473	0.209746	0.0693099	1.74159	-0.01283	-0.0582969	-0.0488944	-0.160269	0.312581	0.217766	-0.162256
1553515_at	-0.0881543	0.174361	-0.117888	-0.0003	0.0580118	0.153797	0.0003	0.167559	-0.146192	0.0393643	0.259058	-0.00754118
1553517_at	-0.402133	0.323353	-0.0208082	0.000894	-0.0284643	0.313684	0.241708	-0.232851	-0.153431	0.198227	0.17457	0.0523915
1553518_at	-0.0973606	-0.571875	-0.215561	0.105579	0.164017	0.110447	0.196812	-0.251652	-0.331461	0.324798	-0.0764253	0.235763
1553519_at	0.000356	0.137448	0.150375	-0.130719	-0.000356	0.135402	-0.0638421	-0.013186	-0.0346108	0.31124	0.0299687	-0.106815
1553521_at	-0.0189583	0.373508	-0.205376	0.0968416	0.204645	0.346015	0.0730751	-0.153112	-0.0624321	0.177712	0.0633965	0.179073
1553523_at	-0.472588	-0.243642	-0.216286	0.00267863	0.147073	-0.204434	0.167802	0.0303593	-0.164109	-0.39134	0.25567	0.285642
1553524_at	0.00755	-0.00755	0.0363402	0.0175302	-0.00803232	0.127454	0.0938556	-0.186661	-0.0400805	-0.0100937	0.244975	0.0776129
1553525_at	-0.241318	0.00509691	-0.556827	0.224088	0.627496	-0.056787	0.137092	-0.224059	-0.617949	0.0922346	0.370841	0.146496
1553526_at	-0.208133	0.166152	-0.474173	0.341465	0.651919	0.100503	0.216365	-0.353636	-0.461247	0.00348377	0.461432	0.333442
1553527_at	-0.115359	0.227439	-0.0508132	0.343676	0.307649	-0.0277648	0.211538	-0.158158	-0.189476	0.00113535	0.591851	0.570919
1553528_a_at	0.249223	0.0767364	-0.0620179	0.167034	0.416861	-0.286996	-0.0170093	0.369815	0.0170093	-0.649776	-1.45557	-0.347554
1553529_at	-0.427394	-0.129348	-0.511894	0.10231	0.253824	-0.0171757	0.324955	-0.487552	-0.436623	0.0620956	0.829786	0.216273
1553530_a_at	0.402411	-1.24857	0.0136223	-0.58173	-0.0765915	0.00484657	-0.424241	0.593783	0.390048	-0.461781	-0.438964	0.286786
1553531_at	-0.337575	0.295353	-0.0118723	-0.166559	-0.344601	-0.0458088	-0.167808	0.381988	-0.177583	0.153275	0.603527	0.0118723
1553532_a_at	-0.0558579	0.439061	-0.297482	0.245348	0.0266447	0.38131	-0.195987	-0.337205	-0.00728488	0.313013	0.529477	0.0983291
1553533_at	-0.139178	1.13626	-0.356556	-0.117434	-0.0120804	0.243989	0.147266	-0.0859344	-0.186383	0.125972	0.869831	0.199333
1553534_at	-0.258537	0.213992	-0.108681	0.168316	0.0602174	-0.00488234	-0.00270987	0.0218384	-0.13479	-0.00695562	0.588105	0.0459738
1553535_a_at	0.0292788	0.515816	0.0421834	0.17346	0.283375	-0.0164924	0.0123048	-0.241842	0.116109	0.0315638	-0.0123043	0.0839706
1553536_at	0.334541	0.0915985	0.51214	-0.466744	0.0176911	-0.800592	-0.457845	0.606705	0.54666	-0.042397	-0.690363	0.259727
1553537_at	-0.176279	0.31166	0.10491	-0.0489976	0.0386124	0.519192	0.244252	-0.0173948	0.0258629	0.437678	0.0720446	-0.0680592
1553538_s_at	0.00646973	-0.175201	0.00747967	-0.187146	0.123253	0.194721	-0.1265	-0.0619097	0.206811	-0.0197897	-0.00506782	0.0492992
1553539_at	-0.0310941	-0.5859	-0.677279	-0.0700893	0.175219	-0.055644	-0.00298643	0.0510912	0.0777473	-0.130762	0.35047	0.22817
1553540_a_at	-0.196278	0.311393	-0.18832	0.245748	0.538046	-0.00368881	0.196975	-0.411829	-0.349692	-0.0567322	0.24966	0.558841
1553541_at	-0.29838	0.0583892	-0.570081	0.0858305	0.00319076	0.333884	0.152933	-0.345854	-0.486482	0.488233	0.693575	0.199058
1553542_at	0.0286036	0.650165	0.0669088	0.213215	-0.0279636	-0.0699096	-0.181543	-0.107999	0.431134	0.408213	0.0279636	-0.491328
1553544_at	-0.461207	-0.574928	-0.528467	0.293231	0.551256	0.0334811	0.540061	-0.497667	-0.421365	-0.0743618	0.746982	0.595881
1553545_at	-0.243496	0.50889	0.122049	0.100812	-0.00446129	-0.0759463	0.011179	0.00446129	0.0581446	-0.219648	0.577017	-0.0287485
1553546_at	-0.108489	0.00484347	0.00172019	-0.125649	0.000177	0.422814	0.0669742	0.0489497	0.10337	0.442076	-0.000177	-0.0967767
1553547_at	-0.0608447	-0.482563	-0.148199	0.178444	-0.105582	0.0158134	0.15422	0.108923	-0.184794	0.195482	-0.105582	-0.0461504
1553549_at	-0.421082	0.259772	-0.145701	0.199096	0.149566	-0.00178528	0.35578	-0.226782	-0.232554	0.222851	0.55175	0.012816
1553550_at	-0.0331891	-0.393741	0.345063	0.144744	0.0555541	-0.00217509	0.309526	-0.256263	0.304247	0.143059	-0.0711107	0.05849
1553551_s_at	-0.269799	0.0722332	-0.386058	-0.714123	-0.714163	0.628848	-0.447416	-0.235923	0.123102	0.452678	0.527256	-0.0983219
1553552_at	0.124827	-0.0012641	-0.216073	-0.0623558	0.177697	0.377012	0.0012641	0.0802038	-0.0248206	0.176263	0.0587728	0.351268
1553553_at	-0.320073	0.0904083	-0.284063	0.223008	0.438736	-0.101775	0.409858	-0.345472	0.0397193	0.194586	0.151509	0.510806
1553555_at	-0.0890036	-0.694506	-0.404457	0.785513	0.36384	0.338047	0.356212	-0.44811	-0.475508	-0.613988	1.02013	0.730672
1553556_at	0.160477	-0.0588338	-0.115735	-0.0663118	0.194488	0.457687	0	-0.131394	-0.15679	0.681658	0.543841	0.0625711
1553558_at	-0.285343	0.12801	0.0700648	0.0235198	0.559162	-0.0687189	0.129545	-0.02352	-0.260133	-0.157833	0.210557	0.565145
1553559_at	-0.262992	-0.0128756	-0.0568106	0.207535	0.461254	0.180536	0.0676908	0.0314257	-0.07862	-0.10885	0.63056	0.150557
1553560_at	-0.231832	-0.074996	-0.241856	0.430225	0.293149	-0.124894	0.209354	0.00529766	-0.235407	0.520258	0.18146	0.321201
1553561_at	-0.0557053	0.350773	-0.180939	0.000857	0.206522	-0.498036	0.093596	-0.110538	-0.000342	-0.083786	0.0389349	0.0474534
1553562_at	-0.0992496	0.193056	-0.0388863	0.146039	0.0975079	0.339207	0.318924	-0.229439	-0.0632772	0.242992	0.732937	0.31986
1553564_at	-0.020823	0.133223	-0.380688	-0.0726571	0.422005	-0.265414	0.0531111	-0.235879	-0.247552	0.155166	0.279892	0.328775
1553565_s_at	0.0673208	-0.298358	0.187694	-0.0895152	0.0781527	0.140096	-0.0555062	-0.27359	0.557932	-0.0598884	0.197551	0.772064
1553566_at	-0.193899	0.478974	-0.435759	0.120127	0.238669	-0.0292754	0.0985432	-0.221502	-0.284148	0.15938	0.90215	-0.0280719
1553567_s_at	-0.255734	-0.177845	-0.240427	-0.154514	-0.233147	0.285336	-0.0685959	-0.220327	-0.0422211	0.0982418	0.243368	0.0266352
1553568_a_at	-0.286415	0.228537	-0.12682	0.417593	0.402813	-0.153146	0.222937	0.0148373	-0.456982	-0.00512314	0.787587	0.357482
1553569_at	-0.226761	-0.0628958	-0.144106	-0.310581	-0.31029	0.169632	-0.179938	-0.17129	0.041585	0.11769	0.0168581	0.0249357
1553570_x_at	-0.191137	-0.0753727	-0.0614519	-0.228252	-0.295388	0.18881	-0.160452	-0.13966	0.0446711	0.131014	0.039712	0.0525217
1553572_a_at	-0.146605	0.328622	-0.132079	-0.105248	0.0671763	1.08399	-0.566245	-0.379314	0.14228	0.0800095	0.753592	0.234228
1553573_s_at	-0.00195956	0.426125	-0.292794	-0.175943	0.260658	0.0122032	0.0833981	-0.314394	-0.00817347	0.12659	0.131035	0.0391872
1553574_at	-0.0687957	-0.197053	0.435213	0.534903	0.491681	-0.152374	0.345549	0.458958	-0.214822	0.274139	-0.250515	0.0191448
1553575_at	-0.130156	-0.494391	0.184526	0.223531	0.194444	0.0792837	0.0643835	-0.0631466	-0.355583	-0.268799	-0.47121	-0.140726
1553579_a_at	-0.23067	-0.154404	0.103443	0.104756	0.0986669	0.26051	0.0190508	-0.215891	0.0419104	0.0878012	0.0372155	0.189237
1553581_s_at	0.00224876	0.0211253	-0.0734253	0.126217	0.347113	0.0614715	0.0105238	-0.094532	-0.799273	-0.166958	-0.104736	-0.243789
1553582_a_at	-0.0533547	0.0652616	-0.0091877	-0.0657289	-0.00621009	0.260926	0.162263	-0.121276	0.00611281	0.293153	0.118983	-0.0462739
1553583_a_at	2.22037	0.929074	-0.531832	-0.292296	-0.206828	4.91966	0.849167	-0.145032	2.59498	0.601775	1.03018	-0.33201
1553584_at	0.00389719	-0.0255356	-0.228064	-0.208673	-0.361064	0.828138	0.161294	0.0762057	-0.50435	0.0122223	0.419311	-0.00389719
1553585_a_at	-0.163216	-0.0912309	0.0459669	-0.109097	0.172	0.549188	0.171721	-0.220402	0.0410144	-0.034925	0.22939	-0.04827
1553586_at	-0.139661	0.268922	-0.281449	-0.132244	0.313455	0.37414	0.129028	0.0190339	-0.14315	0.0964622	0.64648	-0.0290959
1553587_a_at	0.202489	-0.00758028	0.207279	0.076499	-0.11098	0.00758028	-0.00855303	0.0265627	0.444877	-0.93225	-0.958918	-0.151343
1553588_at	-0.263945	0.0333281	-0.15496	-0.177449	-0.425842	0.264337	-0.0908928	-0.114313	-0.016243	0.124578	0.167606	-0.003088
1553589_a_at	-0.149524	0.0150282	0.042321	0.182398	0.735922	0.081121	-0.0497084	0.305999	-0.0652201	-0.540782	-0.0725684	0.0168736
1553590_at	-0.217697	-0.181178	-0.0643058	0	0.0764923	-0.240133	0.0580053	0.00418282	-0.170354	0.850841	0.634183	-0.165504
1553591_at	-0.0311451	0.423577	-0.238528	0.264223	0.048152	0.0197134	-0.0197134	-0.267892	-0.226209	0.677307	0.764726	-0.0585313
1553592_x_at	-0.137324	0.626421	-0.28915	0.178318	0.346883	0.00589252	0.138123	-0.0949042	0.102055	0.741129	0.562357	-0.00589228
1553593_a_at	-0.356592	0.391068	-0.394817	-0.0763102	-0.210827	0.652324	0.10243	-0.258136	-0.227015	0.386042	0.488504	-0.0889165
1553594_a_at	-0.0386085	0.227361	-0.129548	0.00513983	0.00337362	0.164388	-0.0204062	0.0929265	0.0279765	0.433236	0.460777	-0.0039916
1553599_a_at	-0.0278251	-0.0775914	-0.0842021	0.0362198	-0.0514796	0.217893	0.00244451	-0.187197	-0.0883441	0.193839	0.0864327	0.032665
1553600_at	-0.0894999	0.417951	0.0125632	-0.131453	0.0977998	0.0604978	0.210355	-0.0589757	-0.132983	0.227655	0.224185	-0.0894999
1553601_a_at	-0.00623536	0.38953	0.019628	-0.0361223	0.020705	0.306396	-0.0209279	0.089231	-0.263825	0.173584	0.0517449	-0.00729084
1553602_at	-0.366607	-0.0569477	-0.348752	0.324216	0.672563	0.542452	0.504875	-0.229432	0.0198231	0.0808663	0.654376	0.628194
1553603_s_at	0.140922	-0.619292	0.46917	-0.531397	-0.292836	0.0189066	-0.29005	0.0269599	0.73128	-0.474084	-0.606759	0.0210819
1553604_at	-0.00147271	0.560763	0.207536	-0.111733	-0.0249548	0.256155	-0.0810585	0.136457	0.00147271	0.295409	0.172433	-0.105995
1553605_a_at	0.00964379	0.0269027	-0.00650239	0.00156927	-0.128913	0.26645	0.0268161	0.039633	0.294898	0.0813703	-0.0222785	-0.0974727
1553607_at	-0.173482	-0.0959082	0.00978756	0.00545239	-0.0561888	0.00376582	-0.136592	0.0110915	-0.00152588	0.0404494	0.109602	-0.155735
1553608_a_at	-0.0552492	0.248425	0.155511	0.327687	0.651831	-0.129679	-0.0699604	-0.13771	0.0336242	0.11561	0.157001	-0.0618784
1553611_s_at	-0.290208	-0.0653367	-0.0331445	0.121799	-0.0369482	0.574768	0.0968032	-0.208139	0.272453	0.370995	0.641012	0.287936
1553612_at	0.250051	-0.494291	0.0894647	-0.0747952	0.00255442	0.139859	0.339848	-0.200089	0.113577	-0.0704908	-0.170793	-0.00255442
1553613_s_at	0.0759611	-0.163787	-0.095459	0.595911	-0.849716	-0.555838	0.461196	-0.150174	1.21343	0.99863	1.49081	-0.151005
1553614_a_at	-0.244245	-0.221371	-0.177767	0.029968	0.223959	0.191106	0.332514	-0.0677123	-0.247346	-0.152561	0.501358	0.0318708
1553618_at	-0.16455	0.142652	0.00965834	0.297931	0.0415437	-0.0375686	0.0105891	-0.0173206	-0.0879114	-0.00965858	0.154675	0.0335741
1553619_a_at	-0.483285	0.118362	-0.224598	0.291025	0.14803	0.102023	0.0765886	-0.41888	-0.514413	-0.0765886	-0.15628	0.238913
1553620_at	0.0665453	-0.00518393	-0.173032	-0.00122285	-0.0691998	0.00122285	0.0140724	0.118234	0.0378969	0.615159	0.289124	-0.160927
1553622_a_at	0.0100839	0.0981202	0.0828323	-0.0503624	0.0062635	0.0853326	-0.0161517	-0.0421419	-0.162167	-0.308088	0.0913911	0.0772796
1553623_at	-0.375795	0.035645	-0.300237	0.328681	0.289079	-0.250107	0.0152674	0.0415914	0.0924997	-0.123068	0.584891	0.149009
1553625_at	-0.110769	-0.0349493	-0.165936	-0.102988	-0.0195115	0.16558	-0.2543	0.212496	-0.00247812	-0.013247	-0.211565	-0.0264189
1553626_a_at	-0.0185795	-0.0681453	-0.408073	0.0185795	0.036716	0.112734	0.136501	-0.0954204	0.129535	0.657643	-0.194544	-0.0412083
1553627_s_at	-0.00603318	0.0405459	-0.115849	-0.127246	-0.311564	0.610962	-0.0245395	0.247747	0.204158	0.484993	0.114901	-0.101007
1553629_a_at	-0.507469	0.0434098	-0.275558	0.0164042	0.418259	0.399648	-0.0504646	-0.0164042	0.0632963	0.0367208	0.552582	0.0711198
1553630_at	-0.0963767	-0.0192764	0.0405822	0.325259	0.018636	0.157683	-0.130379	-0.14121	-0.0343783	0.26647	-0.00983715	-0.158268
1553633_s_at	0.0464826	-0.160618	-0.0619941	-0.1675	-0.378881	-0.353686	0.0704503	-0.529356	-0.0586777	0.340782	0.147666	0.158078
1553634_a_at	0.0933752	0.13684	0.299904	-0.0509186	-0.0221007	0.356438	-0.247896	0.177263	-0.020802	0.128163	-0.207343	0.0208018
1553635_s_at	0.0398109	0.119645	-0.619857	-0.0321081	1.74284	0.0250497	-0.236377	0.381037	-0.208967	0.313347	-0.515743	-0.144975
1553636_at	-0.137426	0.0228651	-0.09569	-0.0380476	-0.0305347	0.0737882	-0.111393	0.00923801	0.0079999	0.629813	0.0582781	0.0190577
1553637_s_at	-0.291543	0.190636	0.240738	0.0583282	-0.0311651	0.0230079	0.0328546	-0.0789471	-0.13717	-0.00705194	-0.0209355	0.070713
1553639_a_at	-0.0224381	0.449703	-0.0394697	0.864525	-0.173574	0.426705	-0.0800152	0.113495	-0.116908	-0.0846705	0.240318	0.0639663
1553640_at	-0.118183	0.81144	-0.2201	0.318234	0.133969	0.452153	0.0108018	-0.0108018	-0.0793095	0.0366406	0.0518041	0.213603
1553641_a_at	-0.167986	-0.371817	-0.019824	-0.24204	-0.0692072	0.915162	-0.174061	-0.10719	0.0150461	0.271827	0.948968	0.0443659
1553642_at	-0.474911	-0.149458	-0.494608	0.00600481	0.174882	-0.00600481	0.0767698	-0.536889	-0.612916	0.0348091	0.393117	0.00887346
1553644_at	-0.293004	-0.500206	-0.506744	-0.0321121	-0.19316	0.801852	0.0114131	-0.132927	0.0256734	0.516082	0.725463	0.110627
1553645_at	-0.0384779	0.166738	0.22842	-0.153409	-0.196536	1.11025	-0.0133011	-0.0586021	0.00704837	0.27089	0.0395448	0.129704
1553646_at	0.152875	0.27289	0.000775	-0.0134027	0.0555797	0.32567	0.132837	-0.01018	0.0460088	-0.225603	-0.293151	-0.0929203
1553647_at	-0.0555754	-0.114573	-0.500567	0.205358	0.384504	-0.359526	0.308148	-0.392006	-0.653945	-0.0321541	0.32901	-0.0902047
1553651_at	0.125205	-0.111617	0.0746391	-0.0368371	0.00841236	-0.0171411	0.0109112	0.595116	0.0183067	0.0502212	0.0886273	0.118803
1553652_a_at	-0.0043025	-0.0754991	0.186863	-0.175779	-0.0880532	0.0953329	-0.156209	0.133511	0.224624	-0.0190442	-0.0466754	0.013299
1553654_at	-0.165238	0.357555	0.139043	-0.0145509	0.0161715	0.326944	-0.0163002	-0.139621	-0.106613	0.794203	0.153198	0.0980818
1553655_at	-0.330323	0.435143	-0.13835	0.0176237	0.148426	-0.171389	0.353268	-0.254248	0.0401661	0.189687	0.333636	0.234532
1553656_at	-0.27148	-0.0275788	-0.296623	0.26768	0.246291	0.322685	0.343157	-0.207073	-0.36043	-0.206969	0.47365	0.00035
1553657_at	-0.699293	0.300242	-0.661876	-0.0827351	0.000529	0.670231	-0.0129852	-0.552304	-0.532576	0.417812	1.07318	-0.0134435
1553658_at	-0.409462	0.0124063	0.009408	0.00639343	0.103982	0.39201	-0.0317988	-0.0544157	-0.401487	0.460429	1.30486	-0.157726
1553660_at	-0.132359	0.761007	-0.323593	-0.0366952	0.0321126	0.357747	0.00730967	-0.159208	0.0433474	0.289459	0.120858	-0.232188
1553661_a_at	-0.0919008	-0.0266428	-0.132077	0.00974941	0.190118	-0.0987504	0.0469611	0.285371	-0.0705786	0.0632849	0.439382	0.237756
1553663_a_at	-0.268719	0.835793	-0.229892	0.124642	0.134591	0.498387	-0.0594254	-0.24586	-0.0280509	0.477942	1.35505	-0.0467553
1553666_at	-0.000216	0.0214183	-0.126145	0.195012	-0.0178263	0.36604	0.232054	0.110514	-0.109116	-0.0719862	0.236428	0.032594
1553668_at	-0.385974	-0.618315	0.130785	-0.261868	-0.638593	-0.217988	0.0544987	-0.29647	-0.107616	-0.382551	-0.851339	0.311134
1553670_at	0.0677586	0.0100217	0.139801	-0.232963	-0.0162566	0.0173109	0.20045	-0.0536098	-0.0137775	-0.0789657	0.20116	0.0255563
1553672_at	0.355202	0.168922	0.358942	-0.168481	0.500216	0.0825639	-0.0118465	0.93185	0.181229	-0.12082	-0.187683	0.814915
1553673_at	-0.214902	-0.240666	-0.144653	-0.141627	0.33434	0.230165	0.0554974	-0.12525	-0.597709	0.142215	0.340001	0.22686
1553674_at	-0.25855	-0.0739272	0.0157404	0.0499687	-0.0466328	0.143591	-0.215392	-0.115417	0.512819	0.337513	-0.017091	-0.224765
1553675_at	-0.551576	-0.287363	-0.313731	0.394029	-0.0149283	0.359006	0.149057	-0.284471	-0.323253	-0.288542	0.624379	0.207042
1553677_a_at	0.434489	-0.359972	0.315845	-0.0867119	-0.0446672	-0.0636458	-0.215968	0.500537	0.250376	-0.0928493	-0.632553	-0.0309443
1553678_a_at	0.383012	-1.09191	-0.0422897	-0.711052	0.237494	-0.246416	-0.0934925	0.55419	0.246419	-0.437735	-0.386451	0.267141
1553679_s_at	0.208092	-0.392714	0.222258	-0.257465	-0.355945	1.06354	-0.110744	-0.00825834	1.02087	-0.0580626	-0.332269	0.0114903
1553681_a_at	0.534695	0.247448	-0.0269589	0.166129	0.528104	0.00212288	0.316616	-0.186266	-1.16068	-0.0183702	0.0410991	-0.453372
1553682_at	-0.0137215	-0.0440273	-0.311012	0.156785	0.0137215	-0.313157	-0.29372	0.0681415	-0.141982	0.633166	0.152451	0.222614
1553683_s_at	-0.162868	-0.0621891	-0.590606	-0.167847	-0.154918	0.709239	-0.16433	-0.498409	-0.0672827	0.260805	0.791325	0.0621891
1553684_at	-0.166792	-0.00481081	0.103733	-0.025126	0.100859	-0.244569	0.279549	-0.277317	0.11145	-0.0102344	0.759181	0.710439
1553685_s_at	0.0342321	-1.41494	0.385736	-0.646301	-0.000603	0.0457263	-0.206487	-0.223665	0.162954	-0.167139	-0.0746784	0.0439391
1553686_at	0.00957489	0.216388	0.214845	0.123764	-0.0372319	0.268004	0.0443392	0.133188	-0.00394249	-0.323977	-0.284255	-0.15221
1553688_at	0.0872507	-0.238225	-0.303226	0.255125	0.190156	0.133565	0.0493422	-0.165421	-0.219748	-0.972485	1.05653	0.309684
1553689_s_at	0.34308	-0.679182	-0.00622606	0.0735683	0.288538	-0.770605	-0.283552	0.507837	0.265164	-0.575494	-0.669472	-0.175505
1553690_at	-0.280355	0.0343051	-0.366815	0.414096	0.444484	-0.0034337	0.428704	-0.322781	-0.620303	-0.0674744	0.516902	0.382933
1553691_at	0.0309432	-0.107661	-0.0909627	-0.247073	-0.0357387	-0.123184	-0.316563	0.140533	0.378881	0.00786305	-0.294959	0.197073
1553693_s_at	-0.0407629	-0.470205	-0.114343	0.0469971	-1.32163	-0.396676	0.15805	-0.258955	0.188378	0.0145154	-0.0479631	0.384403
1553694_a_at	0.200682	-1.10911	0.0669384	-0.965674	-0.958661	-0.0324917	-0.581439	-0.312357	0.0626683	-0.0284724	-0.734501	-0.0491905
1553695_a_at	0.20413	-0.0139098	-0.222133	-0.250828	0.247152	0.426733	0.0556808	0.0705299	0.359177	0.248852	-0.0620008	0.0219851
1553696_s_at	0.117348	-0.549433	0.0970225	-0.0193276	-0.352575	-0.613724	0.041585	0.228577	0.388833	-0.502186	-0.347495	0.0323467
1553697_at	-0.0739143	-0.23437	0.416201	-0.405707	-0.0998368	0.267275	-0.148794	0.134436	0.130036	-0.0187092	-0.595299	0.0367291
1553698_a_at	-0.0398965	-0.0944147	0.528322	-0.179741	-0.00674295	-0.276548	-0.257314	0.146399	0.00674272	0.255232	-0.221901	0.021265
1553701_a_at	-0.171024	0.287667	-0.150901	0.00508213	-0.0455799	0.0641179	0.200634	-0.00508213	-0.127018	0.233444	0.0878811	0.0449948
1553702_at	-0.00483251	0.557498	-0.0713604	-0.129874	0.0973835	0.0339608	-0.101951	0.0815093	0.00371742	0.172309	0.430272	0.025476
1553703_at	0.219695	-0.0267334	0.0553894	-0.00348377	-0.420846	-0.460984	-0.121131	0.396127	0.0891895	-0.0969715	-0.519704	-0.209209
1553704_x_at	0.0926151	0.0436764	0.118101	-0.164426	-0.544601	-0.613201	-0.204939	0.100068	0.0884619	-0.411363	-0.554984	-0.310182
1553705_a_at	-0.24701	-0.162411	0.208018	0.106988	-0.00348473	-0.0060029	0.0061326	-0.228745	-0.378223	0.272031	0.466435	0.399923
1553706_at	0.234694	-1.35752	-0.127892	-0.511526	-2.18611	-1.94584	-0.24764	-1.51062	1.36393	0.794501	1.58885	1.97274
1553708_at	-0.394462	-0.682136	0.590438	0.133881	0.138228	0.198144	-0.271723	1.32175	-0.431394	0.052659	-0.0526593	-0.221003
1553709_a_at	0.462953	-0.308191	0.458197	-0.184447	0.0748019	-0.0367508	-0.00747871	0.239236	0.255979	-0.373328	-0.463846	0.00747871
1553710_at	-0.102633	0.183115	-0.0501211	-0.00138926	0.255642	0.0106361	-0.214249	0.117736	0.0213048	0.840611	0.71874	0.0183134
1553711_a_at	0.078383	-0.173952	-0.0129795	0.0891554	-0.0623434	0.610773	0.0011425	-0.0695887	0.142115	0.00701022	0.701395	0.0149429
1553713_a_at	-0.249547	0.108197	-0.163759	0.164044	0.372963	0.0106344	0.0956631	-0.298817	-0.594042	-0.142914	0.547808	-0.255366
1553715_s_at	-0.00997448	0.431938	0.00997496	0.515849	0.299704	-0.386709	-0.261006	-0.376116	0.494572	0.0936217	0.212663	0.0522385
1553717_at	0.0553217	0.241103	0.000823	-0.140544	-0.503221	-0.0772238	-0.257024	0.375135	0.265561	0.416724	0.31097	0.263113
1553718_at	0.0898576	0.43423	-0.0527477	-0.29043	-0.26114	0.410974	-0.0735331	-0.004632	-0.179177	0.743498	0.770914	0.195354
1553719_s_at	0.548999	-0.477711	0.126404	-0.353178	-0.223809	-0.106937	-0.201111	0.0178142	0.0143328	0.00111008	-0.792604	0.160609
1553720_a_at	-0.203451	0.105601	-0.0937223	0.0191784	-0.0271678	0.0620861	-0.0531335	-0.0191784	0.153537	0.401552	0.101299	-0.263896
1553721_at	0.0724361	0.26052	0.230434	-0.0441129	-0.206147	0.362063	-0.0647183	-0.0729721	0.26052	0.14919	-0.089788	0.016973
1553722_s_at	0.0257516	0.134897	0.0197217	0.0931487	0.0337462	0.257403	-0.115355	0.159068	0.240477	-0.185349	0.38427	-0.019722
1553723_at	-0.0181067	-0.461217	-0.0588989	1.43987	3.04601	0.60046	0.753066	-0.0630577	-0.337784	-0.0195708	0.511976	0.205253
1553725_s_at	0.442394	-0.598866	0.525894	-0.441497	-0.499128	-0.38623	-0.13711	0.309626	0.333763	-0.176202	-0.461707	0.0481253
1553726_s_at	0.211992	0.0475345	0.325854	-0.164398	-0.464357	-0.294795	-0.13972	-0.0145638	0.528976	-0.453277	-0.43345	-0.00288033
1553727_at	-0.641925	0.802588	-0.160588	0.109815	-0.280347	0.305728	-0.125068	-0.000823	-0.0570798	0.585314	0.26485	0.0902343
1553728_at	-0.607292	0.0703683	-0.425971	0.21284	0.356795	0.0808778	0.00850201	-0.322078	-0.553121	-0.00850201	0.633443	0.197919
1553729_s_at	-0.142432	0.417444	0.108797	-0.00284886	-0.283841	-0.0219645	0.0180604	-0.0583019	0.0368812	0.589597	0.139242	0.0577259
1553730_x_at	-0.422891	0.0592952	-0.270043	0.0866847	0.183709	0.0295057	0.233977	-0.313506	-0.307686	0.0740094	0.675493	0.235781
1553732_s_at	0.654242	0.73996	0.697822	0.0836992	0.319986	-0.505115	-0.248885	-0.267195	0.0517006	0.897174	0.265697	-0.201684
1553734_at	-0.159493	-0.155405	0.207161	0.326475	-0.144784	0.00676751	-0.0214233	0.156298	-0.0372634	0.0615792	0.336669	0.400674
1553736_at	-0.0384922	-0.0173066	-0.0446916	-0.0159731	0.417778	-0.03636	-0.0166655	0.0978389	0.109524	0.0221322	0.176958	0.0845091
1553739_at	-0.153551	0.154475	-0.0939653	-0.0347199	0.194344	0.00301385	-0.0387299	0.143276	-0.0269353	0.0390866	0.0352843	0.019094
1553740_a_at	-0.0672932	0.18996	-0.0304141	0.188461	0.394168	-0.252181	0.339115	-0.300881	-0.174313	-0.2366	0.270996	0.0481138
1553741_at	0.0209019	-0.0376666	-0.132273	-0.0553567	-0.00809574	-0.0263624	0.156913	0.0677631	0.0245926	-0.145836	0.852441	-0.0399554
1553743_at	-0.0370078	-0.191596	0.157893	-0.190498	0.0812411	-0.204175	-0.112598	-0.366389	0.222909	0.0485396	-0.046793	0.239728
1553746_a_at	0.00474215	0.545444	-0.00474215	-0.247188	-0.340646	0.192621	0.0746775	0.0527105	-0.225507	0.543879	0.0438414	-0.00509572
1553747_at	-0.160051	-0.0208702	-0.113993	-0.00511718	0.295508	0.274927	0.0386977	0.15148	-0.014555	0.396593	0.222462	0.018549
1553749_at	0.0215368	-2.88975	0.129966	-0.0215368	0.646708	-2.1196	0.600167	-0.0667496	-0.314884	-1.68472	-1.83125	0.726872
1553750_a_at	0.285167	-0.620399	-0.10129	-0.321349	-0.367791	-0.450657	-0.905102	0.656997	0.0932121	0.0469217	-1.24445	-0.376513
1553752_at	-0.211453	0.262182	0.0368719	0.137674	0.275943	0.139624	-0.0772898	-0.289023	-0.0880234	0.105441	-0.233277	-0.212269
1553755_at	-0.548095	0.329913	-0.404422	-0.0868621	0.00604105	0.373415	0.259185	-0.00604105	-0.262587	0.263624	0.414786	0.38083
1553756_at	-0.381999	0.000785	-0.0551193	-0.0248089	0.250745	0.387935	-0.0244558	-0.160282	0.067291	0.0906701	0.443047	0.049902
1553757_at	-0.0069859	0.096194	0.0562773	0.0349796	-0.0674682	0.643047	0.111699	-0.130815	-0.104056	0.389585	0.453025	-0.191726
1553759_at	0.00850916	-0.441088	-0.0610077	0.00294924	-0.255947	-0.002949	-0.206421	0.329745	0.481053	-0.152743	-0.755902	0.0501835
1553761_at	-0.231758	0.050036	-0.0516477	0.010499	0.223783	0.426437	-0.0133107	-0.235505	-0.311628	0.684004	0.185252	-0.0157702
1553764_a_at	1.24796	-0.154491	0.638376	0.0318203	-0.192194	-0.358257	-0.152342	1.29789	1.03829	0.0921478	-0.292932	0.207326
1553765_a_at	0.0280991	-0.00452852	0.0133228	-0.239262	-0.0385711	0.12311	-0.202533	-0.00102043	0.0182078	0.0691481	0.202918	-0.0409119
1553768_a_at	-0.0127048	-0.0454993	0.346779	0.259787	-0.527352	-0.719935	-0.603765	0.0651031	1.01871	-0.722249	0.287765	0.629123
1553769_at	-0.286597	0.0904808	-0.133088	0.0144925	1.43955	0.222004	-0.33267	-0.089941	-0.64428	0.481405	0.38419	0.0534019
1553770_a_at	0.162745	-0.0466342	-0.548214	0.185611	3.39969	0.277452	0.0410666	-0.152292	-0.490617	0.07376	0.248851	-0.0671506
1553772_at	-0.186586	0.0945168	-0.459068	-0.188811	-0.143578	0.196959	-0.139546	0.251709	-0.15927	0.127235	0.0674102	0.118842
1553775_at	0	-0.0304761	-0.24462	-0.217815	0	0.102836	-0.0864968	-0.301196	0.0314569	0.204245	0.305964	-0.0819416
1553776_at	-0.102007	0.087656	0.147692	-0.0600758	-0.00641465	0.210557	-0.0805459	0.000863	0.236548	0.813472	-0.0234482	0.0454505
1553778_at	0.601282	-0.0993171	-0.285317	0.196105	0.322875	0.214348	0.448985	-0.320836	-0.1044	0.240721	0.153208	-0.309243
1553780_at	-0.0144601	0.664294	-0.287405	0.348535	0.321792	0.522059	0.0807958	-0.087635	-0.282877	0.240065	0.471649	0.0144601
1553781_at	0.0922713	-0.144441	-0.0663531	0.00263977	-0.0481706	0.236806	0.00627661	0.0121498	0.121011	-0.0190854	0.169695	-0.116688
1553785_at	-0.604394	-0.189353	-0.167291	0.187765	0.371107	0.0294971	-0.121198	-0.695069	0.950616	0.183844	0.663098	0.673457
1553787_at	0.422848	0.085362	0.398275	0.160059	-0.160058	0.0578928	0.134419	-0.298088	0.417147	0.0301037	-0.648578	-0.114527
1553789_a_at	-0.264678	0.231408	0.0304718	0.0683784	0.0766983	0.0306289	0.283244	0.0158401	0.0961947	-0.0506213	0.438855	0.140509
1553792_at	-0.0702462	-0.00295305	-0.108866	0.0118301	0.0168822	0.0437357	-0.152372	0.0666077	-0.220556	0.017921	-0.154176	0.00295305
1553793_a_at	-0.00934339	-0.419136	-0.21086	-0.10002	-0.334095	0.55044	-0.158012	0.21053	0.00934339	-0.085041	0.128845	0.141097
1553794_at	-0.0776165	-0.0561244	-0.0457199	-0.0397251	0.124325	0.217943	0.0327551	0.0169082	-0.0700052	0.0265038	0.00898814	0.199352
1553796_at	-0.0969052	0.225052	-0.190262	0.0376496	-0.0388391	0.255983	-0.0193315	-0.161457	-0.0653939	0.515233	0.193218	0.0108953
1553797_a_at	-0.236718	0.0280533	-0.126142	-0.0770249	-0.0660696	-0.133313	-0.0440817	0.240568	0.0538228	0.12392	0.020601	-0.0837154
1553798_a_at	0.109967	-0.523631	-0.00241709	-0.129939	0.621913	-0.137771	-0.225219	-0.0295811	0.461975	0.00764823	-0.197359	0.123366
1553799_at	0.0348392	0.11743	0.073828	-0.16362	-0.0241532	0.3157	0.0345175	0.139243	0.149541	0.307272	0.00256252	-0.17393
1553801_a_at	0.0735898	-0.986225	-0.186859	-0.188036	-0.0555406	0.399261	0.00897837	-0.107548	-0.00897837	0.0344043	-0.631767	0.0125899
1553802_a_at	-0.168296	-0.0593731	-0.297588	-0.0495598	0.322032	-0.00100994	0.0553827	-0.30472	-0.0975318	-0.0774162	0.582939	0.0793319
1553803_at	-0.670579	0.254137	-0.450368	0.381702	0.127111	0.115087	0.0605907	-0.271456	-0.471396	0.480225	0.717966	0.0247235
1553804_a_at	-0.16744	0.0623267	-0.128226	0.0363748	0.0221653	0.0272379	-0.0610585	-0.216073	-0.37674	0.585919	0.398736	0.0354817
1553805_at	-0.163498	-0.0841615	-0.108288	-0.112523	-0.00584745	0.220137	0.0739286	0.0857625	-0.200551	0.382823	0.169895	0.0932868
1553808_a_at	-0.281005	0.00781965	0.173783	0.000781	0.208413	0.49039	-0.254442	-0.060101	-0.00525284	0.285281	0.215035	0.0446084
1553809_a_at	-0.308678	-0.0628519	0.0382323	-0.0403314	0.0548415	-0.0957897	0.111356	-0.153857	-0.321997	0.0448468	0.48063	0.0242333
1553810_a_at	-0.0215442	-0.299325	0.0106218	0.443247	0.0896905	-0.0778	0.272215	0.0162044	-0.0399191	-0.140589	-0.168139	0.158972
1553811_at	-0.0461118	-0.13691	0.0908983	-0.0778217	0.082665	0.192502	-0.130921	0.0543752	-0.145626	0.671385	0.0486326	-0.0978782
1553812_at	-0.0760372	0.0325816	-0.000774	0.0252578	0.293864	0.223084	0.320854	-0.0491326	-0.0859966	-0.125149	0.069278	0.170599
1553813_s_at	-0.1422	0.292753	-0.317969	0.211448	0.422532	0.0475631	0.347851	-0.161267	-0.28567	0.387521	0.102386	0.103117
1553815_a_at	0.0386558	-0.0511556	0.183523	0.107526	-0.515714	-0.557356	-0.035923	0.000329	0.133079	0.0118823	-0.345549	-0.10434
1553817_at	-0.013057	0.124799	-0.210632	0.111763	0.0075469	0.371565	-0.0336113	0.387883	0.0544734	0.842927	0.0123353	-0.0797477
1553818_x_at	-0.178216	0.870279	-0.10329	-0.361206	0.0311904	0.399325	-0.221051	-0.0467858	0.130254	0.422376	0.205134	-0.355182
1553821_at	-0.0801218	-0.0372996	0.351587	0.117912	0.066308	-0.131338	-0.00571609	-0.0180988	-0.272688	0.0632486	0.0564146	0.302963
1553822_at	0.00749779	-0.0589314	0.0411274	-0.0465524	0.0137472	0.186163	0.209415	0.125833	0.216705	0.35199	-0.113771	-0.22242
1553823_a_at	-0.105236	0.392664	-0.117981	-0.0886135	0.00549531	-0.0952497	0.0737422	-0.16655	-0.0769386	-0.001791	0.401695	0.00179076
1553826_a_at	-0.121301	0.342186	-0.50036	-0.0932908	0.18593	0.238267	0.0115991	-0.353374	-0.2969	0.193232	0.391956	0.0157289
1553828_at	-0.353852	-0.184426	-0.0780039	0.0592079	0.0161257	0.293642	0.0337997	-0.151383	-0.303624	0.445123	0.733726	-0.0825362
1553829_at	-0.18816	-0.04829	0.269759	0.0697804	-0.410371	-0.0359654	0.00766349	-0.0877356	0.162469	0.129919	0.371307	0.190492
1553830_s_at	-0.240404	0.412617	-0.402268	0.0461898	0.0243034	-0.00632334	0.0492959	-0.0358968	-0.0839677	0.058382	0.101188	0.0810223
1553831_at	-0.302336	0.047781	0.109206	0.231539	0.263886	0.207129	-0.0534611	-0.248409	-0.505247	-0.28258	0.440193	0.0808821
1553832_at	-0.252584	0.166275	-0.259483	-0.0109653	0.371307	0.0646601	-0.0335736	-0.439991	-0.447286	-0.262087	0.229912	0.057106
1553834_at	-0.0609345	-0.106558	-0.000391	0.0430815	0.0654802	0.171498	0.0309329	-0.0421362	3.91e-05	0.0111375	-3.91e-05	0.0267026
1553835_a_at	-0.153904	-0.0330024	-0.0333626	0.0149794	-0.0701544	-0.248524	-0.225802	0.327722	-0.0951824	0.0346484	0.431646	0.0412908
1553837_at	-0.305894	0.00960684	-0.101613	0.413713	0.281754	0.60004	0.206547	-0.101613	-0.0773034	0.406575	0.560616	0.285371
1553838_at	-0.247933	0.587373	-0.112964	0.269736	-0.0266516	0.27339	0.11443	-0.0685616	0.015605	0.103742	0.229114	0.140242
1553839_at	-0.531402	0.224751	-0.140924	0.321182	0.259353	0.393033	0.245215	-0.0017972	-0.147043	-0.0386882	0.357789	0.203352
1553840_a_at	0.142097	0.115088	-0.389416	0.00605106	-0.0691547	0.148323	0.11256	-0.00605106	-0.0231147	0.194613	-0.104024	-0.064466
1553842_at	0.0416875	-0.282729	-0.139415	-0.0585935	0.208568	0.128467	-0.28562	-0.0239379	-0.19041	0.144785	0.182975	-0.125574
1553843_at	-0.464741	0.399171	-0.0958819	-0.16571	-0.144562	0.222002	0.130134	-0.285206	-0.467965	0.0262966	0.758671	-0.261387
1553844_a_at	-0.360193	0.0885878	-0.0201063	0.0201063	0.243992	0.157728	0.147819	-0.145018	-0.217602	-0.046725	0.764396	0.14029
1553845_x_at	-0.530046	0.120442	-0.167332	0.0871386	0.218508	0.180675	0.352692	-0.187858	-0.23041	0.10003	0.724901	0.230778
1553846_at	-0.0598846	0.419875	-0.199531	0.161432	0.481074	0.14383	0.154142	-0.318749	0.147562	0.227594	0.0228362	0.0173073
1553847_a_at	-0.14547	0.381856	0.0417566	0.0482779	-0.0110273	-0.211565	0.0890198	-0.177758	-0.197092	0.228535	0.360827	0.0128708
1553849_at	-0.226131	-0.00308323	0.0209343	-0.173993	0.162736	0.110784	0.17061	0.0202131	-0.0776403	-0.0428453	0.664327	0.0259328
1553850_at	-0.315669	0.183853	-0.274061	0.0864098	-0.0553954	0.2497	0.00575829	0.096652	-0.062196	0.145224	-0.00573778	0.207786
1553851_at	-0.0493901	0.0961711	-0.00947261	-0.100694	0.034765	0.462945	0.00992417	-0.0168364	-0.0261717	0.208396	0.157399	-0.0277178
1553852_at	-0.00471115	-0.309209	-0.360868	-0.267935	0.199912	0.432349	-0.246449	0.00471115	0.143405	0.167612	0.0618305	-0.227014
1553856_s_at	0.394532	-0.071785	0.618351	-0.285115	0.111135	-0.893221	0.057683	0.0514889	-0.962482	-1.5531	-0.0514889	-0.915193
1553857_at	-0.101696	-0.0845423	-0.239864	0.0165291	0.106335	0.301815	0.0111947	-0.269448	-0.0834489	0.459929	0.435571	-0.124033
1553858_at	0.229006	0.307858	0.0180883	-0.0113049	0.00458288	-0.0686793	-0.0452013	-0.00458241	0.225222	0.204934	-0.459124	0.067718
1553859_at	-0.311085	-0.0676119	0.104852	-0.138112	-0.00221014	0.295923	0.074975	-0.0209527	-0.158352	-0.070081	0.329761	0.0775607
1553860_at	-0.458817	0.43867	-0.454464	0.0107565	0.2609	-0.184018	0.156651	-0.0696897	-0.0595961	0.465352	0.341346	0.267069
1553861_at	-0.150182	0.116204	-0.268713	-0.192626	0.252151	0.41676	-0.0701547	0.119261	-0.212144	0.072396	0.0994823	0.0406396
1553863_at	-0.377919	0.0205278	-0.149393	0.448628	0.294226	0.338993	0.342957	-0.256725	-0.207202	-0.0205278	0.641965	0.0901556
1553864_at	0.0226929	0.14407	-0.0721402	0.07271	-0.0946355	0.194352	-0.00435686	-0.0379281	-0.0902281	0.388529	-0.000536	-0.181518
1553865_a_at	-0.12584	-0.257079	-0.355985	0.223253	0.0436113	0.011059	0.0700758	-0.0250692	0.011059	0.313224	0.178467	0.107833
1553868_a_at	-0.0876038	0.00615501	-0.0555539	-0.152863	0.00870681	0.0928156	0.0294075	0.112904	-0.023273	0.666538	-0.102134	0.12332
1553869_at	-0.131708	0.00852037	-0.199106	0.288431	-0.00852037	-0.114965	0.0443425	0.152241	0.0381007	-0.143798	0.344533	0.301026
1553871_at	-0.249266	-0.0885186	-0.17052	0.312766	0.0771909	0.257316	0.297541	-0.0202856	-0.465259	-0.20765	0.612192	0.188562
1553872_at	-0.756525	0.169645	-0.27624	-0.0834928	-0.0126367	0.599346	0.0742998	-0.432551	-0.412477	0.742631	0.335673	0.0600572
1553873_at	-0.11096	1.77216	-0.0472543	-0.0412736	-0.0855494	0.306925	-0.082413	0.0173707	0.0174079	-0.0782409	-0.102062	-0.1108
1553874_a_at	0.0796602	-0.187163	0.00476527	0.000881	-0.13703	-0.153271	0.019697	-0.420309	0.0424979	0.185594	-0.0700085	0.0441918
1553875_s_at	-0.533848	0.271807	-0.501777	-0.0350728	0.27928	0.518458	0.0983396	-0.43544	-0.432461	0.326447	0.58641	0.371202
1553876_at	-0.204055	0.0879118	-0.12432	0.075618	0.0621035	-0.121596	0.0309474	-0.17071	-0.154879	0.0119753	0.159698	-0.0297878
1553878_at	-0.1041	0.407434	0.0213308	-0.0640421	-0.0636468	0.295542	0.125636	-0.0770521	-0.0213308	0.174253	0.617757	0.17315
1553879_a_at	-0.22626	-0.330771	0.000269	0.0274415	0.0413322	0.218002	-0.0649874	0.00132203	-0.152846	0.205492	0.555648	-0.0610125
1553880_at	-0.103812	0.097543	0.0175242	0.00533748	-0.00533748	0.383088	-0.0848374	0.0482926	-0.350097	0.165243	0.221412	-0.158339
1553881_at	0.125546	0.00131202	0.0665395	-0.00131202	0.206348	-0.151048	0.171445	-0.00131202	-0.0213356	0.460476	0.0133986	0.346732
1553882_at	-0.10194	-0.0299709	0.0286262	-0.0602219	0.226265	-0.00351	0.0253532	-0.188632	0.0215263	0.171545	0.0239022	-0.134359
1553883_at	-0.0276985	0.0950756	0.0779772	7.06e-05	-0.0309589	0.449165	-0.059257	-0.0829599	0.149241	0.0296614	0.433689	-0.00531959
1553885_x_at	0.00482822	0.297216	0.0617297	-0.0070672	-0.0670512	0.254985	-0.132985	-0.0707996	0.0622818	0.181537	-0.0417328	-0.0266876
1553886_at	-0.167665	0.201362	-0.0852389	0.00651264	-0.0506353	0.197006	0.243165	-0.125971	-0.0108275	-0.0348954	0.0147843	0.011826
1553887_at	-0.371023	0.206732	-0.24359	-0.0714333	0.0657501	-0.10429	0.135151	-0.134463	-0.0104361	0.336348	0.336967	0.0200148
1553888_at	-0.0489326	0.0599799	-0.119688	-0.130276	0.145386	-0.341564	0.291844	-0.361798	-0.303738	-0.0213029	0.616585	0.126123
1553889_at	-0.642507	0.0270615	-0.705631	0.186306	0.389982	0.187436	0.295733	-0.248196	-0.211675	0.206145	0.432494	0.0733218
1553890_s_at	-0.199816	0.101498	-0.0080266	0.0654106	-0.198538	0.123011	-0.186361	0.277616	0.31045	0.738612	0.364443	-0.0562115
1553891_at	-0.0644479	0.165238	-0.0308461	0.066215	-0.0118346	0.401667	0.187018	-0.122747	-0.0613341	0.352621	0.741168	-0.00122952
1553893_at	-0.340894	0.0976152	-0.330732	0.0036931	0.219959	0.695472	0.330488	-0.315998	-0.135377	0.0157173	-0.180231	0.229503
1553894_at	0.0521317	-0.0990891	0	-0.0853751	-0.384896	0	-0.230416	0.107978	0.436278	0.0515432	-0.040534	0.429759
1553895_at	-0.197543	0.402168	-0.200176	-0.198021	0.0986831	0.350788	0.327366	-0.120191	-0.321257	-0.0809984	0.555549	-0.0169694
1553898_a_at	-0.0379822	0.183069	0.105074	0.0713983	-0.00481844	-0.178952	-0.0591576	0.0142579	0.00481844	0.148729	-0.116144	-0.0649166
1553900_s_at	0.0344067	-0.367073	-0.537345	0.244308	0.241831	-0.00543594	0.440823	-0.496511	-0.0436802	-0.619565	0.890417	0.00543594
1553901_x_at	-0.0533993	-0.130537	-0.214551	0.281448	-0.112133	0.455475	0.0507097	-0.0800638	-0.252988	0.174473	0.0369587	0.00206304
1553905_at	-0.0544803	-0.127332	0.137812	0.00820708	0.284099	-0.0227032	-0.0374448	-0.00820708	0.319416	0.377977	0.294868	0.0139401
1553906_s_at	-0.0744371	0.744557	0.829394	0.0240374	-0.0240374	0.664637	0.0822735	-0.633929	-0.0496483	-0.143958	0.0770512	-0.532845
1553907_a_at	0.0598364	0.396036	0.000925	-0.0356779	-0.000925	0.0270238	0.0174866	0.00530052	-0.00928688	0.230909	0.197199	-0.0465994
1553909_x_at	-0.33642	0.0760388	0.0425224	0.424968	-0.540655	-0.525704	-0.0123043	0.190378	0.121206	-0.226449	-0.518695	-0.0392728
1553910_at	-0.160687	-0.069598	-0.0700855	-0.0576882	-0.233377	0.132197	0.0127647	-0.110763	-0.38209	0.223196	0.288527	0.344242
1553911_at	0.00816178	0.0772226	-0.130579	-0.0743294	0.0619259	0.280755	-0.171619	-0.18603	-0.00816154	0.262528	0.163932	0.219841
1553912_at	-0.156297	0.377408	-0.12936	-0.149924	-0.0337138	0.164439	-0.0325551	0.18039	0.121187	0.321081	0.254506	0.0272758
1553914_at	-0.0831711	-0.0286336	-0.469812	0.409514	0.0480669	0.441948	-0.0983434	-0.294595	-0.400329	0.40663	1.16909	-0.190607
1553915_at	-0.148349	-0.153213	0.0218141	0.0480011	-0.104337	0.159981	0.0307968	-0.0391443	-0.0108263	0.2675	-0.000576	-0.137058
1553917_at	-0.335875	0.316885	-0.156914	-0.0292263	0.0379262	0.0292263	0.143587	-0.0298762	-0.613648	-0.261089	0.365567	-0.0684175
1553918_at	-0.010361	-0.137156	-0.0392196	-0.120616	0.507558	-0.199097	0.287976	0.010361	0.0658004	-0.0239122	0.521233	0.0857623
1553919_at	-0.0893712	0.21239	-0.138902	0.0923238	0.262694	-0.100241	0.237141	-0.269843	-0.353656	0.331347	0.608564	0.398946
1553920_at	-0.04707	-0.202141	0.0976148	0.437561	-0.0371194	0.141436	0.0910854	0.0910811	0.143276	0.00218582	0.256978	0.18369
1553923_at	-0.113789	0.0679021	-0.284707	0.318534	0.449825	-0.188503	0.522986	0.0721219	-0.307619	-0.181053	0.94257	0.267324
1553924_at	-0.157515	0.25477	0.05514	0.0210695	0.171176	-0.0697262	0.0238945	-0.0859222	-0.0229223	-0.0543976	0.489557	0.00873351
1553927_at	0.0468156	-0.0759366	-0.249173	0.000345	0.43849	0.104843	-0.0321193	-0.333646	-0.405136	0.0460291	0.832938	0.0109484
1553928_at	0.315501	-1.13865	0.228036	-0.0193543	0.103041	-1.23649	-0.223714	0.169477	-0.00128603	-0.955776	-0.961577	0.00128651
1553929_at	-0.197436	0.14397	-0.225499	0.282446	0.315627	-0.304604	0.0260432	-0.249269	-0.450665	-0.135684	0.8915	0.277694
1553930_at	-0.0759981	0.0927103	-0.309671	0.149142	-0.000266	-0.10083	-0.0315111	-0.173532	-0.282312	0.442938	0.262766	0.15442
1553931_at	-0.196568	0.506139	-0.165592	0.139344	-0.00757027	-0.0241668	0.277951	-0.168453	-0.303328	0.0578513	-0.0782948	0.189508
1553934_at	0.0285115	-0.0107777	-0.0308194	-0.0263948	-0.0149045	0.106071	-0.0657463	0.0686908	-0.0882092	0.47587	0.128775	0.0238016
1553935_at	-0.145907	0.122586	-0.019058	0.130531	0.0927262	0.019058	0.307927	0.31514	-0.173135	-0.0549707	-0.0240257	0.101442
1553936_a_at	-0.0847549	-0.00513339	-0.0820777	0.171116	0.182069	0.306857	-0.144023	-0.049577	-0.257247	0.527556	0.0857258	-0.000976
1553938_a_at	-0.0537257	0.105571	-0.0346265	0.22356	-0.0713694	0.308333	-0.104635	0.0866418	0.0208006	0.627596	-0.0242391	-0.317566
1553940_a_at	-0.0246563	-0.563362	0.156878	-0.478957	-0.160316	0.450309	-0.451674	0.158624	0.0416203	-0.795145	-0.262542	0.152746
1553943_at	-0.0107913	0.124998	-0.224522	0.467927	0.523348	-0.0439019	0.370871	-0.123326	-0.635415	-0.135138	0.893414	0.535799
1553944_at	-0.133702	0.312862	0.209136	-0.102775	0.0919786	0.281788	0.603762	-0.237413	-0.223991	0.000981	0.550458	0.128028
1553945_at	-0.0787334	-0.141419	-0.140496	0.226891	0.29832	0.0206347	0.153133	-0.0437169	-0.388546	0.0068059	0.742868	-0.0236216
1553946_at	-0.294126	0.356814	-0.394977	0.146251	0.246162	-0.23004	-0.119663	-0.185195	0.000611	0.794398	0.430253	-0.108034
1553947_at	0.527904	-0.702194	0.2511	-0.43702	0.018074	0.247854	-0.330446	0.251528	0.401623	-0.208127	-0.503306	-0.144393
1553949_at	-0.329316	0.0636244	-0.19988	0.304454	0.353715	-0.164355	0.339007	-0.0700979	-0.287683	-0.0737982	0.34185	0.470635
1553952_at	-0.0707321	0.602347	-0.349494	-0.107232	0.0576768	0.440663	-0.0901113	-0.0169683	0.0131216	0.697414	0.103659	0.0450449
1553954_at	0.339556	-0.65701	0.0624857	-0.193632	-0.567436	-0.660613	-0.0492349	0.389635	-0.0186038	-0.408526	-0.755913	-0.0337262
1553955_at	0.198046	-0.29835	0.426125	-0.126769	-0.219946	0.045722	-5.44e-05	-0.277534	0.23933	-0.490313	-0.372636	0.014287
1553956_at	0.662079	-0.516089	-0.00434542	-0.113188	-0.29483	-0.20743	-0.0585451	0.689676	0.304196	0.307879	-0.750267	0.0600181
1553957_at	0.345883	-0.178558	0.0876789	0.10267	-0.311035	-0.684734	-0.140518	-0.0138416	0.252805	0.300093	-0.883844	-0.306442
1553959_a_at	1.10384	-0.232154	0.314253	0.554486	0.629415	-0.56716	0.277229	0.692472	0.0139379	-0.871783	-0.758689	0.108228
1553960_at	0.417544	-0.521388	-0.343268	-0.360354	-1.02573	-0.0103745	-0.370036	0.221611	0.57188	0.0103745	0.137634	0.598804
1553961_s_at	-0.252669	0.138811	-0.330076	-0.711855	-1.07995	0.193287	-0.462109	0.122021	0.257231	0.631312	0.235463	0.0675187
1553962_s_at	-0.30706	0.0658598	-0.158188	-1.18788	-0.200725	1.89189	-0.639543	-0.916303	0.0541639	0.289789	0.63763	-0.0158672
1553963_at	-0.305092	0.190633	0.0732017	-0.115825	-0.0075171	0.195262	-0.062896	-0.101904	-0.0972588	0.13115	0.0288064	0.119206
1553965_x_at	-0.176824	0.0373282	-0.118762	-0.253427	0.0777247	0.681895	-0.143141	-0.270441	-0.0501337	0.151639	0.163445	-0.0149739
1553967_at	0.133889	0.625631	0.0770702	0.0307412	0.102593	0.799809	-0.131676	-0.0349951	0.0466337	0.819794	0.358169	0.0405135
1553968_a_at	-0.253401	0.6179	-0.386106	0.152673	0.350061	0.000505	0.0220203	-0.0661926	-0.364163	0.383427	0.556078	0.00713825
1553970_s_at	-0.343492	-0.0109138	-0.199506	0.0504055	0.113764	0.139266	0.217294	0.260763	-0.138884	0.451831	0.70041	0.0109138
1553971_a_at	-0.113149	-0.439226	-0.165492	-0.163933	-0.484688	-0.0704794	0.186828	0.261003	0.116305	0.260749	0.49706	0.317099
1553972_a_at	-0.170114	0.0881944	0.36214	-0.460083	-0.58205	-0.162415	0.138495	-0.246498	0.61247	0.661171	0.638778	0.279018
1553973_a_at	-0.508951	-0.524058	-0.228825	0.6282	0.53848	0.117286	0.511201	0.0274584	-0.404584	-0.0178497	0.334475	0.562645
1553974_at	0.211787	0.204582	0.236712	-0.189662	-0.449605	-0.396619	-0.0237665	0.0237665	0.412567	-0.0552874	-0.493073	0.163642
1553976_a_at	0.317332	-0.442091	0.263876	-0.0918322	0.148745	-0.605988	0.177166	0.434151	0.3336	-0.163877	-0.552817	0.112683
1553977_a_at	0.0482531	-0.131285	0.125513	0.150302	-0.0203128	0.244699	0.00363922	0.309017	0.0526104	-0.0177989	0.050498	-0.108193
1553978_at	0.0127954	0.0259147	0.0618448	0.171965	0.52061	0.342628	0.164514	-0.11064	0.0504899	-0.162248	-0.252358	-0.225544
1553979_at	0.42802	-0.0155172	0.046196	-0.0647097	0.00725174	-0.255365	0.480624	-0.00743675	0.0126877	-0.290814	-0.187469	-0.0678492
1553982_a_at	0.0249405	-0.0296531	0.221871	0.437495	1.18386	0.273185	-0.164357	-0.154149	0.0859556	0.00130415	-0.417775	0.19593
1553983_at	-0.00104904	-0.350106	-0.157549	0.526044	0.369985	-0.400471	0.453717	0.00104904	0.120477	-0.360089	0.119277	0.31473
1553984_s_at	0.321643	0.0211182	0.0485187	0.276544	0.0896735	-0.0211182	0.278714	0.296929	0.274909	-0.110734	-0.505276	0.0291781
1553986_at	-0.235615	-0.197712	-0.206017	-0.0133781	0.146966	0.145077	0.357371	-0.254339	-0.0847962	0.00765896	0.606155	0.0561876
1553987_at	0.273986	-0.319007	0.00982857	0.00671768	-0.00671768	-0.0793724	-0.14455	0.01015	0.468269	-0.0653839	-0.6951	0.240538
1553989_a_at	-0.18266	-0.0588493	-0.241952	0.238263	0.647269	0.0588493	0.250321	-0.343839	-0.310718	0.225121	0.649189	0.318562
1553990_at	-0.509019	0.377804	0.241371	0.209004	0.253587	0.340189	-0.296994	-0.162193	0.117619	0.0551701	0.295274	-0.280316
1553991_s_at	-0.0476279	-0.00899124	0.464193	-0.809694	-0.451927	0.726692	-0.389194	-0.487343	0.462464	-0.291166	0.556588	0.157629
1553992_s_at	-0.654515	-0.247273	0.633724	0.0426979	-0.291204	-0.105965	-0.0892596	-0.335164	0.84834	0.027895	0.059041	0.274453
1553993_s_at	0.131331	-0.0689073	0.176348	0.187011	0.79957	-0.271163	0.184021	-0.0470786	-0.232178	-0.375721	0.06949	-0.0563765
1553994_at	0.129078	-0.641733	-0.450998	-0.506044	0.060317	-0.165278	-0.415213	1.03333	0.0431542	0.481543	-0.155109	-0.0263538
1553995_a_at	0.0675945	-1.7547	-0.538866	-1.57289	0.0342092	-0.245331	-1.23168	0.852005	-0.0342092	0.877923	-0.293729	-0.280875
1553997_a_at	-0.0220504	-0.0782199	-0.256409	0.0871997	0.64122	0.209123	0.633551	0.200127	0.0220504	0.0806184	0.500256	0.136084
1553998_at	-0.458854	0.000609	-0.329163	-0.0522084	0.0524588	-0.302983	0.162407	-0.311033	-0.407225	0.163927	0.718423	0.151753
1554001_at	0.0741968	0.44351	0.00636101	-0.0729299	-0.4029	0.0325689	-0.485928	-0.0114655	0.206813	-0.0568395	-0.415716	-0.0510311
1554003_at	-0.151744	-0.177382	-0.016151	-0.0683742	0.0877891	0.426035	0.088171	-0.143578	-0.145588	0.31991	0.32347	0.589066
1554004_a_at	0.00970411	-0.103772	-0.040225	-0.121575	0.0775499	0.535488	-0.0801797	0.0177989	0.105725	-0.0258088	0.126979	0.202106
1554006_a_at	0.0393744	0.059525	-0.2024	0.00905538	-0.031055	0.363984	-0.0379362	0.417609	-0.243316	0.45565	0.424255	0.328733
1554007_at	0.217801	-0.992197	0.122198	-0.981017	-2.39901	-1.18276	-0.187366	-0.990309	0.944993	0.130552	0.438558	0.634828
1554008_at	0.570591	-0.0214124	0.180084	-0.0998335	-0.102872	-0.135705	-0.202746	0.99179	0.0214124	0.683521	-0.38096	0.42838
1554010_at	0.00503302	-0.490503	-0.115112	0.0816555	0.274398	-0.225575	-0.0785093	0.200772	-0.668377	-0.0737867	0.211868	0.262304
1554012_at	0.54612	-0.889948	-0.169848	0.0992899	0.0933192	-0.28665	-0.428437	-0.367566	3.04733	2.43703	0.631209	1.80005
1554014_at	-0.0184693	-0.683279	0.082737	0.266276	0.707421	-0.482641	-0.64227	0.0875649	-0.0430074	-0.753565	-0.47702	-0.260701
1554015_a_at	-0.128263	0.00204515	0.0724511	-0.0351925	0.346453	-0.197417	-0.895053	0.0911245	-0.213925	-0.14162	0.210219	-0.691562
1554016_a_at	0.018054	0.0742645	-0.114937	0.486232	0.69124	0.0711031	0.423645	0.0305953	-0.178399	-0.275205	-0.136944	-0.238362
1554017_at	-0.251022	0.0704651	-0.469788	0.215467	-0.0500164	0.273996	0.038024	-0.215418	-0.105025	0.2417	0.430373	0.298852
1554018_at	0.134938	-0.691921	0.784487	1.4537	1.33215	-0.152767	-0.0750794	-0.906174	-0.197095	-0.109099	-0.305681	1.59657
1554019_s_at	0.380838	-0.332314	0.0265136	-0.0318193	-0.327013	-0.199757	-0.068068	0.281312	0.0518556	-0.54248	-0.506829	0.617325
1554020_at	0.205744	0.0661535	-0.0631318	-0.0961423	0.339979	-0.64432	0.240961	0.960313	0.038281	-0.65637	-0.229287	0.0933337
1554021_a_at	0.307932	-0.525729	-0.0445976	0.022645	0.0563836	-0.319816	-0.293502	0.0190721	-0.0308342	-0.118904	-0.572364	-0.139781
1554022_at	-0.178468	0.0860696	-0.126793	0.187863	0.0434871	-0.018575	0.169837	-0.123656	-0.0150423	0.198602	0.315643	0.154238
1554023_s_at	-0.390847	0.158621	-0.283751	0.115429	0.126215	0.0174618	0.0747757	-0.314402	-0.270348	-0.0174618	0.0809145	0.324872
1554026_a_at	0.0158029	0.100918	-0.108289	0.36029	0.0397251	-0.398017	0.110455	1.88683	0.13587	-0.473815	-0.0438669	-0.0158031
1554027_a_at	-0.169376	0.069299	-0.194634	-0.0015068	0.0602138	-0.0762019	-0.132668	0.108005	-0.1512	-0.0497735	0.350454	0.0512238
1554029_a_at	0.598315	-0.652793	-0.0370755	-0.130654	-1.11707	-0.25984	-0.77069	0.977209	0.446027	-0.338079	-1.13388	-0.583064
1554030_at	0.0549264	-0.0370474	0.0100894	0.122935	0.0335088	0.31044	0.124296	-0.124656	0.275961	-0.040585	-0.385455	0.455578
1554032_at	-0.280867	0.0593147	-0.340981	-0.0472457	0.147788	0.935605	0.157235	-0.0383348	-0.188093	0.691887	0.273837	0.251018
1554033_at	-0.0980482	-0.086061	0.00710988	0.0717447	-0.0578039	0.136222	0.148033	-0.246971	-0.0900898	-0.112658	0.0950086	0.0198951
1554034_a_at	0.0353744	-0.0815547	-0.269993	0.0173538	-0.0541692	0.261276	0.0798988	-0.0911212	0.0797884	0.638654	-0.00938797	0.0189157
1554036_at	0.341737	0.22773	0.146856	0.177209	0.931687	-0.376376	-0.266885	0.364743	0.131708	-0.233613	0.110966	-0.100576
1554037_a_at	0.276856	-0.220115	0.212062	-0.193551	0.228893	0.761349	-0.228538	0.411013	0.129854	0.757455	-0.101757	-0.117326
1554038_at	-0.188238	-0.013768	0.0319772	0.0920591	-0.00644755	-0.187517	-0.0233636	0.162055	-0.348095	0.210717	0.2932	0.101959
1554039_at	-0.336065	0.258525	-0.155611	0.13082	0.000576	-0.000575	0.0957303	-0.598251	-0.304437	-0.108827	0.349051	-0.0143981
1554041_at	-0.0188003	0.130035	0.0298192	-0.125746	0.113191	0.187198	0.197962	0.0711026	0.0281947	0.413919	-0.00055	0.00055
1554042_s_at	-0.363634	-0.141538	-0.423086	0.166919	0.172537	0.00137663	0.337628	-0.194396	-0.566739	-0.00137663	0.355793	0.156677
1554043_a_at	-0.0545111	0.213686	-0.0450387	0.172405	0.0188618	0.403276	-0.0114679	-0.394712	-0.145826	-0.364792	0.407129	0.636584
1554044_a_at	0.487594	1.02636	-0.343736	0.0549779	0.0621314	2.10328	0.359923	-0.224845	1.98548	-0.0980296	0.948276	-0.220963
1554045_at	0.0324025	-0.313451	0.0117369	0.0986175	0.253863	-0.600808	-0.0117369	-0.0658596	0.408989	-0.274567	-0.366671	-0.0482883
1554047_at	0.163467	-0.0878315	-0.174464	-0.00205398	0.0723445	0.0295811	0.275971	-0.0840871	-0.186789	-0.231246	0.226929	-0.299602
1554049_s_at	-0.183837	-0.609332	0.108183	0.0581121	-0.0145836	-0.255398	-0.263778	0.389189	-0.0782299	0.0145836	0.320455	-0.280361
1554050_at	-0.46096	0.068193	-0.442211	0.00399971	0.0781407	0.280835	0.270498	-0.494387	-0.512929	0.0132813	0.321025	-0.221859
1554052_at	0.210585	-0.711884	0.15397	-0.107431	0.231156	0.279969	-0.186734	0.0641484	0.386678	-0.103904	-0.0641484	0.084353
1554053_at	0.249248	-0.359951	-0.123444	0.147574	0.638594	-0.402417	-0.10705	0.80714	-1.06249	-0.908382	-0.633516	-0.143296
1554057_at	0.14397	-0.336821	0.0913067	-0.0311508	-0.12583	0.13479	-0.262693	0.49006	0.187794	-0.0663395	-0.742154	0.0183926
1554059_at	-0.486231	-0.297627	-0.234196	0.342265	0.271449	-0.38148	0.467812	-0.381597	-0.231301	0.41978	1.39211	0.558263
1554060_s_at	-0.135286	-0.299674	0.00477886	-0.235259	-0.073458	-0.0316625	-0.0299716	0.0187597	0.408561	-0.19858	0.246487	0.283485
1554062_at	0.199631	-0.714993	-0.264571	-2.2085	-1.27743	0.84143	-0.942116	0.32076	0.717418	0.977336	-0.533492	0.943536
1554063_at	0.0542693	-0.0777655	-0.606082	0.0914521	0.304938	-0.194447	0.0110373	0.319179	-0.391616	-0.381227	-0.280412	-0.0824246
1554065_at	-0.191971	0.115198	-0.284489	0.0678034	0.205878	0.439758	0.156392	-0.336431	-0.0532503	0.00895596	0.649139	0.0240798
1554067_at	-0.053226	-0.466894	-0.350838	0.113506	-0.346978	-0.275064	0.697739	-0.451095	-0.312163	-0.242567	0.106705	0.341415
1554068_s_at	-0.274961	-0.359364	0.138818	-0.267689	-0.235064	-0.448587	-0.0432787	-0.330144	0.0290151	0.124621	-0.173853	-0.0552001
1554069_at	-0.1478	0.298971	-0.311767	-0.0681014	0.0900898	-0.02245	0.108887	-0.0597761	0.0010047	0.41252	0.262295	0.0805707
1554071_at	0.140123	0.0242813	0.0567977	-0.0946734	0.16148	0.175441	-0.1268	-0.0325863	0.0879364	0.24377	0.0370684	-0.0531118
1554072_s_at	-0.00572801	0.21713	-0.115014	-0.00721765	0.0630381	0.303004	-0.00283885	-0.06651	0.0984373	0.0812287	0.0407441	0.00283885
1554074_s_at	-0.296064	0.0304623	-0.309555	0.196675	0.229341	-0.0227041	0.344315	-0.306773	-0.284011	-0.136857	0.489429	0.158226
1554076_s_at	0.14324	-0.238887	-0.388506	-0.412261	-0.0507231	0.227715	0.0810351	0.142465	-0.0411553	0.154422	0.623406	0.266785
1554077_a_at	0.0427418	0.00206471	0.272909	-0.162728	0.176526	0.149438	-0.0070796	-0.51688	0.467995	0.215951	-0.217811	0.359756
1554078_s_at	0.0958643	-0.0419045	0.0589428	0.0909443	-0.0841789	0.0419045	0.0435133	-0.195212	0.143807	-0.356629	-0.384903	0.176437
1554079_at	0.399978	-0.632874	-0.455246	-0.043107	0.0784826	0.477167	-0.0702038	0.812495	0.0431066	0.933041	-0.436251	-0.138272
1554080_at	0.237548	-0.272616	0.0422835	0.122208	0.0897236	-0.664596	0.0341454	0.0291657	0.0297623	-1.16387	-1.01602	0.473277
1554082_a_at	0.310559	-0.517639	-0.0135784	0.0187917	0.0135784	-0.234593	0.138158	0.185178	0.156889	-0.239788	-0.030211	0.210408
1554084_a_at	-0.241755	-0.0874009	-0.253932	0.255712	0.164092	0.474442	-0.0236549	-0.0308027	0.155098	0.0971041	0.244178	-0.0787039
1554085_at	0.0836859	0.12171	-0.2823	-0.245723	-0.183516	0.039537	-0.208229	0.451221	0.280762	0.0194407	-0.307629	-0.438158
1554086_at	-0.0827527	0.510525	-0.302729	0.249745	0.19641	0.224574	-0.00697565	0.212515	-0.391509	-0.272257	0.203975	0.033412
1554089_s_at	0.0304594	-0.629533	0.0467873	-1.08505	-0.878915	-0.369928	-0.566569	0.0342236	0.347224	0.129787	-0.387543	0.182849
1554091_a_at	-0.654963	-0.207903	-0.431705	0.18276	0.241633	0.0610218	0.216205	-0.366509	-0.161224	-0.202284	0.51178	0.226529
1554093_a_at	0.064323	0.0525775	-0.071981	-0.113515	-0.126349	-0.423957	0.14868	-0.000206	0.137373	-0.256146	-0.522642	0.269282
1554094_at	-0.199411	0.00707531	-0.175496	0.018652	0.251431	0.38708	-0.0606508	0.212218	-0.335682	-0.0327015	-0.0418444	-0.00707531
1554095_at	0.117662	0.410821	0.120771	0.465435	0.962325	-0.260798	0.416074	-0.00878382	-0.470479	0.0844178	-0.153362	-0.182082
1554096_a_at	0.129025	0.090915	-0.0686791	-0.0964103	0.00102758	-0.130359	-0.257558	0.159248	-0.00735402	0.232869	-0.171661	-0.248794
1554097_a_at	0.299441	-0.25264	0.929883	0.424489	0.149729	-0.466145	-0.0983982	0.868116	0.228091	-0.0551095	0.622761	-0.164327
1554098_at	-0.0201137	0.207052	0.011312	-0.0502679	-0.184837	0.0163229	-0.143088	-0.285054	-0.219764	0.830094	-0.16913	-0.011312
1554099_a_at	-0.0617223	-0.392448	-0.117115	-0.193076	-0.412928	-0.618761	0.218929	-0.376938	0.286211	0.0358787	0.462827	0.50911
1554101_a_at	0.171093	-1.02564	0.119354	-0.725534	-0.264127	0.339356	-0.506936	1.33332	0.0583096	-0.883678	-0.738964	-0.37532
1554102_a_at	0.225869	-0.71855	-0.103373	-0.186411	0.204102	0.310546	-0.0933361	1.23255	-0.0166526	0.0166526	-0.536236	0.0740423
1554103_at	-0.00195122	0.27971	-0.215674	-0.367634	-0.262114	0.349103	-0.544031	0.315227	0.039752	-0.380295	-0.278026	-0.335048
1554105_at	0.114155	-0.370413	-0.0810847	-0.540822	-0.149288	-0.144725	-0.435302	0.305323	0.583074	0.120016	-0.500549	0.0519862
1554106_at	0.371049	-0.649025	0.399061	-0.406917	-0.683461	0.705879	-0.256596	0.363114	0.296576	-0.162785	-0.633706	-0.0639815
1554108_at	0.105273	-0.354168	-0.0991387	-0.117631	-0.556169	-0.210769	-0.464354	0.160903	0.106355	-0.38454	-0.416926	0.327143
1554110_at	-0.184131	-0.304363	0.0574532	0.454721	2.11198	-0.0171862	0.394509	-0.14924	0.0335646	-0.21387	-0.1898	0.206263
1554112_a_at	0.590378	-0.0468745	-0.0350604	-0.0625868	0.0816855	0.479315	-0.307233	0.358278	1.05336	-0.869677	-0.925316	0.485705
1554113_a_at	-0.223377	-0.287815	-0.242722	-0.00930119	0.201315	0.213845	0.0349374	-0.455625	-0.503608	-0.384935	0.851996	0.443085
1554114_s_at	0.0843475	0.46455	0.165046	0.52399	1.07628	-0.106917	-0.303129	0.168385	-0.0871561	-0.210527	-0.258989	-0.221429
1554115_at	-0.356344	-0.384717	-0.0398641	-0.117598	0.49626	-0.17825	0.305669	-0.638173	-0.726189	0.32676	0.653959	0.301511
1554116_s_at	-0.258796	0.5191	0.612586	-0.032619	-0.414079	0.204148	0.218064	-0.295635	-0.181785	-0.0210814	0.0210814	-0.0955872
1554117_at	-0.175159	-0.235069	-0.179327	-0.0268936	0.0765009	0.0268936	0.459357	-0.404869	-0.213634	-0.145636	0.580539	0.0395975
1554119_at	-0.218417	-0.208086	0.00952935	-0.124832	0.1578	0.390895	-0.0635996	-0.154144	-0.289615	0.0509887	0.047446	-0.00952959
1554121_at	-0.22302	0.0049746	-0.150398	0.0975006	-0.0219808	0.0584879	0.141047	-0.249837	-0.0647728	-0.169159	-0.130697	0.0693572
1554122_a_at	-0.0780365	0.18759	-0.223026	0.0426297	-0.0205047	0.432067	-0.252587	0.342043	-0.154461	0.60075	-0.141548	0.1008
1554125_a_at	-0.00432396	0.19352	-0.0123386	0.0935621	-0.076195	-0.0197508	-0.0192742	-0.146606	0.0306103	-0.0591512	-0.0793529	-0.145123
1554126_at	0.477181	-0.37379	-0.0209808	-0.753033	-0.484807	0.673381	-0.32177	0.0472116	0.488007	0.226881	0.240609	0.0209808
1554127_s_at	1.22425	-0.31662	0.0743523	-0.753316	-0.330207	0.681023	-0.584933	0.57757	0.728436	0.381122	-0.250219	0.0337052
1554128_at	-0.457768	-0.0932169	-0.246653	0.389956	0.975456	-0.763956	0.408038	-0.578478	-0.539924	0.0773273	0.669947	0.111156
1554129_a_at	-0.205769	0.49454	-0.159101	-0.259553	0.154862	0.106674	-0.0707879	0.0250239	-0.0250239	0.946034	0.152228	0.0368853
1554131_at	0.0444827	0.0490413	0.0297747	-0.120181	0.102997	0.368347	-0.0729098	-0.0733409	0.0148993	0.211354	-0.0652685	-0.0937247
1554132_a_at	0.390284	-0.320515	-0.283955	0.341872	0.0501008	-0.36951	-0.382813	0.540846	0.00276566	0.0681338	-0.856845	-0.688167
1554133_at	-0.114557	0.291896	-0.00614166	-0.056026	-0.202725	-0.00018	-0.169447	0.132995	0.00018	0.10958	-0.1444	-0.0969863
1554140_at	-0.139097	0.213927	0.495232	-0.232872	-0.121212	-0.157142	-0.0183897	0.312865	-0.0937872	0.289569	0.0870402	-0.255418
1554141_s_at	-0.193764	-0.185744	0.643331	0.0379367	0.0182431	-0.224896	-0.0937157	-0.15396	-0.0200031	0.0672839	-0.0182431	0.0401888
1554142_at	-0.0531557	-0.0332809	0.258649	-0.133982	-0.116869	-0.144078	-0.0828714	0.150939	-0.0832465	0.160086	0.0751004	-0.0321789
1554143_a_at	-0.142077	0.0280373	-0.112067	-0.0278597	-0.171293	0.0162947	0.0451937	-0.204054	0.127694	-0.161458	0.118863	0.307229
1554145_a_at	0.112399	-1.03141	0.613653	-0.707391	-0.143571	0.262349	-0.448424	-0.107421	0.374098	-1.2476	-0.622761	0.29381
1554147_s_at	-0.0690987	-0.0756781	0.357944	-0.00834131	-0.355486	0.170597	0.108502	-0.482745	0.315078	0.303959	0.00834155	-0.0466654
1554148_a_at	0.0359788	-1.01185	0.272957	-0.689801	-0.14045	-0.517835	-0.331921	0.140434	0.118268	-0.576355	-0.895587	0.23679
1554149_at	-0.00997829	-0.317244	-0.0262127	-0.598643	0.111405	0.235868	-0.155015	0.00997829	-0.186305	0.0801926	-0.396451	0.127765
1554151_at	-0.323929	-0.304168	-0.159635	-0.0810604	0.239199	-0.0871363	0.0330191	-0.147438	0.0468922	0.384719	0.255115	-0.0396729
1554152_a_at	0.0958848	0.239193	-0.0355563	-0.610824	-0.481814	0.0444293	-0.611959	-0.0868416	0.193772	0.088747	-0.37462	0.25683
1554153_a_at	0.251939	-0.0941	-0.0374365	0.460395	0.671069	0.16267	-0.207511	0.380456	-0.0403681	-0.196123	-0.477711	-0.316832
1554154_at	0.379813	0.0600591	0.308949	-0.339591	-0.0716982	0.233708	-0.397289	-0.393189	-0.0126486	-0.413206	-0.17799	-0.0317235
1554155_at	0.391591	-0.0170388	0.0170388	-0.147974	0.517362	-0.543653	0.20092	0.0526776	-0.332537	-0.803051	-0.536443	0.379159
1554156_a_at	-0.0637703	-0.112778	-0.141159	-0.0805392	0.115671	0.363817	0.0088613	-0.0323834	-0.130162	0.120811	0.0911493	-0.0145695
1554157_a_at	-0.227844	0.433967	-0.398344	0.756702	0.931234	0.085495	0.626986	-0.378305	-0.526901	-0.223777	0.698603	0.39562
1554158_at	0.0273891	0.269579	0.306316	-0.165343	0.203491	0.00612283	-0.0607147	0.227572	0.339492	-0.00876379	-0.208074	-0.163479
1554159_a_at	0.248169	-0.378652	0.0314708	-0.255982	-0.920849	0.00385284	-1.31334	0.386091	0.845799	-0.0387726	-1.00842	-0.228384
1554160_a_at	9.54e-05	-0.184089	-0.361613	-0.0385618	-0.0255499	-9.54e-05	0.428907	0.00324535	-0.397771	0.0364046	0.195204	0.158031
1554161_at	0.213989	-0.516327	0.0249882	-0.431969	-0.625098	-0.288026	0.396223	-0.272607	1.33485	-0.60529	-0.387729	0.466847
1554163_at	-0.0266571	0.00822782	-0.233765	0.0739174	-0.0354862	-0.0556586	0.378705	-0.202666	0.217324	-0.00822782	0.51976	-0.17313
1554165_at	-0.0480838	-0.000862	0.00587225	-0.0513029	-0.151989	0.000862	-0.0362759	-0.0083034	0.20621	0.0967481	0.205977	-0.240296
1554167_a_at	0.217641	-1.31881	0.250747	-0.711422	0.0240087	-0.214638	-0.322449	0.0480061	0.411217	0.0670176	-0.493615	0.162269
1554168_a_at	-0.00207233	0.036952	-0.064044	0.283156	0.00524616	0.274289	-0.212886	-0.130332	-0.0249386	-0.0999708	0.0871172	-0.449008
1554170_a_at	-0.0369892	0.0551796	-0.24229	0.106394	0.154303	0.151488	-0.0228968	-0.0532098	0.0142713	0.129336	0.107956	0.0228658
1554171_at	0.242854	-0.278943	0.164556	-0.372962	-0.856554	-0.0402098	-0.320182	0.0161757	-0.0161757	0.18936	-0.592543	0.192721
1554172_a_at	0.559948	0.524384	0.236831	-0.0219479	-0.228796	0.334772	-0.336054	-0.130997	0.00576973	-0.132952	0.206793	0.102972
1554173_at	-0.172837	0.0230947	-0.180758	0.399718	0.99949	0.412317	0.497282	-0.701471	-0.252844	0.201753	1.00009	0.106551
1554175_at	-0.344652	-0.468826	-0.559725	0.460321	1.24421	0.194911	0.564769	-0.617955	-0.390216	-0.238868	0.14342	0.00954151
1554176_a_at	0.0178385	-0.305622	-0.0178385	0.0650442	-0.299446	0.0784168	-0.0495856	0.232726	0.386696	-0.100143	0.122082	0.0519664
1554177_a_at	0.00284624	0.288059	0.0930767	-0.0729165	-0.1326	0.0419373	-0.0367847	-0.218382	-0.216136	-0.137221	-0.25078	0.0894322
1554178_a_at	-0.34893	-0.622902	-0.666727	0.441129	-0.00844002	0.246583	-0.304864	-0.208456	-0.0817208	-0.513026	-1.20948	-0.708406
1554179_s_at	-0.564362	-0.163921	-0.286401	0.298961	0.577538	0.00356197	0.529907	-0.493093	-0.394223	0.0119991	0.590639	0.232826
1554181_at	-0.240142	0.157927	-0.0167875	0.267714	-0.0615597	0.481816	0.00636959	-0.0428915	-0.0643134	0.708981	0.485901	-0.102248
1554182_at	-0.186532	-0.0801864	0.0125155	-0.137085	-0.117723	0.385091	-0.0310388	-0.245074	0.00355816	0.288175	0.499284	0.0734077
1554183_s_at	-0.566716	0.355666	-0.632756	0.0470529	0.248251	-0.147186	-0.0481343	-0.193507	-0.396106	0.223849	0.778993	0.101084
1554185_at	0.056859	-0.255677	-0.0330789	-0.0735254	-0.00649905	0.566598	-0.0167429	-0.344651	-0.155388	0.0917375	0.138468	0.0999837
1554187_at	0.00854349	-0.0217953	0.0959668	-0.00298095	0.026103	0.0158336	0.0360038	0.140518	-0.157304	0.577106	0.36377	-0.00853038
1554188_at	-0.0789514	-0.0676446	-0.597684	-0.00239325	0.158919	0.0830398	0.19459	-0.454538	-0.298731	0.0465054	0.324171	0.0567059
1554190_s_at	0.0696309	-0.00480509	0.08108	0.00480509	-0.178253	-0.230926	-0.152014	0.143882	0.0355134	0.55705	0.0755258	-0.0767918
1554192_s_at	-0.0161843	0.399401	-0.085597	-0.0267692	0.0867229	0.474673	-0.0361114	-0.0655303	-0.00445795	0.0845427	0.102227	0.131253
1554193_s_at	0.146039	-0.175201	0.0361342	-0.41196	-0.546629	-0.353734	-0.594152	0.169652	0.0817633	-0.962656	-0.338751	0.393191
1554194_at	0.155941	0.0012517	-0.0934403	-0.0012517	0.372265	0.341493	0.00991702	0.0460668	-0.0494344	0.115101	0.306074	-0.228327
1554195_a_at	0.535392	-0.0150561	-0.100377	-0.137273	0.676461	0.578259	-0.150949	0.707381	0.186245	-0.331061	0.164602	0.226497
1554196_at	-0.170432	-0.0120478	0.222662	0.00298595	0.21918	0.111509	0.104592	-0.00500417	0.032697	0.209862	-0.0195282	-0.00298595
1554198_at	-0.398762	0.199562	-0.33385	0.057785	-0.133169	0.0326481	0.125381	-0.440622	-0.533264	0.537162	0.060338	0.129829
1554199_at	-0.0121315	0.741244	-0.122231	-0.0430737	0.0266812	0.641232	0.0366764	-0.1215	-0.203505	-0.24638	0.481684	-0.11305
1554201_at	-0.27262	0.133978	-0.65539	-0.128248	0.0493522	0.193804	-0.0674748	-0.554367	-0.626978	0.0359025	0.821174	-0.26113
1554202_x_at	-0.396401	-0.0933061	-0.489583	0.0019865	0.0828385	0.282371	0.103734	-0.496898	-0.78948	-0.101753	0.956091	0.0483303
1554203_at	-0.217687	-0.0685544	0.0561051	-0.0149875	0.075423	0.460775	-0.000868	0.163134	0.237093	0.473157	-0.293921	-0.0106404
1554205_s_at	0.336361	-0.439293	0.23074	0.162112	-0.224762	0.0103836	-0.151246	0.0616827	-0.145666	-0.0192146	-0.141973	-0.003685
1554206_at	0.0232487	-0.168049	-0.103419	0.117989	-0.140399	-0.158655	-0.172314	0.324617	-0.024612	0.275527	-0.320998	0.298566
1554208_at	0.240831	-0.0250769	-0.210241	0.145797	0.548976	-0.923811	0.242876	-0.00788164	-1.22552	-1.06083	-0.128632	-0.274203
1554210_at	-0.0478265	-0.131564	-0.0190468	0.112122	-0.00141478	-0.00191736	0.0362451	-0.115064	0.0972467	-0.298577	0.0161548	-0.0282378
1554212_s_at	-0.403764	-0.0272913	-0.580956	0.301058	-0.0717421	0.145109	0.305263	-0.103143	-0.535925	0.493396	0.621107	0.0749683
1554213_at	-0.519112	-0.0165	-0.151955	0.0677528	-0.563601	0.0165	0.0979848	0.546628	0.3726	0.721732	-0.245195	0.275452
1554214_at	-0.0408592	0.251529	0.00800657	-0.0383499	0.218009	0.22356	0.0322442	-0.0102704	-0.189721	0.160532	0.117042	-0.105029
1554216_at	0.0796459	-0.188305	0.122619	-0.162707	-0.341935	0.427106	0	-0.0114341	0.154653	-0.243572	-0.166697	-0.0409522
1554217_a_at	-0.00739717	-0.327953	0.337751	-0.155947	-0.988157	-0.38453	-0.626827	0.0756679	0.407397	-1.02787	-0.671333	0.28968
1554219_at	-0.63835	-0.0573726	-0.616822	-0.195109	0.330779	0.7339	0.136121	-0.429905	-0.498382	0.298175	0.626827	-0.0921826
1554220_a_at	-0.514471	0.164309	-0.576444	-0.0844407	-0.283474	0.154993	0.252462	-0.368291	-0.867784	0.145171	0.662443	-0.426617
1554222_at	-0.372829	0.509876	-0.241738	0.151594	0.143421	0.384981	0.0958657	-0.123967	-0.336782	-0.341044	0.326089	-0.0998006
1554224_at	-0.127428	0.507309	-0.109452	0.0256882	-0.095243	1.09163	0.0137358	-0.0419126	0.247496	0.31799	0.351086	-0.195091
1554225_a_at	-0.00272441	0.194365	-0.158416	0.00272441	0.0503016	0.326364	-0.0512397	-0.225799	-0.204371	0.263635	0.144356	0.0196702
1554228_a_at	-0.219606	-0.0472534	-0.268539	0.24866	0.21245	-0.0840116	0.209593	-0.356647	0.268182	-0.153975	0.529624	-0.0165775
1554229_at	-0.0645647	-0.0161281	0.260146	0.180596	0.05581	-0.12056	-0.613863	-0.0887742	0.301649	-0.0732541	-0.350664	-0.0848179
1554231_a_at	-0.309582	-0.00388145	-0.214106	-0.197309	0.0441685	0.62833	0.0640249	0.0590038	-0.313411	0.0441418	0.349317	0.0464473
1554232_a_at	-0.263159	0.0974886	-0.293426	-0.190122	0.00181747	0.268957	0.0317764	0.0531023	0.129292	-0.0673895	0.313801	0.161959
1554233_at	0.00144053	-0.00144053	-0.228944	0.309412	-0.107734	-0.11947	0.212846	-0.135927	0.946595	0.24602	0.241995	0.325533
1554234_at	-0.0940104	0.0476241	0.0119152	-0.203288	-0.223996	0.129663	0.0150175	-0.0280733	-0.0119152	0.478233	0.306833	-0.320064
1554235_at	-0.131256	0.000692	0.206428	0.110106	0.0283616	0.423973	0.0176754	-0.0590906	-0.070653	0.139946	0.0301461	0.00608897
1554237_at	0.290497	-0.574235	0.390058	-0.113336	0.252032	-0.23312	-0.412575	0.0812907	-0.301254	0.153917	-0.731617	-0.109678
1554239_s_at	-0.138954	0.0315146	0.484535	-0.157602	0.352285	0.130838	-0.175313	-0.171453	0.305752	-0.212171	-0.225016	0.0910792
1554240_a_at	0.962455	0.604844	0.880369	0.888096	0.252566	-0.950349	0.00940943	-0.00940943	-1.54861	-2.18979	-1.93429	-2.12153
1554241_at	0.116866	-0.0182381	0.0182381	-0.694032	-0.486458	0.65818	-0.376929	-0.385461	-0.697738	0.209463	0.034152	-0.236068
1554242_a_at	0.378873	-1.19072	0.00668144	-0.97845	-0.944213	2.50033	-1.11393	-0.622471	0.0582743	3.23761	-0.566243	-0.668671
1554245_x_at	-0.318033	0.435806	0.0562358	0.169025	0.0757441	0.147531	0.0066514	-0.0211568	-0.581586	0.132997	0.804055	-0.313428
1554246_at	-0.0469341	0.444672	-0.0859914	0.0754101	-0.0366504	0.381218	-0.135414	0.206522	-0.389676	0.0664976	0.158365	0.0408735
1554248_at	-0.0508256	0.042984	-0.291116	-0.048142	0.530494	-0.169186	0.139694	0.55302	-0.422872	-0.225861	0.320177	-0.121817
1554249_a_at	-0.0620222	0.0184488	-0.541152	1.0587	-0.163614	-0.149803	-0.553851	0.243783	0.105081	-0.701248	-0.736639	-0.991049
1554250_s_at	0.00207996	-0.311812	0.0333171	0.0073576	-1.14862	-0.473354	-0.298476	0.158663	0.0892515	-0.269865	-0.327894	-0.00207996
1554251_at	0.0855322	0.174418	0.00492763	0.520373	-0.192424	0.0977063	-0.19291	0.0879245	-0.0853343	-0.47985	-1.27746	-0.210115
1554252_a_at	0.00523686	-0.18461	-0.587762	0.0973156	-0.0666313	0.456073	0.110259	-0.232593	-0.101741	0.267477	0.539141	0.196282
1554253_a_at	-0.222134	0.243531	-0.23529	0.132715	-0.0407372	0.664618	0.284898	-0.309386	-0.455802	-0.615243	0.490841	0.221519
1554256_a_at	0.149384	-0.266598	0.10445	-0.157918	-0.30868	0.226418	-0.233955	-0.233955	0.167567	0.182175	0.40167	0.0595922
1554258_a_at	-0.316793	0.184538	1.04906	0.711662	0.773369	-0.464271	0.285504	-0.18267	-0.739449	-0.259663	-0.0282063	0.388198
1554259_at	-0.958423	0.0447598	-0.577412	-0.00104666	0.315142	0.441844	0.103154	-0.461951	-0.66961	0.0447598	0.45674	0.00104666
1554260_a_at	0.188143	-0.76863	0.375887	-0.422695	-0.274134	-0.218145	-0.34678	0.0625601	0.209137	-0.133278	-0.575117	-0.491644
1554261_at	-0.154891	0.159701	-0.00796676	0.279973	0.216478	0.423814	0.139214	-0.175239	0.042527	-0.580872	-0.0277257	0.286774
1554262_s_at	-0.215063	0.126612	-0.358918	0.0341721	0.142727	0.214497	0.167734	-0.013442	-0.199915	0.439154	0.00481796	0.0558681
1554264_at	-0.183871	0.134176	0.237316	-0.118909	-0.17537	-0.250599	-0.0635614	0.317259	-0.0225015	0.485596	-0.0915556	0
1554266_at	0.145894	0.178897	0.159598	-0.146771	-0.321628	-0.13931	-0.20242	0.0395918	0.539323	0.052465	-0.0360744	0.121447
1554268_at	-0.0475612	0.311801	-0.0832477	-0.0941534	-0.0867212	0.170769	-0.0616496	0.633752	-0.204092	-0.0773966	0.476087	0.109311
1554271_a_at	0.101821	-0.089355	0.143791	0.0715761	0.13	-0.456608	-0.301302	0.541529	0.170834	-0.374531	-0.526031	-0.125763
1554272_at	0.0875979	-0.140513	0.0537658	0.0527766	0.0808392	0.391683	-0.0434775	0.334389	-0.176946	0.491592	-0.138783	-0.0966187
1554273_a_at	-1.27868	-0.91685	-0.985829	-1.36817	0.850637	0.0604939	0.59865	-1.00594	0.191811	0.506388	-1.29881	0.713384
1554274_a_at	-0.372426	0.0238748	-0.307889	-0.0612874	0.137653	0.217535	0.0824466	-0.096617	-0.218826	0.456014	0.740563	-0.109755
1554276_at	-0.127368	0.0481694	-0.0448759	0.187258	0.0902524	0.0681388	0.181823	-0.153425	-0.220291	-0.311578	0.247104	0.576956
1554277_s_at	-0.232641	-0.0801122	-0.0912354	0.00196147	-0.352139	0.135772	-0.171962	0.474321	-0.251359	0.224807	0.134654	-0.253965
1554279_a_at	0.0120549	0.210621	0.145977	0.0613418	-0.304727	-0.103887	-0.0505919	0.109641	-0.0489397	0.0904055	0.175453	0.109186
1554280_a_at	-0.108462	0.0409343	-0.0165825	-0.00990629	-0.105472	0.365843	-0.0847437	0.158527	0.00990653	-0.018307	0.186619	-0.0278213
1554281_at	-0.124038	0.389961	0.17275	0.00711894	-0.146396	0.511434	-0.123389	-0.0509183	0.00777984	0.711958	0.371367	-0.00711894
1554283_at	0.142608	0.414585	0.111798	0.0473742	0.180688	-0.136218	0.102751	0.185008	-0.281248	0.035274	-0.0193264	-0.0574889
1554285_at	-0.242461	-0.575125	0.591546	0.127625	0.952058	-0.32971	0.0268531	-1.02267	0.616595	-1.36173	-0.52815	0.633452
1554286_at	-0.346098	0.754777	-0.47116	0.324028	0.43628	0.0113807	-0.0113807	0.0626759	-0.335413	0.575419	0.688127	0.0536652
1554287_at	0.171703	0.241784	0.16433	0.06777	-1.18497	0.0538735	-0.598606	0.691018	-0.184758	-0.315253	-0.188889	-1.68596
1554288_at	-0.0619171	0.151324	0.0170829	-0.0005	0.088443	0.376073	0.00729895	0.161078	-0.0316215	-0.261433	0.226893	0.0639215
1554290_at	-0.201132	0.26312	-0.364752	0.0246615	0.22845	0.0382025	-0.312262	-0.0761976	-0.0585308	-0.482985	-0.189266	-0.0214477
1554291_at	0.132347	-0.186297	-0.107164	-0.0600812	0.46411	-0.00275922	-0.0668049	0.115023	-0.342497	0.906239	0.00275922	-0.0504966
1554292_a_at	0.00695944	-0.342545	0.157023	-0.71837	0.0812645	-0.0329285	-1.19654	0.176989	0.122414	0.176757	-0.315787	-0.0436249
1554293_at	0.126031	0.086333	-0.240009	-0.062463	-0.158826	-0.207481	-0.291545	0.0365713	-0.0830731	0.329469	-0.22982	-0.210685
1554294_s_at	0.337014	-0.0940428	0.0877893	-0.274048	0.18491	-0.312258	-0.036881	-0.173363	0.0513232	0.0769804	0.456595	0.00948906
1554295_x_at	0.0136464	-0.110289	-0.25165	-0.203485	0.0563631	-0.196803	-0.134192	0.117579	-0.00307417	0.0883939	0.385716	-0.124696
1554296_at	-0.301819	0.483011	-0.215665	-0.0677791	0.0322521	0.730924	-0.00092	0.159066	-0.117404	0.0914409	0.515868	-0.230572
1554298_a_at	0.021148	0.028667	-0.195637	-0.211584	-0.121439	0.325163	-0.0626822	0.00415063	-0.0259309	0.0821106	-0.330084	-0.0755281
1554299_at	-0.0108788	0.304448	-0.0857356	-0.0513222	0.177766	0.150695	-0.11891	-0.190036	-0.266265	0.352455	0.0745602	0.120387
1554300_a_at	0.1662	-0.0774601	-0.217117	0.100918	0.218209	-0.00940514	-0.00631976	-0.0729518	-0.21976	0.0388885	0.746134	0.350487
1554301_at	-0.0810854	0.794395	0.0631995	-0.0399163	-0.129208	0.238685	-0.144649	-0.112267	-0.0362501	0.181428	0.149631	0.0172217
1554302_s_at	-0.0409467	0.211794	-0.19291	0.0104032	0.46633	0.111641	0.569428	-0.0104032	-0.202365	0.0322173	0.361619	0.523393
1554303_at	-0.486414	-0.0438366	0.0279303	0.0870857	0.0588617	-0.253177	0.364977	-0.100285	0.079555	0.0842829	0.126425	0.273467
1554305_at	-0.482692	0.0834193	-0.0712476	0.46228	0.183129	0.0446544	-0.00883675	-0.0823054	-0.231833	-0.157087	0.704552	0.0629272
1554306_at	-0.111309	-0.0734279	-0.142361	-0.0767469	0.0869918	0.26286	-0.325154	0.093384	0.0969212	0.707967	-0.0485816	-0.284611
1554307_at	-0.187676	0.091512	-0.312096	0.134283	0.0129616	0.419998	-0.00545382	-0.138086	0.184236	-0.11686	0.263622	-0.192283
1554308_s_at	0.196992	0.179255	0.00925088	-0.00657201	-0.049669	0.393517	-0.0684245	-0.00657201	0.00501943	-0.106081	-0.063967	0.102566
1554309_at	-0.215395	-0.0587366	-0.201749	-0.205647	0.154006	-0.220036	-0.288304	0.770202	-0.491116	0.196691	-0.825693	0.157009
1554310_a_at	-0.175333	-0.378818	0.0216303	0.348119	-0.0846724	0.13307	-0.315539	0.377167	-0.168401	0.130235	0.0857797	-0.0973492
1554311_a_at	0.229072	0.144243	-0.00331354	-0.13137	-0.241646	0.230256	-0.0435066	-0.161315	-0.233582	0.661014	0.146202	-0.0252941
1554312_at	-0.545549	0.196866	-0.367057	0.110416	0.282213	0.0683775	0.0799856	-0.354544	-0.147347	0.44061	0.0904474	0.223366
1554314_at	-0.212682	0.0505195	-0.0931435	-0.152065	-0.293697	0.092586	0.170099	0.107628	-0.2058	0.376553	0.225702	0.364654
1554316_at	0.0986161	-0.260786	0.0273457	0.0271811	0.458166	-0.0032959	-0.0557847	-0.0750861	0.402827	-0.0405588	-0.205769	0.146009
1554317_s_at	0.0790005	0.475809	-0.116363	0.0163765	0.289765	0.0901561	-0.163795	0.127848	-0.119187	-0.417693	0.0597501	0.158147
1554318_at	-0.358803	0.606372	-0.609741	0.0152388	0.125824	0.351531	0.239799	-0.455458	-0.340165	0.683906	1.12529	0.322931
1554319_at	-0.185704	-0.00724626	0.100229	0.00388169	-0.00289607	0.0912597	-0.0191157	-0.174012	0.0473804	0.172885	0.0407603	-0.0203466
1554321_a_at	0.0399795	0.297203	0.0771604	-0.298022	0.370299	-0.420052	-0.0393271	-0.0703836	0.0651102	0.392515	-0.202752	0.304648
1554322_a_at	-0.211262	0.234226	-0.249192	0.0424666	0.97397	-0.21876	-0.067924	0.00350523	-0.328595	0.782554	0.426077	0.0487533
1554324_s_at	-0.321877	-0.312644	-0.418966	-0.557737	-0.707844	-0.202821	-0.227396	0.100087	0.515883	0.331074	0.497434	0.0316682
1554325_at	-0.148434	-0.233947	0.0166905	0.0098207	0.310159	0.365796	0.246232	-0.130264	-0.172003	-0.0519624	0.501331	-0.0413613
1554327_a_at	0.0556688	-0.0349679	0.596096	-0.0304074	0.242667	-0.0216784	0.195118	-0.211613	-0.129022	-0.235353	0.0216784	0.339311
1554328_at	0.155624	-0.025547	0.0400372	-0.109101	-0.18675	-0.00591993	-0.13592	0.201455	0.365096	0.235273	-0.115342	-0.0548742
1554329_x_at	-0.0274811	0.315387	-0.0165665	0.006109	-0.174839	0.885699	-0.141241	0.0914907	0.0145669	0.463048	-0.01175	0.00516963
1554331_a_at	-0.201437	0.297075	-0.0800896	0.0791168	0.0944624	-0.23168	0.208903	-0.17229	-0.119638	-0.0175176	0.187155	-0.0668016
1554332_a_at	-0.29281	-0.229187	-0.245455	-0.00890732	0.217597	0.218396	0.10877	-0.264329	0.0157871	0.432341	0.511882	0.211314
1554333_at	-0.333029	0.241558	0.168492	-0.0933154	3.06385	0.547363	0.0104423	-0.0694559	0.266961	-0.324004	-0.416615	0.0806656
1554334_a_at	0.0302157	0.93672	0.364531	-0.0200014	2.45556	0.438963	-0.293917	-0.122544	0.369426	0.248908	-0.374017	0.399889
1554335_at	-0.0889749	0.424538	0.139329	0.336118	0.648985	0.408236	-0.104569	0.488866	-0.234797	-0.140914	-0.0561438	-0.208015
1554337_at	0.0436361	0.458171	0.0338459	-0.0123577	0.270357	-0.0530679	-0.157952	-0.0396869	-0.174053	0.275084	0.0582345	-0.0798559
1554339_a_at	0.348035	-0.841931	0.0509248	-0.404043	0.00129628	-0.27798	-0.59869	0.106989	0.348784	0.389018	-0.320986	0.169662
1554340_a_at	-0.268438	0.217697	0.0807211	0	0	-0.0117376	0.129851	0.133607	-0.141911	0.24975	0.00225282	-0.0639682
1554341_a_at	0.456677	-0.559339	-0.0413327	-0.317348	-0.126553	0.812023	-0.222162	-0.0292115	0.157738	-0.816028	-0.205052	0.240746
1554342_s_at	0.164814	-0.300964	0.177906	-0.0665145	-0.129344	0.163027	0.010005	-0.148282	0.324985	0.110668	-0.213313	-0.0192957
1554343_a_at	0.353935	0.00352717	0.758519	-0.0902715	-0.182074	-0.19067	-0.228209	-0.259028	0.00768089	-0.021194	-0.215014	-0.0873442
1554344_s_at	-0.384808	0.0629978	-0.269225	0.468698	0.496917	0.254987	0.508963	-0.241253	-0.222927	0.19029	0.794606	0.264134
1554345_a_at	0.581863	-0.538072	0.491925	-0.247611	0.00885916	-0.914767	-0.00885916	-0.0340567	0.422584	-0.55675	-0.688531	0.120165
1554346_at	-0.365521	0.00898695	-0.240503	0.122848	0.307198	0.332283	0.312896	-0.304025	0.00538397	0.0672398	0.366778	0.213604
1554348_s_at	0.0286417	-0.286986	-0.243366	-0.0445404	0.331484	-0.18892	0.190267	-0.0481935	-0.140819	-0.134874	-0.00458312	0.294346
1554349_at	-0.250316	0.0351329	-0.364095	0.650799	0.367556	-0.149489	0.524324	0.0745597	-0.17474	-0.29688	0.117368	0.558381
1554351_a_at	0.129105	-0.967572	0.339999	-0.0135565	0.14929	-0.355079	-0.0743322	0.137213	-0.111856	-1.32515	-1.07253	-0.18714
1554352_s_at	0.129892	-0.162065	0.453019	-0.178583	0.182375	-0.439989	-0.139	0.334568	-0.200129	-0.359322	-1.09409	-0.548648
1554354_at	0.0796831	-0.000792	0.0832438	-0.0172057	-0.0336957	0.540308	0.000791	0.0888763	-0.153668	0.223403	-0.0357776	-0.0989456
1554355_a_at	0.0800617	0.146432	0.158373	-0.0439653	-0.0474536	-0.159742	0.203526	0.170641	0.252536	-0.419954	-0.283398	0.0252724
1554356_at	0.0435803	0.271142	0.307168	-0.00340438	-0.0191379	0.183707	0.242433	0.283578	-0.0174398	0.299247	0.00340462	-0.170695
1554360_at	0.0476751	0.36413	0.190874	0.495411	0.597383	-0.967665	0.104018	-0.0302038	-0.349487	-0.450826	0.10048	0.0887198
1554362_at	-0.206916	0.047329	-0.161096	0.414959	0.0898185	0.239707	0.102828	-0.0827861	-0.0198078	0.41083	-0.106752	0.100518
1554364_at	-0.0709128	0.231353	0.00205493	-0.0590115	-0.00205493	0.512696	0.15376	-0.0654378	0.246084	-0.156347	-0.069916	0.0440516
1554365_a_at	0.268364	0.0122299	0.173784	-0.0248699	-0.0122299	-0.58683	-0.360952	0.314915	-0.0480309	-0.418989	-0.595034	-0.474673
1554367_at	-0.234889	0.0231218	-0.355863	0.20748	0.0592666	-0.195817	0.271809	-0.32755	-0.291106	0.199113	0.354604	0.312125
1554368_at	-0.0927739	0.115661	0.269782	-0.0546024	0.0803602	-0.079596	0.16468	-0.111182	0.194857	0.118325	0.0175951	0.212533
1554371_at	-0.473001	0.156867	-0.379491	-0.00763202	-0.142084	-0.0304282	0.115976	-0.263276	0.590484	-0.0589857	0.160344	0.228637
1554372_at	-0.210067	-0.0495882	-0.182348	-0.102113	0.181585	0.195092	0.0679107	-0.19005	-0.222129	-0.0450852	0.502566	0.118313
1554374_at	-0.0115268	0.122742	-0.108663	-0.0917928	0.347638	0.0115268	0.235043	-0.0451353	-0.172084	-0.286913	0.921482	0.0962713
1554375_a_at	-0.347704	-0.0318348	-0.147307	0.281536	0.680241	0.135953	0.287732	-0.315843	-0.00589919	-0.216732	0.559506	0.569923
1554376_s_at	-0.0379941	0.0142601	0.199653	0.0840912	-0.214838	-0.201184	-0.116457	0.209113	0.0144372	-0.160142	-0.020262	-0.000957
1554377_a_at	-0.293652	-0.0521956	-0.134236	-0.0485733	-0.0185332	0.11644	0.0474091	-0.0992892	-0.110133	0.326905	0.587148	0.197421
1554378_a_at	0.0406456	-0.163395	-0.0440528	0.0142064	-0.177916	0.438256	-0.246129	-0.0337198	0.632133	-0.00658608	0.244982	0.00983667
1554379_a_at	-0.0678968	0.21348	-0.281382	0.00227594	0.35112	0.142708	-0.00227594	-0.454309	-0.253295	0.30634	0.614925	-0.248191
1554380_at	-0.464945	0.081255	0.0320792	0.219932	0.25251	0.253394	0.445443	-0.475445	-0.24812	0.3876	0.0250697	0.156939
1554382_at	-0.0342455	-0.341898	-0.031466	0.0786915	-0.00340033	0.0738797	0.343798	0.02531	-0.563054	0.287163	0.714279	0.152667
1554383_a_at	-0.488553	0.178229	0.409959	-0.743141	-0.638948	-0.493353	-0.583668	0.548142	0.136271	-0.513208	0.411948	0.900468
1554384_at	-0.0211024	0.405974	-0.0270901	0.234648	0.164932	0.191502	0.0985019	0.0292108	-0.302881	0.152896	0.027437	-0.0135374
1554385_a_at	-0.227292	0.475185	-0.19634	0.318699	0.408937	0.297718	0.15573	-0.128623	-0.31358	0.151761	0.620573	0.0211515
1554386_at	-0.321087	0.156768	-0.0499103	-0.00630021	-0.0993507	0.29172	0.0566485	0.0116627	-0.044965	0.175383	0.136757	-0.0319686
1554388_at	-0.0494838	0.240701	0.323667	-0.33838	0.215343	0.178343	-0.218048	-0.446674	0.698411	-0.493139	-0.0591846	-0.0541353
1554390_s_at	0.0237818	-0.894972	0.539107	-0.273494	0.0454979	-0.0773964	-0.433724	0.0727606	0.219673	-0.246131	-0.544971	-0.00300217
1554391_at	-0.168224	0.176044	-0.113102	-0.148823	-0.0653033	0.438025	-0.00320077	0.106927	-0.071805	0.221605	0.706971	0.00320053
1554393_a_at	0.069665	-0.0359879	-0.537947	0.131236	0.607964	-0.185656	0.0395069	0.138567	-0.163068	0.00953245	0.367076	0.450163
1554394_at	-0.118639	-0.047451	-0.210802	-0.019007	0.0148859	0.531157	0.160944	-0.205849	-0.259434	0.484006	0.215492	-0.0406294
1554396_at	-0.208242	0.205381	0.0472884	0.272375	0.177027	-0.0490866	0.27983	-0.0378289	-0.152713	-0.198113	0.57185	0.344208
1554397_s_at	0.172448	-1.02528	0.850707	-0.978269	-0.378293	-1.08455	-0.53064	0.289117	0.435501	-0.0573125	-0.827026	0.139696
1554398_at	0.0665812	0.397811	-0.193318	-0.173789	-0.0508003	0.442182	-0.288502	0.0882456	-0.14486	1.08698	-0.137594	-0.339226
1554400_at	-0.0594301	0.436633	-0.0786793	0.0343373	0.062237	-0.128476	0.190309	-0.187563	-0.0221	0.203099	0.237497	0.00868583
1554401_a_at	-0.134282	0.186812	-0.130467	0.174746	0.0265069	-0.00297427	0.243783	0.0337982	-0.202014	0.251541	0.0414908	-0.0974815
1554403_a_at	-0.141899	0.389135	-0.0526702	-0.0340059	0.129444	0.139804	0.0188022	0.00295568	-0.0744233	0.566506	0.253418	0.0625255
1554404_a_at	-0.249057	0.0148573	-0.523371	0.457113	0.119882	0.180343	0.255083	-0.435773	-0.609878	-0.596028	0.145536	0.606725
1554405_a_at	-0.0797126	-0.076252	0.00948143	0.192924	0.00503516	0.651994	0.0683444	-0.10938	-0.00492573	0.738802	0.755563	-0.0134034
1554406_a_at	-0.250652	-0.913744	1.36196	0.734077	1.08782	-1.30474	-0.430019	-0.322938	0.186897	-0.201124	-1.16676	0.103485
1554408_a_at	0.690623	0.796788	0.262812	0.834516	1.37143	-0.0232711	0.25753	0.874722	0.00220442	-0.130382	-0.309107	-0.0385079
1554409_at	-0.099009	0.200852	0.312869	-0.121413	-0.195738	-0.313137	-0.210216	0.016552	0.203831	0.0592039	-0.305576	-0.16284
1554410_a_at	0.590603	0.214859	0.198701	-0.21656	0.407451	0.415157	-0.16323	-0.57391	0.837468	-0.12035	0.0663853	0.534842
1554411_at	0.364975	-2.06057	0.485281	-0.522315	0.0250254	-0.668959	0.0634851	-0.0250254	0.698767	-0.793036	-0.232554	0.299517
1554413_s_at	0.0846879	0.522482	0.0342815	-0.223572	-0.0719175	0.119243	-0.0103593	-0.113464	0.244571	-0.169229	-0.265551	-0.221922
1554414_a_at	0.182513	-0.824936	0.537301	-0.298855	0.614307	-0.0504017	-0.254925	-0.0461979	0.47238	-0.311464	-0.502699	-0.0142708
1554415_at	0.00592709	-0.238494	-0.0013957	0.0013957	0.053082	0.441933	0.00820494	0.261319	-0.191831	-0.32951	-1.02085	-0.262193
1554417_s_at	0.332768	-0.169364	0.382156	-0.0215397	0.117578	0.131566	-0.205439	0.0398483	0.284234	-0.0641704	-0.287014	0.382966
1554418_s_at	-0.229778	0.199184	-0.0112956	0.0802059	0.0238333	0.013473	-0.0609815	-0.0292804	-0.0718367	0.325598	0.131338	-0.0797396
1554419_x_at	-0.0862088	0.119314	-0.213367	0.240465	0.139777	0.391071	0.118863	-0.175395	-0.361185	-0.121149	0.232935	0.0506253
1554420_at	-0.294299	0.191904	-0.399329	0.256251	0.185229	-0.0823591	0.386851	-0.184595	-0.571295	-0.079807	-0.111247	-0.0185578
1554423_a_at	0.279123	-0.44237	0.169646	-0.140975	0.211998	-0.186701	-0.0125809	0.184886	0.269507	-0.160535	-0.631709	0.0125809
1554424_at	1.0415	-0.52434	0.51068	-0.365677	0.102187	0.047266	-0.409161	0.693938	1.02095	-0.104722	-0.230382	0.259505
1554428_s_at	-0.655315	1.02024	-0.306291	0.0950213	0.00811148	0.787716	-0.230688	-0.473676	-0.00399542	1.58367	0.788976	0.00399494
1554429_a_at	-0.0689316	0.507302	-0.303467	0.194486	-0.00515556	0.446196	0.00515556	0.31729	-0.00826502	0.573414	0.885568	-0.0210681
1554430_at	-0.00571585	0.217313	0.123907	-0.300657	-0.0326433	0.0966482	-0.332153	-0.298519	0.483755	-0.411467	-0.207936	0.107524
1554432_x_at	0.138811	0.337784	-0.0875821	0.00767946	-0.261978	0.0180531	0.136041	-0.0804291	0.380227	0.532758	0.506831	0.110541
1554433_a_at	0.288659	-1.2671	0.280113	-0.865933	-0.3534	-0.24281	-0.208304	0.222241	0.217541	0.0500336	-0.675679	0.248454
1554436_a_at	-0.119876	0.0372396	-0.0522487	0.0494995	0.335254	0.166918	0.0977468	-0.371492	0.0534933	-0.300045	0.164982	0.162284
1554438_at	0.119377	-0.0198071	0.576181	-0.100919	-0.128707	0.0257616	-0.598596	1.27118	-0.000799	0.076391	0.020196	-0.0357974
1554440_at	0.110142	-0.335869	-0.339699	0.428511	0.226935	0.39032	0.00687146	-0.00425339	-0.265999	-0.706392	-0.00441694	-0.1838
1554441_a_at	0.0628853	-0.889748	0.303854	-0.138105	0.149679	-0.609608	-0.125585	0.11885	0.0519614	-0.269165	-1.01233	-0.0116
1554442_at	-0.183726	0.142304	-0.501775	0.214425	0.711277	0.236808	0.254591	-0.328784	-0.467035	0.304589	0.275187	-0.259094
1554443_s_at	-0.214359	0.343784	0.186004	0.570502	1.18442	0.140312	0.174063	-0.219857	-0.158341	0.179281	-0.19926	-0.026464
1554444_s_at	-0.12289	0.171027	-0.132076	-0.0541759	0.0450902	0.612379	0.123817	-0.23565	-0.0243211	0.80133	0.511932	-0.126389
1554445_at	0.147078	-0.442704	0.251551	0.411782	1.31474	-0.721188	-0.166523	0.025815	0.35145	0.644236	-0.025815	0.298636
1554447_at	0.105293	0.321637	-0.188626	0.181656	-1.23756	0.111302	-0.194538	-0.290327	-0.0958157	-0.163783	-1.5007	-0.579127
1554448_at	-0.118243	-0.311143	-0.106741	0.10015	-0.432739	-0.020292	0.00885487	-0.0303297	0.15105	0.108531	-0.176341	-0.231723
1554449_at	0.254353	-0.247584	0.17022	-0.484915	-0.220345	-0.257667	-0.0313578	0.285658	-0.0535967	0.107754	-0.157754	0.0313578
1554450_s_at	0.221603	-1.4486	0.413194	-0.886036	-0.202369	-0.446824	0.0101509	0.282233	0.326236	-1.06698	-0.551647	-0.0101504
1554451_s_at	0.786864	-1.31557	0.284346	-0.118719	1.00419	0.0113688	-0.0952172	0.0622873	0.634594	-0.0403032	-0.0557523	0.572045
1554452_a_at	0.720527	-0.40593	-0.266928	0.468167	2.75319	0.596719	-0.313884	0.358522	0.905823	0.54605	-0.157504	-0.285927
1554453_at	-0.237699	-0.0252576	0.00516033	0.826045	0.687222	0.165055	0.0845108	0.501342	-0.177839	-0.206876	-0.0478942	-0.00516057
1554455_at	0.197428	-0.678429	0.33352	0.517871	-0.373912	-0.25146	0.870652	0.0203991	-0.27172	-0.996812	-0.53376	0.735428
1554456_a_at	0.412714	-0.817251	0.543333	-0.0486641	-0.169787	-0.509404	0.601302	0.210336	0.151689	-0.585132	-0.787474	0.227708
1554459_s_at	-0.06196	0.347191	-0.27216	-0.044462	-0.122233	0.152774	0.155459	-0.217345	0.0656905	0.396937	0.144117	-0.0730939
1554460_at	-0.0415852	0.20018	0.126337	0.295093	0.448454	-0.0507023	-0.00258326	0.0581875	-0.00802517	0.274411	-0.107804	-0.0118716
1554462_a_at	0.19584	-1.34362	-0.0989876	-0.132556	0.155899	-1.0627	0.244309	0.162259	-0.49653	-0.969099	0.0989876	0.226243
1554464_a_at	0.66076	-0.78102	0.370246	-0.110139	-0.00580311	0.00580311	-0.0812206	0.258995	0.508583	-0.169465	-0.284711	0.531448
1554465_s_at	0.05474	-0.475278	0.0500593	-0.592015	-0.498951	-0.423645	-0.387545	-0.516734	0.00645828	0.0771093	-0.867356	-0.00645828
1554466_a_at	0.617418	0.44083	0.251947	-0.499539	-0.299508	0.081244	-0.369463	-0.311239	0.271121	0.186776	-0.0752492	-0.161552
1554468_s_at	0.174534	-0.0505648	-0.11161	0.0406213	0.00123405	-0.0295863	0.356699	-0.136846	0.206178	0.344718	0.39572	0.0217905
1554469_at	0.57062	-0.00448656	0.226055	-0.149968	-0.377349	-0.0305023	0.00448656	-0.0460453	0.141985	-0.121802	-0.278642	-0.0167947
1554470_s_at	0.0669785	-0.37961	0.163243	-0.867875	-0.648952	-0.0734014	-0.309934	0.0842762	0.197925	-0.775806	-0.133622	0.192825
1554471_a_at	0.398258	-0.990869	0.191525	-0.975699	-0.206287	-0.381886	-0.311117	0.455173	0.179605	0.0221915	-0.871709	0.0936146
1554472_a_at	0.308808	-0.116442	-0.154364	0.137891	0.608503	0.00462627	-0.532793	0.37678	-0.00462627	-0.0930357	-0.358709	-0.114543
1554473_at	-0.117852	0.259166	0.367666	0.402301	-0.714612	0.073813	0.368737	0.957243	0.126081	0.231686	-0.764307	-0.133902
1554474_a_at	1.61876	-0.254157	1.52831	0.497225	1.38097	-0.0965247	0.0505514	2.31395	-0.831984	-1.03316	-0.0505514	-0.695191
1554475_a_at	-0.272766	-0.0398202	-0.368916	0.0710564	0.129206	0.236293	0.0874529	-0.00609159	-0.598815	-0.0380697	0.685658	-0.253994
1554476_x_at	-0.0500765	-0.33048	0.00300288	0.112536	-0.245229	0.180094	-0.10102	0.109624	0.0162787	-0.00300264	-0.490924	-0.270096
1554478_a_at	0.578558	-0.295832	0.56081	0.869167	1.02106	-0.0238078	0.466222	-0.234857	-0.0444407	-0.482122	-0.576634	0.454258
1554479_a_at	0.110216	-0.410359	0.294608	0.0580215	0.58105	-0.329176	0.223562	-0.28554	0.0153646	-0.818389	-0.909398	0.184782
1554480_a_at	0.14692	-0.0565853	0.327143	-0.0283141	-0.277792	0.364642	-0.159013	-0.203345	0.412544	0.202768	-0.31286	0.129352
1554481_a_at	0.00505114	0.411865	-0.00505114	0.0524921	0.0589576	-0.0345392	-0.0927205	-0.0585113	0.389819	-0.584348	-0.132814	-0.34892
1554482_a_at	0.188862	-0.361662	0.402771	-0.492852	-0.0304542	-0.266605	0.0405192	0.0305552	0.177721	-0.588685	-1.08457	0.114989
1554483_at	-0.0127592	-0.146485	-0.306125	0.0219345	0.115139	0.426023	0.240864	-0.870801	0.573757	-0.575485	0.636357	0.229085
1554485_s_at	0.282879	0.195791	0.0771437	-0.170013	-0.235591	0.822958	0.209301	-1.14721	0.974968	-1.86227	-0.379948	-0.53848
1554486_a_at	0.152451	0.139767	0.0283031	0.0933142	0.555382	0.211003	-0.156321	-0.159282	-0.0943983	0.379462	0.328053	-0.0658469
1554487_a_at	0.809968	0.186828	-0.143976	-0.389799	-0.444859	0.0346932	-0.118904	-0.00708437	0.601139	-0.107099	0.306228	-0.0791121
1554488_at	0.0189803	-0.124134	-0.201352	0.0349374	-0.0310059	0.0685346	-0.00354505	-0.151319	0.055177	-0.0452487	0.323752	0.287512
1554489_a_at	0.570299	-0.0257549	0.0257549	-0.516354	-0.702488	-0.667907	-0.462038	0.255141	0.451363	-0.415981	-0.222265	0.358752
1554491_a_at	-0.154565	0.0357785	-0.165867	0.0139277	-0.0248823	-0.0139277	0.251911	-0.151222	-0.0508764	0.047143	0.543007	0.129445
1554492_at	0.0525773	-0.134565	-0.173918	0.0560417	-0.0787635	0.389031	-0.169058	0.0660415	0.257093	0.587093	0.135283	0.0746236
1554493_s_at	0.226387	-0.3068	0.170492	0.164721	-0.178949	-0.489969	-0.0199232	0.327646	0.399732	-0.126384	-0.689456	-0.0138159
1554494_at	-0.0100429	0.208974	0.393804	-0.0137312	-7.18e-05	0.197374	-0.0193036	-0.0625031	7.18e-05	0.0745399	-0.0357654	-0.0669472
1554495_s_at	-0.576195	0.241719	-0.538598	-0.0300324	0.0222335	0.300976	0.171063	0.051517	-0.226684	-0.0222337	0.710548	-0.0300674
1554496_at	-0.16767	-0.13221	0.194214	-0.00533175	0.0998714	-0.178676	0.187233	-0.0988631	-0.083729	0.0152225	-0.200431	0.035006
1554499_s_at	-0.00161171	-0.00660992	0.0948434	-0.25209	0.0189199	0.0124111	0.298472	0.03831	0.297372	-0.116262	-0.0613866	0.264158
1554500_a_at	0.0135267	-0.134674	-0.0733399	-0.0229902	-0.00420976	-0.123131	0.0992024	0.199047	-0.0732608	-0.0363932	0.057754	0.231954
1554501_at	-0.398333	-0.0424924	0.269304	0.836739	-0.392419	0.0424924	0.073709	0.234001	-0.218317	-0.148825	-0.410183	-0.238127
1554503_a_at	0.232557	0.0595536	1.05326	0.92833	2.60983	0.00116157	0.432322	-0.247627	-0.00116205	-0.769652	-0.725028	0.138872
1554504_at	-0.0940599	0.206645	0.0102668	-0.0721593	-0.105213	0.27571	0.00901556	-0.0371947	0.431957	0.372517	0.227851	0.109709
1554506_x_at	0.0410237	-0.0962329	-0.0115981	-0.116386	-0.159779	0.477798	-0.00624228	-0.141205	0.698108	0.251126	0.362844	0.558097
1554507_at	-0.0307641	0.220818	0.000367	0.0374141	-0.0380561	0.209718	-0.121941	-0.000367	0.106278	-0.127672	0.132968	-0.0373435
1554508_at	0.0567465	-1.07327	0.599863	0.0311208	0.913789	-0.372943	-0.0311208	-0.744935	-0.0495782	-1.45669	-0.65799	0.14347
1554509_a_at	0.254498	-0.929335	0.218491	-0.89436	-0.177658	-0.189078	-0.418489	0.0551071	0.36262	-0.765882	-0.740276	0.427412
1554510_s_at	0.00521374	-0.690194	0.211301	-0.323381	0.0150232	-0.440962	-0.0804501	-0.0591545	0.228875	-0.52145	-0.65601	0.216476
1554511_at	-0.299923	-0.251934	-0.435509	0.109256	0.340798	0.574257	0.320956	-0.233173	-0.504015	0.61766	0.765602	0.400639
1554512_a_at	0.16614	0.0332193	-0.0367446	0.446649	-0.244814	0.147062	-0.35628	0.491161	0.132287	0.180512	0.0577531	-0.30792
1554513_s_at	0.475	-0.27376	0.307916	0.144061	-0.342461	-0.170783	-0.304465	0.296138	0.450604	-0.271395	-0.797193	0.0588355
1554514_at	-0.034353	0.322805	-0.0283165	-0.00707865	-0.148918	0.167931	0.269729	-0.357413	0.693919	-0.00647879	-0.213721	0.481734
1554516_at	-0.444215	0.385181	-0.496877	0.180456	0.196728	0.330286	-0.104749	-0.574489	-0.3406	0.570243	0.829256	-0.639833
1554517_x_at	-0.515721	0.08954	-0.481873	0.207711	0.114279	0.316407	-0.013855	-0.0402989	-0.586963	0.332711	0.750751	0.0138555
1554518_at	-0.130298	-0.00192928	0.0306544	-0.117534	0.0483146	-0.0443845	0.205918	-0.0736833	-0.223134	0.00192928	0.382903	0.065805
1554519_at	-0.0872898	0.00676346	0.547843	0.646605	1.86418	0.743215	0.337461	-0.19508	-0.20046	-0.290599	-0.0485096	-0.131173
1554520_at	-0.00709057	-0.0592575	0.196396	-0.16563	-0.224779	0.0631523	-0.269394	0.16249	0.548759	0.00709057	-0.0938334	0.404752
1554522_at	-0.101943	0.226531	0.242053	-0.057399	-0.393658	-0.0976696	-0.220132	0.307797	0.136097	-0.00204849	-0.503841	-0.00279021
1554523_a_at	-0.485787	0.16027	-0.267162	0.0762882	-0.118071	0.0839214	0.0372458	-0.204637	-0.262067	0.25325	0.503501	0.0734282
1554524_a_at	0.921494	2.61456	0.866609	-0.756924	-0.142192	-0.0475035	1.94543	-0.685932	0.125043	-0.161412	1.4754	4.01035
1554526_at	0.250614	3.43484	-0.0868316	-0.466364	-0.258494	0.0466778	1.80641	-0.196139	0.06849	0.552458	1.43018	3.56609
1554528_at	-0.54563	0.0190382	0.0753222	0.272457	-0.184919	-0.448719	-0.0607963	-0.636165	-0.1937	-0.0190382	0.241037	0.192374
1554530_at	-0.204427	0.257254	-0.247489	-0.032697	0.0725651	-0.0192142	0.0192142	0.0321584	0.0727904	0.0684769	0.243791	0.273001
1554531_at	-0.527662	0.197582	-0.62748	-0.00249291	-0.0772791	0.340772	0.0284371	-0.405371	-0.599687	0.313519	0.623986	0.103046
1554533_at	0.0445495	-0.266108	0.609788	-0.394854	-0.514289	0.0893087	0.054523	-0.183895	0.321341	-0.853771	-0.287319	0.547832
1554534_at	-0.37592	-0.454677	-0.0770097	0.0756702	0.556167	0.126773	-0.00919104	-0.245746	-0.0145941	-0.0783739	0.127211	0.100353
1554536_at	0.0114675	-0.0613284	-0.117483	0.190983	0.498461	-0.0557537	-0.169136	-0.0662289	0.0263791	-0.0218129	-0.0609508	-0.23732
1554537_at	-0.0298553	-0.115753	-0.289611	-0.381641	-0.141688	0.0156336	-0.289611	-0.557848	-0.293891	0.720275	0.229137	-0.0604343
1554538_at	0.0534868	-0.170915	-0.379389	0.111129	0.310821	-0.459132	0.478198	-0.29133	-0.490556	-0.343347	0.0744286	0.0233383
1554539_a_at	-0.203737	0.214507	0.123072	0.191417	0.0923228	-0.161355	0.283266	-0.0423083	-0.765886	-0.100234	0.430519	-0.0748878
1554540_at	-0.00143433	0.0626738	-0.0627313	-0.0586193	0.00143433	0.257526	-0.100927	-0.121176	0.0541024	0.196277	-0.128068	0.0809994
1554541_a_at	-0.293336	0.468361	0.0397258	-0.00469685	-0.0451212	0.0975075	0.201527	-0.0727477	-0.11888	0.111568	0.260982	0.00469685
1554542_at	-0.0810142	-0.143693	-0.394756	-0.206177	0.163268	0.417256	0.422159	-0.372949	-0.45782	0.177133	0.639385	0.0810142
1554543_at	-0.149753	-0.290777	0.440914	0.541079	0.860875	-0.0883226	0.319175	-0.138308	-0.0228529	-0.245451	-0.00182438	0.42755
1554544_a_at	-0.513113	0.223164	0.534365	0.669194	0.88207	0.00617695	-0.519701	-0.378346	0.0940704	-0.256791	-0.450373	0.18314
1554545_at	-0.386562	0.0488942	-0.270857	0.00769544	0.345778	0.0513928	0.322011	-0.17668	-0.210644	-0.147414	0.919189	0.285133
1554547_at	0.663466	-1.34564	-0.208791	-1.34421	-0.947864	-0.150512	-0.132022	-0.568731	0.351834	0.180719	0.132022	1.09645
1554549_a_at	-0.00667429	-0.221356	0.00667405	0.262467	0.146935	-0.298578	-0.0629325	0.66648	0.301079	-0.131497	-0.458761	0.327502
1554550_at	0.181324	0.193427	0.196575	-0.0279298	-0.00273895	0.179487	-0.0855746	-0.00338745	-0.0340376	0.549828	0.140796	0.000406
1554553_s_at	0.318851	0.298248	0.225662	-0.000367	0.459526	0.378329	0.0393009	-0.527183	-0.106997	0.214015	0.286187	-0.115237
1554554_at	-0.149876	-0.519174	-0.42642	0.177293	0.490468	-0.00611877	0.307543	0.00611877	-0.150388	-0.504955	0.626404	0.218772
1554555_a_at	-0.00754881	-0.195181	0.0674214	-0.505476	-0.681791	-0.189692	-0.431126	0.518069	0.405205	0.053587	-1.03777	-0.518544
1554556_a_at	0.107956	-0.0980682	0.307403	0.446468	0.936954	-0.150363	0.25174	-0.120646	-0.375084	-0.308967	-0.0748286	-0.194557
1554557_at	0.0269017	-0.796511	0.166284	0.182985	0.630127	-0.338352	0.0513387	0.367639	-0.614965	-0.671887	-0.344742	-0.399698
1554558_at	-0.0318298	-0.108956	-0.122082	0.011456	0.0566168	0.40069	-0.263042	-0.00356054	0.0157795	0.517505	-0.0507827	0.223257
1554559_at	-0.191012	0.451918	-0.329518	0.349734	0.363574	-0.0630307	0.324979	-0.452391	-0.264133	-0.0391707	0.683956	0.150793
1554560_at	-0.287069	-0.0961564	-0.412658	0.295157	0.167613	0.172081	0.378778	0.0999429	-0.217243	0.0105541	0.0826883	0.13627
1554564_a_at	-0.0658348	0.13006	-0.0254612	0.2164	-0.14545	0.0404711	-0.339797	0.0822623	0.385304	-0.186441	0.0254612	-0.192589
1554565_x_at	-0.443646	0.248309	-0.615721	0.446101	-0.23437	0.0435748	-0.351036	0.324252	0.179442	0.261691	-0.0734572	-0.477458
1554566_at	-0.522639	-0.247618	-0.26133	0.0160303	0.103357	0.103931	0.200668	-0.428814	-0.380522	0.190061	0.0691099	0.11715
1554568_at	-0.309756	0.367579	0.00305772	0.169827	0.114711	-0.425838	0.153206	-0.257971	-0.099649	0.245478	0.117486	0.0875289
1554569_a_at	-0.400483	-0.243252	-0.0300636	0.284361	0.629535	0.322996	-0.0761261	-0.295916	-0.0582447	-0.210713	-0.327129	-0.167549
1554571_at	-0.344138	-0.606263	0.510289	-0.27515	0.695087	-0.0118003	-0.201602	-0.15519	0.688844	-0.00134802	0.159273	0.219005
1554572_a_at	0.647759	0.200186	0.538979	0.0826993	0.212311	-0.388796	-0.122779	0.584309	-0.227571	-0.177677	-1.05807	-0.172615
1554574_a_at	-0.0103326	0.0103326	-0.286043	-1.19842	-0.58773	1.05225	-0.813626	-0.849268	0.510467	0.333995	1.07072	0.0988164
1554575_a_at	0.199252	-0.1578	0.14973	-0.0566688	0.0954142	-0.297349	-0.0694041	0.105386	0.0408759	-0.527963	-0.154674	0.16282
1554576_a_at	-0.0883963	0.0194201	-0.206362	-0.0642567	0.163448	-0.0376308	0.172466	0.145569	-0.0639064	0.64594	-0.0659657	0.0777581
1554577_a_at	0.10219	-0.96316	0.289778	-0.518691	-0.0866814	-0.39641	-0.260409	0.119924	0.239562	-0.206118	-0.595677	0.260044
1554578_at	-0.0290642	-0.116438	-0.180208	0.149597	0.0527468	-0.148686	0.172195	0.0122528	0.0098896	0.296843	-0.00354528	0.479938
1554579_a_at	-0.211489	1.81264	-0.404659	0.00516057	0.0865929	0.0220764	-0.0606728	-0.178183	0.0116951	0.851493	0.372819	-0.00516081
1554580_a_at	-0.302309	-0.269086	-0.117447	0.161183	0.299565	-0.0642328	0.335755	-0.17258	-0.31603	0.00855541	0.488198	0.134735
1554582_a_at	0.1203	0.137874	0.103008	-0.0345225	-0.329178	0.0117311	-0.190705	0.262792	0.185053	-0.557341	0.0340419	-0.0118709
1554583_a_at	-0.346353	-0.402692	-0.233401	0.265512	0.0873346	-0.0912967	0.681277	-0.0949388	-0.0132217	-0.380512	0.731523	0.35996
1554584_at	-0.0331149	0.0486283	-0.124051	-0.373412	0.280146	-0.0331149	0.142319	-0.0349751	-0.301744	0.230001	0.250105	-0.0567448
1554586_a_at	-0.0214777	0.489081	-0.286885	-0.0206366	0.0197163	-0.281158	0.111667	0.28591	-0.270329	-0.0374918	0.482312	-0.00112152
1554588_a_at	0.5022	-0.0520806	0.016366	-0.805356	0.200587	0.0169134	-0.219895	0.079792	-0.016366	-0.256777	-0.644613	0.0954823
1554589_at	-0.0574279	0.609111	0.127002	0.0207305	-0.20575	0.388419	-0.0345461	-0.0922987	-0.159616	0.42785	0.326221	-0.04123
1554591_at	-0.376313	-0.323034	-0.686255	0.761834	0.0808048	-0.154432	0.390969	-0.249428	-0.605536	0.235282	0.633516	0.637853
1554592_a_at	-0.289683	-0.163514	-0.149424	0.0114727	-0.21773	0.0146019	-0.102943	-0.0758178	-0.00947285	0.202001	0.34365	0.0405154
1554593_s_at	-0.2022	-0.221682	0.0603878	-0.158073	0.0233436	0.286558	0.0965605	0.0406983	0.0322297	0.141537	0.121587	-0.0233436
1554594_at	0.22551	0.756333	-0.124974	0.223662	0.988874	-0.343849	-0.021524	0.218616	-0.180459	-0.152541	-0.273092	-0.119425
1554595_at	-0.172611	0.115343	0.0536051	0.185239	-0.466501	0.0827136	-0.0101395	0.51757	-0.0313106	0.013485	-0.464769	-0.154216
1554597_at	0.160465	-0.245545	0.438441	-0.58235	-0.144711	0.0148063	-0.295363	0.172058	0.512085	0.36868	-0.267416	0.283343
1554599_x_at	0.155736	-0.349889	0.334677	-0.670461	-0.204395	-0.127599	-0.356496	0.0638556	0.650462	0.279578	-0.181914	0.276793
1554600_s_at	0.781587	-0.324911	0.295481	-0.148153	0.460627	0.428122	-0.00362492	-0.177083	0.478471	0.548268	0.306609	0.542041
1554601_at	-0.113798	0.278317	-0.12097	-0.020391	0.0700409	0.0763307	0.150586	-0.0744307	-0.418585	-0.161704	0.699114	0.0973203
1554602_at	0.145341	-0.528071	-0.0408363	-0.368034	0.603171	-0.351627	-0.072988	0.229544	-0.189439	-0.642205	-0.0171709	-0.0673351
1554604_at	-0.0536146	0.202711	-0.207165	0.0292993	-0.0502434	0.245025	-0.0684161	0.0285859	0.0392728	0.167961	0.072171	0.220486
1554606_at	0.22939	-1.47349	0.70259	-0.862951	-0.336382	-0.556042	-0.249059	0.0239062	0.304548	-0.682664	-0.1801	0.141763
1554607_at	0.108009	-0.0346227	0.304322	-0.194395	-0.0360975	-0.00661016	0.0202034	0.00930357	0.296805	0.914415	0.151934	0.00660992
1554608_at	-0.0894074	0.345295	0.135959	-0.130107	-0.0175505	-0.0819335	-0.34332	0.0952611	-0.35531	0.0915666	-0.311064	-0.377544
1554609_at	0.105561	-0.355427	0.286662	-0.608698	-0.755018	-0.609037	0.144811	0.348854	0.415067	0.113755	-0.156458	-0.313692
1554610_at	-0.127414	0.0136638	-0.148178	-0.0136638	0.0539689	0.101117	0.0196445	-0.257665	-0.164535	0.209749	0.378356	-0.172245
1554612_at	-0.140483	0.110162	0.282321	0.0212529	0.0570204	0.236128	-0.130233	0.130302	-0.134977	-0.0214267	-0.0709562	-0.0904126
1554613_a_at	-0.228154	-0.0308719	0.0123153	-0.173454	0.0437398	0.352528	0.297411	-0.213425	-0.293512	0.302467	-0.0123153	-0.280713
1554614_a_at	-0.147848	-1.33949	0.0772901	-1.05809	-0.235448	-0.169526	-0.249003	0.653077	0.260557	-0.466895	-0.838574	-0.0744448
1554615_at	-0.146787	-0.142303	-0.0165157	-0.0670662	-0.0536621	0.596057	-0.0428088	0.373874	0.0918539	0.00980139	0.151594	-0.0133963
1554616_at	-0.88273	-0.0365591	-0.469	0.640501	0.331243	0.218151	0.201897	-0.553148	-0.695084	-0.122807	1.16883	0.171919
1554618_at	-0.487079	0.218553	-0.32336	-0.0441413	-0.0204089	0.202163	0.0204091	-0.417067	-0.043186	-0.103029	-0.0357871	0.0452309
1554619_at	0.112974	-0.324975	-0.174628	-0.120281	-0.205883	0.0425754	-0.034049	-0.03368	0.209262	-0.12293	-0.0862498	0.0512762
1554621_at	-8.3e-05	0.0562739	-0.153379	0.0345416	0.16098	0.113437	0.0117421	0.0071311	-0.0878685	0.13913	-0.174148	-0.0457475
1554623_x_at	-0.288387	0.288838	-0.14417	0.0657177	-0.0314076	-0.104216	-0.114959	-0.183431	0.0729599	-0.0212004	-0.00732613	0.00732636
1554624_a_at	-0.123525	0.653184	0.184872	1.41527	2.27905	1.23114	0.504884	-0.243125	-0.360429	0.0478396	-0.199263	-0.367198
1554625_at	-0.444108	-0.525684	-0.597688	0.0960927	0.0405779	0.553688	0.0937729	0.00196362	-0.218106	-0.68696	0.878105	-0.00196362
1554627_a_at	0.142661	-0.698292	0.177466	-0.502376	0.0291853	-0.439698	-0.432157	0.0780568	0.207603	-0.330384	-0.782529	0.0791621
1554628_at	0.467593	-0.287399	-0.0676336	-0.0872035	0.0208435	-0.143821	0.229917	0.619216	0.0558915	-1.04658	-0.891787	-0.191799
1554629_at	-0.0726738	-0.0109808	-0.172821	-0.0153391	-0.12094	0.36349	0.205056	0.0453308	0.222712	0.0864511	0.212913	0.0109808
1554631_at	-0.133948	-0.00291252	-0.233814	0.171792	0.322404	0.0113196	0.0217147	-0.0382943	-0.359471	0.63665	-0.0151367	-0.213906
1554633_a_at	-0.076622	0.722373	-0.000211	-0.0287354	-0.0134394	0.25548	-0.0911024	0.597337	-0.00962543	0.52043	0.0194881	0.0289443
1554634_at	-0.0426674	0.166252	0.00303817	0.00304294	0.0189135	0.114402	0.0648179	-0.12886	0.0460639	0.259493	0.154008	0.0620055
1554635_a_at	-0.258093	0.187145	-0.0700436	-0.0859036	0.0108094	0.445467	0.0718622	0.196119	-0.0108094	-0.165648	0.907742	0.0268278
1554636_at	0.534961	0.233984	0.340039	0.255502	-0.291111	-0.595147	-0.137519	0.324227	-0.168541	-0.191741	-0.187445	-0.39674
1554637_a_at	0.0597911	0.0296106	0.41051	-0.13208	-0.494037	-0.201808	0.0112138	0.0539231	0.530533	-0.0112138	-0.14591	0.217035
1554638_at	0.103565	-0.360813	0.700772	0.259063	0.734988	-0.154987	-0.605309	-0.0981126	0.350597	-0.306798	-0.69361	-0.293639
1554640_at	0.0147181	-0.162807	0.226095	-0.168513	-0.643714	0.00056	1.13096	-0.00056	1.17163	-0.150675	-0.208418	0.323758
1554641_a_at	-0.182187	0.150641	0.0691519	0.118231	0.334157	0.321363	-0.0260577	-0.140867	-0.18902	0.467581	-0.0257244	-0.0424919
1554642_at	-0.496007	0.0455871	-0.0159564	0.385319	0.610511	0.168824	0.639878	-0.487739	-0.421639	-0.37369	0.591438	0.355281
1554643_at	-0.170989	0.257406	-0.189831	0.070559	0.0827126	0.571247	0.00192642	-0.201077	-0.104785	0.0738559	0.228425	-0.00192666
1554646_at	-0.599062	0.229097	-0.199513	0.164989	0.206883	0.124691	0.186575	-0.159777	-0.387971	-0.0129185	0.522593	0.363752
1554648_a_at	-0.115257	0.211563	-0.428229	-0.280209	0.0998585	0.718258	-0.127368	0.447721	0.0891187	0.515325	0.0579376	0.0746079
1554649_at	-0.674508	0.122906	-0.678504	0.160562	0.412202	0.0601988	0.0208836	-0.536619	-0.681225	0.45601	0.653188	0.711255
1554650_a_at	-0.280704	0.139169	-0.424907	0.222517	0.0135813	-0.162475	0.01788	-0.172871	-0.259019	0.242354	0.949498	0.0854268
1554652_s_at	-0.316621	0.111423	-0.0195627	-0.338076	-0.00408649	0.338563	0.0573864	-0.0635509	0.21788	0.470222	0.103826	0.0205836
1554655_a_at	-0.0772238	0.497521	-0.0788267	-0.227417	-0.193152	0.0474155	-0.00663161	0.0513909	0.0674546	0.719155	0.245147	-0.12855
1554657_a_at	0.0180814	0.367238	-0.30525	0.00280404	-0.038986	0.118009	0.0393453	-0.00754952	-0.0396614	0.732326	0.0716546	-0.0384016
1554659_at	-0.292583	-0.0436931	-1.34e-05	0.0638185	0.175111	-0.0278902	0.0111485	-0.25979	-0.0771708	-0.299285	0.410216	0.461381
1554660_a_at	0.277966	-0.165043	0.301715	-0.390453	-0.107108	0.180032	-0.275238	0.403723	-0.1317	-0.0534358	-0.578585	-0.111942
1554661_s_at	-0.151775	-0.130421	-0.122406	-0.335858	0.280993	-0.215931	-0.0446644	0.449005	-0.334332	-0.156929	-0.314519	-0.190385
1554662_at	-0.065439	-0.0117958	-0.169144	0.159408	0.670105	0.748114	0.715844	-0.335231	-0.166141	-0.0862265	0.660286	0.0119491
1554663_a_at	-0.293858	-0.383397	-0.199733	-0.0552864	-0.0781922	-0.00860786	-0.0409453	-0.284815	0.67428	0.21193	0.180592	0.0086081
1554664_at	0.015662	0.0857613	0.0902233	-0.0522988	0.305647	-0.150809	0.0758445	-0.210081	-0.268622	0.229767	-0.179985	0.13043
1554665_at	0.177068	-0.237383	-0.109639	-0.0148907	0.0148904	0.204313	-0.143105	0.0265517	0.1738	0.296282	-0.326082	0.170698
1554666_at	-0.442979	0.326019	-0.261167	0.224106	0.00839186	-0.282535	-0.00839186	-0.693419	-0.450067	0.154607	0.344407	0.0825105
1554667_s_at	0.373541	-0.159643	0.456748	-0.194255	-0.527291	-0.111813	-0.356688	0.432182	0.346778	-0.010325	-1.09894	0.010325
1554668_a_at	-0.228039	0.15109	-0.1174	0.0682285	0.395807	0.236858	0.0263212	-0.556562	-0.34824	0.388877	0.360768	0.269343
1554670_at	0.073977	-0.00387144	0.319601	0.547447	0.0414782	-0.705766	-0.338621	-0.0145283	0.376209	-0.575407	-0.314823	0.0547199
1554671_a_at	-0.248984	0.567512	-0.0244312	0.0244312	-1.06017	0.398802	-0.787214	0.160192	0.0786705	0.240662	-0.250347	-1.0447
1554672_at	0.000375	0.107222	-0.222105	-0.0708303	0.0631046	-0.208275	0.552311	0.0708203	-0.235049	-0.260613	0.117866	0.245224
1554675_a_at	-0.0981541	0.277292	0.0448112	-0.0205009	-0.00758457	0.104612	0.138779	-0.242314	-0.295015	-0.167879	0.275964	-0.0958674
1554676_at	0.770535	-0.401568	-0.199378	1.66446	1.85898	0.438753	-1.22607	-0.655954	0.378306	-1.53998	-0.261102	-1.29587
1554677_s_at	-0.0417423	0.176375	-0.111732	0.118165	0.404887	0.0493917	0.319917	-6.53e-05	-0.400612	0.487208	0.15154	-0.00225544
1554678_s_at	-0.0335789	-1.28516	-0.364862	-0.512219	-0.13483	-0.0085144	-0.106212	-0.121398	-0.232742	-0.715905	-0.702419	0.0085144
1554679_a_at	0.607228	-0.754089	-0.201671	-0.749812	0.042634	-0.775151	-0.245559	0.940653	0.144684	-0.0329914	-0.979219	0.197889
1554680_s_at	-0.0363185	0.12676	-0.166506	0.569115	0.223586	-0.0426445	0.561573	0.00674725	-0.245466	-0.148647	0.617579	0.368835
1554681_a_at	0.265766	0.474817	0.0292978	-0.317915	-0.108298	-0.117001	0.178469	0.155369	-0.0329106	0.449276	0.173545	-0.163508
1554683_a_at	-0.160628	0.238725	-0.410973	0.0392237	0.121797	0.185057	-0.0144062	-0.276131	-0.132166	0.518475	0.536301	0.029532
1554685_a_at	0.553489	-0.0286598	0.0961919	0.0286598	0.642884	-0.22539	0.263499	0.3098	-0.05441	-1.1116	-0.135755	0.409311
1554686_at	0.0497906	-0.211061	-0.056608	0.324601	-0.0120206	-0.105617	-0.126538	0.0784516	-0.101918	0.24614	-0.307466	0.0129955
1554689_a_at	0.212552	-1.04542	-0.0228624	0.627338	-0.326279	-1.18693	-0.24515	1.04453	0.138232	0.222959	0.0228624	-0.197373
1554690_a_at	-0.0528002	0.124847	-0.0840054	0.132521	-0.120076	0.577026	-0.141894	-0.417214	-0.124763	0.243302	0.0528002	0.0576982
1554691_a_at	0.0440235	-0.895862	0.21367	-0.492036	0.834799	-0.140289	-0.243222	-0.353328	0.105884	-0.186503	0.0793729	0.240491
1554692_at	-0.21713	-0.037992	0.130604	-0.0355604	0.0812006	0.0680277	0.050585	-0.146982	0.023731	0.526864	0.262838	0.018122
1554694_at	-0.351486	0.435699	-0.15017	-0.0687199	-0.228892	0.301806	0.346846	0.0251505	-0.395233	0.737483	0.949948	-0.107357
1554696_s_at	0.709367	0.265319	0.602058	0.4417	0.691952	-0.810811	-0.0274591	0.851927	0.0274591	-0.711242	-0.708483	-0.0559297
1554697_at	0.322091	-0.403853	0.505604	-0.123879	0.341939	0.0874743	0.39919	1.7425	-0.290161	-0.295426	-1.08426	-0.298641
1554699_at	-0.368427	0.333509	-0.341434	-0.022634	0.0451627	-0.489101	0.230901	0.0722749	0.157252	-0.224732	0.750774	0.25225
1554700_at	-0.0482178	0.272037	0.0143838	-0.113555	-0.00683284	0.178518	-0.168263	-0.119109	-0.0603254	0.324032	-0.0438697	-0.139583
1554701_a_at	-0.0415459	0.569264	-0.302612	0.0963154	-0.563844	0.0331965	-0.185667	0.492711	0.375069	-0.0992122	0.331189	-0.275912
1554702_at	-0.218764	0.380237	-0.150567	0.00525236	0.0481997	0.735112	0.212304	-0.0793753	-0.26367	0.069962	0.19937	0.421307
1554703_at	-0.0938039	-0.632997	0.296316	-0.194136	-2.328	0.740884	-0.482825	0.546329	0.593048	0.593977	-0.24215	-0.379514
1554704_at	0.620255	-0.216919	-0.0234241	0.193618	0.0939083	-0.0356288	0.0172954	0.00084	0.0125155	0.314747	-0.24034	-0.0103283
1554705_at	-0.374464	0.0631442	0.0509872	-0.101857	-0.313364	0.195661	-0.306685	-0.46541	0.417308	0.643715	0.968167	0.299078
1554706_at	-0.107447	0.133565	0.102295	-0.113838	0.255575	0.309524	-0.0935655	0.11178	0.0615036	0.623168	0.130414	-0.0366452
1554707_at	-0.0912745	0.387844	0.178747	-0.173002	-0.276675	0.348485	-0.0402036	-0.0973721	-0.242858	-0.17704	-0.102185	-0.0114779
1554708_s_at	-0.216286	0.340075	-0.0907252	-0.00273228	-0.245631	0.232326	-0.266438	-0.026094	0.157356	0.430714	0.0830898	-0.208065
1554710_at	-0.203348	0.735003	0.605458	0.590766	0.0134399	0.209861	0.392399	-0.458529	0.0855613	-0.284477	0.00384188	-0.145668
1554711_at	-0.273509	0.261318	0.0283589	0.0526266	0.147752	-0.223752	0.163688	0.129151	-0.0800824	-0.250719	0.4439	-0.0134649
1554712_a_at	0.00745845	-0.244392	-0.00745845	-0.065984	0.0153344	0.366261	-0.0814669	-0.233892	-0.104602	0.724692	0.169161	-0.00896883
1554714_at	-0.238845	0.177929	-0.0374114	-0.0275598	0.223102	0.174196	-0.111724	0.258249	-0.463608	0.251481	0.155174	-0.00391626
1554715_at	-0.041702	0.117461	0.026258	0.100191	0.00981259	-0.0724719	-0.0432444	0.140668	0.0787866	0.320115	0.483695	-0.00981283
1554716_s_at	-0.32929	0.313081	-0.0219326	0.115033	-0.134198	0.410411	0.43567	-0.323008	-0.457253	0.263352	0.88933	0.260328
1554717_a_at	-0.0776291	0.0120952	-0.337501	-0.0836611	-0.199551	-0.0248053	-0.0120955	0.544639	-0.164746	-0.173468	0.262834	0.060827
1554719_at	-0.169803	0.636979	-0.204602	0.125468	-0.108823	0.287295	0.00626826	-0.282244	-0.291595	0.320197	0.449259	0.0771689
1554721_a_at	-0.104122	0.392878	0.0292912	-0.144486	-0.286779	-0.0677528	-0.223514	0.284308	-0.39008	0.408435	0.355328	-0.160352
1554722_at	-0.0599005	0.183213	-0.179631	0.00897312	-0.0774064	-0.00397968	0.0548689	0.0475304	-0.130173	-0.0271835	0.249668	0.0699556
1554723_x_at	-0.0588617	0.323884	-0.171056	0.00366998	0.000674	0.277731	-0.077743	-0.0515828	0.0167627	-0.158698	0.102808	-0.0628591
1554724_at	-0.104542	0.311233	0.0662734	0.0186553	0.0687363	-0.109373	-0.0289359	0.000644	-0.155802	0.0909753	0.0356035	0.315924
1554725_at	0.098249	-0.112738	-0.292436	0.265727	0.141329	0.0604403	0.149692	-0.124197	-0.0203555	-0.147097	0.495112	0.151915
1554726_at	0.170855	-0.655376	-0.106355	-0.0588465	-0.399743	-0.561337	-0.812625	0.0184093	0.0751686	-0.876652	-0.820162	-0.0360017
1554728_at	-0.0907197	-0.0917785	-0.0774405	-0.0363235	-0.0136416	0.00254226	-0.0728748	0.0813808	-0.0217712	0.0252056	0.348556	0.0469923
1554730_at	0.144123	-0.287533	0.0992022	0.426004	0.411342	-0.017478	0.121012	0.117237	-0.325476	-0.0407095	-0.564944	-0.280523
1554732_at	-0.223253	0.0886703	-0.216794	0.252721	0.232861	-0.296331	0.0855346	-0.353159	-0.251366	-0.0208979	0.141809	0.215053
1554733_at	-0.12636	-0.231132	0.0839367	0.00632954	-0.198872	0.201056	0.188825	-0.00632954	-0.116598	0.163759	-0.211874	0.0495436
1554735_a_at	-0.0585153	0.814148	-0.477042	0.0191064	0.194671	-0.115216	-0.0988169	-0.17687	-0.385517	0.407047	0.174263	0.155367
1554736_at	-0.106689	-0.463792	0.154041	0.0852849	-0.289897	0.182277	-0.184809	0.386659	0.0707159	-0.0096612	-0.152186	-0.0929148
1554737_at	-0.0791721	-0.094836	0.0012815	0.161942	0.172841	-0.0507843	0.194446	-0.00962925	-0.132269	-0.13066	0.17642	0.12723
1554739_at	0.30117	-0.217588	0.329301	-0.0477297	-0.100882	0.266807	-0.149956	0.122131	0.0953934	0.00783229	-0.116474	-0.00673747
1554740_a_at	0.170756	-0.691157	0.437552	-0.0411024	-0.269441	0.341927	-0.220072	-0.187347	0.636071	-0.335917	0.246951	0.729814
1554741_s_at	-0.067555	-1.06703	0.0785093	1.06712	0.668551	-0.5983	0.746265	-0.334719	-0.00251055	-1.13952	1.62604	0.919064
1554742_at	-0.0361798	-0.0846314	-0.0796659	-0.0318892	-0.140115	0.252608	-0.0748327	0.143218	0.00702643	0.199466	0.0997095	-0.103009
1554743_x_at	-0.150465	-0.15608	0.0826652	0.0540841	0.000561	0.124495	0.0871029	0.380659	-0.12576	-0.0126114	0.156934	-0.019506
1554744_at	-0.309877	0.223886	-0.192751	-0.233543	0.0716074	0.00955796	0.223386	-0.074369	-0.147805	0.507575	-0.0981815	0.123469
1554745_at	-0.154093	0.168594	0.0151117	0.123939	-0.00500822	-0.0556841	0.0208714	0.152953	-0.212624	0.17596	0.00500822	-0.323255
1554747_a_at	0.443156	-1.32961	0.5727	-1.21082	-0.360909	0.124755	-0.68908	0.0764427	0.735988	-0.0374527	-0.768965	0.23686
1554748_at	-0.175893	-0.27157	-0.366301	-0.154126	0.466414	0.121435	0.177589	0.0334253	0.150717	-0.554461	0.578795	-0.00509071
1554749_s_at	-0.341848	-0.0383263	-0.632657	-0.237577	0.23	0.0924578	0.161605	0.0221696	-0.912532	0.418694	0.292399	0.173517
1554751_at	0.218334	0.433284	0.223449	-0.188213	-0.0231283	-0.07249	-0.311092	0.0171323	0.0150762	0.146513	0.316716	0.0381658
1554752_a_at	-0.245687	0.263267	-0.259572	0.0447431	0.197102	0.250315	-0.0338898	-0.114667	-0.503515	0.193225	0.219447	0.198134
1554755_a_at	-0.218108	0.24568	0.789442	-0.428102	-0.506008	-0.441014	-0.318077	-0.287106	1.37926	1.21792	2.11372	1.50181
1554757_a_at	1.01266	-0.468369	0.308251	-1.03814	-0.0165062	0.334299	-0.977183	0.548688	1.1368	0.0165062	-0.328599	0.286393
1554758_a_at	0.190119	-0.286321	0.210565	-0.20336	-0.00268602	0.917459	-0.216663	-0.243991	0.61356	0.00268602	0.510088	0.137896
1554759_at	-0.464783	0.136673	-0.110085	0.0103855	-0.0619068	0.020925	0.0417914	-0.157452	-0.448558	0.549879	0.0586672	-0.122059
1554761_a_at	0.361801	-0.617434	0.451072	-0.520745	-0.142719	0.545949	-0.434286	0.227565	0.200972	-0.387284	-0.0937786	-0.428348
1554762_a_at	-0.0688725	-0.0131683	-0.15216	-0.0821199	-0.0457516	0.175617	-0.229723	0.12475	0.230759	0.121048	0.208687	0.126557
1554763_at	-0.0298359	-0.00704193	-0.333918	-0.225509	-0.166356	0.256733	0.0572991	-0.157855	-0.448382	0.0542605	0.271196	0.0203202
1554764_a_at	-0.097136	0.25053	-0.0337453	-0.190875	-0.0956574	0.0505834	-0.0261164	0.0719995	0.172586	0.205565	0.0765476	-0.0408931
1554765_a_at	-0.11797	0.396766	0.0100544	-0.0782745	0.281791	0.536858	0.00774145	0.0311763	-0.314091	0.174984	-0.207186	0.1087
1554766_s_at	-0.186872	0.598543	-0.258244	0.00339174	0.0704892	0.136496	-0.0467195	0.0196064	0.00452757	0.261225	0.202275	-0.127279
1554767_s_at	0.414537	-1.14774	0.424044	-0.935872	-0.607151	-0.412347	-0.337984	-0.0723448	0.398682	-0.409644	-1.43326	0.372499
1554768_a_at	0.2846	-0.479925	0.415866	-0.189638	0.0920239	-0.84281	0.0867233	1.01291	0.196389	-0.70688	-0.310114	-0.111894
1554769_at	-0.128881	-0.351244	-0.204176	-0.00662232	-0.577644	-0.910969	0.313833	0.0474987	0.00662232	-0.0206366	-0.254434	0.255651
1554770_x_at	0.0984869	0.0619807	-0.249133	0.167785	-0.262153	-0.00346518	-0.127616	0.0358024	0.00346518	0.189301	-0.297225	0.136262
1554771_at	0.000267	-0.147145	0.00972891	-0.0163322	-0.692424	-0.265287	-0.000267	0.148371	0.252819	0.415173	-0.395848	-0.00683451
1554772_at	-0.280526	-0.613663	-0.0427937	-0.242371	0.047852	-0.0311623	0.0142169	-0.0981669	0.812694	-0.463577	0.260322	0.586668
1554773_at	-0.159563	-0.577802	-0.0356765	0.349261	0.411524	0.0986285	0.520212	-0.00600195	0.137055	0.131502	0.295787	0.0661254
1554774_at	0.015975	-0.293878	-0.0461493	-0.536509	-0.192153	0.539054	0.00286818	0.413803	0.378717	-0.0897169	0.193248	-0.0713382
1554776_at	-0.116317	0.0992239	-0.0866132	0.0586691	-0.051755	-0.0885091	-0.057719	-0.213374	-0.0107987	0.320494	0.787139	0.0107985
1554777_at	-0.391703	0.0424674	0.094362	0.186105	-0.0977571	-0.0987039	0.0715101	0.0597861	-0.0215785	-0.0666354	0.422755	0.0274327
1554778_at	-0.0894513	0.271356	0.0401039	0.0930819	-0.090456	0.146419	-0.032598	-0.0212963	-0.0044837	0.178222	0.0759928	-0.207491
1554779_s_at	0.0503378	0.451503	-0.143218	0.0042491	-0.0250318	-0.141759	0.0119362	-0.0679591	-0.132559	0.405317	0.305176	-0.0042491
1554780_a_at	0.46329	0.101774	-0.130101	0.00688124	-0.00688076	-0.454754	-0.507955	0.330206	-0.36812	0.531682	0.128844	0.124691
1554781_at	-0.207282	0.0567124	-0.0714934	-0.0205948	0.00609779	0.108896	0.251112	-0.25344	-0.14388	0.292046	0.0743973	0.0945399
1554782_at	-0.444264	0.366095	-0.249187	-0.0851216	0.0899906	0.565147	0.105432	-0.0977659	-0.0988717	0.567104	0.519899	0.0904493
1554783_s_at	0.00518656	0.33891	0.772984	-0.179028	0.0613399	-0.0241222	0.0948791	0.289902	0.220956	-0.184297	-0.0482402	-0.171824
1554784_at	-0.19441	0.0168252	0.163559	-0.0740161	-0.00884914	0.0259259	-0.141629	-0.0501323	0.142076	-0.0100887	0.329766	-0.0767419
1554785_at	0.0418634	0.0169795	-0.133248	-0.263264	-0.297294	-0.201997	-0.0426798	0.408408	-0.165306	-0.183028	-0.27467	0.2785
1554786_at	-0.111396	-0.0471029	-0.118159	0.6655	0.457321	0.0929849	-0.163205	-0.289766	-0.123453	0.472587	0.262711	0.0356021
1554787_at	-0.323602	-0.136333	-0.446497	-0.048934	0.338405	0.510642	0.506168	-0.00975752	0.0347562	0.422096	0.510642	-0.0386868
1554789_a_at	0.0839777	0.748468	0.00579953	-0.062633	-0.109339	1.18156	-0.00114918	0.0765836	1.47052	0.492706	0.0627313	0.00114918
1554790_at	-0.334005	-0.0202026	-0.00084	0.282167	0.0143604	-0.287891	0.0143604	0.137357	-0.178974	0.645279	-0.0638232	0.204482
1554791_a_at	0.0396895	-0.329219	-0.134758	-0.0161705	-0.0869515	0.00202656	0.0823488	0.0379052	-0.109442	-0.915866	0.251484	0.220136
1554793_at	-0.0160203	-0.119812	-0.0514383	0.240297	0.100909	0.27112	-0.149426	-0.00124788	0.193585	0.0761666	0.0525866	0.0372868
1554794_a_at	0.429545	-0.41243	0.170439	0.0960102	0.327457	0.0398541	-0.126639	0.00389957	-0.00389957	-0.0426702	-0.455261	0.0267267
1554795_a_at	0.644555	-0.0219889	-0.0817642	1.18983	0.0219889	0.564753	-0.0938349	1.58941	-0.290298	0.291908	0.221834	-0.293236
1554796_at	-0.211649	-0.389705	-0.383422	0.355858	0.0955887	0.172928	0.527206	-0.291766	-0.405925	-0.0546155	0.700085	0.217795
1554797_at	-0.144095	0.434198	0.0130079	-0.02004	-0.170883	0.000994	-0.140946	-0.0354671	-0.0622835	0.0221777	-0.0121841	0.0478017
1554798_at	0.0285673	-0.523066	-0.0285678	-0.986413	-0.469403	-0.223721	-0.101478	-0.504289	0.865764	0.250535	0.891027	1.0343
1554800_at	-0.42156	0.0921087	-0.0459657	0.286747	0.540912	-0.0999136	0.26467	-0.224139	-0.198574	0.116394	0.160934	0.157412
1554801_at	-0.122729	0.2701	-0.218252	0.0495889	0.225824	-0.103054	0.656443	-0.167258	-0.118246	-0.288132	0.574615	0.280591
1554803_s_at	-0.147359	1.5559	-0.109419	0.290721	-0.0287924	0.399393	0.0287924	-0.213834	-0.389205	-0.150431	0.915886	0.185669
1554804_a_at	-0.426724	0.410635	-0.228539	0.168981	-0.0231538	0.475632	-0.0270762	-0.258838	-0.2858	0.556717	0.581943	0.0231533
1554805_at	-0.229245	-0.0339589	-0.327548	-0.054004	-0.011632	0.661628	0.244508	-0.374277	-0.226727	0.135026	0.583157	0.188197
1554806_a_at	0.2322	-0.750648	0.134591	-0.813525	-0.386152	-0.0770965	-0.323722	-0.054441	0.282844	-0.0231037	-0.464961	0.237981
1554807_a_at	0.307198	-0.515062	0.482635	-0.413784	-0.156061	-0.262568	-0.224842	0.254828	0.773581	-0.521091	-0.611475	0.674769
1554808_at	-0.251098	-0.0710072	-0.0407023	0.0281878	-0.0463305	-0.182923	-0.0113196	-0.118839	0.201475	0.359176	-0.250324	0.0557342
1554809_at	-0.167033	0.246206	0.0202036	-0.101292	0.0140848	0.323456	-0.144104	0.0906115	0.131411	0.599898	0.473991	-0.145359
1554810_at	-0.143912	0.817616	0.317141	0.0583131	-0.193664	-0.142307	-0.133954	0.304591	1.19147	0.392918	-0.0445878	-0.0721278
1554812_at	0.0837479	-0.118024	-0.0925469	0.0166798	0.151526	0.285621	-0.0166798	-0.213299	0.0710509	0.292022	0.502238	-0.0796938
1554813_at	-0.150594	-0.104236	-0.0514941	0.0769656	0.0967903	-0.144648	-0.0692756	-0.359537	-0.0161543	0.305047	0.0233965	0.00664949
1554814_at	-0.552639	0.283255	-0.111606	0.0680156	-0.0229135	0.170661	0.0300937	-0.0189991	-0.165558	0.00517273	0.0348277	0.0221715
1554816_at	0.0212324	-0.0980205	-0.29825	0.312401	-0.0339241	0.0233479	0.505524	-0.0196698	0.0063448	0.123001	0.276104	0.275568
1554818_s_at	-0.259955	0.127044	-0.305931	0.104679	0.0241814	-0.151797	-0.00281	0.170918	-0.175735	-0.279012	0.350488	0.0279386
1554819_a_at	-0.128799	-0.00921345	0.0974321	-0.0202298	0.0174408	0.204677	-0.00179577	0.151767	-0.0210738	0.558504	0.179149	-0.27316
1554820_at	-0.24174	0.209682	0.254093	0.0681789	0.00282073	0.0510066	-0.00869489	-0.168556	-0.104058	0.245151	0.105839	0.0474613
1554821_a_at	0.159095	0.0902061	0.274154	0.30203	0.291718	0.02701	-0.277986	0.0353823	-0.265349	-0.11019	-0.359363	-0.506351
1554822_at	0.248033	-0.127832	-0.239694	0.304224	-0.257191	-0.186543	-0.257623	0.0712309	-0.503225	-0.204374	0.105355	0.165203
1554824_at	0.192986	-0.118694	0.0103092	-0.0952449	-0.348456	-0.0160031	-0.0146456	-0.027915	0.780847	-0.218	-0.403038	0.0409255
1554825_at	-0.449577	-0.244826	-0.436587	-0.031987	0.0861893	0.398593	-0.055337	-0.410607	0.0647209	0.576708	-0.132626	-0.10303
1554826_at	-0.115091	0.557058	-0.435316	-0.0569887	-0.146612	0.465435	0.254558	0.0701399	0.225815	0.23507	0.394568	-0.12099
1554827_a_at	-0.257648	0.0840869	-0.10377	0.529095	0.280295	-0.0339551	0.169599	-0.245635	-0.119353	0.37045	0.260062	0.335658
1554828_at	0.156075	0.0102248	-0.143277	0.50844	0.109128	0.0468566	0.0349581	0.957797	-0.474711	0.774981	0.303146	-0.140429
1554830_a_at	0.0204506	-0.162687	0.417651	-0.270776	0.405677	-0.338667	-0.0204506	-0.894508	0.659492	-0.063632	0.192571	0.434452
1554831_x_at	-0.058671	0.304771	-0.0027256	-0.25598	-0.00389457	-0.168017	-0.159832	0.0366545	0.28485	0.30779	0.304533	0.095675
1554833_at	-0.0713387	0.425103	-0.582766	-0.0643351	0.268514	-0.233391	0.307879	-0.205197	-0.210513	0.0489364	0.735316	0.508456
1554834_a_at	0.0483036	-0.0483036	0.544388	0.422747	1.34517	-0.381352	0.112051	-0.208039	-0.457095	-0.61686	0.0793037	-0.409173
1554835_a_at	0.106203	-0.484069	0.407813	-0.150866	1.21438	-0.343594	0.00977278	0.0537295	-0.214536	0.0234861	0.106274	-0.00977278
1554836_at	-0.139652	0.725993	0.122254	-0.175682	-0.150247	-0.0530615	-0.00313807	-0.0911906	-0.0253942	0.166095	-0.039875	0.134962
1554837_a_at	-0.167174	-0.105911	-0.19277	0.276454	0.326777	-0.0807848	0.071784	-0.243903	0.0128522	0.238383	0.662501	0.314117
1554839_at	-0.310501	0.0376515	-0.0785732	0.0584025	0.22021	0.0987821	0.0594339	-0.0841494	-0.189275	0.0584025	0.288193	0.306705
1554840_at	-0.549133	-0.538859	0.0151522	0.228324	-0.0151522	0.0356357	0.376355	-0.352469	-0.275336	0.362122	0.391428	0.0258951
1554841_at	-0.0326242	0.678036	0.168824	0.0620775	-0.217032	0.132185	-0.141512	0.0397105	-0.134143	0.189677	0.179439	-0.0253074
1554842_at	-0.0661421	0.299306	-0.0383716	-0.0442808	-0.180125	0.0150895	-0.0150898	0.0868137	-0.0691776	1.12252	0.0485105	0.0768449
1554844_at	-0.0839436	0.133968	-0.197389	0.0214021	0.0239999	-0.15313	-0.104764	0.0249584	-0.0052166	-0.057241	0.211367	-0.121699
1554846_at	-0.209788	-0.160934	-0.30202	0.148569	0.146678	0.132313	0.08144	-0.196965	-0.118994	0.247952	-0.133651	0.0432522
1554847_at	-0.00326777	0.331721	-0.0646682	-0.0527363	0.109411	-0.0664144	-0.0906539	0.170445	-0.25772	0.339751	-0.0752244	-0.00331307
1554849_at	0.305582	0.0178971	-0.191724	0.00175476	0.165687	-0.239564	-0.00175452	-0.0731194	-0.0328832	0.0638156	0.31797	0.177115
1554850_at	-0.000873	0.198885	-0.479464	0.0341818	0.0344939	0.148904	0.00818109	0.00580931	-0.0476866	0.50613	0.29292	-0.0302615
1554852_a_at	-0.0936723	0.160596	-0.457441	0.298922	0.0800762	0.103538	0.0451546	-0.44053	-0.212023	0.0160983	0.402671	-0.0283182
1554853_at	-0.149795	-0.0386329	-0.0287943	0.036531	0.0497382	0.180153	-0.0176783	0.145321	0.310412	0.124591	0.0518353	0.017678
1554855_at	0.00903749	0.123831	-0.00342751	0.0106544	-0.113158	0.183797	-0.0130613	-0.206223	0.201665	-0.0400949	0.00342751	-0.0145705
1554857_at	-0.199605	0.00937891	-0.32234	0.342997	0.394075	-0.00937891	0.136813	-0.1033	-0.62717	0.360187	0.671653	0.281121
1554860_at	-0.229241	0.352597	-0.029964	0.185541	-0.0203104	0.0291028	0.211718	-0.104344	-0.27336	0.0203104	-0.0909562	-0.290885
1554862_at	0.0710165	0.00684786	-0.390035	0.279773	-0.0598564	0.495543	0.0606918	-0.0294387	-0.026751	-0.0742242	0.0406721	0.342366
1554863_s_at	0.959941	-0.151939	0.0812168	-0.137331	0.605175	-0.153882	0.271911	1.6234	0.457654	0.322917	0.0271873	-0.147744
1554864_a_at	-0.0986419	0.563685	0.551947	0.435741	0.214389	0.927828	0.209128	-0.474579	-0.595746	-0.251732	0.0565629	0.000397
1554865_at	-0.177671	0.0184467	-0.144577	0.0981319	0.0416107	0.280293	-0.0838833	-0.0354126	-0.0639794	0.291154	0.0443625	0.0123596
1554866_at	-0.185973	-0.169466	-0.0593576	-0.140723	-0.0514605	0.0730989	0.0369921	0.0139232	-0.0856628	-0.257452	0.32668	0.00135493
1554867_a_at	0.873173	0.47208	-0.0135846	-0.556638	0.520029	0.582811	-0.145545	0.615475	-0.558434	0.131083	-0.643072	-0.196462
1554868_s_at	0.193446	-1.14262	0.141141	-0.847447	-0.189785	-0.362957	-0.38286	-0.0634871	0.316578	0.0444031	-0.460757	0.51798
1554869_at	-0.072104	-0.270134	-0.304581	0.079576	0.078567	-0.210505	0.16396	-0.0145736	-0.541407	-0.222487	0.648629	0.124883
1554871_at	-0.0919657	-0.00575733	-0.00388646	0.148635	-0.0431774	0.0549858	-0.180598	0.0205836	-0.0975552	0.0190635	0.128163	0.0223131
1554872_a_at	-0.2424	-0.00155449	-0.444264	-0.17511	-0.0276399	0.390982	-0.0180264	-1.17733	-0.0559545	0.64845	0.503445	0.365378
1554873_at	-0.00608683	-0.0452106	-0.0239465	0.0404208	-0.293094	0.00608683	-0.345259	0.66389	0.382442	-0.0640359	-0.448409	-0.454783
1554874_at	-0.0395095	-0.0047617	-0.0754118	0.120694	0.0303571	-0.0754118	0.17564	0.316379	0.124717	0.433126	0.171972	-0.0375712
1554875_at	0.0443881	0.362709	-0.0815942	-0.0332992	0.0861807	0.0985851	0.0227108	0.00583482	-0.0193844	-0.0311232	0.156317	-0.00638104
1554876_a_at	-0.223362	0.143263	-0.0260615	0.385586	0.255113	0.242688	-0.0993381	-0.127607	-0.0675142	0.303725	0.405482	0.140866
1554878_a_at	0.242902	-1.23657	0.352904	-1.47887	-0.790442	-0.603637	-1.24584	0.732938	0.417821	-0.218112	-0.70509	0.113698
1554880_at	-0.239312	0.428528	-0.610714	0.125791	0.278476	-0.0260763	0.157211	0.0260763	-0.562464	0.241853	0.391952	-0.0786896
1554882_at	-0.0581167	0.0426393	-0.041163	-0.00281072	-0.0316536	0.646874	0.00281072	0.0450208	-0.192369	0.368311	-0.0106485	0.100967
1554883_a_at	0.652169	-0.571958	0.57202	-0.459846	-0.345456	-0.394074	-0.41344	0.179368	0.623979	0.00360632	-0.596088	0.33663
1554884_at	-0.112206	-0.188384	-0.0192723	-0.0179367	0.197807	0.404151	0.0399928	-0.0626144	0.043946	0.260289	0.335227	0.0179367
1554885_a_at	0.244455	-1.07173	0.14246	-0.516926	-0.345493	-0.322666	-0.282477	0.494481	0.267269	-0.269224	-0.772317	0.209396
1554886_a_at	-0.717872	0.0823314	0.0531232	-0.323741	0.0300529	0.0134673	0.0450492	-0.277338	-0.316263	-0.0693974	0.40583	-0.0394928
1554887_at	-0.0343027	0.410702	0.233557	-0.0883057	-0.0460443	0.260367	-0.0569067	0.219225	-0.109371	0.182396	0.0210679	-0.0618842
1554889_at	-0.371787	0.027425	-0.131572	-0.152056	-0.197486	0.315657	-0.133855	0.0518708	-0.160002	-0.306402	0.10362	-0.189743
1554890_a_at	0.239837	-0.569143	0.309312	-0.690755	-0.361494	-0.177032	-0.502449	0.348147	0.0181236	-0.0181241	-0.401108	-0.354491
1554891_at	-0.122277	0.129067	-0.291443	0.0793572	0.120446	0.0877464	-0.0276177	0.020611	-0.299411	0.46772	0.0635567	0.125675
1554892_a_at	-0.357297	0.0438197	-0.143419	-0.0157051	0.170425	0.0586553	-0.123982	0.0367227	-0.316524	0.0157051	0.435207	0.0423479
1554894_a_at	-0.0399752	0.954372	0.357657	0.0612297	-0.0837398	-1.09211	-0.00579691	-0.0976596	0.18485	0.287496	-0.342112	0.0383601
1554895_a_at	-0.131522	-0.283906	0.500743	0.0486283	-0.0522218	0.0441346	-0.0054636	0.238007	0.000993	-0.311341	-0.254281	-0.195251
1554897_s_at	0.0678027	0.121599	0.153984	0.191417	-0.00687051	0.263025	0.00687027	0.134648	-0.230726	-0.447211	-0.136147	0.220769
1554899_s_at	-0.0804415	-0.0230255	0.549504	0.798902	0.851773	0.0230255	0.237975	-0.182895	-0.0419025	-0.20879	-0.44496	0.0449505
1554901_at	-0.375506	-0.147472	0.13243	0.18535	0.294014	0.319592	0.0528567	-0.083003	-0.27575	0.0237041	0.413587	0.126463
1554903_at	-0.390304	-0.0400038	-0.0437145	0.57071	0.613242	0.0442429	0.522721	-0.203718	-0.180741	0.388767	0.49763	0.18983
1554905_x_at	-0.328955	0.133795	-0.313585	0.424053	0.546638	-0.0140839	0.135149	-0.0260382	-0.489713	-0.0431581	0.491382	0.00357056
1554906_a_at	-0.245014	-0.00808597	-0.103184	0.0336249	0.070497	-0.000682	-0.0435715	0.225947	0.015965	-0.276806	-0.212514	0.0211167
1554907_a_at	-0.0559425	0.0411279	0.00170088	-0.000862	-0.273365	0.10342	-0.158973	0.205185	0.059314	0.229229	0.116143	0.103539
1554908_at	-0.0594127	0.344668	-0.360308	-0.0925539	0.348134	0.195434	0.0294571	-0.126424	-0.0443025	0.0396197	0.176755	0.262881
1554909_at	0.250251	-0.0865717	-0.0115623	-0.144116	0.0116632	0.227515	0.0115623	0.193735	-0.0568662	0.845826	0.0299535	0.31921
1554910_at	-0.0202665	-0.0955515	0.136225	-0.263334	-0.350717	0.135185	-0.337349	0.199899	0.169664	0.0420394	-0.470436	-0.307023
1554911_at	-0.569545	-0.0612764	-0.138082	0.16717	0.401763	-0.345324	0.508111	-0.306144	-0.590406	0.208282	0.675966	0.238226
1554912_at	-0.0254474	0.136457	-0.16422	-0.0330937	-0.0135045	0.229067	0.133745	-0.129398	-0.00168991	0.23752	-0.0254474	0.0639965
1554914_at	0.00186872	0.0868914	-0.353381	-0.0739653	-0.00186872	0.323243	-0.090286	-0.144998	-0.231859	0.836655	-0.104566	0.0781462
1554915_a_at	0.15283	-0.794236	0.403835	-0.109588	0.431965	-0.0154905	-0.0379271	0.0114999	0.0388103	-0.48238	-0.743584	-0.351483
1554916_a_at	-0.00686169	0.122289	-0.0461485	-0.104043	-0.00494003	0.256864	0.0366023	-0.270755	-0.17748	-0.193957	0.269216	-0.0336332
1554918_a_at	0.473714	-0.16811	0.186986	0.0352068	0.178504	-0.787763	-0.605573	0.805468	0.183375	-0.294031	-0.583749	-0.0100236
1554919_s_at	-0.191555	-0.703975	-0.23196	-0.350024	-0.881359	-0.882083	0.175843	0.825063	0.0248938	0.109991	-0.0855365	-0.0248938
1554920_at	0.0916753	0.00906324	0.214325	-0.174508	-0.0733321	0.265771	0.0245659	0.067374	0.0460923	-0.00906324	0.102185	-0.112155
1554921_a_at	-0.272719	0.42934	0.0168507	-0.0132842	-0.00505114	0.0192406	-0.127366	0.0377941	0.118198	0.57172	-0.0517621	-0.0592289
1554922_at	0.175829	0.436524	-0.2612	-0.0594769	-0.196578	0.239324	-0.115113	0.196202	-0.00742245	0.422563	-0.250427	-0.152251
1554923_at	-0.0959697	0.134053	0.02352	-0.165528	-0.145643	-0.0125501	0.108538	0.829064	0.273522	-0.0884385	-0.112671	0.0942509
1554927_at	-0.0463595	-0.172291	0.0172415	0.114066	0.510246	0.135303	-0.0616841	-0.0377455	0.165297	0.515802	-0.0172415	-0.148081
1554929_at	-0.300527	0.214533	-0.148706	-0.247654	0.199829	0.34961	0.0671616	-0.023273	-0.199647	-0.010632	0.443365	0.0453913
1554930_a_at	0.702858	-0.936554	0.23595	-0.903057	-0.140911	-0.575951	0.080811	1.22004	-0.204671	-0.131014	-0.259049	-0.187796
1554931_at	0.0207694	0.492785	0.0650969	0.00229645	0.0062263	-0.191122	0.0425873	0.148994	0.0834444	0.086967	-0.0605502	-0.127604
1554932_at	-0.0871119	0.00416756	-0.212195	0.0983877	0.166391	0.0316005	0.128453	0.167679	-0.216335	-0.00891256	0.33539	0.0080657
1554933_at	-0.0415194	0.209635	-0.0663898	0.127448	-0.22657	0.510975	0.0355465	0.0995967	0.170266	-0.230166	-0.0998974	-0.0309894
1554934_at	-0.146788	0.0148199	0.152426	-0.0248566	0.0246329	0.30785	-0.0577779	0.0440149	-0.0167501	0.416599	0.404068	0.120026
1554937_x_at	-0.206647	0.309636	-0.0129795	0.35043	0.802479	-0.179681	0.190359	-0.0995073	-0.0968194	0.448291	0.528453	0.209014
1554938_a_at	0.071794	-0.248662	-0.0285382	-0.155225	0.330484	-0.0012393	0.0089488	-0.243027	0.426341	0.861041	-0.172673	-0.0386579
1554940_a_at	-0.258667	0.787435	-0.00533295	0.0601549	-0.0481882	0.520752	0.0718331	-0.373848	0.028614	0.0465832	-0.0537157	-0.0902252
1554941_at	-0.172679	0.615595	-0.135387	0.0320301	-0.0995569	0.630934	0.0228515	-0.112714	0.000915	0.01946	0.1469	-0.129769
1554942_a_at	0.0124674	0.450387	-0.0531769	-0.0975046	0.158227	-0.0202131	0.0467696	-0.230617	-0.0348821	0.0680585	0.481014	-0.266828
1554943_at	-0.23267	0.0465145	-0.293448	0.0151634	0.303063	0.313633	0.13168	-0.239408	-0.114866	0.314455	0.283228	0.0752149
1554945_x_at	-0.142796	0.160495	-0.180722	-0.0248747	0.138969	0.44722	0.0899544	-0.0754113	-0.188276	0.0248747	0.558723	0.0347509
1554946_at	-0.0976379	-0.00344324	0.0891666	-0.22695	-0.0659921	0.802802	-0.124712	0.003443	0.136426	0.277953	0.491149	-0.0570169
1554947_at	-0.202847	0.371685	-0.111635	0.00337863	0.0950766	0.255979	-0.178393	0.0155594	0.055989	0.117778	-0.0707352	0.149425
1554948_at	0.371799	-0.663917	-0.0343428	-0.0412393	1.16678	0.340876	-0.290105	-0.449092	0.0786128	-0.6714	-0.459944	0.125416
1554949_at	-0.126125	-0.163473	-0.371076	0.401454	0.160283	-0.0692306	0.156204	0.0203438	-0.587109	0.44226	0.238675	-0.0910401
1554950_at	-0.520203	0.0782638	-0.639034	-0.00432825	0.134892	0.0453377	0.423027	-0.749438	-0.0828032	-0.0779352	1.0393	0.165831
1554951_at	-0.0156038	0.140105	-0.211472	0.117337	0.235277	-0.0171444	-0.0171444	0.0156038	0.0632265	0.232307	0.310085	-0.186486
1554952_s_at	-0.544005	0.2207	0.132796	0.624011	1.66626	0.096415	0.0626268	-0.0134296	0.0134296	0.230859	-0.0516915	0.295575
1554953_a_at	-0.396334	0.0233464	-0.195269	0.130268	0.212863	-0.14635	0.328447	0.17844	-0.261274	0.331363	0.243947	-0.273546
1554954_at	-0.14511	-0.164985	-0.222871	0.204321	0.161261	0.0719509	0.202816	-0.108802	-0.361845	-0.00841618	0.145703	0.0969157
1554957_at	-0.286188	0.31539	-0.0826335	-0.0703516	0.11071	0.555006	0.0179846	-0.0179844	-0.0915477	0.725706	0.0435188	0.502832
1554958_at	0.0301247	0.00332642	-0.00332642	0.0304456	-0.517611	0.193508	-0.375715	0.22985	0.753638	-0.0753269	-0.19939	-0.319026
1554960_at	-0.182392	0.152345	-0.0890887	-0.00288415	0.134813	0.0723336	-0.0347192	-0.442317	0.00283742	0.341538	0.144513	0.0944879
1554961_at	-0.0709677	0.768038	-0.170569	0.132034	0.338772	-0.369755	0.297569	-0.308797	-0.23051	-0.0826769	0.428485	-0.192088
1554962_a_at	-0.158258	-0.139057	0.0151367	-0.0116944	0.0578275	0.0116944	0.300039	-0.041543	-0.318673	0.330792	0.421382	0.0438437
1554963_at	0.0583644	0.074717	0.100382	0.211113	-0.870814	-0.43654	-0.472163	-0.265084	0.218961	0.0424089	-0.0496497	-0.228713
1554964_x_at	-0.156743	-0.380184	-0.00102186	0.197329	-0.438981	-0.146531	-0.271057	-0.0404825	0.0985303	0.00102186	-0.548681	-0.153266
1554965_at	-0.192743	0.0418923	-0.0575056	-0.00855517	0.00741482	0.283309	-0.0810573	-0.114448	-0.335601	0.120355	0.33509	0.0616453
1554966_a_at	0.104212	-0.876253	0.538808	-1.79434	-0.912535	0.168535	-0.0517302	0.490827	-0.90411	0.0517302	-0.668025	-0.572753
1554967_at	0.0660019	0.450744	-0.46447	0.019093	-0.11107	0.126443	-0.11406	0.00238347	-0.539392	0.183707	0.340564	-0.00238371
1554969_x_at	0.00699663	-0.050272	-0.161666	0.133445	0.216352	0.515917	0.113766	-0.00043	-0.118431	0.306607	-0.0354476	0.000429
1554970_at	-0.30065	-0.0224414	-0.239152	0.00650883	0.461409	0.159101	0.0340643	-0.220214	-0.0797136	-0.0326641	0.0908413	0.369284
1554971_at	-0.0254214	-0.137174	0.0873642	-0.174669	0.00557637	0.276	0.105028	0.17685	-0.310991	0.0727165	0.159628	0.136461
1554972_at	-0.155969	0.595194	-0.212593	-0.0814137	-0.0939851	0.268653	0.11988	-0.345187	0.142004	0.284706	0.548161	0.0355697
1554973_a_at	0.112272	-0.486755	0.230958	-0.082355	0.0440063	-0.0180888	-0.0395904	-0.344486	0.30781	0.0811467	-0.00577593	0.077621
1554974_at	-0.230041	1.06095	-0.180808	-0.0866406	0.379648	0.146677	-0.0131645	-0.224536	0.098599	0.0341923	0.140201	0.0131645
1554976_a_at	-0.00277638	0.177835	-0.0447674	-0.105641	0.311516	0.0329225	0.080605	-0.0385175	-0.307764	0.00277662	0.369286	0.110871
1554977_at	-0.450234	0.075685	-0.478255	0.190922	0.11135	0.0194435	-0.181221	-0.152002	-0.44338	0.462895	0.259603	-0.0310564
1554978_at	0.250276	0.318904	-0.360899	0.0952048	0.421017	0.540379	0.00156116	-0.32098	0.00810862	0.801347	0.533615	-0.14871
1554980_a_at	-0.0130563	-0.0286188	0.184297	0.217762	0.786335	-0.222218	0.0828524	-0.114777	-0.372589	-0.191751	0.312914	0.104428
1554981_at	-0.0068202	0.0317996	-0.0730834	-0.0221565	-0.0432281	0.491309	0.0399711	-0.00042	0.231985	0.198863	-0.0165055	-0.00160241
1554982_a_at	-0.0395408	0.018117	-0.187207	-0.000286	0.0793955	0.143657	0.0383723	-0.116823	-0.0865579	0.189079	0.133135	-0.163553
1554983_at	-0.299293	0.112314	-0.331714	0.22234	-0.00154686	0.0668435	0.283348	0.139888	-0.0129261	0.309432	-0.0588577	0.00285435
1554984_a_at	-0.157146	0.144899	-0.16772	0.00899696	0.0453916	-0.0282927	-0.016118	-0.0672302	-0.119704	0.156215	-0.0527272	0.103549
1554985_at	0.020505	0.00746822	-0.368797	-0.0294957	0.0987988	-0.528684	-0.17283	0.00578213	-0.097589	-0.32332	0.0373049	0.127565
1554986_a_at	-0.123091	-0.578836	0.105141	-0.626595	0.314516	0.250433	0.0220461	-0.142069	0.339692	0.0570316	0.523409	0.415056
1554987_at	-0.027205	-0.00494814	-0.128995	0.50644	0.0654993	0.158373	0.456026	0.00494814	-0.153839	0.612116	0.934506	0.76532
1554988_at	0.00459313	0.573254	-0.229891	-0.110949	0.0910361	0.185499	-0.00459313	-0.0750778	0.106143	0.332925	0.345731	-0.012285
1554989_at	-0.230723	0.00883961	-0.114424	0.0209632	0.506452	-0.00598717	-0.0686917	0.0856848	-0.285005	0.820881	-0.00385284	0.0715351
1554992_at	-0.351363	0.15673	-0.204112	-0.00517607	-0.1077	0.156635	0.0128574	0.0850239	-0.563982	-0.18169	0.909766	0.0709653
1554994_at	-0.150573	0.144438	-0.0336392	0.0108657	-0.00220299	-0.279962	-0.0622816	-0.00837517	0.106171	0.10868	0.106171	0.226812
1554996_at	-0.173184	0.121483	-0.233086	0.163395	-0.0806873	-0.10434	0.0892034	-0.0717297	-0.177052	0.215916	0.925008	0.171443
1554997_a_at	0.263993	-0.229133	0.191486	1.0977	3.6556	-0.0419319	0.041276	0.793816	0.0112796	-0.545278	0.00239372	-0.052515
1554999_at	-0.45596	-0.123415	-0.274892	0.580618	0.123623	0.0500016	-0.116763	-0.41608	1.22349	0.475364	0.243652	0.294321
1555000_at	-0.191855	0.0435395	-0.278536	0.135453	0.244632	-0.0192077	0.196619	-0.0732954	-0.144065	0.296758	0.721092	0.269555
1555001_at	-0.275695	-0.499264	-0.136844	0.363371	0.0787287	0.223903	0.158112	-0.275882	-0.102816	-0.0062561	0.697825	0.0990567
1555002_at	-0.01736	-0.197742	-0.0870247	-0.00164866	0.0349028	0.405408	0.00349188	0.00164866	0.0903854	0.330297	0.403209	-0.132638
1555003_at	0.00348782	-0.202872	-0.0964437	-0.0791671	0.106796	-0.0102685	0.22633	-0.119323	-0.0930245	0.0237277	0.123762	0.0416169
1555004_a_at	0.125169	0.176091	0.134812	-0.0310421	0.12403	0.0290089	-0.0373826	0.0913863	0.331935	0.442474	-0.426735	-0.0310421
1555006_at	-0.0966902	-0.397421	-0.232216	0.0649567	0.393301	0.305986	0.072947	-0.341552	-0.165551	-0.00371671	0.536865	0.330544
[truncated: 52,677 more rows]
