# Supplementary material for: Identification of key candidate genes and pathways in rheumatoid arthritis and osteoarthritis by integrated bioinformatical analysis
Source: Front Genet. 2023 Feb 13;14:1083615. doi: 10.3389/fgene.2023.1083615 (PMC9968929; doi:10.3389/fgene.2023.1083615)
Supplement: Supplementary file 6 [file DataSheet2.ZIP › 2-Working sheets for publicly available datasets/genelist_for_enrich&STRING_Figure2B&Figure3F-R&Table2.xlsx]

## Sheet: Sheet1
CXCL13
ADAMDEC1
TNFRSF17
IGJ
C15orf48
IGLL5
CXCL9
MZB1
IGK
GBP5
ZBP1
AIM2
LAMP3
GZMB
CCL18
ITK
HOXD10
SPAG4
ISG20
RASGRP1
QPCT
PIM2
TPD52
IGLL3P
GZMA
LAX1
ANKRD36BP2
SLAMF8
LGALS2
ITGA4
LOC101929272
ZC3H12D
CD27
IL7R
IGLV1-44
HLA-DOB
FAM46C
GPR171
NLRC3
EAF2
SIK1
TRBC1
CD3D
XBP1
P2RY8
KLRB1
FCN1
TFRC
C16orf54
CD38
SLAMF7
CD2
CD8A
SELE
GZMK
GCH1
DAPP1
KCNN3
LBP
NFE2L3
HLA-DQB2
CD247
CCL5
LY75
ICAM3
CYTIP
NKG7
TRAC
ITGAL
PLCG2
CCR2
LOC102723479
SEC11C
IL2RB
GPR183
SLC7A5
CYFIP2
FAM65B
SECTM1
TNFSF13B
TBC1D10C
CD3G
CSF2RB
TAP1
IGHV3-54
SH2D1A
GPR155
LAP3
HCP5
TUBA4A
GIMAP7
TNFAIP3
LILRB2
PSMB9
PAG1
SPCS3
TC2N
EOMES
LCP1
KLHL6
GATA3
HINT1
SLC35F2
RUNX3
CCDC69
WARS
UBE2J1
CST7
AMICA1
IL7
DBF4
SPCS2
NLRC5
HCST
BATF
AOAH
SLC31A2
NDC80
MAP3K8
AMPD3
OAS2
CTSC
RAB11FIP1
TNFRSF1B
TRG-AS1
CDC42EP3
TP53INP1
PTGS1
PGR
IGIP
PTPN14
RP11-274H2.5
PC
PRICKLE2
RYR2
VASN
HSPB1
PRKAA2
RASL10A
SLC45A1
NGFR
CREB5
RBPMS2
PITPNM3
SLC29A1
CRHBP
BCL2L2
GRK5
HOGA1
SLC37A2
MGP
KGFLP2
EYA2
ADAMTS16
FGF14
EBF2
LOC100130502
BHLHE40
PLP1
TMEM47
TMOD1
DISP1
CASQ2
KANK4
NUPR1
ZBTB7C
TMEM108
GAREM
CSPG4
TNPO1
SULF1
SYT17
FXYD6
KLF3-AS1
BEGAIN
C14orf39
MAN1C1
BMP4
SYT12
GPRASP1
FAH
ENPP1
HTRA1
TSPAN7
PRRT2
VLDLR
TRIM2
AR
SGCA
SMOC1
FBXO17
PKDCC
LOC100506388
WISP2
PCDHB2
CAP2
ZIC1
MPPED2
ADAMTSL1
SUSD5
PLN
CKB
FMO2
SAMD5
ITIH5
GABRB1
DLX3
MFAP4
SCUBE2
SSC5D
HOXA10
BOK
SBSPON
PCDH9
GABRA4
LINC00478
ZNF667-AS1
VIT
SLC2A12
L1TD1
GABRB2
COBL
AL132709.8
ADAMTS3
NOVA1
PART1
ANK3
HOXC6
AOC3
GPR1
ANKH
EREG
TRIL
UNC5C
SEMA3G
SHANK2
STMN2
C1QTNF7
MN1
ITIH4
HLF
TNMD
PPL
ADH1C
SOX8
TRHDE-AS1
GAS1
CNTN4
GPX3
ERRFI1
LRP1B
PDZRN4
TCEAL2
ITGBL1
HPGDS
CLU
COMP
OSR1
CRYAB
NALCN
THBS4
ENPP5
POU3F3
GHR
HOXC9
SCARA3
PRDM6
BTC
RSPO2
C7
MRAP2
NPY1R
EPYC
GPR88
MEST
CHRDL1
TPD52L1
CILP
RERGL
DIRC3
IGFBP5
HOXC10
TRHDE
ADIPOQ
PCK1
