# Supplementary material for: Identification of key candidate genes and pathways in rheumatoid arthritis and osteoarthritis by integrated bioinformatical analysis
Source: Front Genet. 2023 Feb 13;14:1083615. doi: 10.3389/fgene.2023.1083615 (PMC9968929; doi:10.3389/fgene.2023.1083615)
Supplement: Supplementary file 6 [file DataSheet2.ZIP › 2-Working sheets for publicly available datasets/expr_for_Heml_Figure1F.xls]

## Sheet: expr_for_Heml_Figure1F
ID_REF	GSM4633116	GSM4633118	GSM4633120	GSM4633122	GSM4633124	GSM4633126	GSM4633128	GSM4633130	GSM4633132	GSM4633136	GSM4633137	GSM4633138	GSM4633139
1007_s_at	-0.624825	-0.458179	-0.293456	0.230866	0.0557432	-0.0535059	0.036962	-0.257145	-0.168679	0.363171	0.189184	-0.0213857	0.0869947
1053_at	-0.121187	-0.015707	0.1113	-0.0967722	0.00623226	-0.0787787	-0.00623179	0.0127373	0.0641265	0.223026	-0.461645	-0.33236	0.0543227
117_at	0.84292	0.370848	0.194742	-0.00292015	0.903701	0.0566225	-0.156606	-1.54937	-0.155548	-0.328293	-0.500972	-0.913637	-0.420851
121_at	-0.464847	0.117733	0.11736	0.268985	0.240849	-0.059371	0.130047	-0.460754	-0.00696373	-0.386107	0.132554	0.512134	0.134855
1255_g_at	-0.182373	-0.270522	-0.24512	0.374697	-0.0711319	0.0359235	0.624357	-0.0887771	-0.0917802	0.496672	0.121819	0.475934	0.304379
1294_at	0.192049	0.218365	-0.140984	-0.478027	-0.0810642	0.0215092	-0.207917	0.0239878	-0.0215092	0.0339689	-0.135283	-0.326346	-0.283658
1316_at	-0.413464	0.203468	-0.498966	-0.298082	-0.843917	-0.426901	-0.726232	0.452387	0.0882211	-0.020483	0.532797	0.028842	-0.716477
1320_at	-0.335914	-0.230289	-0.0445814	-0.000529	-0.153852	0.0561085	0.0424559	-0.066993	0.203439	0.0855975	0.276625	0.462079	0.224779
1405_i_at	0.297948	1.17817	0.707988	0.20427	0.218008	-0.0854158	-0.155025	-0.4401	-0.721034	-1.19519	-3.09722	-1.24253	-2.22978
1431_at	0.0158134	-0.0632236	0.0939488	-0.0651185	0.206031	-0.244239	0.0209804	0.0273058	0.271805	0.0515788	-0.0814142	-0.092942	-0.0746899
1438_at	-0.344131	0.0278406	-0.601171	-0.0501661	0.403751	0.218857	0.215736	-0.166383	-0.0142283	-0.258792	0.109519	0.180446	0.0142283
1487_at	0.0981011	-0.0535479	0.00147915	0.163925	-0.00147915	0.230756	-0.0680761	-0.00779104	-0.158631	-0.125022	-0.169287	-0.140078	0.125299
1494_f_at	-0.191179	-0.0114055	-0.337759	0.0974688	0.0114055	0.389514	0.0589747	-0.384508	-0.069962	-0.091857	0.539424	0.919349	0.236754
1552256_a_at	-0.295891	0.335337	-0.446361	-0.427313	-0.0622067	0.0107803	-0.657373	-0.351306	-0.290508	0.831114	-0.292637	0.396567	0.749384
1552257_a_at	0.20439	0.0681524	-0.567934	0.131847	-0.0782652	-0.0939698	-0.235644	-0.219545	-0.00344181	-0.281364	-0.0595102	0.0644617	-0.00793457
1552258_at	0.0765924	0.309113	-0.114664	0.105011	0.2335	0.867784	-0.0327358	0.129848	0.322013	-0.445136	-0.322066	0.0327358	-0.10764
1552261_at	-0.368302	0.0554781	-0.243214	0.186766	0.0258827	0.118793	0.250218	-0.376336	0.100087	-0.389481	0.246526	0.176389	-0.102549
1552263_at	0.508961	0.132732	-0.128226	0.532437	0.609503	-0.234031	0.00326395	0.0241609	-0.720585	0.186688	-0.818916	-0.535273	-0.03264
1552264_a_at	0.132308	0.269836	0.238985	0.298508	-0.0291834	-0.146696	-0.0141907	-0.392232	-0.372847	0.121771	-0.734902	-0.907776	0.0796671
1552266_at	-0.327003	0.0302885	-0.15966	-0.13778	-0.0148828	-0.248793	0.0755882	-0.0703435	-0.0231211	-0.0344703	0.156806	0.0776007	0.070133
1552269_at	-0.00633216	-0.0568273	-0.114302	-0.071641	0.00633216	0.0434854	0.10905	0.0605075	0.0248795	0.229379	0.283945	-0.127155	0.114678
1552271_at	0.0601254	-0.325928	-0.314582	0.0906854	0.282441	0.322293	0.0888157	-0.258712	0.471549	-0.596493	0.0510282	-0.0662823	-0.0561247
1552272_a_at	0.0786762	0.215131	-0.0562448	0.0429258	0.0729494	0.109214	-0.0319595	-0.223056	-0.113462	-0.364133	-0.00701094	0.0624094	0.120731
1552274_at	0.596395	-0.386372	-0.127309	-0.0546885	-1.04718	-0.450839	-0.13773	-0.110428	0.42738	-0.0459523	0.0459528	-0.482951	0.0540676
1552275_s_at	0.401308	-0.362855	0.111946	-0.119121	-0.0453329	-0.530546	0.0611372	0.208976	-0.255841	0.0453329	-0.310208	-1.50724	0.0650826
1552276_a_at	-0.186084	0.00805855	-0.101382	0.178056	0.167611	0.298862	0.125449	-0.167393	-0.246466	-0.0153875	-0.169689	0.60814	0.0681114
1552277_a_at	-0.267623	-0.354596	0.29783	0.165704	0.129567	-0.0886755	-0.0928121	0.279483	-0.227806	-0.102287	0.0198812	-0.523037	-0.0198812
1552278_a_at	-0.154432	0.775474	-0.432008	0.171698	0.534303	-0.339488	-0.0778389	-0.574569	-0.0807648	0.520573	-0.496732	0.456925	0.261914
1552279_a_at	-0.141458	0.0508566	-0.650592	-0.163109	-0.421683	0.174931	0.0352211	-0.390555	0.0162044	0.111135	-0.0778189	0.272262	0.329358
1552280_at	1.05731	0.888188	0.858484	-2.35739	1.73914	-1.74113	0.434239	-1.01373	-0.2012	1.42549	0.2012	1.21046	1.65007
1552281_at	-0.408981	-0.202262	-0.129666	0.380141	-0.0279589	0.0279589	0.145876	-0.485759	0.0813885	-0.145518	0.606467	0.582175	0.486699
1552283_s_at	-1.11303	0.187037	2.06881	-0.78314	1.26574	-1.18122	1.22286	1.29075	0.845722	-0.153677	0.161414	-0.689843	-0.551536
1552286_at	-0.352146	-0.0525618	0.0124445	0.168027	0.0188951	-0.307617	0.115447	-0.154351	-0.239088	0.0189157	-0.788523	-0.383632	-0.0762868
1552287_s_at	0.480556	0.362938	0.375429	-0.361333	0.16665	0.0197878	-0.206671	0.697066	-0.0197873	0.246763	-0.202124	-0.982322	-0.116008
1552288_at	-0.234025	0.284316	0.100666	-0.194524	-0.200507	0.260407	-0.343675	0.320882	-0.00171924	-0.0127289	3.47482	-0.0771096	-0.0203452
1552289_a_at	-0.696445	-0.407154	-0.369253	-0.0535111	-0.0897675	0.239102	-0.228415	-0.391129	0.577994	0.108242	2.53296	0.422757	0.404262
1552291_at	-0.0626011	0.0994477	0.00915432	-0.185227	0.307544	-0.286727	0.174091	0.452639	0.0456104	0.0146718	-0.145635	-0.106596	-0.0129347
1552293_at	-0.662472	0.0290074	0.323208	-1.07546	-0.549648	-0.9135	0.875184	-0.521727	0.126721	1.36236	0.362601	0.814909	1.71494
1552295_a_at	-0.384607	-0.0762715	-0.245888	-0.230956	-0.12104	0.111525	-0.213838	-0.476967	-0.268221	0.304995	0.375233	0.542024	0.417143
1552296_at	0.173674	-0.215034	0.467355	0.0930514	0.0025065	-0.0309927	-0.109214	0.0725419	0.588294	0.0788763	0.577631	-0.147722	-0.113472
1552299_at	-0.00719428	0.00719452	0.225501	0.0157218	-0.0589888	0.0301137	-0.109946	0.0751696	0.192119	0.322128	-0.303734	-0.0557146	0.236071
1552301_a_at	-0.802534	-0.00453377	0.462452	-0.120229	-0.127079	0.376602	0.190371	0.761778	-0.394536	0.00453377	0.427367	0.0455899	-0.205646
1552302_at	-0.220009	0.336493	-0.581846	0.0668864	-0.117202	0.709463	0.0579038	-0.139964	0.119915	-0.388052	-0.346461	-0.0511041	-0.232523
1552303_a_at	0.0483556	0.470048	-0.194454	-0.0219612	-0.164055	0.0151796	-0.162505	-0.489631	-0.439313	0.233976	-0.0720167	-0.431994	-0.0281181
1552304_at	-0.0400877	0.0157762	0.126122	0.235468	0.168976	-0.258293	0.0434709	-0.145269	-0.553598	-0.176677	0.467509	0.0210552	0.183676
1552306_at	0.613452	-0.0288148	0.384495	0.677491	0.678311	-0.221946	0.591589	0.075088	-0.303273	-0.22791	-0.727928	-0.274619	0.0725908
1552307_a_at	0.318618	-0.0469098	-0.166842	0.683635	0.04848	0.101912	-0.361824	-0.182825	-0.0923419	0.0242395	-0.276464	-0.575897	-0.0270615
1552309_a_at	-0.0715694	-1.00183	0.511282	-0.793257	-0.248668	-0.434641	-0.0034585	1.7573	-0.345392	0.0034585	0.280033	-0.567114	-0.308909
1552310_at	0.593402	-0.0161619	0.421192	-0.593157	0.196655	-0.0233774	0.0161619	0.568472	-0.0359359	0.644754	-0.363431	-0.53896	-0.0762978
1552311_a_at	-0.226046	0.0331574	0.0378056	0.154683	-0.217602	0.0954537	-0.0885868	-0.209281	0.0981035	-0.244794	0.470788	0.27056	-0.122634
1552312_a_at	-0.0890245	-0.0364785	0.0944352	0.0364785	-0.0912995	-0.298168	0.127161	0.413337	-1.00095	0.281706	-0.708033	-0.775822	0.434235
1552314_a_at	0.149239	-0.127892	0.532121	-0.0810919	0.0150886	0.449537	-0.333421	-0.344471	0.367135	-0.221775	-0.198596	-0.0150886	0.084482
1552315_at	0.150629	-0.11783	-0.29914	0.415732	0.0365167	0.0658536	-0.445462	0.013145	-0.778164	0.391913	-0.865521	-0.914666	-0.103765
1552316_a_at	0.284796	0.0069561	-0.151298	0.590386	0.342127	0.00184822	-0.0987625	0.143854	-0.35949	-0.0223823	-1.09484	-0.965427	-0.199107
1552318_at	0.203739	-0.274198	0.257231	0.199915	0.39879	0.095973	-0.0177689	0.122387	-0.0889206	0.0280571	-1.11015	-1.02991	-0.0563726
1552319_a_at	-0.0121889	0.166932	-0.124594	0.20121	0.0121891	0.154994	0.0137985	-0.0791004	0.374756	-0.579285	-0.355673	0.569166	0.071404
1552320_a_at	-0.149666	0.00293708	-0.148676	-0.0466957	0.127028	0.315551	0.00861335	-0.132466	0.00293708	-0.172555	0.372255	0.184166	0.135193
1552321_a_at	-0.108724	0.295335	0.141454	-0.0698342	-0.0434923	0.00982022	0.201164	-0.00982022	0.348404	0.0868738	0.201585	0.0432189	-0.138277
1552322_at	0.0585537	0.205668	0.296249	-0.148198	-0.0938964	-0.0422502	0.077142	-0.00812984	0.0512416	0.0883586	0.0706117	-0.016181	-0.0228918
1552323_s_at	0.0275426	-0.355752	0.160956	-0.0154028	0.0764599	-0.016479	0.389158	0.469089	-0.419211	0.0154028	-0.138072	-0.595789	0.487609
1552325_at	-0.148161	0.160948	0.0430686	-0.186316	-0.156973	0.0236354	-0.14573	-0.136786	0.322474	0.142025	0.198714	0.0201807	0.00207686
1552326_a_at	-0.209205	-0.335352	-0.393874	0.0725653	-0.00044	-0.227685	0.0485358	-0.00482511	-0.0924733	0.244341	0.414547	0.202655	0.173026
1552327_at	-0.846517	-0.842565	-0.0114279	-1.21808	-0.690332	-0.683949	-0.0322313	0.559095	0.218451	0.851552	0.534238	0.0117059	0.16888
1552329_at	0.556411	-0.401322	0.781812	-0.241461	0.302101	0.22618	0.270117	0.807944	-0.2736	0.194985	-1.58185	-0.925313	-0.031497
1552330_at	-0.0229998	-0.00197029	0.183454	-0.107815	-0.288179	0.00197029	-0.0544281	0.129045	-0.678433	0.518326	-0.0229273	-0.4533	0.126887
1552332_at	-0.208879	-0.013052	-0.392793	-0.119138	0.0982351	0.0356951	-0.172778	-0.191564	0.177151	-0.0350699	0.24349	0.288777	0.013052
1552334_at	-0.190008	-0.0117044	0.166962	-0.615083	-0.0288577	-0.0619502	0.237963	0.842623	0.157789	0.629219	-0.0984144	-0.718041	0.0239444
1552335_at	-0.365802	-0.0906072	0.178841	0.878851	-0.00466919	0.268904	0.183843	-0.657752	-0.378349	-0.243376	-0.322594	0.287818	0.0332375
1552337_s_at	-0.438791	0.578308	-0.636777	-0.766115	-0.155412	-0.16984	0.0219078	0.545898	0.228633	0.968884	1.17769	-0.267689	0.283873
1552338_at	-0.495861	0.476374	-0.427318	-0.0663428	-0.0324245	-0.0040412	0.143166	0.225429	-0.431191	0.075108	1.12512	-0.0979257	0.0040412
1552340_at	-0.139351	0.166661	-0.329077	0.20303	-0.104391	0.5366	0.0115409	-0.542389	0.174871	-0.331933	0.160519	0.254421	-0.0115409
1552343_s_at	1.43706	-0.0840301	0.675424	-0.0750165	0.0830398	0.00967598	-0.1896	0.132486	0.680429	-0.302712	0.0529184	0.0759306	-0.333508
1552344_s_at	0.526259	-0.343512	0.947702	-0.18592	0.512332	0.0764442	0.145544	0.0674987	-0.241343	-0.0542226	-0.303978	-0.553422	-0.110151
1552347_at	0.0270176	-0.0390105	0.315678	-0.69014	-0.0361958	-0.121748	0.0355124	0.661619	0.181108	0.0769491	-0.56532	-0.71419	0.0686126
1552348_at	-0.107852	0.0614986	-0.603727	0.374784	0.1976	0.168925	-0.163134	-0.652249	0.139239	-0.334678	0.711866	0.9015	-0.0430012
1552349_a_at	-0.267386	0.133319	-0.386378	-0.182823	0.0512357	0.146808	0.162192	-0.0836632	0.146808	-0.0852661	-0.0300715	0.636373	-0.06656
1552354_at	-0.167325	0.716869	-0.230795	0.0030849	-0.0895398	0.837414	-0.128085	-0.281534	2.33047	0.0297623	1.50307	1.34824	-0.00308466
1552355_s_at	-0.16817	-0.0189934	0.000203	-0.0149245	0.0603504	0.474895	0.0693922	-0.253854	0.161031	-0.117012	0.119503	0.167373	0.0524402
1552359_at	0.1605	-0.279882	-0.0247185	0.0492384	0.053869	-0.11706	-0.0275397	-0.209234	0.19644	-0.104124	0.844391	0.207861	0.180381
1552360_a_at	-0.00392008	0.0316439	-0.084547	0.00392008	0.494349	-0.40547	0.250397	0.0806189	-0.352989	0.358948	-0.717714	-0.427657	0.344657
1552362_a_at	0.0376248	-0.117118	0.0922437	-0.141929	0.160222	0.193297	-0.129119	0.710866	-0.179413	0.387756	0.906137	0.00854444	-0.0340376
1552364_s_at	1.36413	0.0134907	0.418193	-0.0657353	-0.193543	0.112036	0.127245	-0.188931	-0.529055	0.945673	-0.403351	0.706268	0.435993
1552365_at	-0.385789	-0.226769	-0.567228	0.888093	-0.368699	-0.258433	-0.652744	-0.187956	-0.100025	3.17172	-0.159233	1.1805	0.100025
1552367_a_at	-0.395443	-0.221171	-0.526595	0.0270815	-0.0528042	-0.325421	-0.436936	-0.296867	0.0175591	2.98524	-0.0805879	0.807246	-0.0943637
1552368_at	-0.164689	0.2723	0.0331335	-0.151932	0.0253248	0.140883	-0.0536358	-0.124301	0.524998	-0.214355	0.02527	0.657851	-0.0591795
1552370_at	0.00140858	0.107569	0.290477	-0.135812	-0.00140858	-0.203637	0.0276556	0.214283	-0.302055	0.298874	-0.154577	-0.931408	0.113841
1552372_at	0.00439692	-0.0834222	-0.168124	-0.0982099	0.119088	-0.00227785	-0.0626273	-0.076241	0.169281	0.1383	0.135729	-0.143476	-0.0178466
1552373_s_at	-0.000509	-0.18568	-0.0491862	-0.0882935	-0.152459	0.449261	-0.181341	-0.151978	0.164699	0.0378242	0.336901	-0.0943227	-0.0686216
1552375_at	-0.444745	-0.262288	-0.118582	-0.057507	0.152814	-0.161377	0.150494	0.286481	-0.137422	-0.512468	0.387665	-0.504992	0.206619
1552377_s_at	-0.222773	0.483628	-0.35658	0.0512414	0.100631	0.258803	0.0735049	-0.552898	0.122938	-0.0182133	0.778842	0.860461	0.141192
1552378_s_at	0.0565901	0.0717611	0.407186	-0.0414062	-0.0621715	0.0606108	-0.0344825	0.0344825	-0.107902	0.777428	-0.327552	-0.0358672	-0.071486
1552379_at	0.0903377	0.0176418	0.0416091	-0.118853	-0.0614686	-0.145745	0.0361674	-0.0564322	0.0970819	-0.0380528	0.266576	-0.0478506	-0.0176418
1552381_at	-0.0643296	0.294219	0.0180964	0.00813007	-0.189166	0.00107026	-0.0290415	-0.045599	0.125493	-0.265155	0.00400805	0.0654388	-0.0155168
1552383_at	-0.196454	0.492414	0	-0.0873323	-0.217184	0.561026	-0.00621414	0	-0.0964308	-0.45454	0.411679	0.0732169	-0.515387
1552384_a_at	-0.125557	0.0917568	-0.0184889	0.222015	-0.156009	0.266897	-0.153067	-0.052093	0.213506	0.00549889	0.146189	0.0098877	-0.00549889
1552386_at	1.32378	0.731212	0.019063	1.53808	0.191147	0.768731	-0.211063	-0.806265	-0.33577	1.42316	-0.693957	-0.211723	0.519223
1552388_at	-0.39681	-0.206834	-0.621448	0.00137901	-0.719471	-0.423536	-0.352251	0.613248	0.626606	1.92832	0.292449	2.15569	1.56976
1552389_at	-0.0461926	-0.0393195	0.0392494	-0.052295	0.176381	-0.19964	-0.0100451	-0.0264833	0.359929	0.0100451	0.52047	0.11998	-0.206467
1552390_a_at	-0.152076	-0.0642066	-0.293972	-0.0910294	0.155202	-0.0516934	-0.0344243	-0.152319	0.122598	-0.0467856	0.274953	-0.240289	0.179605
1552391_at	-0.0967431	0.269983	0.14144	-0.0231047	-0.264479	0.224101	-0.111028	-0.0362682	0.597976	0.124149	0.366088	0.00406098	-0.0974252
1552393_at	0.0124423	0.136833	0.0406475	-0.207037	-0.250324	0.0126102	-0.102031	-0.190201	0.0543475	0.039062	0.220682	-0.163672	-0.23429
1552394_a_at	-0.00428844	0.0439875	0.0405898	-0.0840688	0.107571	-0.0838766	0.00428867	-0.0174634	0.495669	-0.0817244	0.394272	-0.147177	-0.0918231
1552395_at	-0.609536	0.0712404	-0.26699	0.429241	0.294596	-0.103229	0.0659714	-0.380947	0.264868	-0.634678	0.414011	0.477866	0.106624
1552396_at	-0.276794	-0.0345345	-0.021837	0.349199	0.331455	-0.108456	0.0476904	-0.0844171	-0.0497687	-0.33022	0.0436826	0.35774	0.0681894
1552398_a_at	2.10412	0.0278101	1.96843	1.11397	1.10644	0.766042	0.233404	-1.59814	-0.698739	-0.0722456	0.781549	-0.318562	-0.0278101
1552399_a_at	-0.0596616	0.00252557	-0.151207	-0.195314	-0.16407	0.297537	-0.166502	0.0434248	-0.416777	0.931199	0.396643	-0.00252557	-0.170386
1552400_a_at	-0.0507395	-0.00843501	0.349339	-0.00843501	0.00534797	0.0912051	-0.0878038	-0.348737	-0.0827651	0.0932136	-0.307143	0.364883	0.0464005
1552401_a_at	-0.029227	0.00460839	0.0110168	0	0.182496	0.343948	-0.0492442	-0.229066	-0.149038	-0.236044	-0.0514438	0.0965211	-0.0990005
1552402_at	0.0136595	0.0380991	-0.176146	-0.0950808	0.010942	0.0757787	-0.161644	-0.355531	0.122406	-0.117565	-0.0462413	0.11025	-0.137719
1552405_at	-0.497332	0.0130846	-0.280624	0.784539	0.266556	0.0603802	0.0814283	-0.0130846	0.256506	-0.172822	-0.0473456	0.766779	0.579683
1552408_at	0.163242	-0.0160198	-0.0672579	0.182807	0.0560305	-0.179292	0.289852	-0.192652	0.201411	-0.0030992	0.00309944	0.597244	0.212488
1552409_a_at	-0.107267	0.00223827	-0.139315	0.475684	0.342457	0.443906	0.550545	-0.234031	-0.118676	-0.201824	0.277687	0.347188	0.347716
1552410_at	-0.380052	-0.0286245	-0.379648	0.946319	0.0861087	0.0135541	0.172787	-0.378214	0.42022	-0.51827	0.811916	0.962168	0.301136
1552411_at	-0.369451	-0.130001	-0.383389	1.33005	0.468494	0.0837307	0.965502	-0.310491	0.0519748	-0.382147	-0.0519753	1.09779	1.08714
1552412_a_at	-0.132317	0.172517	-0.144744	0.253567	0.133008	-0.211993	0.0741637	-0.00589108	0.158975	-0.260079	0.00601125	0.376072	0.00281024
1552414_at	-0.252884	0.212651	-0.212004	0.00442505	-0.0896766	-0.261469	0.198813	0.139816	0.423124	-0.146295	0.38205	0.399425	0.322676
1552415_a_at	-0.263688	-0.0112867	-0.130369	0.219899	0.524776	0.0334678	0.0308461	-0.130039	0.0352373	-0.424	-0.128403	0.698302	0.439779
1552417_a_at	0.371819	-0.190248	0.400164	-0.034081	0.366703	-0.441098	0.442199	0.117648	-0.523288	0.0249901	-0.667555	-0.747171	0.128004
1552418_at	-0.00803757	-0.0662785	-0.122186	0.559187	0.00515747	-0.0129633	0.0513191	-0.277394	0.11132	0.108821	-0.00726318	0.013793	0.428963
1552419_s_at	-0.332022	0.483461	-0.105906	0.483614	0.361624	0.324957	0.415868	-0.40874	0.370655	-0.483946	-0.0194802	0.690997	0.640356
1552421_a_at	-0.0588679	0.272562	-0.0657287	0.222794	0.245445	0.146101	0.0481162	-0.0536129	-0.0118179	-0.051394	0.152565	0.040812	-0.00734138
1552422_at	-0.12885	0.0100274	-0.0364199	-0.115996	0.444848	0.190688	-0.213748	-0.267279	0.513152	-0.0198226	0.544756	1.29705	-0.121493
1552423_at	-0.144198	0.235602	0.30863	0.556202	-0.317147	0.131111	-0.0869226	-0.274282	0.199039	-0.126972	0.169673	-0.196197	-0.0114093
1552424_at	-0.167426	-0.028657	0.0470211	-0.169954	0.214095	0.0779839	-0.159319	-0.00941157	-0.197173	-0.0110567	0.0344179	0.0751841	-0.193728
1552425_a_at	-0.440386	-0.113728	-0.175133	-0.0674186	0.224766	-0.0616927	0.0587869	0.0378337	0.0120611	-0.555689	0.00461912	0.341721	0.0125818
1552426_a_at	-0.243312	-0.368937	0.161557	-0.0317469	0.250581	-0.788995	0.596833	0.333833	-0.304616	-0.191098	-0.703103	-0.114177	0.582794
1552427_at	-0.0387278	0.0221019	-0.0227554	0.0978506	-0.0479653	-0.0404437	-0.0684884	0.25964	0.030421	0.211684	0.00928354	-0.0973606	0.0266447
1552430_at	-0.0914221	0.0185838	-0.0807891	-0.0291049	0.100723	0.0145361	-0.106296	-0.0275753	0.103019	0.0292718	-0.110201	0.148457	0.252583
1552432_at	-0.333265	-0.0753336	-0.23365	0.462582	0.12852	0.0855913	0.0402594	-0.194292	0.11357	-0.134454	0.222138	0.573322	0.0130544
1552436_a_at	-0.188781	0.183723	0.980409	-0.333882	0.0155311	-0.0538816	0.035583	-0.473083	0.0556998	-0.0178332	0.479768	0.504941	0.189809
1552438_a_at	-0.261092	-0.0312049	-0.256034	0.0243001	-0.0709987	-0.0996649	0.263279	0.0316062	0.322988	-0.0242999	0.537599	0.333802	0.442865
1552439_s_at	-0.0377855	-0.0781574	-0.049206	0.133849	0.0565848	-0.00275421	-0.103809	0.0462241	0.00275421	-0.019875	0.24343	0.0267038	-0.0781574
1552440_at	0.0856211	0.10505	0.00200987	0.0079453	0.157179	0.213159	0.0168731	-0.0982015	-0.0621924	0.0183592	-0.119482	0.16174	-0.0238557
1552445_a_at	-0.177666	-0.20251	0.107198	0.303214	0.19873	0.174367	-0.117362	-0.544373	-0.129495	-0.234714	0.133067	0.0353127	0.0935838
1552448_a_at	-0.264646	0.304224	-0.107107	-0.0169654	0.158984	-0.0415833	0.170417	-0.0391789	0.111062	-0.11981	0.0169656	0.361264	0.394369
1552449_a_at	-0.157603	0.0131173	-0.0947833	0.34529	0.176724	-0.066478	-0.15037	-0.130015	0.0846338	0.00437641	-0.0573554	0.618789	0.113209
1552450_a_at	-0.300483	0.288681	-0.123982	0.0872297	0.239388	0.415463	0.271817	-0.411426	0.604624	-0.537646	-0.270177	0.555466	0.177774
1552452_at	-0.164502	0.0736465	-0.268744	0.243373	-0.00910759	-0.0847034	-0.035049	0.0602493	-0.0738683	0.0535059	0.29724	0.0100393	0.0774841
1552453_a_at	-0.207272	-0.0169592	-0.172696	0.0180664	0.0751648	-0.271739	0.159092	-0.381305	-0.178437	0.117152	0.190322	0.0283642	0.00773716
1552455_at	-0.851048	-0.00113487	0.838696	-0.671401	-0.150082	-0.317852	1.24789	1.99122	-0.150852	-0.119912	0.519699	0.884875	0.340621
1552456_a_at	-0.172214	0.622771	-0.246942	0.348127	0.0128682	0.117557	0.0911505	-0.265891	0.484364	-0.565249	-0.0304742	0.70615	-0.0304742
1552457_a_at	-0.309978	-0.0121734	-0.477614	0.170667	-0.162402	-0.0884748	-0.00741434	-0.299903	-0.0426235	2.0001	-0.286481	0.922862	1.67698
1552458_at	-0.173021	0.298237	-0.190606	0.0302672	0.0694413	0.361415	-0.0138292	-0.119785	0.109009	-0.0833516	0.278706	0.617598	-0.0412388
1552459_a_at	0.0441449	-0.197443	-0.227802	0.191169	-0.110732	-0.377226	0.0332041	-0.205696	0.110692	-0.0196729	0.0349011	0.129282	0.210992
1552461_at	0.0500724	-0.0769951	-0.0308568	0.0858901	0.0784287	-0.0947285	0.221538	-0.247479	0.0237134	0.265401	0.128275	-0.0971045	0.159377
1552463_at	-0.197083	-0.0041213	-0.247921	0.0205021	0.0532868	0.131054	0.0599103	-0.198055	0.143208	-0.440123	-0.128969	0.31184	0.0206332
1552466_x_at	-0.0653014	0.0197804	-0.162781	-0.0479448	0.0336199	0.139673	-0.0158474	-0.134338	0.37946	0.0338006	0.209074	0.266084	-0.10945
1552467_at	-0.153716	0.192554	-0.0617218	0.170853	0.116366	0.280315	0.000218	-0.504393	0.0554581	-0.209732	0.295108	0.00280571	-0.268179
1552468_a_at	-0.500029	0.0305324	-0.554432	0.277808	-0.143993	0.0649185	0.00520801	-0.492977	0.416962	-0.386274	0.472091	0.642563	0.38082
1552470_a_at	-0.227856	0.130386	0.123127	-0.384846	-0.0704291	0.204283	-0.418002	-0.329384	-0.0782711	0.360256	-0.246219	-0.0202312	0.195054
1552472_a_at	0.841498	0.108086	0.0924096	0.82654	-0.390696	0.0946388	-0.155578	-0.371205	-0.840854	-0.409894	-1.25226	-0.504041	0.215668
1552473_at	-0.357103	0.0758686	-0.601934	0.0264187	0.061482	0.344412	-0.0264187	-0.564697	0.433612	-0.628131	-0.292536	0.99466	-0.17441
1552474_a_at	0.0106649	0.182224	-0.409597	-0.0106649	-0.379788	0.0977154	-0.338735	-0.464322	0.0467916	0.227769	0.419353	0.784156	0.23646
1552476_s_at	-0.43756	-0.476913	-0.0976896	0.114457	-0.0317106	0.186707	-0.0827084	-0.450767	0.130433	0.240836	0.356135	0.303738	0.613414
1552477_a_at	-0.190445	0.178615	-0.149841	0.0858851	0.00345373	0.0395265	-0.00494695	0.128591	-0.00345349	-0.0956161	0.211308	0.325621	0.269319
1552478_a_at	-0.451853	0.00517368	-0.243859	0.265311	-0.0317173	0.124839	0.0950007	-0.0827374	0.614994	-0.217531	0.326321	0.669071	0.0762079
1552480_s_at	2.69861	1.25036	-0.270044	1.82805	0.0023787	0.849944	-0.204875	-0.152239	-0.0023787	-0.183102	-0.279332	-0.195527	-0.456717
1552481_s_at	0.405679	0.318743	0.0162201	0.31121	0.0807447	0.053431	0.0930629	-0.339059	0.459363	-0.0740809	-0.350162	-0.0162201	-0.3246
1552482_at	-0.270543	0.368715	0.0121531	-0.0558119	-0.659901	-0.364325	-0.0380397	0.402482	0.314666	0.10971	0.801777	0.669491	0.152279
1552484_at	-0.317578	0.0626011	-0.477883	0.168911	-0.0155396	0.514944	0.0155396	-0.448236	-0.144513	-0.487617	0.303133	0.939419	0.257997
1552485_at	0.346411	-0.0488877	0.773378	0.735844	0.391598	-0.419125	0.433433	-0.312058	-1.17317	-0.00457478	-1.82001	-1.79941	0.284143
1552486_s_at	0.127298	0.458619	0.557349	0.970838	0.227068	0.318766	0.239398	-0.575267	-1.43559	0.0725169	-1.11741	-1.12075	-0.0232372
1552487_a_at	-0.147224	0.180569	0.176129	0.000494	-0.000494	0.037807	-0.147081	-0.0835972	-0.0661111	-0.256078	0.378725	0.0361776	0.0249844
1552489_s_at	-0.170362	-0.174072	0.0134754	0.000147	0.220997	0.195096	-0.0937748	0.0176346	0.11751	-0.18967	0.200353	-0.101353	0.0320268
1552490_at	-0.0617621	-0.15592	-0.253906	0.0531623	-0.153258	-0.00311327	-0.0140901	0.00311303	0.12117	-0.211734	0.101828	0.704065	0.129856
1552491_at	-0.215651	0.19514	-0.0717349	0.178489	0.0450182	0.0934362	0.500612	-0.24325	0.319888	-0.46395	-0.300705	0.279857	-0.00720072
1552493_s_at	-0.148744	-0.0122166	0.106944	0.00731516	0.0370712	0.129158	-0.128484	-0.0943346	0.16963	0.0532207	0.342719	0.332106	-0.258399
1552494_at	-0.0749555	0.149155	0.0126686	0.00790238	0.246168	0.300376	-0.00990534	-0.0809321	-0.430078	-0.0895536	-0.0379703	0.147408	0.42294
1552496_a_at	-0.573338	-0.448997	-0.319268	-0.0738094	-0.131326	0.0554056	-0.144528	-0.0520577	0.0324998	0.979083	0.482585	0.254622	0.10224
1552497_a_at	0.983041	0.628964	-0.179347	0.213464	0.422675	0.367776	0.131584	-0.936802	-0.410672	-0.63756	-0.522882	0.0773301	-0.347836
1552498_at	-0.438933	0.263164	-0.325625	-0.120035	0.168145	0.24655	-0.00867105	0.178747	-0.0451829	-0.272123	0.258523	0.913103	0.100491
1552499_a_at	-0.138791	-0.00138474	-0.458886	0.162306	-0.195014	-0.0583806	0.124839	0.19412	-0.0863338	0.00620365	-0.106775	0.367604	0.30865
1552501_a_at	-0.404403	0.25478	-0.554179	-0.147794	-0.0378714	-0.652492	-0.14662	-0.315922	0.18851	-0.117784	0.268893	0.178528	-0.164129
1552502_s_at	-0.00559401	0.0249276	0.273278	0.112972	0.248981	-0.121492	0.310952	0.00559401	-0.205584	-0.175189	-0.145973	-0.0509036	-0.0286806
1552503_at	-0.467117	0.0836096	-0.0691361	0.737074	0.291134	0.123179	0.102033	-0.398882	-0.0599687	-0.485742	0.0332863	0.61642	0.465807
1552504_a_at	0.214378	0.620945	-0.342361	-0.32912	0.198669	1.02534	-0.203322	-0.437716	0.648798	-0.262329	0.551838	0.954716	-0.323135
1552506_at	-0.327664	-0.384959	-0.379685	0.240088	0.114353	0.115681	0.00312042	-0.122777	0.459506	-0.383747	0.463169	0.732117	0.185377
1552507_at	-0.421702	-0.608502	-0.137481	0.21588	-0.23129	-0.516896	-0.23623	0.766098	1.24917	0.0528312	-0.0775742	0.429425	0.408189
1552508_at	-1.00804	-0.417192	0.224267	-0.479528	0.222254	-0.641894	-0.220758	0.775766	0.913118	-0.242777	0.0390873	0.331269	0.405055
1552509_a_at	-0.468672	-0.294123	-0.516578	0.0164566	-0.0164566	-0.193665	-0.0251575	-0.231484	0.165328	2.05157	-0.243703	1.07088	0.125154
1552510_at	-0.317049	-0.038928	-0.381528	0.321478	0.0146446	0.284064	0.0325794	-0.464382	0.362215	-0.509315	0.425095	0.618125	-0.0146446
1552511_a_at	-0.181858	-0.0149605	0.120245	-0.157743	0.163949	-0.108265	-0.0245936	-0.133993	0.0223176	0.112906	0.0419142	0.237737	0.377094
1552514_at	0.128004	0.25619	-0.185342	-0.066349	-0.00590825	0.153981	0.142067	-0.0549297	0.597505	0.391706	-0.143967	-0.0120525	0.490955
1552515_at	-0.313294	0.208302	-0.274872	-0.028532	0.135559	0.0285323	0.0534511	-0.270161	0.422478	-0.127305	-0.254568	0.172224	-0.0847187
1552516_a_at	-0.230625	0.294591	-0.0656638	-0.467876	0.0328646	-0.00133371	-0.445827	-0.673339	0.00133371	-0.224514	0.328998	-0.211591	0.0605841
1552518_s_at	0.263232	-0.0435011	0.180204	-0.188548	-0.508095	-0.000894	-0.371346	0.834908	0.000894	0.272708	0.264469	-0.378848	-0.185244
1552519_at	-0.637736	-0.63457	-0.713053	-0.492811	0.273735	-0.223809	-0.625394	1.02285	-0.11947	2.624	-0.151441	0.849113	0.11947
1552520_at	-0.117652	-0.0640056	-0.123286	0.214726	0.0800207	-0.0278118	-0.0328975	0.201955	0.118766	-0.178993	-0.116194	0.186782	0.0584652
1552521_a_at	-0.184073	0.0971658	-0.226611	0.100157	0.139614	0.089432	-0.0666657	0.163309	0.0770567	0.0446904	0.391709	-0.00545907	-0.182581
1552522_at	-0.0096612	0.146948	-0.304887	0.069222	-0.0417457	0.393789	-0.034358	0.0158458	-0.0590947	-0.243488	0.200289	0.30686	0.127983
1552523_a_at	0.00456166	-0.235705	0.0705855	-0.0702553	0.0609872	0.0769148	0.10385	-0.146638	0.48034	0.113601	0.447136	0.430238	0.433019
1552524_at	-0.379261	-0.201568	-0.416864	0.121958	0.361652	0.112872	0.129472	-0.469388	0.0312481	-0.246882	0.00913572	0.633691	-0.00913572
1552526_at	-0.165857	0.158502	0.0795956	0.520381	-0.0297384	-0.107581	0.0563474	-0.300713	-0.352215	-0.454506	0.0297384	0.354099	0.429908
1552528_at	-0.194936	0.164828	-0.157567	0.0656366	0.0123205	0.138201	0.0921602	-0.240645	0.5645	-0.0774107	-0.0297728	0.504428	-0.0943413
1552531_a_at	0.0141158	-0.073596	-0.478946	0.120824	0.473104	-0.0327678	0.456943	-0.485426	0.102404	-0.150821	0.264175	-0.0115151	0.111569
1552532_a_at	-0.0161281	-0.305792	-0.0169482	-0.033679	0.0148175	0.19635	0.0198736	-0.0456958	0.0670672	0.292663	-0.165936	-0.00396681	-0.0954115
1552535_at	-0.226594	0.247046	-0.262252	0.142035	-0.0731997	-0.0890379	0.123332	-0.231718	0.104469	-0.359278	0.151941	0.729986	0.287988
1552536_at	0.214558	-0.138501	0.0340595	0.0907545	-0.533849	-0.171951	-0.163213	0.238976	0.389363	-0.541513	0.0859361	-0.0242949	0.00541735
1552538_a_at	-0.208445	-0.0533197	0.455777	0.119335	-0.156765	-0.00598884	-0.225558	0.0445173	0.025315	-0.322704	0.328907	0.123741	0.0059886
1552540_s_at	-0.350604	0.102987	-0.0942278	-0.0808845	-0.0314841	-0.00976944	-0.116084	-0.146298	0.679735	0.176809	-0.253867	0.465252	0.368086
1552541_at	0.367751	-0.0463386	-0.00506782	0.549805	0.366688	0.0267334	0.00261593	-0.733102	0.179588	-0.354599	0.212852	0.448029	0.191194
1552542_s_at	1.81921	0.955224	0.584736	0.548212	1.2316	0.275107	-0.115894	-0.163412	-0.352076	-0.0710106	-0.704867	-0.342726	-0.0344501
1552543_a_at	-0.295101	0.310256	-0.00729871	0.176073	0.243071	-0.214202	-0.00274014	-0.31102	-0.0922205	-0.170866	1.1657	0.599027	0.184992
1552544_at	-0.239706	0.127121	-0.117701	0.242762	0.224047	0.558101	0.359187	-0.107305	0.143561	-0.456959	-0.301052	0.410451	0.488206
1552546_a_at	0.302593	-0.0898507	-0.20666	0.0413754	-0.0664842	0.201486	0.169029	0.010217	0.601884	-0.317692	0.130701	0.138627	-0.0153804
1552548_at	-0.166434	0.254733	-0.225494	0.479392	-0.014209	0.0811293	0.0792642	-0.0997524	-0.168007	-0.060292	0.534746	0.679501	0.00625038
1552549_a_at	-0.219809	0.0212655	-0.430654	0.316862	0.274282	0.184964	-0.109476	-0.548156	-0.103082	-0.427828	0.0280809	0.595779	0.0549669
1552552_s_at	0.457917	0.0230718	-0.0162303	0.152062	0.858808	0.104424	-0.0354121	0.00153685	-0.268384	-0.0696747	0.407681	-0.108702	-0.00153685
1552553_a_at	0.104103	0.306797	-0.660537	0.659485	0.0900297	-0.209351	-0.689513	-0.540869	-0.838586	0.496341	-1.01649	-0.350922	0.296437
1552554_a_at	-0.263289	0.504008	-0.329193	0.363486	0.0635433	0.00226617	-0.0676391	-0.43099	-0.16482	0.364881	0.0032661	0.282115	0.3787
1552555_at	-0.249141	0.0825229	-0.202433	-0.00521517	0.201941	0.343122	-0.0501227	-0.481721	-0.206346	-0.121922	0.221887	0.393848	0.306617
1552557_a_at	-0.449717	-0.542041	0.381486	-0.0626497	-0.0216136	-0.169038	0.331081	0.190444	0.153676	0.000492	0.551953	-0.385229	0.994085
1552558_a_at	-0.33381	0.537093	-0.283213	0.0873351	0.0312853	0.409886	0.0753217	-0.457378	0.358922	-0.294011	0.088881	0.653928	-0.177494
1552559_a_at	-0.170887	0.259527	-0.281835	0.0752025	0.0712423	0.143926	0.0195217	-0.320641	-0.0195217	-0.606211	0.0871844	0.802381	-0.0829554
1552562_at	-0.192946	-0.173216	0.155581	-0.132866	-0.217028	-0.163814	0.145225	0.18084	0.782029	0.283721	0.263076	0.255397	0.349977
1552563_a_at	0.786529	0.226209	-0.0105157	-0.0836239	0.0969934	0.245767	-0.318901	-0.264802	0.0245662	-0.206717	0.117671	0.0273485	-0.0985665
1552564_at	0.154813	-0.0688958	0.270966	-0.187736	-0.329716	0.00650477	-0.185127	0.290829	0.349471	0.231524	0.912959	-0.0898321	-0.163888
1552566_at	-0.277356	0.0305367	0.103482	-0.0497518	-0.171864	0.167875	-0.0852661	-0.172209	0.355722	0.485611	0.698564	0.721571	-0.160019
1552568_at	-0.306221	0.200722	-0.229357	0.261505	0.163369	-0.002877	0.0722983	-0.611557	0.236215	-0.658901	0.0482686	0.585596	0.002877
1552569_a_at	-0.267705	-0.165896	-0.138887	0.290116	-0.000963	0.247102	0.149911	-0.38974	0.208827	-0.206917	0.184361	0.161261	0.0940943
1552570_at	0.023742	-0.00988674	-0.181563	-0.0474737	0.023742	0.228125	0.169905	-0.155487	0.395927	-0.0971713	0.692297	0.616737	0.048187
1552572_a_at	-0.088038	-0.210978	-0.103168	-0.0634627	-0.183275	-0.00520706	0.0183587	-0.0095706	0.227414	0.0691018	0.179723	-0.163944	0.119
1552573_s_at	0.219039	0.0235033	-0.156585	-0.0896134	-0.164688	-0.158249	0.108994	-0.0866067	0.0725308	0.528101	0.170839	0.221837	-0.0235033
1552575_a_at	-0.433414	-0.0870345	-0.33072	-0.172969	-0.104811	-0.47066	-0.314533	0.383265	0.383623	0.0928888	0.122372	-0.0514114	0.515489
1552576_at	0.0961928	0.091259	-0.0157957	0.175353	-0.155434	-0.107926	0.164463	-0.239638	-0.0323129	-0.306602	0.0157957	0.273334	0.332152
1552578_a_at	0.0315828	-0.160627	-0.0452476	-0.0351746	0.0680275	0.0486717	0.0104246	-0.243945	-0.289766	0.20213	-0.280786	0.173371	-0.0608406
1552579_a_at	-0.325464	0.119835	-0.447686	0.598156	0.134775	-0.350364	0.338787	-0.105214	0.193	-0.712761	0.13305	-0.0641651	0.57685
1552580_at	-0.115696	0.269042	0.0676749	-0.0487461	0.18662	0.265242	0.283181	-0.169827	-0.0823281	-0.0798712	0.416584	-0.0999363	-0.0135801
1552582_at	0.100252	0.10049	-0.174932	-0.126933	-0.0830035	0.109133	-0.00690961	0.0398223	-0.0303149	-0.303921	-0.0545061	0.0661864	-0.234216
1552583_s_at	-0.449614	0.218278	-0.173928	0.317587	0.052037	-0.165879	-0.0672131	0.00752354	-0.149676	0.161538	-0.138881	0.10908	0.42191
1552584_at	0.662171	0.640884	0.539331	0.335752	0.540116	0.549228	-0.130575	-0.553605	-0.131613	-0.922859	-1.19529	-0.966264	-0.696909
1552585_s_at	-0.230652	0.0116084	-0.333971	0.200312	-0.0403011	-0.10618	0.0271721	-0.179037	-0.186356	-0.0257833	0.301609	0.169894	0.0282474
1552586_at	-0.063055	-0.119334	-0.322336	0.161247	0.492511	0.198674	0.272586	-0.388343	0.380471	-0.553772	0.236922	0.847832	0.105606
1552587_at	-0.118527	-0.156606	0.0422649	0.0224051	0.0792825	0.0977607	-0.0860853	-0.0433831	0.0100236	-0.0764015	-0.0954647	0.206725	0.144297
1552588_a_at	-0.266948	-0.0931969	-0.17657	0.163162	0.323324	0.0860496	0.301174	-0.143559	0.0399404	0.0259542	-0.0871189	0.257349	0.194129
1552590_a_at	-0.0187969	0.0796094	0.00079	-0.0375006	0.0448165	-0.0540767	-0.11117	-0.0146885	0.160114	-0.291821	0.386042	0.166392	0.0236635
1552592_at	-0.0449662	0.119183	-0.00706339	-0.00218558	0.115101	0.0422246	0.0371659	-0.127665	0.0430207	-0.000405	0.0732234	0.284815	-0.0654268
1552594_at	0.00689602	0.432553	-0.245074	0.0357966	0.226759	0.287146	-0.0304275	-0.491447	-0.0515733	0.00608397	0.697972	0.169437	-0.0856152
1552596_at	0.0532112	0.274977	-0.22916	0.178	0.22421	0.390513	-0.091454	-0.388271	-0.0106964	-0.630837	0.0737357	0.446804	-0.0301666
1552598_at	-0.19019	-0.00834227	-0.379317	0.525755	0.390177	0.123096	0.154793	-0.340469	-0.266067	-0.61546	0.23084	0.535027	0.33086
1552599_at	-0.194373	-0.175827	-0.156419	0.303683	0.0501893	-0.186359	0.239195	-0.320438	-0.165556	0.0152912	-0.25068	0.538229	0.462611
1552602_at	-0.10922	0.464388	-0.0976758	0.16376	0.267798	0.466483	0.115229	-0.510521	0.615022	-0.0906968	0.816709	0.995038	0.0270033
1552604_at	-0.161912	0.0530972	-0.366616	-0.147644	0.0938702	0.170041	-0.150374	-0.132063	0.739812	0.00314856	0.886583	0.102226	0.0798058
1552605_s_at	-0.331578	0.309717	-0.171105	0.343765	0.144525	0.000329	0.024688	-0.100807	0.0500009	-0.421781	0.27102	0.561895	-0.070323
1552607_at	0.0533414	-0.343075	-0.573132	-0.0522459	-0.110777	-0.318283	-0.13544	0.399136	0.248756	-0.115376	0.347243	0.566003	-0.099287
1552608_at	-0.0914893	0.0826917	-0.0691745	0.364218	0.0412219	-0.0728772	0.386165	-0.0659184	0.134625	-0.16567	0.0355234	0.235194	-0.134501
1552609_s_at	-0.0308795	0.090553	0.0401514	0.230793	-0.0206304	-0.0255187	0.166014	-0.222749	-0.0447555	0.040884	-0.0755241	0.28636	0.0170228
1552610_a_at	0.252967	-0.0288706	0.537127	-0.26153	-0.0362368	-0.0645323	-0.0953979	0.0236826	0.0882006	0.197864	-0.0236826	-0.936977	-0.582584
1552611_a_at	0.652446	0.233805	-0.270178	0.0439758	-1.40873	0.107776	-0.68165	-0.268875	0.279406	-0.137296	-0.22927	-0.786084	-0.996777
1552612_at	1.09131	0.888772	0.89249	0.677053	0.59897	1.07762	-0.0215869	-0.592844	-0.080112	0.253653	-0.659099	-0.889926	-0.102063
1552613_s_at	1.33932	0.374092	1.08093	0.871465	0.519898	0.52312	-0.00646877	-0.395002	-0.560405	-0.0985866	-1.50687	-1.61184	0.00646877
1552615_at	0.0113482	-0.188792	0.0771618	0.0507231	-0.17962	-0.0113482	-0.09484	0.100033	-0.185029	0.625726	-0.434928	0.219197	0.295957
1552616_a_at	-0.106476	0.0400181	-0.261228	-0.50456	-0.463113	-0.0941625	-0.278164	-0.0400181	-0.0691528	1.26807	0.470711	0.213814	0.0701284
1552617_a_at	0.294833	-0.0596161	0.27551	0.0278258	0.181293	-0.222813	-0.167326	-0.197044	-0.200821	0.169061	-0.493553	-0.891056	-0.0278258
1552618_at	-0.0727415	0.106492	0.288766	0.523557	-0.33933	0.275877	-0.0610275	-0.265807	-0.00271034	0.40307	-0.369377	-0.103755	0.156311
1552619_a_at	0.790581	0.489962	-0.111684	0.808903	-0.534106	0.323866	-0.223282	0.208778	-2.00409	0.206013	-0.902618	-1.9013	0.185743
1552620_at	-0.515097	0.245769	-0.654495	0.309639	0.229406	0.107522	-0.104602	-0.661421	0.267583	-0.599695	0.370043	0.728033	-0.112274
1552621_at	0.475327	0.179489	0.0406542	0.0621319	-0.872703	0.183273	0.0908365	0.00423622	-0.00423622	0.461258	-0.200243	-1.0882	0.151265
1552622_s_at	0.532377	0.402827	0.247009	-0.0445881	-0.663072	0.201601	0.221869	-0.0568132	0.0937562	0.403272	-0.0148096	-1.03935	-0.063601
1552623_at	1.91619	-0.0600462	0.350534	0.0176759	0.874874	0.584909	-0.0175776	-0.750407	-0.234381	-0.578907	-0.40205	-0.283298	-0.799496
1552625_a_at	0.876914	0.190969	-0.200605	-0.0461841	0.306941	-0.177994	0.542051	0.259916	-0.285284	0.328928	-1.10065	-1.49149	-0.069324
1552626_a_at	0.439024	0.148738	1.60282	1.38563	0.348887	0.893416	-0.27623	0.23182	-0.428942	-0.921497	0.000329	-0.000329	-0.0966654
1552627_a_at	0.3956	-0.0343971	0.243711	-0.435386	0.00332212	-0.682849	-0.00332212	-0.0539026	-0.868426	0.995504	0.0321183	-0.436821	0.220561
1552628_a_at	0.118058	-0.000509	0.109819	-0.0627193	0.000553	-0.263455	-0.124116	-0.0489426	0.141047	-0.100167	0.00139618	-0.347347	-0.058877
1552629_a_at	-0.223648	-0.000529	-0.156997	0.256739	-0.00602651	-0.0313256	0.12551	-0.125871	0.127518	-0.303509	0.118979	0.892503	-0.0711093
1552630_a_at	0.04182	0.799636	0.0117989	-0.080461	0.0215726	0.408938	-0.373695	-0.246302	0.412681	-0.395729	-0.0976586	-0.139459	-0.213572
1552631_a_at	-0.000508	0.0180154	-0.067596	-0.530498	-0.505565	0.590044	-0.064496	0.120988	0.497	0.178301	0.841019	-0.0614538	-0.511271
1552632_a_at	0.374086	-0.0180478	0.569627	0.301393	0.186329	-0.08919	0.0525603	-0.259107	0.0772867	0.468826	-0.0909972	-0.117769	0.63307
1552633_at	0.827873	-0.302725	0.182744	-0.0211916	0.119853	0.0529194	0.0638423	-0.184274	0.243276	-0.437508	-0.421105	-0.245325	-0.094028
1552634_a_at	1.72504	0.660261	0.732692	-0.0246243	0.163318	0.679462	0.0246243	-0.175717	-0.149601	-0.253807	-0.0329614	-0.234715	-0.472522
1552637_at	-0.441015	-0.0794268	-0.154556	0.0806901	0.0400426	0.099519	-0.0845487	-0.500549	0.243357	-0.437639	-0.104635	0.369334	-0.00653171
1552639_at	-0.121389	0.355253	-0.221482	0.524908	0.425935	0.563097	0.311476	-0.752976	-0.128871	-0.521712	-0.302935	0.100567	-0.280285
1552641_s_at	0.185209	-0.184081	-0.483004	-0.553787	-0.261099	0.367808	-0.0962238	0.0157547	-0.0186195	0.116359	-0.0778575	-0.235094	-0.142405
1552643_at	0.0641088	-0.166727	-0.150344	-0.203704	0.102406	0.0408959	0.242147	-0.0946589	-0.184932	0.324041	0.179296	-0.122738	-0.140865
1552644_a_at	1.13591	0.644728	0.442165	-0.0149012	-0.107207	0.812582	-0.200606	0.087832	-0.00950956	0.00950956	-0.156707	-0.153779	-0.741284
1552646_at	-0.58892	0.00913715	-0.388924	0.0288072	0.0995998	-0.297531	-0.0587273	0.037221	0.398347	0.114611	0.482662	0.566051	0.433197
1552648_a_at	0.844399	0.527292	0.376328	-0.228683	-0.222352	0.186985	-0.355501	0.435796	-0.540304	-0.0556664	-0.56567	-0.38283	-0.319954
1552649_a_at	0.12768	0.101891	0.128188	0.315226	0.0447431	0.0617332	-0.025331	-0.0368385	0.0427742	-0.181504	0.025331	-0.100093	-0.230343
1552651_a_at	-0.00133848	0.250442	0.0271063	0.225926	0.0132141	0.278801	0.106132	-0.250422	-0.0687351	-0.258202	0.216996	0.750525	0.0782671
1552652_at	0.035605	0.0376201	0.173431	0.192097	-0.0139771	-0.0657611	-0.0337915	-0.186781	-0.248164	0.300563	0.198452	-0.139444	0.0094285
1552656_s_at	0.741075	0.150189	-0.0822477	0.230397	-0.43917	0.0320411	-0.0920167	-0.34206	-0.111032	-0.00134468	0.429397	-0.0326138	0.186989
1552657_a_at	-0.176056	-0.128604	-0.378252	-0.0218253	-0.0346599	0.335357	0.0326328	-0.437863	0.674948	-0.472256	0.506408	0.676178	-0.0553498
1552658_a_at	-0.147017	-0.266889	0.053648	-0.432696	-0.23241	0.0847607	-0.347231	0.00877166	0.0674322	0.140594	-0.0215387	-0.186638	-0.00877166
1552660_a_at	0.144328	0.0652218	0.506518	-0.330798	-0.00480366	0.105381	0.0174918	-0.480164	-0.150665	-0.121294	0.00480366	-0.614314	0.00660181
1552661_at	-0.0700774	-0.187746	0.112262	-0.103053	0.0352125	-0.198265	-0.208083	0.00627351	0.00853252	0.0170081	0.321212	-0.0711179	0.0368924
1552662_a_at	-0.306724	-0.0659728	-0.00797653	0.0772543	0.179495	0.450902	0.00797653	-0.0903969	0.532715	-0.0266643	-0.274422	0.775169	0.356014
1552663_a_at	-0.451077	0.0426254	-0.417456	0.348976	0.0379391	-0.1401	0.451704	-0.404011	-0.0393949	0.137214	0.595161	0.367284	0.355553
1552664_at	-0.301193	0.0380545	0.209851	0.369234	0.0898299	-0.00278187	0.213962	-0.101436	-0.573533	-0.152476	-0.488329	0.274146	0.0260773
1552665_at	-0.610189	0.0826302	-0.131953	0.0901203	-0.19081	0.281171	-0.0619268	-0.0875278	0.479107	-0.066164	0.0825758	0.908953	0.0984836
1552666_a_at	-0.157325	0.169182	0.0019114	-0.154223	0.0608368	0.270637	-0.065851	-0.0534594	0.206818	-0.256087	-0.0271339	0.146287	-0.144376
1552667_a_at	0.344398	0.333603	-0.592097	-0.588026	-0.474389	0.513973	-0.747619	0.148809	0.0208192	-0.0208192	-0.15764	-0.742285	-0.183477
1552669_at	0.0413313	0.106328	-0.31936	0.0722709	0.29015	0.358842	0.0242522	-0.184637	-0.11556	-0.116861	-0.0242524	0.218262	0.128634
1552670_a_at	-0.30272	-0.293619	-0.0138912	0.266948	0.0507054	-0.106123	0.143967	0.725537	0.438628	0.0125284	-0.0146017	-0.256953	-0.130664
1552671_a_at	0.111199	0.344649	0.450798	0.355797	-0.114504	0.811283	-0.0980978	-0.196374	0.0518582	-0.0184095	0.231382	0.00850654	-0.201596
1552672_a_at	-0.0105753	0.527005	-0.139625	0.193846	0.489406	-0.33159	0.0525365	-0.273787	0.222735	-0.424988	0.292141	0.810667	0.530913
1552673_at	-0.120983	-0.0749602	-0.0274022	0.220229	0.347125	0.0145495	0.136996	-0.19885	0.272256	-0.108145	0.51299	0.199501	0.209497
1552674_at	-0.120848	0.0149009	-0.174561	-0.0276041	-0.152603	0.0828867	-0.094305	-0.305526	0.24316	-0.0396585	0.172188	0.316707	-0.122955
1552675_at	0.177021	-0.173666	-0.010638	-0.10932	-0.021239	0.22258	0.0279408	0.024842	0.00921273	-0.0655308	-0.103382	0.137888	-0.0941372
1552676_at	-0.664271	0.0198855	-0.39012	-0.00958014	0.0318151	0.407818	0.013062	-0.682843	-0.0816913	-0.239819	0.112111	0.0964408	0.00958014
1552677_a_at	-0.0142183	0.379605	0.11299	-0.03897	0.130713	0.130951	-0.139475	0.16574	-0.102991	0.00966406	0.282073	-0.317877	0.0578804
1552678_a_at	0.561184	0.356925	-0.00513744	-0.124878	-0.0639048	-0.63518	0.0780416	-0.000952	0.000952	0.0241671	-0.583839	-0.419774	0.393636
1552680_a_at	1.9229	0.790148	-0.245584	0.883566	-0.153043	0.429289	0.132694	-0.105125	-0.286167	-0.0517142	-0.204769	-0.102472	0.0260065
1552682_a_at	0.0711918	0.33171	-0.0456758	0.221547	0.0714743	0.0681756	-0.157769	-0.15993	0.0650284	-0.0336201	0.0935442	0.0912697	-0.065279
1552684_a_at	-0.0204849	0.193551	-0.346519	-0.139393	-0.160464	-0.250748	0.0448964	0.00839067	-0.00839067	0.23618	-0.379963	0.117653	0.360821
1552685_a_at	-0.245732	0.0240774	-0.424431	0.257522	0.266829	0.0620818	0.244989	0.0643978	-0.296586	0.162175	-0.0240774	-0.0756154	0.292655
1552686_at	-0.378952	-0.299391	0.00965023	0.385943	-0.0933828	0.0429354	-0.0279689	-0.220863	0.105038	-0.114285	0.215767	1.15939	0.0416045
1552687_a_at	-0.377954	-0.0219254	-0.125623	-0.031049	-0.0143726	0.157785	0.0420837	-0.17837	0.202358	-0.377954	0.041424	0.239796	-0.0728688
1552689_at	-0.387528	0.0354552	-0.0765376	0.545276	0.00764322	0.1685	0.564351	-0.0772243	0.0919027	-0.0464883	-0.28057	0.817867	0.256822
1552690_a_at	0.0190234	0.178786	0.116316	0.306231	-0.143809	0.40311	-0.0245166	-0.0820699	-0.116329	0.526038	-0.101772	0.0494943	0.0820065
1552691_at	0.385646	0.00302076	-0.0896788	0.908226	0.032032	0.043591	0.285161	-1.06888	-1.00738	0.144346	-0.615394	-0.374863	0.946071
1552693_at	0.340237	0.273704	-0.286776	0.155464	-0.0876608	-0.170157	-0.396471	-0.479391	0.140941	0.289479	0.5986	-0.436767	-0.0775993
1552694_at	0.106851	0.214702	-0.175994	-0.0463116	-0.188772	0.0565243	-0.368647	0.295714	0.241696	0.395856	0.0838413	-0.182487	-0.193405
1552695_a_at	-0.185949	0.159592	-0.163033	0.116596	-0.370989	-0.427218	0.00720739	0.161883	-0.266439	0.262131	-0.00720739	0.299488	0.387924
1552696_at	0.440484	0.35269	-0.00345468	-0.082454	-0.139232	0.0987771	-0.19188	-0.28801	-0.14365	0.206832	0.00345445	-0.273077	-0.0407379
1552698_at	-0.298311	0.481805	-0.557357	-0.0203385	0.439943	0.208825	0.215912	-0.582453	0.127953	-0.043561	-0.51665	0.66271	0.346533
1552701_a_at	-0.032423	0.797427	-0.168941	0.840115	0.0994072	0.328518	-0.228417	-1.10473	0.0554991	-0.645174	-1.3209	-0.747701	-1.20366
1552703_s_at	0.320831	0.426017	0.507821	1.32933	0.747609	-0.0229678	0.579044	-0.591514	-0.441528	-0.127659	-1.6324	-1.00133	0.0229683
1552705_at	-0.147958	-0.23504	0.0170403	-0.161991	0.193223	-0.0734498	0.161803	0.161803	0.0349016	-0.0849888	-0.0170403	-0.158246	0.254229
1552708_a_at	-0.0694721	-0.0345237	0.017159	-0.0401714	-0.135353	0.0143664	0.251692	-0.0280566	-0.0813248	0.0223761	0.103359	0.0872192	0.235129
1552711_a_at	-0.384031	-0.195739	-0.262791	-0.610292	0.203841	-0.0448079	0.28053	0.309926	-0.112381	0.253419	0.266593	0.131633	0.0572033
1552712_a_at	-0.474016	0.43583	-0.131185	0.267534	-0.0807915	0.0514245	-0.118716	0.257646	-0.18248	0.061954	-0.00909328	-0.300711	-0.307595
1552713_a_at	-0.0983486	0.301517	-0.61903	0.0425856	0.0604987	0.444213	-0.0673568	-0.325995	0.572601	-0.229157	-0.00742912	0.305808	0.00742936
1552714_at	-0.107206	-0.0259106	-0.047344	0.175507	0.0197556	-0.15404	-0.0501595	-0.164099	-0.173092	-0.503039	0.3586	0.625841	-0.000917
1552715_a_at	0.0770669	-0.040488	0.0144894	0.074466	-0.0166752	-0.154822	0.0543082	-0.120697	0.0200324	-0.0734804	0.155474	0.0925028	0.110796
1552716_at	-0.157513	-0.0204978	0.352486	-0.694686	-0.248484	-0.556571	0.0376792	0.748425	-0.302662	0.435612	0.284639	-0.385719	0.0469275
1552717_s_at	0.00703239	0.181211	0.167216	0.124279	-0.162051	-0.0478554	-0.00823307	-0.17542	0.1631	0.120786	-0.226656	-1.40512	-0.0083456
1552718_at	-0.000262	0.195528	-0.230491	0.191345	0.104417	-0.136291	0.00754738	-0.395613	-0.055655	-0.613609	-0.0694013	0.753999	0.57503
1552719_at	0.415527	-0.224855	-0.417644	-0.0573359	0.0445976	-0.296931	0.0252972	0.339777	-0.0480127	0.124974	-0.902078	-0.295035	-0.082684
1552721_a_at	-0.33997	-0.281976	0.0163198	-0.269468	-0.341634	0.00794077	-0.284396	0.190579	-0.252276	0.413987	0.386611	0.245939	-0.0210841
1552722_at	-0.0656822	-0.276598	-0.0832701	-0.13221	-0.009197	0.0724366	-0.19898	-0.153629	0.211151	0.0254817	0.326325	0.0344682	0.00618768
1552724_at	-0.0900607	-0.126283	-0.0591216	-0.112544	0.058198	-0.0640492	0.0623164	-0.290431	-0.154443	0.584207	0.0350018	0.386515	0.32952
1552725_s_at	-0.1905	0.406851	-0.141269	0.00184631	0.0545144	-0.0324013	0.113767	-0.200226	0.283884	-0.183703	0.18984	0.157036	0.220847
1552726_at	-0.175928	0.303535	0.89748	0.123358	0.00734854	0.160625	0.656468	-0.239818	0.235743	0.83962	-0.250839	0.115263	0.691133
1552727_s_at	-0.0294085	0.0885916	1.46906	-0.955679	-0.072032	-0.305916	0.599503	0.400245	0.467229	0.558084	0.0294089	0.126458	1.15126
1552729_at	0.05796	-0.0159431	-0.12813	-0.0778379	-0.0859823	0.17837	-0.131055	-0.0778379	0.0205593	-0.162736	0.670351	0.717081	0.267235
1552730_at	-0.238997	0.422021	-0.228925	-0.106668	-0.0719919	0.375982	-0.151278	0.13226	0.0652719	0.264439	0.421162	0.0485473	0.0464623
1552731_at	-0.026139	0.208972	0.0197895	0.0396388	-0.0956187	0.170084	-0.0843158	-0.157851	0.12704	-0.143092	-0.104828	0.0455599	0.0217876
1552732_at	0.0303023	0.166088	-0.0928674	0.101533	-0.0312538	0.182384	-0.0974305	0.00130725	0.23233	0.0811651	-0.0584624	0.182335	0.0480916
1552733_at	0.0244594	-0.419874	0.210222	-0.44446	0.394367	-0.271485	0.511598	0.733917	0.339362	0.471482	-0.0658317	0.370902	0.382854
1552734_at	0.7249	0.0280375	-0.0176053	0.136025	-0.00662255	0.00662255	-0.211713	0.223175	-0.375045	0.214904	0.0838466	0.0989256	-0.0299079
1552735_at	-0.0728035	-0.0206957	-0.309793	-0.30151	-0.262128	-0.490284	-0.113169	0.711028	0.54063	0.560269	0.716191	0.881575	0.23858
1552736_a_at	0.366641	0.228136	-0.124211	0.119636	-0.0513225	0.361793	-0.0219615	-0.281531	0.50698	-0.010344	0.273887	0.097554	0.0103438
1552737_s_at	-0.156152	0.0303473	-0.165973	-0.486463	-0.331678	0.322003	-0.283468	-0.261805	-0.409191	0.556348	0.53939	0.12347	-0.0131459
1552738_a_at	-0.120705	0.0115228	0.580698	0.0678649	0.556511	-0.202206	0.194731	-0.108376	-0.183074	-0.679157	0.0571973	0.14898	0.0678649
1552739_s_at	-0.378586	-1.072	-0.134323	-0.0040822	0.514973	-0.196738	0.116251	0.108326	-0.622896	0.00870943	-0.266231	0.101786	0.242876
1552740_at	0.0381203	0.250899	-0.210557	-0.0883238	0.30394	0.088253	-0.0467792	-0.00335598	-0.0128455	-0.000659	0.724549	0.10827	0.0111117
1552742_at	0.300081	-0.101847	-0.0404339	0.0735295	0.0459011	0.316689	-0.0196221	0.0532556	0.40789	-0.382845	0.0857461	0.0411301	-0.103395
1552743_at	-0.190093	0.0495439	-0.186164	0.0102592	-0.0960278	0.186615	0.126807	-0.226888	0.0732217	-0.221506	0.629639	0.517149	0.0664697
1552745_at	-0.25032	0.252503	-0.162094	0.014817	0.00442028	0.0168884	0.00220776	0.0124991	-0.293781	-0.00669932	-0.00220776	0.112513	0.203458
1552747_a_at	0.0434976	-0.167551	-0.0855105	0.155056	-0.0425501	0.104798	0.13243	-0.0327044	-0.013104	-0.000212	0.212073	-0.113207	-0.170318
1552749_a_at	-0.16575	0.306877	-0.266711	0.214565	0.152	0.288134	0.0286446	-0.567132	0.564385	-0.712328	0.0339851	1.18647	-0.0651855
1552750_at	-0.0942526	0.00545239	-0.122733	0.174402	0.0737567	0.134622	0.0933106	-0.125439	0.114507	-0.179279	0.493723	0.310044	-0.0305357
1552751_a_at	-0.319932	0.364989	-0.353606	-0.0278344	-0.169058	-0.0385332	0.0136456	-0.438248	0.549422	0.0522175	0.764063	0.738462	0.0954456
1552752_a_at	-0.386408	-0.360157	-0.252748	-0.025342	0.186792	0.0789914	-0.0560951	0.0197382	0.00521946	-0.235426	0.24459	0.600893	0.070816
1552754_a_at	-0.0882595	-0.126432	0.0852587	-0.170708	0.00073	-0.125655	0.0203772	0.467574	-0.0912619	0.68263	0.400396	-0.132097	-0.127042
1552755_at	-0.307076	0	-0.177639	0.0366712	-0.365874	0.551436	-0.131196	-0.124567	-0.396135	0	-0.00297928	0.237699	-0.129331
1552757_s_at	-0.0646253	0.0763319	-0.0818531	0.343037	-0.104929	0.814621	0.106923	-0.332697	-0.0150867	-0.0962591	0.0754864	0.206803	-0.0439258
1552758_at	0.0457017	-0.0739353	-0.205446	0.0111718	0.182766	-0.0560226	-0.0111718	-0.240326	0.0625644	0.538811	-0.120481	0.167219	-0.0625741
1552760_at	0.207498	-0.280705	0.42737	-0.215225	-0.376352	-0.412582	0.0316288	-0.233363	0.361372	1.16784	-0.342455	0.134443	0.184285
1552761_at	-0.0273986	0.311378	-0.168922	0.275423	0.160825	0.323756	-0.00159693	-0.671314	0.0878096	-0.557366	-0.665936	0.626507	0.0619907
1552763_at	0.119342	-0.0278234	-0.0196309	-0.106124	-0.103525	0.0104401	-0.0833411	-0.0946383	0.0377028	-0.0404122	0.0595965	0.114309	-0.123545
1552765_x_at	-0.196634	-0.0337872	-0.107933	0.075788	-0.00196171	-0.0352912	0.155507	0.23593	0.0400279	0.079303	0.0700104	0.00196171	0.130246
1552766_at	0.00492406	-0.282103	-0.11466	-0.0316722	0.334275	0.339689	0.0656221	-0.258203	-0.0982506	0.311579	0.415646	-0.208154	0.5694
1552767_a_at	-0.220843	0.140928	-0.0759759	-0.185027	1.46146	-0.440357	0.872735	-0.503664	-0.0283797	0.148769	-0.00834441	-0.337139	1.49469
1552768_at	0.0140052	0.0908027	-0.235387	0.293947	0.244238	0.144407	0.131859	-0.179687	-0.167953	-0.277411	0.620825	-0.11227	-0.198303
1552769_at	-0.148913	-0.0285587	-0.109578	0.00325751	-0.151708	0.176003	0.00821805	-0.0641735	-0.00325775	-0.0539923	0.200531	0.469006	0.165792
1552770_s_at	-0.229046	-0.388995	-0.036478	-0.244522	0.0244403	0.0241928	-0.000891	0.0996127	-0.105323	-0.226404	0.225398	0.0225873	0.00768042
1552771_a_at	-0.241469	0.0274918	0.0606656	0.0523508	0.0800407	0.148015	0.0586152	-0.0274918	0.768661	-0.07303	0.387931	0.0617588	0.0636837
1552772_at	-0.00782919	0.116449	0.504123	1.03399	1.03192	0.517555	-0.0567999	-0.392143	-0.262148	-0.510879	-0.0829813	0.079443	-0.242735
1552773_at	0.00281525	-0.00281525	0.831054	0.84938	0.718555	0.58066	0.0985255	-0.169883	-0.0869446	-0.653038	-0.0974517	-0.194327	-0.23868
1552774_a_at	-0.465345	-0.688573	0.315742	-0.137074	-0.0314603	-0.42718	0.114724	1.32514	0.272231	0.823861	-0.200849	0.0314603	0.544701
1552775_at	-0.179384	-0.015933	-0.592543	0.208163	0.492057	-0.00394773	0.244284	-0.362298	0.0498295	-0.230642	0.156187	0.383039	0.458037
1552777_a_at	-0.535201	-0.197627	-0.0388541	-0.134726	-0.151138	-0.383539	0.149633	-0.193107	0.276499	0.102049	0.544964	0.0579386	0.282387
1552779_a_at	-0.127589	0.113011	0.0253954	-0.0620008	-0.0640411	-0.00135088	0.123025	-0.0509591	-0.0313709	-0.115894	0.200443	0.051429	0.212144
1552782_at	0.266325	-0.0598609	-0.0212691	0.0646663	-0.177933	0.0251617	-0.00457811	0.241498	0.617428	0.216856	0.286616	0.184685	6.53e-05
1552783_at	0.0185282	-0.199814	-0.226092	-0.191123	-0.107439	0.215225	-0.133895	-0.202644	0.203451	0.00824022	0.0530734	0.0614548	-0.0836914
1552785_at	-0.550973	-0.0309577	-0.109994	-0.171154	0.11641	0.0296502	0.285064	-0.0885141	-0.145169	0.108832	0.277238	0.341018	0.320123
1552787_at	-0.112172	0.87528	0.0108981	0.247703	0.564181	0.141017	-0.29742	0.360302	-0.156105	-0.0724616	0.0727491	-0.18547	-0.26486
1552788_a_at	0.0645833	0.510372	-0.549935	0.132355	0.369124	0.352913	-0.0459037	-0.724243	0.0772815	-0.087903	0.0896783	0.115303	-0.319977
1552789_at	0.482875	-0.246982	0.462498	-0.387543	0.471562	-0.380983	0.331179	0.48664	0.0235209	0.349803	-0.258885	-0.822707	0.307651
1552790_a_at	0.26237	-0.409028	0.127027	-0.472527	0.494449	-0.668364	0.107466	0.629363	-0.0224371	0.275366	0.0224371	-0.698679	0.401779
1552791_a_at	0.0865333	-0.0824041	-0.0501697	-0.00757766	-0.0306449	0.199872	0.00757766	-0.0424185	-0.258461	0.0373645	0.0387931	0.0242617	0.153514
1552792_at	0.1057	-0.0632849	-0.104325	-0.067997	-0.0647259	0.0185266	-0.0363429	-0.0799201	-0.00121784	-0.12096	0.13333	-0.123593	0.02178
1552793_at	-0.776139	-0.208172	-0.311296	-0.0964994	0.139245	0.0990629	0.232185	0.0124173	-0.430535	0.381904	0.627224	0.534364	0.491323
1552794_a_at	-0.380531	-0.344239	0.191727	-0.0687001	-0.0218008	-0.028548	0.0212734	0.185798	-0.0520458	-0.0212736	0.583667	-0.0400536	0.125826
1552796_a_at	-0.141215	0.0121984	-0.157154	0.430094	0.249841	0.0654092	0.150073	-0.183995	-0.0531211	-0.292619	0.2598	0.36057	0.0448794
1552797_s_at	-0.0814986	-0.368987	-0.0986579	-0.0963175	0.165719	-0.195649	-0.0863364	-0.0140991	0.081764	0.0198412	0.0615745	0.136004	-0.0780115
1552798_a_at	0.160793	0.366499	0.075098	0.234344	-0.147842	-0.0114141	-0.123748	-0.506093	-0.551311	0.591281	-0.561113	-0.64958	0.0958023
1552799_at	-0.334392	0.322976	-0.180625	0.0821707	0.18338	0.350948	-0.00246	-0.25163	-0.0239744	-0.284768	0.416875	0.653693	0.346488
1552800_at	-0.493193	0.32241	-0.390069	0.415124	0.293495	0.293088	0.038794	-0.670376	0.0737257	-0.561942	-0.127014	0.654055	0.0770655
1552801_at	-0.0889175	-0.175482	-0.162576	0.157135	0.133559	0.140472	0.0740163	-0.265354	0.180269	-0.284892	-0.170457	0.743685	-0.0015893
1552803_a_at	-0.0247114	0.0711274	-0.136738	0.313504	0.0784564	-0.014056	0.134613	-0.189172	0.280108	-0.180431	-0.353494	0.224366	0.0711834
1552804_a_at	0.141449	0.090322	-0.111617	-0.0172687	-0.311353	-0.124886	-0.0127358	-0.0473008	-0.251637	0.0262814	0.124345	0.0539813	0.0968165
1552806_a_at	1.42882	0.375522	0.705613	1.41583	0.00255728	2.30155	0.022563	-0.875903	-0.299952	-0.767527	-0.181814	-0.241565	-0.684516
1552807_a_at	1.31885	0.55953	1.37769	2.29949	0.00776768	2.44261	0.0158315	-0.00776768	-0.483587	-0.343833	-0.0141711	-0.663847	-0.887106
1552808_at	-0.0575113	-0.00408459	0.0573659	0.3481	-0.182534	0.161968	-0.0413027	-0.420211	0.204879	0.442116	0.10966	-0.0236022	0.188669
1552809_at	-0.233188	0.00501919	-0.0478168	0.276721	-0.139191	0.0547535	0.06234	-0.00501919	0.189424	-0.163708	1.05851	-0.186505	0.11289
1552811_at	-0.12849	0.228154	-0.272004	0.186147	0.0346289	0.128333	0.0803242	-0.253345	0.222608	0.236308	-0.150665	-0.210371	0.084518
1552812_a_at	0.249711	0.0146484	0.417798	0.00504541	-0.684853	0.0849853	0.0272651	-0.00504541	-0.109851	0.269197	0.448604	-0.916504	0.0338149
1552813_at	0.0152535	-0.000761	-0.177184	-0.257707	0.00137711	0.453054	0.0859961	-0.390503	0.462536	-0.502494	0.0770006	0.381106	-0.396091
1552814_a_at	0.0900073	0.307886	-0.282451	-0.236179	0.226153	0.813543	0.00612092	-0.218516	-0.0387006	-0.0702946	0.838361	0.174371	0.00870633
1552816_at	0.0380092	0.0740101	0.0191629	0.00124383	0.0130174	-0.159027	-0.00124383	-0.0672383	0.0247366	-0.146307	0.0148454	0.30876	-0.135946
1552818_a_at	0.0435579	-0.0331621	-0.0930767	0.0800629	-0.000379	0.0350935	0.000379	-0.320405	0.0527878	-0.186552	-0.0718572	0.565262	0.111564
1552819_at	-0.255995	0.104226	-0.307185	0.277283	0.154519	0.292345	0.25149	-0.260111	-0.0169835	-0.450173	0.0169835	1.0671	-0.112783
1552822_at	0.479254	0.321758	0.210432	-0.115186	-0.245226	-0.0339084	-0.2067	0.188249	-0.35693	-0.150935	-0.134583	-0.270436	-0.364789
1552825_at	-0.277702	-0.111233	-0.140042	0.307892	0.196158	-0.0622358	-0.0776928	0.076694	-0.0408778	0.233345	-0.0816011	0.103446	0.185458
1552826_at	0.0965102	-0.049969	-0.13373	0.0650551	-0.035593	0.185671	-0.0889211	-0.165541	0.241951	-0.0377123	0.313971	-0.0319617	-0.12454
1552827_s_at	-0.188466	-0.0110497	-0.263421	0.12497	-0.00746822	0.000776	0.0803511	-0.234376	0.433553	0.106808	0.319755	0.415271	0.0574141
1552828_at	0.187761	0.532103	0.0689936	0.446919	-0.149774	0.431989	-0.371524	-0.588723	-0.173926	0.0216537	0.299228	-0.272752	-0.0055995
1552829_at	-0.0323338	-0.37866	-0.378737	1.04171	-0.176311	0.546124	-0.00357246	-0.261575	0.898074	0.00357246	0.55748	0.556612	0.496019
1552830_at	-0.20083	0.0616825	-0.178052	0.0051465	-0.036088	0.112019	0.037792	-0.23634	0.238242	-0.0450382	0.0994275	0.171594	0.102317
1552833_at	-0.429979	0.0130806	-0.0986218	0.624801	0.548172	0.385643	0.36073	0.0290141	0.286819	-0.0995288	0.51613	0.259804	0.644505
1552834_at	-0.00701523	-0.0590234	0.103147	0.00701523	0.23418	-0.127973	0.173256	-0.0974078	-0.0812302	-0.012712	0.0963073	0.653253	-0.0701799
1552835_at	-0.0285206	0.0432997	0.00284243	-0.00284266	0.154838	0.123903	-0.00988078	-0.308423	-0.0927176	-0.171636	0.358466	0.0144377	0.161886
1552836_at	-0.218969	0.16514	-0.188256	0.466458	0.278024	-0.0679846	0.0139675	-0.219069	0.0849733	-0.273374	0.348015	0.675212	0.380261
1552837_at	-0.0194356	-0.106741	-0.0797148	-0.0148985	-0.291468	0.169811	-0.0566506	-0.0761137	0.177236	0.144229	0.0894544	0.0161242	0.0163872
1552839_at	-0.176417	0.171292	-0.262089	0.0616024	0.108757	0.246826	-0.0479581	-0.236446	0.286952	-0.405198	-0.0601983	0.610768	0.271906
1552841_s_at	-0.247688	0.346579	-0.291783	0.0555453	-0.0249076	-0.152462	0.289145	0.015336	0.21762	-0.328878	0.0876803	0.264189	0.184396
1552842_at	-0.159367	0.202304	-0.125007	-0.0274763	-0.0975881	0.250675	0.0504143	0.0491276	0.0456226	-0.198114	0.153533	0.33496	-0.168296
1552843_at	0.0273767	0.193312	-0.0414872	0.00321174	0.118371	-0.00321174	0.0322528	-0.273666	-0.148692	0.0814614	0.473269	0.0448313	-0.0392401
1552845_at	-0.0758686	-0.468691	-0.310046	0.0540352	-0.0732002	-0.0998898	-0.0946307	0.437877	-0.0407004	-0.288242	0.23392	0.195152	0.102767
1552846_s_at	0.044538	0.276975	-0.498825	0.568379	-0.519698	0.0021553	-0.101906	-0.220812	-0.888807	0.373196	0.118124	-0.0301189	0.369792
1552848_a_at	-0.0745292	0.13282	-0.30053	0.0591061	0.143424	-0.0427995	0.335903	-0.231317	-0.02247	0.976825	0.121441	0.106307	0.158944
1552849_at	-0.136363	-0.0465364	0.286453	0.210509	-0.147981	-0.0113962	0.0415893	-0.250155	0.0850508	0.157846	0.193563	0.543184	0.306593
1552851_at	-0.241109	-0.0734794	-0.0870593	0.191478	0.341369	0.0500648	0.0137773	0.0107975	-0.0814605	-0.0665767	1.3227	0.451319	0.0360456
1552852_a_at	-0.189807	0.0810754	-0.0202036	0.0469928	-0.0640485	-0.0607071	0.0222647	-0.028255	-0.154319	0.164569	1.09323	0.468866	0.00974751
1552853_at	-0.397433	0.302709	-0.0212493	0.00357223	-0.0988405	0.0138671	-0.13387	-0.0640116	-0.00357223	-0.123491	0.0218928	0.293317	0.0365849
1552854_a_at	-0.18768	0.0843678	-0.268326	0.0110502	0.153082	0.0142264	-0.000843	-0.346442	0.381907	-0.270393	0.265804	0.00342655	0.19716
1552856_at	-0.0961392	-0.0734067	-0.228108	-0.0627413	0.0902052	-0.0341668	0.317249	-0.112223	0.218698	0.112229	-0.190182	0.182801	0.0214717
1552857_a_at	0.0119133	0.289978	0.120533	0.0503674	-0.0212741	0.79925	-0.0584712	-0.187663	-0.0560794	-0.279389	0.459513	0.487491	-0.0119131
1552858_at	0.0284963	0.0322809	-0.0157783	-0.163741	-0.105278	-0.0439811	-0.0870509	-0.159458	0.0467772	0.0554652	0.0384617	0.00165939	-0.0888071
1552860_at	-0.119771	0.176857	0.113397	-0.0279365	-0.00929761	0.0779123	-0.0231919	-0.107042	0.244323	0.115107	1.08475	0.470475	-0.243855
1552862_at	0.0772448	0.0837154	-0.331216	-0.530404	-0.11182	0.0054574	-0.513024	-0.00558662	0.212641	0.0507054	-0.00545692	-0.261408	-0.0311089
1552863_a_at	-0.380012	0.0246806	-0.615894	0.194905	0.33728	0.195836	0.0629129	-0.802014	0.0815544	-0.858425	0.0456033	0.913889	0.037765
1552865_a_at	-0.582475	0.0200486	-0.598122	0.438203	0.319634	0.00610447	0.0658312	-0.24831	0.0304847	-0.396951	-0.0186253	0.626902	0.469948
1552867_at	-0.0363116	0.429679	0.385869	-0.701704	0.301184	0.354167	-0.033143	0.713994	-0.197726	0.144152	0.00573969	-0.754974	-0.144512
1552868_at	-0.0281477	0.205084	-0.0807037	-0.00634003	-0.0638075	0.727612	0.180639	-0.440305	0.368024	-0.302207	0.582254	0.558361	0.0302978
1552870_s_at	-0.0468259	0.0061183	-0.0061183	-0.0377646	-0.0158958	-0.0235538	0.0693645	-0.161304	0.272001	0.0305724	0.105611	-0.00666952	0.259585
1552872_at	-0.106326	0.0122747	-0.442666	-0.0502887	0.170362	0.7683	0.05685	-0.279411	0.540917	-0.00826788	0.250945	0.476505	0.00826788
1552873_s_at	-0.388291	0.0748239	-0.221728	-0.00918341	0.297968	0.215504	0.00781012	-0.303291	0.0549998	-0.501012	-0.214856	0.647509	0.0132351
1552875_a_at	0.420934	0.849877	-0.0825033	0.0721469	-0.010252	-0.175305	0.342012	-1.00111	0.306236	0.131033	0.0152144	-0.248372	0.198627
1552876_at	-0.137875	-0.0981386	-0.123	0.368177	0.159679	0.500083	0.030026	-0.220799	-0.0518055	-0.244272	0.369603	0.694979	0.217612
1552877_s_at	-0.140968	-0.316571	-0.0866053	0.306575	0.0470138	0.23234	0.316293	-0.0882564	0.0525589	-0.207516	0.0634894	0.0136697	0.0513082
1552878_at	-0.0898871	-0.173168	0.246022	0.00434303	0.164327	0.285088	-0.0950291	0.0442138	-0.162066	-0.0967164	0.296287	0.117268	-0.133983
1552879_a_at	0.0293896	0.186624	0.398495	0.259209	0.452305	-0.0576565	-0.00527811	-0.0836558	0.00231624	-0.220994	-0.00231624	0.0769427	0.0798576
1552880_at	-0.596322	-0.332402	0.0512819	-0.485663	-0.0285101	-0.0130634	0.0154538	-0.163623	-0.601631	0.953598	0.972446	0.263363	0.360713
1552882_a_at	0.0313916	0.0667448	-0.126606	-0.0944214	0.0304561	-0.204137	0.079433	-0.11798	-0.0590677	0.0822926	-0.315713	0.431594	0.0144343
1552884_at	-0.35815	-0.381256	-0.306633	0.78073	0.504164	0.285139	0.354184	-0.289086	0.399444	-0.492228	-0.4108	1.01805	0.549951
1552885_a_at	-0.109322	0.36222	-0.427717	0.11465	0.210591	0.128346	0.0190187	-0.303866	0.0485711	-0.179951	0.202712	0.388441	-0.0190187
1552887_at	-0.232592	0.274447	-0.312452	0.224456	0.259273	0.317225	0.229079	-0.231979	0.405838	-0.0793171	-0.191195	0.817382	0.0128527
1552889_a_at	-0.0189052	0.414217	-0.265756	0.288095	0.245469	0.472192	0.0751762	-0.362428	0.589986	-0.460834	0.830147	0.838416	-0.0536661
1552890_a_at	0.318078	0.415994	-0.122276	-0.155572	0.134636	0.112973	-0.111249	-0.847343	-0.199104	0.132372	0.00888872	0.163196	-0.178164
1552892_at	0.0759487	-0.00224114	-0.263972	0.311188	0.120154	0.417199	0.00224114	-0.454076	0.347112	-0.596283	-0.16687	0.379484	0.274915
1552893_at	-0.335946	0.0210409	-0.345427	0.0363626	-0.086987	0.14049	0.151317	-0.190648	0.242154	-0.0720053	0.484739	0.660447	-0.0210409
1552895_a_at	0.0894229	-0.0617735	0.00586224	-0.123134	-0.0459757	-0.371768	-0.00155806	-0.0554609	-0.100544	0.0107937	1.00158	0.0920799	0.0157306
1552897_a_at	-0.0273302	-0.0258176	-0.0337749	0.0831277	0.119005	-0.0657997	0.0258105	0.0874662	0.129899	-0.00908041	0.0362997	0.266472	0.00908041
1552898_a_at	-0.0819626	0.114775	-0.0832441	0.0126286	0.0574491	0.590908	-0.0126283	-0.139938	0.27381	-0.0908675	0.293612	0.376348	-0.222478
1552899_at	-0.0654087	0.698769	0.488726	0.177844	0.010179	0.858994	-0.0193543	-0.225398	0.0408421	0.0305915	0.211016	0.0671423	-0.0906124
1552900_a_at	-0.250506	0.35503	-0.130932	0.231752	-0.14298	-0.0928388	0.0977347	-0.221584	0.0732589	-0.237437	0.326472	0.357095	-0.0251007
1552902_a_at	-0.130149	0.0394073	-0.157471	-0.107903	-0.0770693	-0.0788214	0.103503	-0.295199	-0.120901	0.586464	0.084362	0.71657	0.155391
1552903_at	-0.37839	0.247127	-0.177357	0.352448	0.150749	-0.380133	0.336647	-0.277621	0.159524	-0.444309	-0.188123	0.577183	0.140609
1552904_at	0.00155997	0.00703573	-0.122531	-0.22509	-0.0844975	0.0158539	-0.0329285	-0.105574	0.0820904	0.00121212	0.25657	0.0175199	-0.0620527
1552906_at	-0.0704894	0.127358	-0.0426617	-0.06918	0.156663	0.138507	-0.126232	0.0224609	0.161529	0.0404892	0.527849	-0.0192204	-0.0344734
1552908_at	0.20095	-0.033694	0.00131512	-0.113633	-0.0812228	-0.152054	-0.0713778	-0.0716023	0.349925	0.143084	0.276786	0.206056	-0.00131512
1552910_at	-0.199483	0.0632236	-0.382202	-0.136518	0.0613985	0.0576758	-0.249527	-0.0862973	-0.0209742	0.744305	-0.0203328	0.325768	0.385609
1552911_at	-0.109792	0.0509639	-0.0319667	0.0270426	-0.0736728	-0.0330918	-0.094449	-0.186453	-0.248839	0.148475	0.624137	0.498767	0.422021
1552912_a_at	-0.0172398	0.0188668	0.0775299	0.120039	-0.00225353	0.050591	-0.029211	-0.0552287	0.0957041	-0.178745	0.00225353	0.144188	-0.240007
1552913_at	0.0379252	-0.0389667	-0.0690937	-0.105567	-0.176689	-0.0068121	-0.0930915	-0.120341	-0.0798414	0.176816	0.395717	0.0068121	-0.0881472
1552914_a_at	-0.229923	0.043498	-0.0135984	-0.430939	-0.203166	0.280491	-0.16084	-0.408988	-0.449577	0.187695	0.117628	0.159283	0.383263
1552915_at	-0.107852	0.0564141	-0.309445	0.186405	0.592058	0.494739	0.169613	-0.438842	0.0796275	-0.46032	-0.145749	0.541275	0.242537
1552917_at	-0.106152	0.203558	-0.317055	0.00615978	-0.00291586	0.222531	0.0193779	-0.265388	0.286828	0.0651855	-0.249708	0.0029161	-0.177651
1552919_at	0.172904	0.0161974	0.29658	-0.0925059	-0.106026	0.270253	-0.048394	0.258771	-0.0916281	0.056462	0.0258892	-0.240728	-0.294585
1552921_a_at	0.730941	0.371313	0.144306	-0.139932	-0.382138	-0.15279	-0.115239	0.175798	-0.327256	0.395986	-0.631266	-0.458571	0.220862
1552922_at	0.11516	-0.161931	-0.144006	-0.045471	0.0380588	0.0184748	-0.0156987	0.00679135	0.506467	-0.165269	0.611826	0.0807323	0.0948989
1552923_a_at	-0.135802	0.127445	-0.144155	0.296098	0.0657349	0.0609159	0.0784822	-0.226187	-0.0714612	-0.1772	-0.123625	0.688164	0.442831
1552924_a_at	-0.0104041	0.131152	-0.246816	0.0104041	0.255725	-0.149127	0.0318041	-0.050673	0.196904	-0.479504	-0.0804353	-0.150201	0.273697
1552925_at	-0.00297451	0.16782	-0.190788	0.313407	-0.0181963	0.387719	0.00238299	-0.135025	-0.23094	-0.387992	0.575874	0.928044	0.0183327
1552927_at	0.213275	0.323351	0.210822	-0.135646	-0.0947549	0.132436	-0.1252	0.0672295	-0.0642672	-0.0859766	0.00642538	-0.401634	-0.208926
1552928_s_at	0.19394	0.322678	0.222996	-0.199993	-0.326174	0.153245	0.000388	-0.312261	-0.258215	-0.0717816	-0.72609	-0.216954	-0.148403
1552929_at	-0.12492	0.0805418	-0.0738666	0.178473	0.273052	0.0352104	0.155642	-0.169242	-0.0338027	-0.0131607	0.154567	0.29954	-0.0471387
1552930_at	-0.0088706	-0.0677671	-0.133862	0.415501	0.072722	-0.356151	0.186127	-0.11219	5.72e-06	-0.0724897	-0.0815873	0.012373	0.058423
1552931_a_at	-0.406551	-0.495198	0.545266	-0.971906	-0.0336113	-0.298776	0.0557704	0.122787	0.0336108	0.360632	0.248787	-0.276043	-0.0802822
1552932_at	0.0753772	-0.107263	-0.10733	0.0315502	0.222157	-0.0405359	0.216622	-0.20195	0.122184	-0.271675	-0.0468183	-0.123067	-0.0315502
1552933_at	-0.000882	0.179276	-0.156827	0.0305722	0.119912	0.113585	-0.0396979	-0.166	0.000882	-0.0236237	0.221329	0.281921	0.107978
1552935_at	-0.42619	0.0523667	-0.133781	0.278748	-0.00219917	0.323472	0.257244	-0.147341	0.0082736	0.10967	-0.259934	0.490971	-0.00324631
1552937_s_at	0.524864	0.074398	-0.377632	0.0865774	0.0667615	-0.0349507	-0.268697	0.097744	-0.00503159	-0.0684075	-0.225014	0.27172	-0.336026
1552938_at	-0.213116	-0.0386815	-0.0675607	0.265991	0.278941	-0.103915	0.136584	0.122712	0.164753	-0.175038	0.0888438	-0.0972691	0.0412922
1552939_at	-0.187509	0.071089	-0.0051074	-0.12109	-0.0642269	0.0338745	-0.0419889	-0.0411332	-0.138483	0.0756223	0.236757	0.295245	-0.111033
1552940_at	-0.277175	-0.0485215	-0.0978217	0.204347	0.150795	-0.110477	0.016978	-0.615292	0.352576	-0.380946	0.349057	0.113424	0.307966
1552942_at	-0.35693	-0.167833	-0.554778	0.55574	0.180147	0.206646	0.345741	-0.519434	-0.122941	-0.755046	0.691701	1.23247	0.417923
1552943_at	-0.0849957	-0.219087	-0.1423	0.00525784	-0.0389128	-0.0979772	-0.102749	0.00618267	-0.0558352	-0.0427573	0.125468	0.235696	-0.00525784
1552944_a_at	0.00741196	0.190152	-0.249274	0.104414	0.439042	0.156183	-0.0699806	-0.378412	0.281384	-0.338042	-0.13948	0.235746	0.131395
1552946_at	0.00581074	-0.09833	-0.100059	-0.171975	-0.367319	0.167672	-0.354928	0.0189891	0.579472	0.515022	0.133793	0.0354683	0.105686
1552947_x_at	-0.290225	0.158307	-0.368153	-0.0018177	-0.209382	0.265288	-0.0367982	-0.101313	0.0428841	0.293331	-0.298844	0.350001	0.182933
1552948_at	-0.000445	0.0824873	-0.0964325	0.000445	0.107627	0.385323	-0.211249	-0.197928	0.44389	-0.0790956	0.336235	0.0748754	-0.0583949
1552950_at	-0.122485	-0.100884	0.0291877	-0.0488579	0.209418	0.0395238	0.00580144	0.0546594	0.078922	-0.142538	0.146158	0.439523	-0.057272
1552952_at	0.270459	0.106759	-0.156004	0.282343	0.00400066	-0.00765061	0.616326	-0.170424	0.0127017	-0.193577	0.222786	0.17697	0.145191
1552953_a_at	-0.133946	0.00715065	-0.177044	0.0193858	0.177709	0.179173	-0.0661144	-0.461576	0.160551	-0.612075	-0.192685	0.758327	0.0856414
1552954_at	0.293293	0.0558188	0.251136	-0.047451	-0.0474176	0.0043056	0.191701	-0.0584602	-0.0134211	0.0994115	0.395086	0.214226	-0.100388
1552955_at	-0.165524	0.290148	-0.0461886	0.22432	0.180362	0.209919	-0.0331378	-0.274575	0.0277951	0.0432334	-0.339408	0.782493	-0.0867174
1552957_at	-0.189004	0.100361	-0.0339763	-0.141715	0.211803	0.0339761	0.0558472	0.139004	0.124328	-0.127411	0.0840056	-0.0825923	0.0454831
1552960_at	-0.216305	-0.0788279	0.386894	0.0270984	-0.0209935	0.0264542	0.368843	-0.232487	-0.0667255	0.176163	-0.129635	-0.159882	0.0274396
1552961_at	0.0193853	0.108212	-0.000342	-0.0577774	-0.05443	0.226245	-0.199207	0.0491528	-0.127194	-0.0670836	0.296072	-0.0577774	-0.0173974
1552964_at	-0.558334	-0.284147	-0.27614	0.403961	-0.0661449	0.0576162	0.370073	-0.272796	0.250155	-0.333518	0.202148	0.5317	0.0411353
1552965_a_at	-0.319477	0.140095	-0.0461712	0.223559	-0.0653915	0.162765	-0.0508027	-0.392225	0.0675221	-0.0595307	0.0185902	0.376532	0.17502
1552967_at	-0.0089817	-0.207199	-0.278744	0.336812	0.180952	0.490405	-0.0040009	-0.496047	0.0337551	-0.0201781	0.664233	0.350073	0.0040009
1552969_a_at	0.217191	0.12759	0.479099	-0.0288906	0.0842543	0.285602	-0.106716	-0.139295	0.0288906	-0.0288906	0.233799	-0.401989	0.0555
1552970_s_at	0.264875	-0.17597	0.201836	-0.0822892	-0.0447242	0.0855463	0.240601	-0.131294	-0.197714	0.150522	-0.624826	-0.483045	0.353367
1552971_at	-0.0687673	-0.384415	-0.142606	0	0.0941977	-0.376345	-0.046823	0.168069	0.109202	-0.353228	0.153181	0.638392	0.0389578
1552972_at	0.0213542	0.251938	0.0150218	-0.1291	-0.0457957	0.211544	-0.000171	-0.0090816	0.116361	-0.118211	0.263918	-0.0164375	-0.199988
1552973_at	0.0139914	-0.0266366	-0.340938	0.0371799	-0.00498772	0.017139	0.00498772	-0.682653	0.346779	-0.654945	0.208906	0.52286	0.2048
1552974_at	-0.156178	-0.0045867	0.0207417	-0.109596	0.178252	-0.102562	-0.0844445	-0.0265598	0.137458	-0.0326176	0.477007	0.132285	-0.108047
1552975_x_at	-0.0510244	0.081738	0.00343323	-0.183212	-0.219046	0.00421262	-0.0924239	-0.0138438	-0.00681639	0.0209637	0.0810556	0.201992	-0.180404
1552976_at	-0.368844	-0.0187178	-0.387337	0.343846	0.0849853	0.218071	0.0187178	-0.60742	0.120525	-0.360802	0.0509896	0.370694	0.0563779
1552977_a_at	0.175152	0.212167	0.0638285	-0.236345	-0.459224	0.278559	-0.310617	-0.8825	-0.228951	0.550562	-0.112617	-0.226491	-0.149617
1552978_a_at	0.294595	-0.0671506	0.382265	0.282177	-0.230083	-0.0451946	0.177111	-0.291582	-0.349846	0.437945	-0.114948	-0.524945	0.411606
1552979_at	0.0213811	-0.0812945	-0.00289607	-0.129707	0.165042	0.204114	-0.323076	-0.0513356	0.132838	0.233425	-0.0265975	0.36479	0.082247
1552980_at	-0.152097	-0.144525	0.271786	-0.205671	-0.305785	-0.300449	-0.0535045	0.044941	-0.157164	0.157407	0.0393491	0.0777526	0.130191
1552982_a_at	-0.261146	0.120967	-0.191174	0.310401	0.032841	0.2934	0.103306	-0.250494	0.149973	-0.190637	-0.0343449	0.570384	0.239337
1552985_at	-0.12262	-0.203774	-0.198033	0.343234	0.431694	0.613068	-0.0169227	-0.319994	0.734291	-0.0279579	-0.537612	0.167152	0.187104
1552986_at	0.205602	0.203753	0.0151448	-0.268756	-0.167795	0.161176	-0.248131	-0.163713	-0.119171	0.532141	0.312744	-0.28994	0.0444717
1552987_a_at	-0.000525	0.116261	-0.0923219	-0.0481069	0.0970769	0.248375	-0.0518532	-0.000916	-0.0318332	0.093204	0.382484	0.144095	-0.126434
1552988_at	0.0413969	-0.0067575	-0.122302	0.0783949	-0.11031	0.0148909	0.0632989	-0.0698369	-0.0442386	-0.138685	-0.0331137	-0.0197277	-0.00211835
1552990_at	-0.0908229	-0.0935757	-0.11762	0.311062	0.0260718	-0.108345	0.0948448	-0.21402	-0.114332	0.0118904	0.237529	0.367963	-0.0252583
1552991_at	-0.54201	0.348025	-0.17749	0.233689	0.445374	0.207103	0.273006	-0.466693	0.313511	-1.18309	-0.258365	1.28282	0.614313
1552993_at	0.0307193	0.120257	-0.00974941	-0.124249	-0.00982022	0.165608	-0.0514569	-0.0908794	-0.0923362	0.0522234	0.0253048	-0.00758266	-0.0861838
1552995_at	-0.411831	-0.207209	-0.565932	0.415705	0.335311	0.317606	0.0754604	-0.32791	0.193027	-0.572325	0.137163	1.03602	0.0495358
1552997_a_at	-0.231642	0.351773	-0.276891	0.194401	0.0160127	0.154522	0.109932	-0.397175	0.0125918	-0.0260596	0.497323	-0.0198288	-0.0221763
1552998_at	0.130269	-0.0403779	-0.101058	0.231969	0.0257146	0.0132976	0.170428	-0.12279	0.187009	-0.324352	-0.0148578	0.0844567	0.0292044
1552999_a_at	0.0742292	-0.307283	-0.24114	0.190938	0.295646	0.226545	0.365518	-0.116811	0.0502629	-0.447552	-0.357418	0.298067	0.72506
1553002_at	-0.218459	0.00273418	-0.164805	0.376654	-0.0264361	-0.141762	0.334398	-0.00273418	-0.110834	0.0237865	0.60614	0.173657	0.0251071
1553003_at	0.0923617	-0.00791383	-0.288594	0.469793	0.00791383	0.0472105	0.438841	-0.617497	0.198684	-0.37556	-0.12547	0.627055	0.571736
1553004_at	-0.00282049	0.106944	-0.120265	-0.139421	0.338945	0.441069	0.242548	-0.122739	0.546171	-0.434059	-0.110857	0.434114	-0.0817547
1553006_at	-0.291567	0.00367212	-0.0712831	0.00705361	-0.0258358	0.124162	0.0111864	-0.0227394	-0.0223961	-0.117189	0.821094	0.0832181	0.0815833
1553007_a_at	-0.0189679	0.0474021	-0.135417	0.0281496	0.15395	0.556777	0.00203681	0.0832992	0.155021	-0.067456	0.604742	0.223787	-0.010412
1553009_s_at	0.109975	0.0870028	-0.364109	0.212003	0.160564	0.348941	0.0361748	-0.292968	-0.10744	-0.349225	0.114534	0.216926	0.106678
1553011_at	-0.12417	-0.197024	0.240929	0.218108	-0.0342143	0.120656	0.0681927	-0.0137787	-0.103511	0.0207083	0.236963	0.352594	0.0554385
1553013_at	-0.245066	-0.289927	-0.22421	0.326289	0.0124485	0.0549738	0.309933	-0.428644	-0.0505757	-0.429524	0.273876	0.531594	0.64332
1553015_a_at	0.0205469	0.259843	-0.288062	0.5785	0.425985	0.0444036	0.169456	-0.362992	0.177249	-0.253004	-0.129725	0.698326	0.294474
1553016_at	-0.325541	-0.014957	-0.395468	0.377344	-0.0133228	0.0227065	0.148082	-0.59453	0.0276637	-0.333229	-0.0778313	0.559523	0.319393
1553019_at	-0.40182	0.149502	-0.370515	0.367876	0.268543	0.26598	0.25404	-0.322854	-0.0715008	-0.413834	0.31924	0.697652	0.320079
1553020_at	-0.0156457	0.0926504	0.0209451	-0.111859	-0.0546768	-0.158974	-0.0647488	0.0520449	0.424131	-0.227356	0.17802	0.43701	-0.119671
1553021_s_at	-0.0948682	0.0613961	-0.294197	-0.0343175	-0.0895944	0.225266	0.108056	-0.0176411	-0.368662	0.681114	0.773988	0.191938	0.092104
1553022_at	0.038929	-0.0306129	-0.264642	0.065815	-0.0205708	0.196609	-0.0599401	-0.00374508	0.0217984	0.00436497	-0.0482807	0.0156057	-0.155204
1553023_a_at	-0.167785	-0.00361204	-0.0728137	0.236351	0.148232	0.038373	0.0112815	-0.0720789	-0.166486	-0.166774	0.711098	0.397214	0.252093
1553024_at	0.0237215	0.247637	-0.107157	0.0341258	-0.101438	0.0756609	-0.0395222	-0.00113368	0.466293	-0.158521	0.173921	-0.171134	0.113261
1553025_at	-0.10662	0.261306	0.0118833	-0.0462072	0.0825105	0.23238	0.105103	-0.103341	-0.0118835	-0.160996	0.54992	0.62241	-0.0671535
1553027_a_at	-0.536027	-0.121905	-0.0611997	0.459813	0.0472322	0.0334649	0.280981	-0.302734	-0.14221	-0.00261164	0.0642247	0.593772	0.305078
1553028_at	-0.136221	0.0641513	-0.200109	-0.0232255	0.15799	0.351789	0.175267	-0.311689	0.314046	-0.128999	0.06617	0.477817	0.0516062
1553030_a_at	-0.183832	0.130033	0.0558796	-0.0832305	-0.458986	-0.260081	-0.173896	-0.122446	-0.0825977	0.310494	0.110925	0.160194	-0.068501
1553031_at	-0.446527	0.339244	-0.284779	0.182178	0.0708499	-0.04602	0.221181	-0.315959	-0.250654	-0.236554	-0.20958	0.39219	0.404715
1553032_at	-0.213615	0.293298	-0.108047	0.128011	0.347276	0.0743663	0.0150712	-0.361368	-0.0150712	0.122573	-0.0595911	0.435178	0.378599
1553033_at	-0.247248	0.272007	-0.0880389	0.0819972	-0.141518	0.397868	-0.0541019	-0.263255	0.209127	-0.0361257	-0.127335	0.723469	0.271308
1553034_at	-0.125241	-0.000504	-0.163743	0.226257	-0.230293	0.355276	0.0437212	-0.218848	0.203395	0.000504	-0.116086	-0.26197	-0.149128
1553036_at	-0.188323	-0.340687	-0.315853	0.0423584	0.0219643	0.300776	0.193303	-0.152977	0.237236	-0.00100827	0.398072	0.145915	0.0626283
1553037_a_at	-0.312304	-0.260156	-0.00810718	0.0449264	-0.125967	0.224416	0.0131836	-0.327491	0.0842326	-0.0437605	0.00810718	0.557174	0.404335
1553039_a_at	0.155674	0.117573	-0.480633	-0.00908518	-0.0548801	0.360604	-0.0672922	-0.428948	0.392869	-0.368992	0.376677	0.497012	0.0237417
1553041_at	-0.106685	0.222101	0.000279	0.531741	0.14837	0.268467	0.274175	-0.470578	-0.000279	-0.387341	-0.0626097	0.872133	0.107054
1553042_a_at	0.31318	0.0259061	-0.361064	-0.129027	0.00443459	0.209202	-0.377104	-0.496722	-0.00443459	-0.423375	0.213709	0.0334072	-0.226549
1553043_a_at	-0.0934143	0.549602	0.0166039	1.77311	0.229837	0.917938	-0.333196	-0.635175	-0.274704	0.94253	-0.795084	-0.0166039	0.756731
1553044_at	-0.171243	0.00742483	-0.293819	0.213441	0.167781	-0.131261	0.201848	-0.394199	0.32969	-0.523919	0.0365438	0.679455	0.0857015
1553045_at	-0.153731	0.0565579	-0.300155	0.177655	0.0607774	0.196269	-0.0338528	-0.3017	-0.704636	-0.255876	0.134151	-0.168909	0.111486
1553046_s_at	-0.12034	0.203176	-0.404194	0.171444	0.208005	0.284726	-0.00164413	-0.475907	0.0353932	-0.535287	0.0749183	0.606611	0.0983009
1553047_at	-0.295653	0.196639	-0.106565	0.155178	-0.104546	0.319092	0.144427	0.0347533	-0.000538	-0.134981	0.0255628	0.168676	-0.134981
1553048_a_at	-0.110299	-0.285654	0.418593	-0.467062	-0.352389	-0.395377	0.0951247	-0.352575	-0.288473	0.0377359	0.713785	-0.244102	0.152293
1553051_s_at	-0.300795	-0.172381	0.0250351	0.215894	-0.0685964	0.163309	-0.03337	-0.346006	0.27713	-0.168316	0.142311	0.351617	0.0513511
1553052_at	0.197083	0.0545838	-0.0226912	-0.0776706	-0.0088172	0.240991	-0.281699	-0.187177	-0.00472713	0.00472689	0.796144	0.062367	-0.137538
1553053_at	-0.219827	-0.0131903	-0.37167	0.167305	-0.0258253	0.0476718	-0.107993	-0.0428126	0.0284119	-0.329489	0.171616	0.17546	0.174698
1553055_a_at	0.348126	0.316759	0.614883	0.112635	-0.966997	0.0616956	-0.465767	0.0227251	0.0258884	0.0478311	-0.952857	-0.989542	-0.379185
1553057_at	-0.0964823	-0.0220356	-0.233478	0.425491	0.139805	-0.166507	0.317958	-0.223529	0.523412	-0.621841	0.349896	0.190488	0.036808
1553058_at	-0.472249	0.223217	0.144958	-0.00618792	-0.0658455	0.0840411	-0.0270514	-0.394677	-0.00692034	-0.142566	0.514017	0.217693	0.0502849
1553059_at	-0.0241227	0.0536156	-0.278342	0.149538	0.306901	-0.0059762	-0.0565472	-0.129371	0.230271	-0.2523	0.120852	0.760823	0.161894
1553060_at	0.0294933	0.00573063	-0.24339	0.316912	0.117361	0.173939	0.401417	-0.295112	-0.00573063	-0.303656	-0.534434	0.749374	0.44695
1553061_at	-0.0411549	0.195211	-0.216158	0.172695	0.78447	0.0464726	0.135324	-0.192108	-0.0433059	-0.357917	-0.0212736	0.805263	0.114395
1553062_at	-0.0686507	-0.126524	-0.216348	0.520816	0.256051	-0.316238	0.0920167	-0.501653	-0.339585	-0.171657	0.221909	0.79074	0.387935
1553063_at	-0.349316	0.0317969	-0.147193	0.384181	-0.00677919	0.0133924	-0.0174541	-0.135856	-0.330577	-0.282878	-0.0216889	0.820725	0.316686
1553064_at	0.0504971	0.46409	-0.22858	-0.0289352	0.028935	0.11053	-0.200752	-0.153468	0.432021	-0.287718	0.518322	0.108491	0.0609128
1553066_at	-0.137419	-0.216517	0.117442	0.565032	-0.019644	0.467196	0.114347	-0.26481	-0.326522	-0.211784	-0.0900614	0.194233	0.526392
1553067_a_at	0.0339971	-0.21688	-0.202698	0.312636	0.0498986	0.0852838	0.0557838	-0.200106	-0.426887	-0.210668	0.0817552	0.83105	0.125557
1553069_at	-0.141534	0.0826161	-0.195915	0.463432	0.361848	0.367195	0.41238	-0.352367	-0.146424	-0.390038	-0.207397	0.193153	0.479673
1553070_a_at	-0.102118	-0.196675	0.141899	0.0564287	0.0321124	0.426302	-0.129407	-0.458019	0.0943797	-0.140774	0.164702	-0.0653017	-0.111039
1553071_a_at	-0.295292	0.604474	-0.248698	0.17005	0.0470893	0.626536	0.0250723	-0.342117	0.140714	0.107955	0.475087	0.197815	-0.0361073
1553072_at	-0.390732	0.120048	0.0615766	0.0125005	-0.0153313	0.273289	-0.0453265	0.0472422	0.0409567	-0.283094	0.0120375	0.328059	0.131483
1553074_at	-0.0200801	0.191384	-0.042047	0.211963	0.193863	0.0515161	0.0265002	-0.291162	-0.0627775	-0.159968	0.337176	0.409168	-0.12133
1553075_a_at	-0.0880051	0.0452552	0.0286851	-0.0808454	-0.0653691	0.119526	-0.0487025	-0.0635557	0.142478	0.0224433	0.13629	0.0439746	-0.0838289
1553076_at	-0.057791	0.0111985	0.0393045	0.06003	-0.0437415	-0.0624468	-0.151941	-0.150073	0.344856	-0.295204	0.0282114	0.210188	-0.0065074
1553077_at	0.0825746	0.567509	-0.165647	0.176471	0.0426252	-0.191332	0.109496	-0.253811	0.298055	-0.140829	0.0707536	-0.0513756	-0.0281758
1553078_at	-0.0167604	-0.0644045	-0.292152	0.231511	0.330888	-0.16435	0.0584893	-0.363525	0.181556	-0.500042	0.0304632	0.68993	0.0167604
1553079_at	-0.232008	0.100847	-0.0634353	0.00273108	0.0737243	0.225081	0.178868	-0.247664	0.164662	-0.234328	0.446284	0.293332	0.0614867
1553080_at	-0.170555	0.194507	-0.264904	0.002532	0.00616288	0.101649	0.0458193	-0.475906	0.163094	-0.253668	0.193987	0.563979	-0.00253224
1553081_at	-0.161753	0.28099	-0.514498	0.733699	0.839996	0.0263247	0.677149	-0.20399	0.181255	-0.777001	-0.110503	0.994422	0.47694
1553082_at	-0.00836015	0.158757	-0.0757534	0.222294	-0.104037	0.269786	0.227584	-0.217619	-0.0675583	-0.343724	0.175828	0.2046	0.190103
1553083_at	0.0386271	0.468659	-0.491241	0.83785	0.605668	-0.0386271	0.494287	-0.11067	-0.197612	-0.105829	-0.239005	1.19305	0.738625
1553084_at	-0.238103	-0.0424552	-0.14659	-0.0923529	0.118977	0.217741	-0.291227	-0.171367	0.110034	-0.170136	0.872291	0.0936284	-0.0216682
1553086_at	-0.230324	-0.0366149	-0.0818164	0.162798	0.0513334	-0.0125692	0.122213	-0.310665	-0.075237	-0.0673735	0.0513783	0.012569	0.157256
1553087_at	-0.431647	0.00357676	-0.408627	-0.0252123	0.032249	0.0856657	-0.0750298	-0.651301	-0.00357676	-0.345162	0.479072	0.37032	0.310763
1553088_a_at	-0.0900869	0.0503263	-0.296442	0.119777	0.178785	0.736779	-0.119628	-0.463149	-0.161274	-0.560082	0.16186	0.740458	0.092916
1553089_a_at	-0.130025	-0.0454721	0.00560546	0.276601	0.15606	0.312088	-0.0521793	-0.00560522	-0.295388	-0.442008	0.0139718	0.31153	0.0140865
1553093_a_at	-0.0136685	-0.284518	-0.148217	0.263733	-0.105604	-0.0439205	0.0192885	-0.175482	-0.246011	0.00550604	0.918325	0.214867	0.337843
1553094_at	0.174335	-0.0532413	0.0538855	0.089525	0.0581033	-0.382552	0.01512	-0.231163	0.274692	-0.0179176	0.0916634	-0.344689	-0.46334
1553096_s_at	0.959151	-0.165244	0.365667	0.831954	0.459651	-0.0509462	0.22995	-0.108879	-0.347325	-0.20817	-0.609345	0.336854	0.185573
1553099_at	0.339476	-0.073863	0.857762	-0.464304	-0.040628	0.350033	-0.0227957	0.184635	-0.101456	0.0079875	-0.0379047	-0.0079875	0.0447979
1553101_a_at	0.0409374	-0.0980577	0.229944	-0.0555992	-0.0467892	-0.178885	-0.063571	-0.101569	-0.00906753	0.173431	-0.239849	-0.266772	0.244754
1553102_a_at	1.11256	0.0540962	0.181641	-0.465793	0.991966	0.412276	-0.148149	0.00369692	0.427557	-0.449093	-0.971536	-0.876819	-1.29858
1553103_at	0.191467	-0.192257	0.111074	-0.436325	-0.266983	-0.0336089	-0.392026	0.41433	0.120728	0.168432	0.00563383	-0.416264	-0.00661898
1553105_s_at	-0.287542	0.0499153	-0.116137	-0.192979	0.3117	0.138116	-0.335114	-0.00940633	-0.0420172	0.720535	-0.0902169	-0.160051	-0.151859
1553106_at	0.467907	0.349347	-1.02296	0.266194	-0.121422	-0.244642	0.239958	0.755396	-0.162631	0.149541	-1.25493	-1.13716	0.0675335
1553107_s_at	0.567184	0.419416	-0.690444	-0.121407	-0.883342	0.257146	-0.477662	-0.019444	0.204392	0.242588	0.0796151	-0.58664	-0.987416
1553108_at	0.195574	-0.324794	0.318765	-0.0478311	0.0434647	-0.468209	0.488678	0.377595	-0.229867	0.027317	-0.0105586	-0.829594	0.299573
1553111_a_at	-0.169926	-1.05466	0.114539	-0.470737	0.236604	-0.740677	0.223891	0.278388	-0.252114	-0.0305257	0.0295081	-0.29117	0.222132
1553112_s_at	0.583758	-0.0242901	0.231652	-0.0219564	0.104012	0.0999899	-0.00262547	0.165286	-1.19452	0.384603	0.0512838	-1.42579	-0.264764
1553113_s_at	-0.0180335	-0.128968	0.473495	0.118819	0.136337	0.295641	0.26415	0.661673	-0.397973	-0.169594	-0.545064	-1.1541	-0.189094
1553114_a_at	-0.380943	0.000816	-0.371648	0.340613	0.677378	0.0128546	0.0104523	-0.687199	-0.000816	-0.631378	-0.106681	0.647003	0.161165
1553115_at	-0.263731	0.0393691	-0.161789	0.139198	-0.0398002	0.443483	0.0129039	-0.263731	-0.0222127	-0.0996652	0.458121	0.602625	0.118889
1553117_a_at	0.819309	0.0980597	-0.0280724	-0.0549421	0.729831	0.0752392	0.143989	0.0855894	-0.982985	-0.271121	-0.529392	-0.693881	-0.370708
1553118_at	0.522405	0.128502	0.454902	-0.592817	-0.333382	0.191018	-0.0429153	0.32655	0.473125	-0.166851	-0.035243	-0.522289	-0.195525
1553120_at	-0.16809	0.0745258	-0.265481	0.144659	0.0244455	0.215351	0.0343499	-0.183645	0.182657	-0.0776508	0.602444	-0.112954	0.00821876
1553122_s_at	1.05722	0.104868	0.133458	-0.0834494	-0.551982	0.593539	-0.139695	0.426215	-0.136323	0.247594	0.108121	-0.977575	-0.476198
1553123_at	-0.126071	0.50359	-0.0135372	-0.0293858	0.00716639	0.616528	-0.00716639	-0.129532	1.00806	0.0921345	1.51682	0.154062	-0.164345
1553125_x_at	-0.0427682	-0.0257916	-0.0881624	0.170009	0.0512748	0.569969	0.00139928	-0.1605	0.200166	-0.15341	0.609849	0.226483	-0.317111
1553126_a_at	-0.135955	-0.0225954	-0.0511937	0.0198166	0.681977	-0.256005	0.14977	-0.0495799	0.135715	-0.111722	0.0394611	0.152432	-0.0850296
1553127_a_at	0.216535	-1.96e-05	0.199776	-0.152526	-0.432806	0.167734	-0.36791	0.0266316	1.96e-05	-0.257778	0.0468929	-0.105072	-0.0471549
1553129_at	-0.379992	-0.363227	0.0874753	0.0721693	-0.267228	-0.0586984	-0.245505	1.68931	-0.00894022	0.276272	-0.370342	0.00894046	0.141267
1553130_at	-0.0678687	0.281205	-0.335084	-0.0233898	0.0136313	0.232327	0.0227408	-0.0677061	0.602439	-0.389047	0.170208	0.890891	-0.0938401
1553131_a_at	-0.274818	-0.071775	-0.453095	0.450512	-0.0138497	0.0806737	0.297284	-0.171192	-0.232752	-0.33906	0.435581	0.485659	0.0138497
1553132_a_at	1.33712	0.654802	0.746782	0.138328	1.05272	0.0228558	0.0797758	-0.381432	0.0206389	-0.436664	-1.31062	-0.607621	-0.809943
1553133_at	0.737591	0.28682	0.933389	-0.00418758	0.114328	1.20721	-0.4792	-0.115478	-0.0136399	-0.056488	-0.499325	-0.917527	-0.4422
1553134_s_at	0.153658	0.106607	0.418834	0.209106	0.325971	0.428004	-0.107421	-0.108738	0.00950289	-0.0979297	-0.129483	-0.467535	-0.122251
1553136_at	-0.0128918	-0.0506496	-0.135235	0.234847	0.039218	0.0128918	0.0396647	-0.0228963	0.365592	-0.384702	0.108531	0.228055	0.145425
1553137_s_at	-0.0163198	0.00960875	0.651653	0.197919	-0.17056	-0.157655	0.336781	0.123321	-0.171634	0.371113	-0.0586076	-0.168366	0.577643
1553138_a_at	0.204831	-0.0154538	-0.130319	-0.0620024	0.0662088	0.0154538	-0.0334001	-0.146635	-0.452538	-0.0919347	0.402748	0.487595	-0.0337343
1553139_s_at	-0.225271	0.0958714	-0.204861	-0.0983419	-0.00721359	0.00213337	0.0157967	-0.315705	-0.493506	-0.000763	0.353918	0.700108	0.345053
1553140_at	-0.193173	0.109671	-0.171874	-0.0115242	0.0942731	-0.0993707	-0.216649	0.0479171	-0.164748	0.229305	-0.0870707	0.11006	-0.0499737
1553141_at	-0.332037	1.14987	0.063077	0.269294	-0.222315	0.199672	-0.254055	-0.57684	0.263654	0.776257	0.00965595	0.576373	0.815491
1553142_at	-0.183514	0.852218	0.210407	0.806291	-0.184274	-1.23724	0.35573	-0.30732	-1.06138	1.23241	-1.02293	-0.846888	1.35898
1553145_at	0.374421	-0.27688	-0.479337	-0.723698	0.0677123	-0.634291	-0.0963345	0.445064	0.0234509	0.767747	0.350845	-0.241581	-0.00850773
1553146_at	-0.340033	0.169665	-0.149429	-0.0014596	0.0539718	-0.0323489	0.0273831	-0.542606	0.0165439	-0.181763	0.160535	0.343886	0.00145936
1553147_at	-0.0873523	0.470957	0.00579524	-0.112026	-0.351597	0.166444	0.000561	0.684064	-0.243047	0.299964	0.78052	-0.0385799	-0.0293632
1553148_a_at	0.35952	0.03021	0.256511	-0.488982	-0.139725	-0.03021	0.177979	0.0612745	-0.258337	0.211793	-0.455184	-0.3971	0.430343
1553150_at	0.0688395	-0.124244	-0.0996492	-0.0193083	0.0221739	-0.162749	0.529436	-0.214008	-0.284486	-0.0742991	0.585155	0.393954	0.0797594
1553151_at	-0.286907	-0.227319	0.00663137	0.213951	0.191952	0.125209	-0.0223594	-0.249426	0.0975523	0.178663	0.773043	0.22639	-0.0943332
1553153_at	-0.259415	-0.0204778	-0.242641	0.953868	0.228231	0.00334883	0.673374	-0.0623612	-0.18263	-0.548322	0.690355	0.989107	0.597481
1553155_x_at	-0.184459	-0.0381055	0.0188875	0.789073	0.728692	-0.0752544	0.876946	-0.228657	0.053318	-0.118502	0.419734	0.458581	0.554349
1553156_at	-0.113997	0.335645	-0.249108	0.4675	0.108768	0.364053	-0.0602026	-0.04182	0.0465894	-0.314949	-0.0273018	-0.162859	0.371756
1553157_at	-0.00342083	-0.0349841	-0.073808	0.712805	0.117095	-0.161387	-0.157234	0.00535059	-0.162385	0.184685	-0.0446618	0.302228	0.0033679
1553158_at	-0.192113	-0.485691	-0.606949	-0.0341706	0.586188	-0.0311003	0.313698	-0.0876288	-0.207585	0.340691	-0.417601	-0.408487	0.0428667
1553159_at	-0.0438991	0.190617	-0.425304	0.0447683	0.224475	-0.0109072	0.145315	-0.177074	0.0109072	-0.52394	0.145367	0.379088	0.053762
1553162_x_at	-0.223004	-0.348177	-0.0739574	0.110029	-0.252393	0.21031	-0.231658	0.0767918	0.140673	-0.279976	0.0675044	-0.259995	0.0372863
1553163_at	-0.207294	0.047431	-0.333522	0.22182	-0.0716887	0.137329	-0.0438232	-0.372942	0.372044	-0.635055	0.444053	0.129659	0.172325
1553165_at	0.513868	0.538564	0.545323	-0.224181	-0.0711708	0.200144	-0.144104	0.196219	0.107016	-0.468078	0.0483394	-0.474827	-0.404577
1553166_at	-0.189389	0.314623	-0.240584	0.536228	-0.011816	0.373863	-0.0500584	-0.37804	0.206288	-0.394975	-0.435723	0.493134	0.317685
1553167_a_at	0.206491	0.19894	0.583571	-0.0697103	0.103231	0.46235	-0.180193	0.059134	-0.855406	0.374967	-0.865805	-1.22131	-0.490705
1553168_at	-1.00596	-0.328328	-0.295704	0.22378	-0.0772767	0.319741	0.108365	-0.505894	0.196063	0.0153356	0.862267	0.901638	0.0369859
1553169_at	-0.283796	0.205981	-0.516065	0.259581	0.425704	0.547273	0.502655	-0.490592	-0.509547	-0.757053	-0.0412889	0.987478	-0.210696
1553171_x_at	-0.12503	-0.00393057	-0.117108	0.0582521	0.359933	0.00393081	0.306329	-0.298683	0.347697	-0.356725	-0.0821981	0.503845	0.0307088
1553172_at	-0.0290942	-0.280034	0.00688744	-0.0709162	0.093689	-0.0962768	0.150038	-0.0739389	-0.149155	0.00999022	0.09442	-0.28903	0.217235
1553174_at	-0.299196	0.109297	-0.0427642	0.453142	0.131399	0.118711	0.261281	-0.0438828	0.331872	-0.586242	0.296931	0.776716	0.216185
1553175_s_at	0.0565939	0.383586	-0.185732	-0.0683041	-0.0255356	-0.0128031	0.0423775	0.335879	-0.0286999	-0.0362501	0.424106	0.0719218	-0.00204754
1553176_at	-0.00233602	0.332267	-0.304768	-0.016592	0.225362	0.0754163	0.00233602	-0.154947	-0.0716171	-0.251542	-0.00245977	0.588366	0.025949
1553177_at	-0.0416656	-0.211067	0.168625	0.728119	0.915853	-0.183027	0.0441208	-0.311604	0.0978518	-0.419092	-0.133944	0.487734	-0.267138
1553178_a_at	-0.495923	-0.125998	0.00946236	0.558302	0.198199	-0.0330005	0.3669	-0.0876722	-0.0145345	-0.349981	0.203274	0.540927	0.511032
1553179_at	-0.321451	0.0951457	-0.108265	-0.0140395	0.0140395	-0.116571	-0.121583	0.217738	0.190414	0.0250518	0.152386	0.280211	0.108208
1553180_at	-0.150898	-0.11773	-0.0130301	-0.166044	-0.00397396	0.0982699	-0.0201988	0.390756	-0.0286202	0.0154357	0.058557	0.0995574	-0.0293095
1553181_at	-0.295381	-0.263628	-0.31824	0.410095	0.20456	0.0688429	0.460022	-0.348174	0.100072	-0.405949	-0.0290093	0.837101	0.241964
1553183_at	0.0585685	-0.0630837	-0.126912	-0.13198	-0.0780678	0.0700786	-0.139189	-0.0109992	0.263464	0.0820477	0.199135	0.0319903	-0.0929091
1553185_at	0.828149	0.204355	-0.565081	-0.644006	-0.749066	0.220633	-0.614824	0.0764513	0.566787	-0.149482	0.835748	0.312434	-1.10854
1553186_x_at	0.81372	0.186337	-0.514417	-0.644541	-0.790099	-0.00937939	-0.520822	0.19449	0.539744	-0.34509	0.859944	0.292899	-0.901225
1553188_s_at	-0.0241463	-0.0528607	0.0241466	-0.113298	-0.194836	-0.153887	-0.0961173	0.0510426	0.16812	0.125537	0.0627143	-0.109197	-0.046761
1553190_s_at	-0.171269	0.363098	0.0498133	-0.0482631	0.0726051	-0.0258179	0.183728	-0.0186539	0.348367	-0.1807	0.520872	0.413288	0.0186539
1553191_at	0.00659657	-0.256261	-0.675579	0.112642	-0.863643	-0.496792	-0.751493	-0.00659657	0.926142	0.805118	-0.249029	-0.189113	-0.657813
1553192_at	0.713937	0.091361	0.661556	-0.287683	-0.216524	-0.11051	0.171115	0.125767	0.116345	0.394334	-0.369271	-0.8528	-0.0608106
1553193_at	-0.0692415	-0.220477	0.781531	-0.403643	0.280261	0.0564864	0.394819	0.230984	0.281629	-0.166144	-0.0200648	-0.244592	0.214002
1553194_at	-0.25625	0.0436001	-0.590865	-0.322798	-0.0247946	0.0580921	-0.720021	1.98741	1.25559	1.28568	0.109318	0.0247946	-0.142554
1553196_a_at	1.09312	0.100285	-0.000735	0.0155587	-0.0277367	0.538077	0.000735	-0.298025	-0.145303	-0.458693	-0.203162	1.01827	0.198514
1553197_at	0.0555911	-0.206677	0.246256	-0.0405493	0.00142694	0.132122	-0.0014267	-0.0737355	0.0961821	0.0436177	-0.00440455	0.160706	-0.0654652
1553199_at	0.0252256	0.109858	-0.00732899	-0.00179672	-0.0615311	0.00179672	-0.0926147	0.0358393	-0.0301201	0.0749178	0.511783	0.144378	-0.0698736
1553202_at	-0.0563562	0.131298	0.138408	0.112849	-0.0874376	-0.115442	-0.210967	0.3551	-0.0144842	0.129225	0.557506	0.221533	0.0144839
1553204_at	-0.151067	0.127214	-0.278416	0.282434	0.140399	0.474044	0.267698	-0.202243	-0.00676775	-0.199144	0.546513	0.401585	0.00930977
1553205_at	-0.385113	0.0563459	-0.291005	0.436684	0.080039	0.384416	0.0260382	-0.381194	-0.451974	-0.723043	0.12243	0.430791	0.215405
1553207_at	-0.392338	-0.290465	0.0304351	0.555966	0.346246	-0.128667	0.0600853	-0.37272	-0.293007	-0.164669	-0.0866065	-0.0559254	0.246669
1553208_s_at	-0.239829	-0.00117612	-0.352646	-0.0117059	0.197177	-0.00477576	0.454393	-0.498854	0.0587282	-0.211469	0.0277519	0.664798	0.552325
1553209_at	0.122922	-0.0961173	-0.366394	-0.0765498	0.174396	0.0200171	0.0826161	-0.459283	-0.0387001	-0.56523	0.23495	0.477295	0.0537272
1553211_at	-0.0339153	-0.085243	-0.405752	0.033915	0.30353	0.162713	0.10217	-0.263603	0.136079	-0.434727	0.242067	0.458664	0.0538771
1553212_at	-0.0739989	-0.00600529	0.168767	0.2931	0.33893	0.374803	0.204433	-0.162553	-0.0235589	-0.256625	-0.128568	0.170471	-0.0191002
1553213_a_at	-0.089329	0.249234	-0.171587	0.140492	0.238764	-0.107206	0.0989482	-0.000558	-0.336777	-0.14616	0.621297	0.182679	0.161308
1553214_a_at	-0.0600452	-0.0501652	-0.00384474	-0.192609	-0.217272	0.15835	-0.0680914	0.157919	0.381833	0.130748	0.218252	0.17216	-0.322818
1553215_s_at	-0.0616341	0.318003	0.0315228	-0.228583	0.055089	0.320452	-0.181482	-0.149425	-0.0163088	-0.398226	0.842433	0.646747	0.0690837
1553216_at	0.151971	0.218173	0.193125	-0.0942707	-0.414981	-0.174065	-0.283651	-0.184936	-0.616191	0.415639	-0.0518355	-0.662263	0.137155
1553217_s_at	0.197818	0.107292	0.0101392	-0.146775	-0.0131061	-0.0847807	-0.0358841	0.168308	-0.37937	0.528164	-0.153383	-0.214588	0.0902855
1553218_a_at	-0.216623	-0.0707612	-0.00239086	-0.406584	-0.174302	-0.206602	-0.0385265	0.132881	0.0833201	0.213593	0.271873	0.331182	0.3387
1553219_a_at	0.323253	-0.0343328	0.159338	0.0343328	0.187676	0.304083	0.499421	-0.535166	-1.00811	-0.223703	-0.323074	0.175459	0.0720797
1553220_at	1.04194	-0.0907187	0.749356	0.429722	0.0128059	0.0934296	0.476789	-0.51122	-0.321922	-0.521973	-0.423715	0.337263	-0.0619397
1553221_at	-0.249121	0.416299	-0.294925	-0.159203	-0.187476	-0.0551844	-0.0104055	0.0104055	0.390588	0.244861	0.0632377	0.0678344	0.268714
1553222_at	-0.0963025	-0.00688696	-0.296356	0.614066	0.157799	-0.0306826	0.300513	-0.485317	0.24033	-0.241906	0.383554	0.608856	0.585098
1553224_at	-0.224353	0.0800378	-0.110982	-0.193411	-0.0326107	-0.536829	0.0562561	0.176149	0.279455	-0.265224	0.172878	0.0636156	0.0133328
1553225_s_at	0.670967	-0.210135	0.282217	-0.395311	0.518369	-0.253038	0.293766	0.361767	-0.00373936	0.275662	-0.150233	-0.900393	0.254804
1553226_at	-0.237906	-0.109829	-0.227474	0.316621	0.418778	0.402502	0.317353	-0.232942	0.168703	-0.325262	0.433691	0.223421	0.276398
1553227_s_at	0.246657	0.0589628	0.468929	-0.40816	0.161218	-0.0644813	0.193466	0.256107	-0.170066	0.611719	-0.151777	-0.53626	-0.0589628
1553228_at	-0.216349	-0.0854161	0.0729942	-0.144303	-0.000717	0.108804	0.235687	0.107993	-0.197032	0.320808	-0.0121102	0.417961	0.901321
1553229_at	-0.138103	-0.189123	-0.465428	0.190669	0.334228	0.139295	-0.0472646	-0.212029	0.346129	0.0482998	-0.453927	0.471645	0.0338836
1553232_at	-0.0364244	0.533166	-0.0470014	0.102627	0.10941	0.395089	0.338484	-0.218008	-0.229219	-0.167268	-0.0246785	0.129369	0.302051
1553234_at	-0.144818	-0.285598	-0.0941784	0.30819	0.170803	-0.291194	0.396076	0.0100956	-0.00648856	0.0199356	-0.0991132	0.557086	0.49238
1553235_at	-0.188526	-0.500048	0.0761909	0.404596	0.0631285	0.411586	0.370579	-0.248783	-0.737523	-0.327708	0.272258	-0.00976849	0.463207
1553237_x_at	-0.51995	0.0958581	-0.330582	0.428121	0.132616	-0.125101	0.470087	-0.222562	-0.00500631	-0.216826	-0.432166	0.557649	0.345716
1553238_a_at	-0.0166407	0.0360656	-0.120657	-0.178973	-0.0136313	0.499651	0.0904784	-0.572692	0.0791244	-0.19586	-0.100896	0.29004	-0.0558162
1553239_at	-0.0252423	0.0206323	-0.0206323	-0.0413365	0.536584	0.418879	0.38896	-0.179809	-0.218874	-0.11012	0.0621939	0.964807	0.177153
1553241_at	-0.316319	0.0180197	-0.262268	0.220104	0.288539	0.0864539	0.13329	-0.179566	0.104473	-0.142723	0.608195	0.336449	-0.0454423
1553243_at	-1.1525	-0.429413	-0.898653	-0.482406	-0.703692	-1.14831	-0.839901	1.49891	-0.0483027	1.75135	0.0483027	0.856937	0.0744891
1553244_at	-0.00302863	0.0444791	0.0538402	0.0268502	-0.122272	-0.0180588	0.208777	-0.0124416	0.0215099	0.239911	0.303088	-0.133422	-0.13802
1553246_a_at	-0.114631	-0.137782	-0.236393	0.809798	0.358	-0.283678	0.568001	-0.284565	-0.50212	-0.155243	0.376856	0.52039	0.608603
1553247_a_at	-0.252395	-0.134745	-0.0657268	0.0171092	0.202589	0.1204	0.347877	0.090662	-0.271372	-0.268824	0.131721	0.00148606	-0.0320871
1553248_at	-0.0822821	0.0807295	0.105676	0.0803375	-0.199027	0.0779419	-0.0929303	-0.197426	-0.0559626	-0.0724163	0.00404644	0.0709486	-0.1438
1553249_at	-0.190669	-0.0775135	-0.043561	-0.0575619	0.00338364	0.278544	-0.0527434	0.068305	0.1717	0.262296	-0.0158446	0.324275	0.218651
1553252_a_at	0.803409	0.428641	-0.529159	0.156497	-1.06581	0.223834	-0.627083	0.0784831	-0.238327	-0.0299072	-0.419722	-0.850922	-0.611088
1553253_at	-0.65046	0.0811987	-0.674727	0.245688	0.178813	-0.0277443	0.0585232	-0.775701	-0.114677	-0.584846	-0.108737	0.841346	0.136525
1553254_at	-0.0660496	0.0231676	-0.135411	0	-0.0696344	-0.00998163	0.0449193	-0.0860615	0.155377	0.0547857	0.149299	0.317917	-0.00481343
1553255_at	-0.0861824	0.305279	-0.396419	0.00709176	0.150904	0.0487249	0.0427434	-0.258424	0.504723	-0.105128	0.172009	0.498459	-0.0999689
1553257_at	-0.0154753	-0.0399466	-0.178349	0.205568	0.319294	0.164285	-0.0204487	-0.134294	0.254668	-0.181171	0.871911	0.308212	0.144946
1553258_at	-0.146323	0.192371	-0.156417	0.14187	0.300573	-0.0134687	0.0335989	-0.369699	0.155746	-0.607303	0.282708	0.156113	-0.0883875
1553260_s_at	0.019748	0.122152	-0.183973	-0.00208783	0.0959814	0.0768611	-0.0829582	-0.0250108	-0.0955834	0.0359557	0.292273	0.236631	-0.0203609
1553261_x_at	-0.183139	-0.0830312	-0.0713189	-0.0922961	-0.122834	0.164275	-0.093533	0.0145814	0.0284433	-0.0476608	0.160183	0.0319962	0.1059
1553262_a_at	-0.149282	0.159961	-0.321399	0.193313	0.130985	0.270008	-0.0145669	-0.53289	0.329393	-0.352134	0.174396	0.580733	0.260736
1553263_at	-0.403596	0.0351043	-0.573847	0.290504	0.300201	-0.0351047	0.0767374	-0.362628	0.0764294	-0.487444	0.186421	0.303197	0.154319
1553264_a_at	-0.316836	0.298821	-0.381251	0.0304432	0.222593	0.0872984	-0.0304432	-0.499232	0.47159	-0.536918	0.175156	0.746519	-0.0735283
1553265_at	-0.0356712	0.147231	-0.330509	0.0655646	0.0327499	-0.264071	-0.0125222	0.174724	-0.312928	-0.365228	-0.012301	0.149966	0.0643466
1553266_at	0.0446584	0.117966	-0.0482092	-0.109935	-0.114	-0.0492561	-0.255941	-0.206503	0.122339	-0.122707	0.159767	0.0844901	-0.209425
1553267_a_at	0.417904	0.0775836	0.235914	0.00324702	-0.199231	0.105642	0.0861197	-0.313976	-0.192136	0.115797	-0.158486	-0.0697565	-0.540141
1553268_at	-0.167303	-0.152517	-0.0394702	0.567888	0.486719	-0.053659	0.437777	-0.109987	-0.32517	-0.214484	-0.362753	0.478462	0.282566
1553269_at	-0.179575	0.0523968	-0.545171	0.0300097	-0.024389	-0.272316	0.471851	0.677514	-0.139888	0.341108	-0.201927	-0.444637	1.00223
1553271_at	-0.135818	-0.443423	0.552553	0.000675	-0.0723784	-0.411453	-0.104127	0.0173547	0.260488	0.0241976	0.439199	-0.357273	0.270172
1553272_at	-0.363236	0.0836439	-0.0443945	0.371758	-0.0899882	0.24513	0.128857	-0.242226	0.0299549	-0.400365	0.00827503	0.633915	0.516701
1553274_a_at	0.494051	0.363769	-0.0634832	-0.305758	-0.0133882	0.0133882	-0.0832515	0.56188	-0.564754	0.234523	-0.726273	-0.856393	-0.464417
1553275_s_at	-0.880502	-0.086339	0.74787	-0.629239	-0.0686693	0.149394	0.210697	1.12583	0.168726	-0.0577288	0.129082	0.902829	0.0241294
1553276_at	0.0631347	-0.151559	0.0531325	-0.0580618	-0.0536525	-0.124654	-0.0254786	-0.0104873	0.118622	-0.144496	0.218717	0.173485	0.0104873
1553277_at	0.335317	-0.0660152	0.00298452	-0.124988	-0.101522	0.103506	-0.00298452	-0.00965619	-0.0890984	0.0538771	0.0706911	0.226095	0.0761373
1553279_at	-0.416879	0.124239	-0.411741	-0.0105767	0.40559	0.420937	-0.112953	-0.529471	0.107909	-0.0619383	-0.0552874	0.665095	-0.239189
1553280_at	0.249391	0.12741	-0.208516	0.388309	0.0358629	-0.063278	0.12192	-0.203187	-0.0414753	0.104084	0.000983	-0.286817	0.0396905
1553281_at	-0.579351	0.23897	-0.284064	0.264342	0.0522656	-0.191792	0.0458946	-0.226144	0.11071	-0.156801	0.444448	0.708942	0.45161
1553282_at	-0.193033	-0.0602233	-0.197577	0.102295	-0.00852537	0.00852537	0.0468013	-0.388304	-0.259923	-0.279649	0.289838	0.318223	0.390485
1553284_s_at	-0.106952	-0.049283	-0.0121045	0.412735	0.3572	0.0265989	0.270966	-0.188812	-0.300692	0.0597167	0.0135551	0.100621	-0.0446715
1553285_s_at	0.0594571	0.51949	0.0134683	-0.0319014	-0.0456512	0.580197	-0.127962	0.0330038	-0.0653329	0.221763	0.621686	-0.179102	-0.0302236
1553286_at	0.135221	-0.540486	0.0371118	-0.0363202	0.184601	-0.0142684	0.171415	0.0142684	-0.544415	-0.166718	-0.447968	-0.26916	0.0603004
1553288_a_at	-0.669989	-0.0326703	-0.273254	0.067137	0.00334382	-0.13129	0.0328004	-0.144166	0.251616	-0.36382	0.0708494	0.370071	0.0718453
1553292_s_at	-0.00375557	-0.0201569	0.648022	-0.0541883	0.211163	-0.400598	0.281328	0.68827	-0.420394	0.418155	-0.612295	-1.27822	0.580639
1553293_at	-0.158892	0.0975831	-0.166856	0.00321794	0.313986	-0.245892	-0.00146937	0.0317969	-0.131865	-0.303136	0.239498	-0.0486259	0.0515847
1553295_at	0.0111527	0.0379157	-0.148712	0.0347185	0.028755	-0.0315838	0.0549891	-0.158077	0.0514166	-0.11138	-0.0111527	0.188477	0.309526
1553296_at	-0.0508459	0.0323071	-0.304132	0.460722	0.0633116	-0.0389192	0.0502353	0.0388336	0.0941539	-0.350883	-0.246263	0.175328	0.247995
1553297_a_at	0.0410423	0.264068	-0.476827	0.672727	-0.164993	0.808688	-0.140521	-0.837388	0.31741	0.116668	-0.645297	-0.00551081	-0.310594
1553298_at	0.162904	0.101224	-0.0507576	-0.039042	-0.200192	0.215798	-0.113981	-0.00303078	0.179688	0.115913	0.0796399	0.0115843	-0.162852
1553299_at	-0.159495	0.0257688	-0.0308552	0.105231	0.319785	-0.0111694	0.0111694	0.0552428	0.116201	-0.0152407	-0.0565231	-0.165571	-0.0395267
1553300_a_at	0.701126	-0.178184	-0.197944	0.0777793	-0.000922	0.140022	0.134667	0.0793922	-0.00583363	-0.0379114	-0.2783	-0.0381732	0.336914
1553301_a_at	0.288182	-0.17485	0.403423	-0.136259	-0.0920038	0.24715	0.206139	-0.128614	0.022701	0.496762	-0.259907	-0.331194	0.0781393
1553303_at	-0.375288	0.212525	-0.372898	0.334946	0.0862269	0.490142	0.0788126	-0.174033	0.754464	-0.396827	0.200724	0.448103	-0.175503
1553304_at	0.193223	-0.0268822	0.226818	-0.211686	-0.569256	-0.449047	-0.464375	-0.118302	-0.445611	0.163963	-0.00710678	0.0587378	-0.0636435
1553306_at	-0.147851	0.348982	-0.333417	0.000785	-0.000785	0.108805	0.113497	-0.253762	0.504297	-0.550969	0.0752769	0.368346	0.327645
1553310_at	-0.019073	-0.0152962	0.247633	0.0874958	-0.0232992	0.36987	0.00185037	-0.164801	-0.122428	0.102762	0.241353	0.181145	-0.00185037
1553311_at	-0.0811355	-0.134559	0.0905607	-0.0102842	0.135091	-0.164444	-0.079926	-0.30808	0.0782294	-0.34049	0.00369668	-0.0752556	0.046118
1553313_s_at	-0.00372744	0.25267	-0.574403	0.0751977	-0.0886703	-0.0923433	-0.445453	-0.432428	0.712042	0.20349	0.503833	0.60001	-0.155901
1553314_a_at	0.226926	-0.157909	-0.0360346	-0.0345948	0.0985198	0.104607	-0.235772	-0.202188	-0.0145087	-0.188086	-0.118025	0.0799754	-0.126945
1553315_at	-0.012619	0.0037694	-0.122806	-0.100548	0.188832	0.401808	-0.10017	0.0300388	0.106287	-0.00376916	0.202734	-0.197132	-0.0951445
1553316_at	0.314292	0.480644	0.0129175	-0.163194	-0.27023	0.223188	0.0720706	-0.696666	0.0810967	0.291588	0.101236	0.386246	0.85601
1553317_s_at	0.561091	0.194868	-0.0212781	-0.0212781	-0.249278	0.320283	0.00794148	-0.284824	-0.0870466	0.182244	-0.00794172	0.0684125	0.630154
1553318_at	-0.15299	0.104263	-0.00288582	0.893779	0.548232	0.347607	0.479091	-0.218544	0.0926878	-0.312642	0.00288558	0.457734	0.448354
1553319_at	-0.4916	-0.0790467	-0.148767	0.0430837	0.207288	0.328585	0.218953	-0.133104	0.380568	-0.144919	0.0452006	0.554365	0.529927
1553320_s_at	0.0257797	-0.121299	-0.0644736	-0.0656791	-0.0168521	0.0798223	0.0289564	-0.0884128	0.325778	-0.0441356	0.42549	0.355247	0.0370822
1553321_a_at	-0.279711	-0.136044	-0.424337	-0.10778	0.0199699	-0.19805	-0.0199699	0.0446463	0.286434	0.76433	-0.457171	0.318515	0.698123
1553322_s_at	-0.0776191	0.128333	-0.030591	0.0143633	-0.471604	-0.177312	-0.185041	-0.328857	-0.0143633	0.9686	0.199766	0.142308	-0.0526152
1553323_a_at	-0.154497	0.179603	-0.0266886	0.072269	-0.198487	0.236324	-0.0725284	-0.37491	-0.259816	0.0266886	-0.0680265	0.308753	-0.0514717
1553325_at	0.00600624	0.149664	-0.141795	-0.0448246	0.0101805	0.267842	-0.185629	-0.189112	0.246427	-0.0326323	0.413179	0.402135	0.211521
1553326_at	-0.275017	-0.200106	-0.250449	0.133186	-0.0194211	-0.0232148	0.0439832	-0.3073	0.0278506	-0.31582	0.254327	0.209473	0.196918
1553327_a_at	-0.0943825	-0.0530782	-0.0188515	0.464119	0.144314	-0.0787497	0.00105023	-0.160135	0.0598655	0.00587821	0.276481	0.68233	0.143868
1553328_a_at	-0.405614	-0.19447	0.504286	-0.0786247	0.253486	-0.970973	0.0291953	0.339359	2.03372	0.00031	-0.572496	0.150134	-0.0670204
1553329_at	-0.183564	0.150052	-0.13066	-0.0788169	0.0360525	0.0913475	0.151868	-0.268807	0.00918531	-0.00918555	0.305495	0.669299	-0.0146809
1553330_at	-0.166863	-0.118901	-0.081512	0.00089	-0.0422125	0.297606	-0.147053	-0.131097	-0.0619166	0.0397615	0.399649	0.178462	-0.192462
1553333_at	-0.282547	-0.0807657	0.0221777	-0.0321937	-0.263546	0.0122845	-0.0467887	-0.227435	0.0255313	0.159951	0.192265	-0.0376961	-0.190286
1553335_x_at	0.169332	0.177258	0.00609016	0.0680065	-0.213642	0.3883	0.0741878	0.146072	-0.0888348	-0.0717862	-0.266468	-0.0401149	-0.00609016
1553336_a_at	-0.279228	-0.0406241	0.0451984	-0.0117028	0.213747	0.0443051	-0.0594959	0.02475	-0.175693	0.493532	0.118402	-0.244958	0.0848803
1553338_at	0.325097	-0.127244	-0.0182991	0.3376	-0.0980649	0.171575	-0.401416	-0.40737	-0.759438	0.0512304	-0.602289	0.0182991	0.26959
1553340_s_at	-0.0485005	0.313486	-0.387864	0.351333	-0.00640822	-0.0963297	0.00640822	-0.35073	0.0912561	-0.516844	-0.180397	0.668123	0.197054
1553341_at	-0.218199	-0.020807	-0.131794	0.13983	0.0655017	0.137903	-0.0380318	-0.136759	0.0104582	-0.199265	0.150993	0.18726	-0.232586
1553344_at	-0.0825491	0.015981	-0.0294647	-0.0251336	-0.104603	-0.231148	-0.0159812	0.0835266	0.326549	0.135977	0.569825	0.241038	-0.0794432
1553346_a_at	-0.498941	-0.0211191	0.14653	-0.125537	-0.213118	-0.0272913	0.0211191	-0.0262218	0.445367	-0.576513	0.982075	0.267783	0.109565
1553347_s_at	-0.275183	0.283826	-0.140691	0.371588	0.0503874	0.222491	-0.0201654	0.0201654	0.118584	-0.24176	0.306151	0.967527	0.384911
1553348_a_at	0.739533	0.201676	0.402844	-0.306504	-0.163445	0.289051	0.0568838	-0.21311	-0.161428	0.114867	-0.72196	-0.81083	-0.125494
1553349_at	0.466418	0.353566	0.377822	-0.455217	-0.0460887	0.0460887	0.105093	0.528986	-0.0812521	0.199139	-0.315302	-1.01278	-0.385776
1553350_at	-0.141119	0.00246573	-0.296398	0.271437	0.133213	0.140131	0.0444546	-0.370432	0.230987	-0.156608	0.325078	0.763494	0.137425
1553351_at	-0.109375	-0.128529	-0.0103154	0.00496459	0.0016551	-0.0518692	0.0570478	-0.0216098	0.416431	-0.00165534	-0.0269346	-0.0216136	-0.0681279
1553352_x_at	-0.399723	-0.0808997	-0.0721011	0.198748	0.595972	0.20712	0.124199	-0.176521	0.0323019	-0.262136	0.06464	0.349064	0.0937805
1553354_a_at	-0.292829	-0.0615487	-0.242437	0.193685	0.65725	0.672658	0.295937	-0.110698	-0.163712	-0.108576	0.569558	1.15055	0.283263
1553355_at	-0.13677	0.135202	-0.0140285	0.0578601	-0.0299845	0.120003	0.358553	-0.182685	-0.312598	-0.134053	-0.102229	0.792413	0.118527
1553356_at	-0.267212	-0.207552	0.000683	-0.000684	-0.142819	-0.0651827	0.124038	-0.171248	0.145583	-0.121866	0.146526	0.515993	0.157639
1553357_at	-0.182744	0.0120006	-0.159048	-0.0268605	0.00216603	-0.180737	-0.0135598	0.0600846	0.0662684	0.149442	0.449855	-0.00216603	0.0901382
1553359_at	-0.22572	0.126298	-0.415864	0.0160995	0.00171518	0.449569	0.00180769	-0.648468	0.542176	-0.361108	0.393997	0.757772	0.00803518
1553361_x_at	0.0332432	0.350403	-0.343535	0.294141	-0.0151954	0.327628	-0.131593	-0.636334	0.0151954	-0.398808	0.0769196	0.61709	-0.202614
1553362_at	-0.0158	0.104762	-0.0658503	-0.0607615	-0.0374255	-0.0953665	-0.091593	-0.106151	0.0177727	-0.0847869	0.192834	0.154089	-0.12224
1553363_at	-0.445349	0.169255	0.0775847	0.00462079	-0.0330837	-0.0882447	-0.00639629	-0.161005	0.37738	-0.00462055	0.217872	0.390507	0.189914
1553364_at	0.00987363	0.148779	-0.145418	-0.0377419	-0.102099	0.020927	0.112708	-0.171844	0.232555	-0.102058	0.139022	0.31467	-0.00987363
1553365_at	-0.099381	-0.136075	-0.0998519	-0.0936923	0.129677	0.0747705	-0.0670197	-0.0812264	0.018117	0.0747705	0.536132	0.30336	-0.0165596
1553366_s_at	-0.331996	-0.311352	-0.320822	0.482958	0.132182	-0.0426025	0.289961	-0.495207	0.248404	-1.02841	0.133016	0.719532	0.416617
1553367_a_at	-0.016643	-0.540191	-0.323859	0.423378	0.222083	0.49883	0.270676	-0.413953	-0.04667	-0.336264	0.194395	0.696327	-0.114214
1553369_at	0.378027	-0.221403	-0.321528	0.0107226	0.0556026	0.182234	0.014811	-0.11322	0.0600481	-0.206661	0.27749	0.161092	0.475167
1553371_at	-0.170957	0.0718901	-0.294263	0.240593	0.169186	0.334952	-0.0174978	-0.213672	-0.0028584	-0.204098	0.631743	1.06866	0.0603743
1553372_at	-0.248852	0.349245	0.00196385	0.397664	0.0298262	0.49678	-0.0910406	-0.446735	-0.287972	-0.146749	0.317684	0.778676	0.228702
1553373_at	0.157582	-0.0802746	-0.35135	0.370098	0.0126019	0.0324392	-0.0126019	-0.356705	0.493783	-0.130669	0.0753663	0.501244	-0.0704696
1553374_at	-0.0209098	0.0348382	-0.149416	0.021045	0.0529509	0.100963	-0.045301	-0.0537333	-0.0797689	-0.0709348	0.393424	-0.0114694	-0.162092
1553375_at	-0.00392246	-0.169715	-0.235884	-0.190501	0.0132325	0.00392222	-0.077589	-0.42671	-0.389249	0.160719	0.677872	0.205917	0.288336
1553376_a_at	-0.218797	-0.163052	-0.0124719	0.0735166	0.113152	0.332892	0.0706861	-0.234305	0.00750422	-0.105417	0.83053	0.00491834	0.0163167
1553378_a_at	-0.350792	-0.110747	-0.342759	0.266058	0.283509	0.421505	0.314124	-0.0950119	0.202657	-0.103637	-0.438607	0.0117066	0.00228906
1553380_at	2.64969	0.661712	1.21533	0.0156186	-0.0175259	0.906145	0.330747	-0.133777	-0.130016	0.0444112	-0.149609	-0.519469	-0.253028
1553383_at	0.055671	-8.37e-05	-0.0107553	-0.0257957	0.00353265	0.193341	-0.0282962	-0.11367	0.200483	0.0409436	0.192971	0.0445485	-0.124587
1553385_at	-0.067657	0.710677	-0.172954	0.612272	0.176372	0.148732	0.424544	-0.362163	0.141947	-0.85728	0.429745	0.377059	-0.228835
1553386_at	-0.127758	-0.0825489	0.038866	0.300131	0.25176	-0.325646	0.00224686	-0.096791	-0.0022471	-0.0995514	-0.190694	0.549144	0.339596
1553387_at	0.376821	-0.000901	-0.0751934	0.00496674	0.26138	0.293605	0.134091	-0.178633	-0.0701447	0.0301266	-0.021543	0.237128	-0.0305958
1553388_at	0.00145888	0.180786	-0.125035	0.26061	-0.0296769	0.107807	-0.00362134	-0.107748	0.161955	-0.203061	-0.00145864	0.935372	0.395641
1553389_at	0.0722253	0.232596	0.0116215	-0.0861273	-0.217313	-0.113349	-0.0737114	-0.121954	0.427871	0.0893161	-0.0116212	0.233988	-0.0407867
1553390_at	-0.0231667	-0.0477934	0.0231149	0.217066	0.0911796	-0.0339849	0.0955524	-0.0231149	0.174582	-0.0767629	0.411245	-0.1737	0.0500183
1553391_at	-0.105545	0.0379477	-0.00677776	0.00677776	0.133298	0.103248	0.148126	-0.041054	0.00828719	-0.214819	-0.0375984	0.466605	-0.0205245
1553392_at	-0.401011	0.0147526	-0.324577	0.0734232	-0.231717	0.00308394	-0.00308418	-0.258006	-0.199224	-0.21064	-0.184209	-0.166069	-0.0346832
1553394_a_at	-0.148131	0.0875688	0.102805	-0.0104296	0.0216963	-0.0291111	0.0116272	-0.0162206	0	-0.302663	0.492608	0	-0.0210054
1553395_a_at	0.216167	0.77485	-0.245495	0.189376	0.418265	-0.0492654	0.276206	-0.672556	-0.00525904	0.0979719	-1.0977	-0.360186	0.485498
1553396_a_at	-0.0280902	0.415626	0.10409	0.360859	0.00160074	0.539095	0.505759	0.0442653	-0.00160074	-0.220146	-0.449882	0.547088	-0.418601
1553397_at	-0.292174	-0.188685	-0.571545	0.264983	0.0214763	-0.0214758	0.322014	-0.57292	0.218699	-0.445539	0.190076	0.586205	0.346849
1553398_at	-0.0874147	-0.283027	-0.0929053	0.110971	0.0191503	-0.295329	0.0944748	-0.0768986	0.0798979	-0.18173	0.269476	0.712465	-0.00891685
1553399_a_at	0.306404	0.171219	0.427441	-0.050612	-0.251492	-0.0468807	-0.108082	0.20738	0.291022	0.0375705	0.239068	-0.332948	-0.396567
1553400_a_at	-0.145445	0.168435	-0.44983	0.00283384	0.166748	0.0622683	-0.378811	0.379395	-0.320573	-0.00283384	-0.358276	0.327926	0.33186
1553401_at	-0.0524623	-0.0465539	0.0270452	0.110512	-0.118498	0.0696919	0.0928328	-0.317358	0.2281	0.161248	-0.14906	0.168693	-0.0465317
1553402_a_at	-0.172798	-0.178287	0.258413	-0.313121	0.0532718	0.0295854	-0.0896711	-0.113491	0.121621	0.0655184	-0.00507402	0.0434456	0.129323
1553403_at	-0.0348315	0.14388	-0.182873	0.12818	0.161135	0.4215	0.00731087	-0.12958	0.719964	-0.216873	-0.125964	0.347794	0.123342
1553405_a_at	-0.113228	0.0194538	-0.187435	-0.00999498	-0.00215721	0.368503	-0.0254772	-0.102843	0.456085	-0.0477762	0.629543	0.580613	-0.10713
1553407_at	0.162899	0.25193	0.241361	-0.566308	-0.407638	-0.265882	-0.142251	0.91423	0.0895419	-0.0771918	0.255153	-0.481402	0.214297
1553409_at	-0.165091	0.065258	-0.170989	0.237608	0.0460272	0.0212865	-0.050467	-0.102722	0.360941	-0.38844	0.0348308	0.657874	0.0460272
1553410_a_at	-0.197995	0.00231695	-0.13622	0.32555	0.394448	-0.11337	0.354464	-0.0919998	0.168488	-0.338297	-0.370894	-0.0844767	0.408497
1553411_s_at	-0.25865	0.342378	-0.186718	0.328838	0.232998	-0.088356	0.181059	-0.0770056	0.494416	-0.449638	0.254503	0.389369	0.12779
1553412_at	-0.176714	-0.00609088	-0.010464	-0.170435	-0.0364342	0.191387	0.00609064	-0.0281527	0.45431	0.0824189	0.634774	0.241048	-0.0479071
1553413_at	0.100815	0.279915	-0.0774484	-0.120213	0.0264151	0.177958	-0.122161	-0.0176017	0.121557	0.011193	0.454198	-0.203135	0.135558
1553415_at	-0.179734	0.0642371	0.0106359	-0.0533905	0.00688958	0.0368688	-0.0527766	-0.125721	0.191938	0.0393908	0.445065	0.316432	-0.141007
1553417_at	-0.372285	-0.336036	-0.316859	0.233304	-0.0953107	0.193259	0.0437236	-0.46865	-0.033088	-0.351706	-0.427569	0.941771	0.342425
1553418_a_at	-0.150456	-0.30346	-0.322604	0.127746	0.0247781	0.330595	0.020267	-0.228871	0.390732	0.0145946	0.351097	0.565322	-0.113613
1553420_at	-0.158705	-0.11655	-0.0532861	0.0287805	0.277726	0.113041	0.00101829	-0.268423	0.334274	-0.0116718	0.0230324	0.645697	-0.100483
1553422_s_at	-0.238678	-0.0256362	-0.213282	0.306551	0.0256362	-0.147679	0.086421	-0.460517	-0.44243	-0.241711	0.391002	0.311933	0.0658603
1553423_a_at	0.00962687	0.638773	0.0595493	-0.116491	-0.232476	-0.00962687	-0.293302	0.0360541	0.260212	-0.138645	0.0653417	-0.10547	-0.229646
1553424_at	-0.237923	0.10778	-0.158048	0.00240851	0.040031	0.249486	-0.0208893	-0.265586	0.484881	-0.406245	0.106987	0.382919	-0.00240827
1553425_at	0.00908899	0.115902	-0.315288	-0.0757997	0.175082	0.853446	-0.107425	-0.15126	0.196756	-0.294194	0.120377	0.146616	-0.108168
1553426_at	-0.0553324	-0.016077	-0.237634	0.012604	0.0779319	0.0724916	-0.00331354	-0.126438	0.0842509	0.00331378	-0.168983	0.718743	-0.00385976
1553427_at	-0.0147972	0.121905	-0.139013	-0.127512	0.0132113	0.589265	-0.144179	-0.34505	0.413238	-0.25785	0.382913	0.430327	0.0405741
1553428_at	-0.00103664	-0.0331459	-0.0631432	0.172375	0.00103688	-0.138395	0.127243	-0.42177	-0.484297	-0.217469	-0.0258379	0.441339	0.21848
1553429_at	-0.0821657	0.013566	-0.242298	0.332883	0.0941877	-0.000839	0.1431	-0.0391026	-0.0818045	0.0580955	0.203915	-0.135276	0.28121
1553430_a_at	-0.54299	0.266136	-0.0915191	0.184527	0.0668097	-0.3409	-0.104537	-0.330645	0.0300283	-0.833561	-0.315555	0.141012	0.158198
1553432_s_at	-0.0861552	0.0685058	-0.0559711	0.29332	-0.108756	0.229801	-0.0401442	-0.413836	0.166216	0.0123744	0.452252	0.631889	0.36397
1553433_at	0.443179	-0.0341983	-0.0385718	-0.00269103	0.0546255	-0.1045	-0.0733302	0.0841839	0.23257	-0.247857	-0.166051	0.0521188	0.00499701
1553434_at	-0.101093	-0.0689387	-0.11786	0.0566754	0.0731313	-0.288255	-0.0281355	0.287561	0.00211787	-0.164715	-0.00767827	0.0670979	0.294268
1553435_at	-0.138684	-0.169998	-0.216555	0.101513	-0.133515	-0.10386	0.221888	-0.291148	0.0432868	-0.266597	0.584874	0.383699	0.00943041
1553436_at	-0.236451	-0.0850673	-0.165781	0.125156	0.0332162	-0.0332162	0.24324	-0.263423	0.087266	-0.301408	0.215672	0.939368	-0.0647795
1553437_at	-0.462298	0.273155	0.128021	0.136664	0.40203	0.0406494	0.259671	-0.131082	-0.0448089	-0.44716	-0.0595527	0.277814	0.175059
1553438_at	-0.188995	0.00583982	-0.0660548	0.25741	-0.0058403	0.236592	0.492148	-0.173736	0.260297	-0.130895	0.222421	0.814032	0.535081
1553439_at	0.137333	-0.0891895	-0.0161762	0.0381455	-0.00601387	0.240432	-0.0624557	-0.293785	0.167796	0.00100422	0.405958	0.0458579	-0.110369
1553440_at	-0.141527	0.0406492	-0.199775	-0.0103388	-0.0672593	0.0247803	-0.0899644	0.0314848	-0.0955925	0.0371146	-0.0204518	0.177548	-0.0332537
1553441_at	0.190582	0.0918724	-0.0137527	-0.0449646	-0.0495644	0.0116794	-0.11071	-0.041611	0.170296	0.234971	0.703919	-0.0868306	-0.116167
1553442_a_at	-0.19348	0.0381858	-0.243444	0.0339091	0.0102334	0.219761	-0.00104952	-0.0672467	0.219761	-0.0794699	-0.0220816	0.270373	0.00104952
1553443_at	-0.119047	0.305216	-0.189461	-0.0233562	0.196179	-0.0998557	0.0645089	-0.000542	0.000542	-0.147318	0.0531254	0.259484	0.0212367
1553444_a_at	-0.00301027	0.0755897	-0.0803433	0.0653057	0.00301027	0.139198	0.101294	-0.690852	0.248007	-0.513533	-0.185531	0.232752	0.333999
1553446_at	-0.00516319	-0.0641916	-0.190816	0.208766	0.0874763	0.0467083	0.201243	-0.198622	0.00516295	-0.542331	0.437284	0.131202	0.213471
1553447_at	-0.417918	0.0132761	-0.264638	-0.167932	0.0496888	0.138722	-0.00145221	-0.379338	-0.172238	-0.115551	0.120652	0.148949	0.0696573
1553448_at	0.176114	-0.115035	-0.0236752	-0.0893505	0.0715845	0.260729	0.0794828	-0.183142	0.278314	-0.0942261	0.290761	0.49012	0.033303
1553449_at	-0.28279	-0.130113	-0.0337949	2.70499	0.608492	0.0446315	0.629659	-0.467618	-0.316062	0.0337949	-0.471281	-0.11769	0.645009
1553450_s_at	0.0108657	0.0778465	-0.0946505	0.0534143	0.20692	0.0802655	0.087712	-0.0502675	0.161246	-0.319125	0.0628276	0.430754	-0.0121284
1553451_at	-0.414594	-0.108819	-0.210056	0.456948	0.182424	-0.0727887	0.154599	-0.199581	0.286477	-0.203734	0.359326	0.471735	0.512002
1553452_at	-0.309086	-0.0696449	-0.250213	0.181126	0.296592	-0.306649	0.043947	-0.0150294	0.183032	0.0320754	-0.0560298	0.297541	0.349359
1553453_at	-0.168041	0.209015	-0.252207	0.457221	0.308385	0.0837285	0.0891609	-0.260762	-0.071702	-0.0476809	0.0212696	0.996639	0.183877
1553454_at	-0.00107646	0.0448122	0.0777411	0.11484	0.0752468	0.194081	-0.16432	-0.0731089	-0.0407524	-0.146978	0.168448	0.105914	0.0736024
1553456_at	-0.237345	0.160655	-0.227669	0.139307	-0.131553	-0.0462599	0.00318074	-0.232566	-0.00318074	-0.66407	0.19821	0.336509	0.0827999
1553457_at	-0.15857	0.575388	-0.280414	-0.0405693	0.118098	0.184989	-0.125488	-0.398882	0.500863	-0.333757	0.578734	0.274951	0.00655079
1553458_at	-0.360872	-0.0469942	-0.405663	0.399537	0.0686717	0.103191	0.342381	-0.256859	0.458504	-0.594993	0.176542	0.729039	0.223511
1553459_at	-0.231223	0.120224	-0.0137963	0.180615	0.190608	0.273377	0.0635619	-0.318961	0.0542755	-0.170614	0.457442	0.434193	0.272588
1553460_at	0.0656524	-0.222031	-0.210845	0.208617	-0.0203218	-0.0168691	0.0686655	-0.118344	0.0168691	0.0247896	-0.0662625	-0.0329208	0.0889587
1553461_at	-0.02442	0.103807	-0.0113871	0.167411	0.0169976	0.0355365	-0.16147	-0.0667074	0.0023613	-0.00236154	0.162693	0.523207	0.0550189
1553462_at	0.124963	0.107786	-0.0297837	-0.0689716	-0.231335	0.172534	-0.154877	-0.0386944	-0.0347161	0.153426	-0.00503111	0.099205	-0.108439
1553464_at	-0.558769	-0.172958	-0.367724	0.277905	0.0786257	0.0531402	0.0627193	-0.354824	-0.0968733	-0.422574	0.284066	0.899133	0.0818243
1553465_a_at	-0.295704	-0.0988815	-0.291642	0.38527	0.000638	0.276631	0.14475	-0.0857801	0.15281	-0.352405	0.556903	-0.000638	0.135998
1553466_at	-0.0918121	0.197345	-0.122168	0.866497	0.257768	0.01123	0.936269	-0.223192	-0.0756574	-0.172414	-0.290151	0.945471	0.727677
1553467_at	0.0198116	0.24456	-0.196018	0.696876	0.299671	-0.352456	0.766511	-0.185972	0.0192735	-0.216382	-0.0155373	0.201977	0.015537
1553468_at	-0.161463	-0.135451	-0.0556936	0.0193055	-0.0353291	-0.0129843	0.0785425	-0.251858	-0.1922	0.363363	0.319816	0.103954	0.0986204
1553470_at	-0.115987	0.0570126	-0.258899	0.00539041	0.0561225	-0.0435581	-0.00322175	-0.150916	0.0882542	-0.0278578	0.517214	0.525577	0.138304
1553471_at	0.0264931	0.130654	-0.123838	-0.034936	-0.0579157	-0.0674641	-0.0523593	-0.0616462	0.0402696	-0.109241	0.0751102	0.0579741	0.00913549
1553472_at	-0.0926089	0.00297761	-0.258813	-0.00297785	0.135287	0.224015	-0.0723708	-0.278711	0.488542	-0.380885	0.150248	0.6303	0.265862
1553474_at	-0.0616457	-0.0556045	-0.0827208	-0.0150127	-0.0189545	0.130328	-0.101851	0.00644255	0.100815	0.235379	0.168548	0.0395339	-0.0502472
1553475_at	-0.316015	0.00069	-0.343274	-0.0441864	0.00879979	0.329863	0.0193307	-0.275118	0.245888	-0.455623	0.127875	0.493759	-0.000533
1553478_at	-0.51438	0.108975	-0.435566	-0.0126843	-0.030534	0.0126841	0.147657	-0.331907	0.207597	-0.487192	0.0475111	1.31625	0.313805
1553479_at	-0.0225785	0.00744271	-0.168006	0.126828	-0.00744271	0.120916	-0.067065	0.00999618	0.212344	-0.0496779	0.00882864	0.715438	-0.0871804
1553482_at	0.026181	-0.177011	0.0152988	-0.0235717	-0.015414	0.0928493	-0.124249	-0.194415	-0.00252962	-0.227847	0.269397	0.186974	-0.0404491
1553483_at	-0.115952	-0.00579023	-0.25006	0.0698276	0.056386	0.117116	-0.0233445	-0.303673	0.133261	-0.139327	0.536736	0.136421	-0.0943294
1553484_at	0.127785	0.18812	-0.197816	-0.00392914	-0.316552	0.00392914	-0.12308	0.0675833	0.110155	-0.0745342	0.618924	0.196821	-0.0135777
1553485_at	-0.509465	0.0302584	-0.307756	0.0713742	0.046474	0.355238	0.00112581	-0.285594	0.105894	-0.269858	0.544329	0.402001	-0.00112605
1553486_a_at	-0.100235	0.0169897	-0.14356	0.136012	0.1533	0.168814	0.138139	-0.136758	-0.0537436	-0.228936	0.0675318	0.335441	0.13145
1553488_at	0.0856082	0.0504341	0.0115447	-0.0194755	-0.0964673	0.145005	-0.0143044	0.0557301	0.0256484	-0.199055	-0.0579209	0.0628727	-0.0115447
1553489_a_at	-0.33244	0.609445	0.125041	-0.115543	0.111815	0.00893378	-0.157493	-0.275045	0.0483925	0.0671349	0.698278	-0.190396	-0.273021
1553491_at	0.0340323	0.0269635	-0.128706	0.198624	0.0216815	0.219306	0.0243373	-0.119878	0.176403	-0.367447	-0.161327	-0.0494149	-0.118522
1553492_a_at	-0.302173	0.239757	-0.163993	-0.00755024	0.067646	0.158865	0.00755048	-0.437765	0.258202	-0.186136	0.0722475	0.06057	-0.0703268
1553493_a_at	-0.40735	-0.0729413	-0.084353	0.248495	-0.206782	-0.00266409	0.0210667	-0.199125	-0.192113	0.0210667	0.431613	0.127419	0.171063
1553494_at	-0.159724	0.0220013	-0.0811648	-0.057518	0.0169702	-0.186808	0.0189052	0.0027132	0.161174	-0.0741725	0.14134	0.309383	-0.116608
1553497_at	0.00208187	0.000913	-0.157597	-0.000913	0.200621	0.611999	-0.0035038	-0.0331154	-0.0502298	-0.0747728	1.0031	0.0862527	0.0114784
1553498_at	0.0942516	-0.0661712	-0.0979326	0.447689	0.17274	-0.101352	0.376457	-0.0514426	0.165067	-0.259276	0.466333	0.255898	0.520783
1553499_s_at	-0.464521	0.0780258	-0.345191	0.0793152	0.0616407	-0.00751591	0.138555	-0.271631	0.00751591	-0.992842	0.281584	0.836967	0.351945
1553500_at	-0.363487	-0.323244	-0.0101368	0.185846	0.00455737	0.155251	0.124851	-0.292716	-0.124154	0.0362842	-0.217914	0.198724	0.274826
1553502_a_at	-0.0224357	0.0361526	-0.202506	-0.185629	0.049509	0.452765	-0.0328906	-0.0794885	-0.0665228	0.279376	0.058929	0.0588884	-0.0119812
1553504_at	-0.238876	0.0666981	-0.209546	0.143823	-0.0585403	-0.0016284	0.0347021	-0.137436	-0.0699387	0.0016284	0.280297	0.102025	-0.0202045
1553505_at	-0.15327	-0.131402	-0.400648	0.298842	0.221089	-0.087116	0.445776	-0.437515	0.174429	-0.358978	0.098208	0.672644	0.360819
1553506_at	-0.108807	-0.0425305	-0.0542252	0.286138	-0.00668073	-0.00896692	0.196406	-0.0465851	-0.0131896	0.327467	-0.133431	0.0272093	0.0682723
1553507_a_at	-0.596848	0.0663037	-0.300322	0.358325	0.126832	0.25609	0.171065	-0.4384	-0.367724	-0.252366	0.669848	0.452182	0.0274048
1553508_at	-0.00263429	-0.135841	-0.256985	0.0310004	-0.0296006	0.012095	0.130502	-0.0183928	0.122132	-0.0486331	0.322337	0.0914161	-0.104914
1553510_s_at	0.363309	0.184213	-0.211171	0.35597	-0.00411034	-0.166288	0.0286531	-0.0844903	-0.479517	0.190141	-0.474032	-0.962624	-0.0836248
1553511_at	-0.287325	0.0201459	-0.0637555	0.141752	-0.00740671	0.268085	0.0521011	0.00740671	-0.116745	-0.481437	0.202197	0.36437	-0.0386739
1553512_at	0.0572045	-0.0832803	-0.0832803	-0.16155	-0.10709	0.256705	0.0657713	0.0420051	0.400673	-0.00669336	0.888381	0.185063	-0.0439985
1553513_at	-0.211272	0.0967371	-0.128393	0.151679	-0.0491593	0.212994	-0.120852	-0.317296	0.101449	-0.0999281	1.02182	0.101817	-0.0566876
1553514_a_at	0.100741	0.234616	0.01283	0.186953	-0.0936775	0.409707	-0.2927	-0.481323	-0.162088	-0.160269	0.312581	0.217766	-0.162256
1553515_at	-0.0691979	-0.127064	-0.180168	0.119114	0.0363317	0.194161	0.0160363	-0.117888	0.254412	-0.146192	0.0393643	0.259058	-0.00754118
1553517_at	-0.000894	-0.005445	-0.0183878	0.133893	0.120982	0.414376	0.129635	-0.0938244	-0.206388	-0.153431	0.198227	0.17457	0.0523915
1553518_at	-0.266966	0.0608196	-0.428839	0.305144	0.129441	-0.0485508	0.162177	-0.329925	0.0485506	-0.331461	0.324798	-0.0764253	0.235763
1553519_at	-0.0653911	0.1267	-0.299599	-0.0959253	0.0195098	0.0621569	-0.021261	-0.132885	0.187977	-0.0346108	0.31124	0.0299687	-0.106815
1553521_at	-0.0185287	0.0160279	-0.27882	0.171948	0.01054	-0.0105402	0.0829725	-0.433171	-0.0170505	-0.0624321	0.177712	0.0633965	0.179073
1553523_at	-0.0505543	-0.00267863	-0.017159	0.291534	0.14631	0.199004	0.217147	-0.478845	0.19326	-0.164109	-0.39134	0.25567	0.285642
1553524_at	-0.0332661	0.00850439	-0.0930171	0.126872	0.240418	-0.0644448	-0.195137	-0.31865	0.137407	-0.0400805	-0.0100937	0.244975	0.0776129
1553525_at	-0.622313	-0.0261502	-0.160649	0.363537	0.0895476	0.197782	0.381743	-0.509151	-0.00509691	-0.617949	0.0922346	0.370841	0.146496
1553526_at	-0.220815	-0.00348377	-0.0593052	0.582523	0.111127	-0.0114255	0.415156	-0.200777	0.110124	-0.461247	0.00348377	0.461432	0.333442
1553527_at	-0.00113535	-0.192142	-0.173015	0.246975	0.36179	-0.204342	0.597148	0.0404472	0.0728183	-0.189476	0.00113535	0.591851	0.570919
1553528_a_at	0.66672	-0.438285	0.0793686	0.0877552	0.3687	-0.0416875	0.0811801	0.521374	-0.265347	0.0170093	-0.649776	-1.45557	-0.347554
1553529_at	-0.414282	0.369039	-0.30532	0.386328	0.205153	0.112473	0.00484324	-0.4867	-0.00484347	-0.436623	0.0620956	0.829786	0.216273
1553530_a_at	-0.209744	-0.231693	-0.0810995	0.00400639	-0.00400639	-0.531328	0.10819	0.0730867	-0.469118	0.390048	-0.461781	-0.438964	0.286786
1553531_at	0.310492	0.118021	-0.244834	-0.323736	-0.228936	0.127336	-0.205774	-0.124699	0.537994	-0.177583	0.153275	0.603527	0.0118723
1553532_a_at	-0.297804	0.336774	0.136837	0.00728488	-0.0474999	0.0295215	0.155402	-0.121965	-0.181954	-0.00728488	0.313013	0.529477	0.0983291
1553533_at	-0.226786	-0.0851197	-0.437508	0.151865	0.203946	0.145223	0.0541422	-0.333234	0.215111	-0.186383	0.125972	0.869831	0.199333
1553534_at	-0.312461	-0.198829	-0.319573	0.0967541	0.119998	-0.0689099	0.116285	0.00270987	0.46724	-0.13479	-0.00695562	0.588105	0.0459738
1553535_a_at	0.0461888	0.182761	-0.382371	-0.275761	-0.368055	0.0252371	-0.360424	-0.564382	-0.0201411	0.116109	0.0315638	-0.0123043	0.0839706
1553536_at	0.293466	-0.470214	-0.0263343	-0.0969696	-0.0176911	-0.0818443	0.0899892	0.253542	-0.532365	0.54666	-0.042397	-0.690363	0.259727
1553537_at	-0.0243149	0.0299113	-0.184374	-0.0433021	0.00122499	0.234986	-0.166937	-0.210411	0.0509968	0.0258629	0.437678	0.0720446	-0.0680592
1553538_s_at	-0.480245	-0.0360518	0.0852241	0.152725	-0.157854	-0.167052	0.00506782	0.247585	-0.137334	0.206811	-0.0197897	-0.00506782	0.0492992
1553539_at	-0.0854569	0.0697446	0.00589848	0.0202551	0.286122	0.00298643	-0.012064	-0.345242	0.149949	0.0777473	-0.130762	0.35047	0.22817
1553540_a_at	0.00368857	-0.0349364	-0.32405	0.401092	0.302638	0.0464859	0.429936	-0.144929	0.203179	-0.349692	-0.0567322	0.24966	0.558841
1553541_at	-0.089833	-0.241796	-0.528789	0.151936	0.142543	0.324526	-0.113958	-0.285043	0.2502	-0.486482	0.488233	0.693575	0.199058
1553542_at	0.405925	0.429844	-0.0974135	-0.0538077	-0.522974	0.36005	-0.368047	-0.418663	0.0974746	0.431134	0.408213	0.0279636	-0.491328
1553544_at	-0.167135	0.0756702	-0.323472	0.282538	0.672829	0.0975332	0.683658	-0.40713	0.142174	-0.421365	-0.0743618	0.746982	0.595881
1553545_at	-0.32672	0.0932593	-0.068141	-0.116271	0.253413	0.373377	0.0932593	-0.149581	0.229063	0.0581446	-0.219648	0.577017	-0.0287485
1553546_at	0.00308037	-0.0394082	-0.0822129	-0.125293	-0.00902271	0.170657	-0.149763	-0.0827255	-0.0224366	0.10337	0.442076	-0.000177	-0.0967767
1553547_at	0.222706	0.258947	0.00808167	0.0364618	0.0262554	-0.0563552	-0.02192	0.0572591	-0.140939	-0.184794	0.195482	-0.105582	-0.0461504
1553549_at	-0.420649	0.308263	-0.107584	0.372954	0.458756	-0.00490189	0.00178528	-0.167195	-0.196344	-0.232554	0.222851	0.55175	0.012816
1553550_at	-0.217579	-0.0379915	-0.249104	0.0598881	0.385396	-0.070296	0.00217509	-0.267904	0.0671489	0.304247	0.143059	-0.0711107	0.05849
1553551_s_at	-0.266035	0.291702	-0.0289278	-0.23567	-0.20343	0.456818	-0.0488014	0.222897	0.462542	0.123102	0.452678	0.527256	-0.0983219
1553552_at	0.200303	0.311635	-0.199507	0.332086	-0.0248206	0.327371	-0.0403564	-0.410858	-0.200576	-0.0248206	0.176263	0.0587728	0.351268
1553553_at	-0.0944097	-0.0274639	-0.296558	0.566177	0.398092	-0.153599	0.0435548	-0.457535	-0.218782	0.0397193	0.194586	0.151509	0.510806
1553555_at	-0.240527	-0.033885	0.0314531	0.650598	0.892646	0.0557895	0.870715	-0.0366392	0.075449	-0.475508	-0.613988	1.02013	0.730672
1553556_at	0	0.0520782	-0.153343	0.084985	0.125921	-0.0187032	-0.15606	-0.202493	0.223326	-0.15679	0.681658	0.543841	0.0625711
1553558_at	-0.257717	0.231617	-0.0302746	0.198229	0.327562	-0.111686	0.159842	-0.102178	0.303064	-0.260133	-0.157833	0.210557	0.565145
1553559_at	-0.123455	-0.00257349	-0.411014	0.465104	0.115738	0.326702	0.338528	-0.241782	0.00257325	-0.07862	-0.10885	0.63056	0.150557
1553560_at	-0.130629	-0.0586078	-0.0840719	0.349834	0.0903237	-0.00529766	0.0663116	0.032161	0.00791764	-0.235407	0.520258	0.18146	0.321201
1553561_at	0.000342	-0.0311172	-0.124256	0.300114	0.215354	-0.0835936	0.105966	-0.0339429	0.178746	-0.000342	-0.083786	0.0389349	0.0474534
1553562_at	-0.0749271	-0.0473313	-0.0268023	0.0278883	0.184461	0.117911	-0.146443	-0.112778	-0.287714	-0.0632772	0.242992	0.732937	0.31986
1553564_at	-0.220089	-0.0602884	-0.44982	0.184602	0.020823	-0.290759	0.0973201	-0.211833	-0.455338	-0.247552	0.155166	0.279892	0.328775
1553565_s_at	-0.509204	-0.0555062	-0.022294	0.171491	-0.163781	0.0370827	-0.298455	-0.35533	0.022294	0.557932	-0.0598884	0.197551	0.772064
1553566_at	-0.0164251	0.184751	-0.361485	0.544655	0.345738	0.300566	-0.0196099	-0.381404	0.230653	-0.284148	0.15938	0.90215	-0.0280719
1553567_s_at	-0.321798	-0.0266361	-0.0380688	0.068471	0.0636177	0.29042	0.108973	0.130274	0.0914879	-0.0422211	0.0982418	0.243368	0.0266352
1553568_a_at	-0.015955	0.00930548	0.0463257	0.438441	0.00512314	-0.0510988	0.0492907	-0.364111	-0.166806	-0.456982	-0.00512314	0.787587	0.357482
1553569_at	-0.213749	0.0175734	0.0400066	-0.114764	-0.0918922	0.0520058	-0.0166845	0.144681	0.00171089	0.041585	0.11769	0.0168581	0.0249357
1553570_x_at	-0.239328	-0.0110836	0.0484562	-0.0933828	-0.0671616	0.050643	0.00548553	0.13253	-0.00548649	0.0446711	0.131014	0.039712	0.0525217
1553572_a_at	-0.425304	0.034646	-0.257316	-0.432481	0.0824742	0.640936	-0.140875	-0.387641	0.72507	0.14228	0.0800095	0.753592	0.234228
1553573_s_at	-0.152405	-0.135478	-0.346316	0.16902	0.23669	0.146332	-0.0388496	-0.258528	0.225029	-0.00817347	0.12659	0.131035	0.0391872
1553574_at	-0.214822	-0.149555	-0.120045	0.331219	0.390106	0.270371	0.107583	-0.289279	0.408741	-0.214822	0.274139	-0.250515	0.0191448
1553575_at	0.248723	-0.14863	0.0631466	-0.174908	-0.895479	-0.109636	-0.0889587	0.504055	0.395983	-0.355583	-0.268799	-0.47121	-0.140726
1553579_a_at	0.095191	-0.191692	-0.145252	0.158216	-0.131116	0.0202627	-0.154408	-0.0247011	-0.0775256	0.0419104	0.0878012	0.0372155	0.189237
1553581_s_at	0.00899267	0.117932	0.0424738	0.0354462	0.14276	0.147139	-0.0402098	-0.00224924	-0.0329423	-0.799273	-0.166958	-0.104736	-0.243789
1553582_a_at	0.0295644	0.420673	-0.0084908	-0.00611281	0.0637109	-0.00883508	-0.0792105	-0.140085	0.090358	0.00611281	0.293153	0.118983	-0.0462739
1553583_a_at	-0.461578	-0.0488186	-0.458865	-0.240263	-0.178138	0.0488186	-0.468609	-0.0893106	0.396635	2.59498	0.601775	1.03018	-0.33201
1553584_at	-0.488199	-0.116807	-0.262766	0.229148	0.0423012	-0.128861	-0.0242305	0.00654602	0.281055	-0.50435	0.0122223	0.419311	-0.00389719
1553585_a_at	-0.253087	0.008744	-0.338679	0.289245	0.0915191	0.078778	0.241224	-0.184925	0.0303032	0.0410144	-0.034925	0.22939	-0.04827
1553586_at	-0.0134254	0.36526	-0.153294	0.0467782	-0.04949	0.490785	-0.0411694	-0.268209	0.0134256	-0.14315	0.0964622	0.64648	-0.0290959
1553587_a_at	0.400718	-0.30914	-0.0675197	-0.470604	0.170051	-0.250494	-0.160326	0.580427	0.022388	0.444877	-0.93225	-0.958918	-0.151343
1553588_at	-0.26227	0.003088	-0.0651407	-0.0855217	-0.105931	0.00942898	0.0206795	0.142667	0.179264	-0.016243	0.124578	0.167606	-0.003088
1553589_a_at	-0.0972843	-0.212642	-0.166528	-0.013675	0.0557356	0.344228	0.0328288	-0.250321	-0.256008	-0.0652201	-0.540782	-0.0725684	0.0168736
1553590_at	0.169547	0.17796	0.0530033	0.0580053	-0.0165081	0	-0.0782962	-0.531464	-0.055316	-0.170354	0.850841	0.634183	-0.165504
1553591_at	-0.256568	0.232724	-0.161208	0.194762	-0.0280974	0.529438	-0.0940804	-0.248104	0.13981	-0.226209	0.677307	0.764726	-0.0585313
1553592_x_at	-0.508717	0.158662	-0.280435	0.368232	-0.100334	0.273653	-0.0288918	-0.180362	-0.176339	0.102055	0.741129	0.562357	-0.00589228
1553593_a_at	0.0452428	0.0136633	-0.107906	0.0159011	-0.00399446	0.29587	0.00399446	-0.39974	0.562006	-0.227015	0.386042	0.488504	-0.0889165
1553594_a_at	-0.269941	0.116887	-0.0355926	0.199772	-0.0959811	0.102336	-0.00337362	-0.371573	0.0245042	0.0279765	0.433236	0.460777	-0.0039916
1553599_a_at	-0.00244451	0.0595152	-0.0495024	-0.183159	-0.0420372	-0.112104	0.268266	0.290303	-0.263794	-0.0883441	0.193839	0.0864327	0.032665
1553600_at	-0.199512	-0.0394034	-0.121793	0.0107937	-0.000744	0.000744	0.0124049	-0.247133	0.154565	-0.132983	0.227655	0.224185	-0.0894999
1553601_a_at	-0.114053	-0.0936542	-0.326104	-0.0922756	0.0813832	0.492959	0.0929835	-0.347955	0.142418	-0.263825	0.173584	0.0517449	-0.00729084
1553602_at	-0.41218	0.0738997	-0.224901	0.607635	0.206939	-0.126305	0.464349	-0.318962	-0.199002	0.0198231	0.0808663	0.654376	0.628194
1553603_s_at	0.739006	-0.266268	-0.00483608	-0.234502	0.410242	-0.376648	0.0205688	0.00483608	-0.898037	0.73128	-0.474084	-0.606759	0.0210819
1553604_at	-0.00556779	-0.0402129	-0.00581074	0.0263548	-0.115662	0.26522	-0.0219433	-0.0263696	0.315421	0.00147271	0.295409	0.172433	-0.105995
1553605_a_at	-0.0488014	0.0473478	-0.059653	-0.0717845	-0.0455089	-0.0188797	-0.00156927	-0.0554967	0.170893	0.294898	0.0813703	-0.0222785	-0.0974727
1553607_at	-0.103521	0.0327387	-0.0537891	-0.0786903	-0.262679	0.00152588	-0.231735	-0.136138	0.0179987	-0.00152588	0.0404494	0.109602	-0.155735
1553608_a_at	-0.0448449	-0.0806305	0.218572	0.324095	-0.0136862	0.0355599	-0.0254238	-0.0833843	-0.27152	0.0336242	0.11561	0.157001	-0.0618784
1553611_s_at	-0.0842295	0.111213	0.000817	0.0634584	-0.119438	-0.24962	0.139367	-0.353403	-0.0647416	0.272453	0.370995	0.641012	0.287936
1553612_at	0.165699	-0.172049	-0.133842	0.0168242	-0.0767498	-0.389107	0.196691	0.607444	-0.37283	0.113577	-0.0704908	-0.170793	-0.00255442
1553613_s_at	-0.587658	0.409339	-0.407681	-0.0759611	-0.649033	-0.747049	-0.131891	0.633936	1.26389	1.21343	0.99863	1.49081	-0.151005
1553614_a_at	-0.0213964	0.0445294	-0.0686293	0.0697775	0.270913	-0.152457	0.0832629	0.0213964	-0.0233216	-0.247346	-0.152561	0.501358	0.0318708
1553618_at	-0.27723	-0.0536792	-0.0518062	-0.136306	0.207348	-0.208946	0.123844	-0.175224	0.0745339	-0.0879114	-0.00965858	0.154675	0.0335741
1553619_a_at	-0.276217	0.345799	-0.252616	0.184394	0.19012	0.132155	0.0945659	-0.566931	0.33943	-0.514413	-0.0765886	-0.15628	0.238913
1553620_at	0.00594354	0.338258	-0.183469	0.0674729	-0.263879	-0.0146432	-0.130456	-0.230993	0.115002	0.0378969	0.615159	0.289124	-0.160927
1553622_a_at	0.075623	-0.0312958	-0.29991	0.0240741	0.162414	0.09934	-0.0330882	-0.0585577	-0.00626373	-0.162167	-0.308088	0.0913911	0.0772796
1553623_at	-0.21733	0.158041	-0.352591	-0.115489	-0.0152674	0.0547674	0.0377483	-0.145229	-0.175402	0.0924997	-0.123068	0.584891	0.149009
1553625_at	0.0996294	0.269836	0.0860093	-0.0296166	0.258813	-0.000158	0.348137	0.000158	0.0981758	-0.00247812	-0.013247	-0.211565	-0.0264189
1553626_a_at	0.14704	0.232443	-0.327667	-0.178991	-0.434981	-0.215506	-0.132537	-0.0373533	0.521008	0.129535	0.657643	-0.194544	-0.0412083
1553627_s_at	0.0642874	-0.312018	-0.126938	-0.24767	-0.280903	0.00603342	-0.186907	0.197347	0.11562	0.204158	0.484993	0.114901	-0.101007
1553629_a_at	-0.0920901	0.110788	-0.106919	0.357491	0.365234	-0.212364	-0.142701	-0.0414228	0.0289292	0.0632963	0.0367208	0.552582	0.0711198
1553630_at	-0.183375	0.225179	-0.145461	0.00983691	0.0899887	0.0240297	-0.107298	0.0466967	0.394404	-0.0343783	0.26647	-0.00983715	-0.158268
1553633_s_at	0.432664	0.180815	0.0188117	-0.584332	0.101528	0.469925	-0.347514	-0.0188117	-0.171476	-0.0586777	0.340782	0.147666	0.158078
1553634_a_at	-0.221791	-0.0279212	0.172789	0.20554	-0.122048	0.0230026	0.0786571	-0.301485	0.110522	-0.020802	0.128163	-0.207343	0.0208018
1553635_s_at	-0.0107667	0.160433	-0.252332	0.0107665	0.709367	0.0840657	-0.0768809	0.291358	0.191984	-0.208967	0.313347	-0.515743	-0.144975
1553636_at	-0.159577	-0.0395541	-0.0618432	-0.0377355	0.144707	-0.0079999	0.0189846	0.0854716	0.149796	0.0079999	0.629813	0.0582781	0.0190577
1553637_s_at	-0.258924	0.197156	-0.259562	0.0811465	-0.0981016	0.0581012	-0.221855	0.0122101	0.181354	-0.13717	-0.00705194	-0.0209355	0.070713
1553639_a_at	0.567744	0.0224381	-0.176877	0.518563	-0.150457	-0.0393791	-0.20417	-0.133722	0.235405	-0.116908	-0.0846705	0.240318	0.0639663
1553640_at	-0.113896	-0.221434	-0.38053	-0.134537	0.0977893	0.398262	0.193115	-0.256598	-0.156367	-0.0793095	0.0366406	0.0518041	0.213603
1553641_a_at	-0.143883	0.244877	-0.118168	0.0957108	-0.0110846	0.28203	0.188931	-0.425779	0.126911	0.0150461	0.271827	0.948968	0.0443659
1553642_at	-0.450249	0.216797	-0.267698	0.219517	-0.0206246	0.231307	0.060339	-0.718701	0.0346093	-0.612916	0.0348091	0.393117	0.00887346
1553644_at	-0.321759	0.0114403	-0.147531	-0.173669	-0.0883565	0.466366	-0.0640922	0.0641952	0.147051	0.0256734	0.516082	0.725463	0.110627
1553645_at	0.245742	0.042237	-0.00704837	-0.166289	-0.115483	-0.309341	-0.156031	0.330608	-0.0708952	0.00704837	0.27089	0.0395448	0.129704
1553646_at	-0.141001	-0.0977974	-0.220386	-0.000775	0.0508778	-0.0361838	0.0687308	0.151139	0.288667	0.0460088	-0.225603	-0.293151	-0.0929203
1553647_at	0.100949	0.433689	-0.205109	0.43876	0.658041	0.583821	0.333811	-0.0966845	0.243896	-0.653945	-0.0321541	0.32901	-0.0902047
1553651_at	-0.102142	-0.0568521	-0.182008	-0.0184019	-0.0733447	0.154578	-0.0714493	-0.209491	0.00387955	0.0183067	0.0502212	0.0886273	0.118803
1553652_a_at	-0.234057	0.152264	0.136949	-0.0347872	0.0105131	0.113711	-0.0754836	0.024615	-0.0529907	0.224624	-0.0190442	-0.0466754	0.013299
1553654_at	-0.172844	-0.0908389	0.000652	-0.000652	0.0478961	0.0924518	-0.00672269	-0.107686	0.0184987	-0.106613	0.794203	0.153198	0.0980818
1553655_at	-0.151746	0.215445	-0.261138	0.157452	-0.0176234	-0.0539384	-0.0387135	-0.0675962	0.19023	0.0401661	0.189687	0.333636	0.234532
1553656_at	-0.00035	0.169887	-0.257138	0.82137	0.167902	0.0677891	0.450802	-0.409661	0.172469	-0.36043	-0.206969	0.47365	0.00035
1553657_at	-0.000529	0.65738	-0.516104	0.11005	0.598256	0.39561	0.0218267	-0.756365	0.0749774	-0.532576	0.417812	1.07318	-0.0134435
1553658_at	-0.28719	0.440441	-0.421296	0.0108933	0.271275	0.433898	-0.0267696	-0.569508	-0.00639343	-0.401487	0.460429	1.30486	-0.157726
1553660_at	0.0805654	0.332647	-0.267012	0.0654223	-0.218388	0.170855	-0.174327	-0.345836	-0.00730991	0.0433474	0.289459	0.120858	-0.232188
1553661_a_at	-0.330758	0.0289187	-0.00974917	-0.0349245	0.153394	0.237262	-0.163578	-0.300769	0.041302	-0.0705786	0.0632849	0.439382	0.237756
1553663_a_at	-0.294826	0.376209	-0.283253	0.0280509	0.173268	0.461328	-0.166825	-0.263908	0.363905	-0.0280509	0.477942	1.35505	-0.0467553
1553666_at	0.0153108	-0.110793	-0.218603	0.000216	-0.0311677	-0.00997615	-0.109414	-0.134851	0.55947	-0.109116	-0.0719862	0.236428	0.032594
1553668_at	0.147799	0.233867	0.00506401	0.110096	0.0989456	-0.217004	0.2159	0.0936589	-0.00506401	-0.107616	-0.382551	-0.851339	0.311134
1553670_at	0.304759	0.0589197	-0.0442421	-0.0402541	0.255507	0.0174649	0.146486	-0.0618253	-0.150529	-0.0137775	-0.0789657	0.20116	0.0255563
1553672_at	-0.501822	-0.684271	0.424012	0.0118465	-0.302837	-0.491277	0.467508	0.23767	-0.546611	0.181229	-0.12082	-0.187683	0.814915
1553673_at	-0.313055	0.0940824	0.013669	0.280267	0.280842	0.335064	0.0288045	-0.013669	-0.367132	-0.597709	0.142215	0.340001	0.22686
1553674_at	0.0702977	0.320477	-0.0115078	0.011508	-0.151746	0.261745	-0.191921	-0.130402	0.0319805	0.512819	0.337513	-0.017091	-0.224765
1553675_at	-0.021915	-0.117493	0.0149283	0.377603	0.346248	0.0155239	0.292805	-0.319659	0.14	-0.323253	-0.288542	0.624379	0.207042
1553677_a_at	0.314069	0.0814414	-0.0200548	-0.121517	0.0116282	-0.000796	-0.00928688	0.358413	0.000795	0.250376	-0.0928493	-0.632553	-0.0309443
1553678_a_at	-0.220945	-0.246971	0.0542984	0.0231113	0.0960188	-0.448683	0.18672	0.0720634	-0.509945	0.246419	-0.437735	-0.386451	0.267141
1553679_s_at	0.219218	0.0327749	-0.212037	-0.415962	-0.704861	0.00825834	0.0373116	-0.0595617	-0.148668	1.02087	-0.0580626	-0.332269	0.0114903
1553681_a_at	0.0148778	0.728629	-0.113863	0.134244	0.758539	0.239432	-0.00212336	-0.691146	-0.578637	-1.16068	-0.0183702	0.0410991	-0.453372
1553682_at	-0.187897	-0.618322	0.156955	-0.212719	0.218075	-0.0870991	0.166245	0.130757	-0.177357	-0.141982	0.633166	0.152451	0.222614
1553683_s_at	-0.229248	-0.0997243	0.519415	-0.520536	0.11541	-0.171961	0.186517	0.655138	0.204493	-0.0672827	0.260805	0.791325	0.0621891
1553684_at	-0.0675631	-0.0380478	0.106325	0.14924	0.40343	0.00481081	0.644176	-0.0574398	-0.163761	0.11145	-0.0102344	0.759181	0.710439
1553685_s_at	-0.0340519	0.17818	0.551877	-0.210426	-0.231601	0.0752687	0.000603	-0.241349	-0.0263443	0.162954	-0.167139	-0.0746784	0.0439391
1553686_at	0.153582	-0.136723	0.101845	-0.0813794	-0.156431	0.440691	-0.164717	-0.160979	-0.067276	-0.00394249	-0.323977	-0.284255	-0.15221
1553688_at	-0.42519	0.466482	-0.175834	0.279674	0.248555	-0.248361	0.3462	-0.0722656	0.0429254	-0.219748	-0.972485	1.05653	0.309684
1553689_s_at	0.284295	0.140609	0.329541	0.170268	-0.0641642	0.0398393	0.00622606	-0.173315	-0.045269	0.265164	-0.575494	-0.669472	-0.175505
1553690_at	-0.102467	0.474494	-0.122461	0.751231	0.197799	-0.166819	0.0034337	-0.269099	0.304446	-0.620303	-0.0674744	0.516902	0.382933
1553691_at	0.13556	-0.00786305	0.242928	-0.11473	0.0161676	-0.328906	-0.0306914	0.523083	-0.0374942	0.378881	0.00786305	-0.294959	0.197073
1553693_s_at	0.0923424	-0.499441	0.627205	-0.67626	-0.214816	-0.0145154	0.28922	0.625942	0.449463	0.188378	0.0145154	-0.0479631	0.384403
1553694_a_at	0.342389	0.253068	0.0756526	-0.444606	-0.714642	0.211354	0.115999	0.0284729	-0.280033	0.0626683	-0.0284724	-0.734501	-0.0491905
1553695_a_at	-0.435116	-0.169774	-0.336998	-0.1963	0.0139098	0.125796	0.0815258	-0.304274	-0.176926	0.359177	0.248852	-0.0620008	0.0219851
1553696_s_at	0.00384045	-0.472239	-0.290817	-0.454369	-0.0821133	0.0963693	0.165595	0.422071	-0.00384045	0.388833	-0.502186	-0.347495	0.0323467
1553697_at	0.166606	0.311624	0.676651	0.0187092	0.220037	0.131388	-0.233986	-0.463254	-0.0468795	0.130036	-0.0187092	-0.595299	0.0367291
1553698_a_at	0.122584	0.514348	0.955934	0.217174	0.217797	0.607606	-0.0529399	-0.3094	-0.0972648	0.00674272	0.255232	-0.221901	0.021265
1553701_a_at	-0.139385	0.188442	-0.167895	0.108215	-0.150809	-0.0657339	0.0497708	-0.297689	-0.402925	-0.127018	0.233444	0.0878811	0.0449948
1553702_at	-0.308635	0.131813	-0.0686991	-0.0189593	-0.0247097	0.531856	-0.00371742	-0.119424	0.291671	0.00371742	0.172309	0.430272	0.025476
1553703_at	0.993933	-0.0842514	0.347292	-0.529257	0.00348377	0.12935	-0.213238	0.177614	0.139787	0.0891895	-0.0969715	-0.519704	-0.209209
1553704_x_at	0.840663	-0.0436764	0.247739	-0.683314	-0.0939169	0.0573931	-0.458718	0.191832	0.0697918	0.0884619	-0.411363	-0.554984	-0.310182
1553705_a_at	-0.256682	-0.0954778	-0.176411	0.277177	0.216642	0.150638	0.174946	-0.263813	-0.0607581	-0.378223	0.272031	0.466435	0.399923
1553706_at	0.416766	-0.262982	1.21937	-0.423768	-0.630801	-0.342573	0.650735	0.127892	2.1325	1.36393	0.794501	1.58885	1.97274
1553708_at	0.447948	-0.499773	0.104876	0.0571465	2.95045	0.404312	-0.174282	-0.61726	0.72583	-0.431394	0.052659	-0.0526593	-0.221003
1553709_a_at	0.540238	-0.010272	0.2629	-0.0521312	-0.095787	-0.0894375	-0.0539398	0.237109	-0.0670094	0.255979	-0.373328	-0.463846	0.00747871
1553710_at	-0.406132	0.405542	-0.0989881	-0.137135	-0.134162	0.338082	-0.107629	-0.209777	0.00138926	0.0213048	0.840611	0.71874	0.0183134
1553711_a_at	-0.0011425	-0.14074	-0.138515	0.0204225	-0.0940445	-0.348088	0.0904467	-0.194314	0.0539265	0.142115	0.00701022	0.701395	0.0149429
1553713_a_at	0.213299	-0.0255022	-0.0106344	-0.0433836	0.284197	0.14409	0.0823646	0.111865	0.0369077	-0.594042	-0.142914	0.547808	-0.255366
1553715_s_at	-0.0986567	0.126275	-0.473206	0.0345373	-0.263318	0.492026	-0.154216	-0.799721	-0.576534	0.494572	0.0936217	0.212663	0.0522385
1553717_at	0.13508	0.0149736	-0.0698204	-0.233639	-0.0582767	-0.29215	-0.000823	-0.27172	0.0607662	0.265561	0.416724	0.31097	0.263113
1553718_at	0.0901809	0.405891	-0.0730429	-0.0632849	-0.043499	0.720096	0.004632	-0.117795	0.408229	-0.179177	0.743498	0.770914	0.195354
1553719_s_at	0.159273	-0.398871	0.315241	-0.212597	-0.0599542	-0.367296	-0.00111008	0.379108	-0.125705	0.0143328	0.00111008	-0.792604	0.160609
1553720_a_at	-0.225197	0.242081	0.0520296	0.133997	0.078331	0.316732	-0.0646715	-0.666541	0.106662	0.153537	0.401552	0.101299	-0.263896
1553721_at	-0.0224195	0.0622139	-0.173944	-0.0397778	-0.0445001	0.371886	-0.0700388	0.0589375	0.0289545	0.26052	0.14919	-0.089788	0.016973
1553722_s_at	-0.160449	-0.123216	-0.277007	0.0855637	-0.199152	-0.0310919	-0.07423	-0.0764644	0.269809	0.240477	-0.185349	0.38427	-0.019722
1553723_at	-0.181609	-0.194846	0.0181067	0.798948	0.481736	0.0488324	0.245054	-0.119651	-0.0241735	-0.337784	-0.0195708	0.511976	0.205253
1553725_s_at	0.826839	-0.0577593	0.334428	-0.00323677	-0.0394378	-0.248326	0.00323677	0.319376	-0.218055	0.333763	-0.176202	-0.461707	0.0481253
1553726_s_at	0.124056	0.123386	0.613299	-0.385825	-0.238552	0.022161	0.00288033	0.913397	-0.0932963	0.528976	-0.453277	-0.43345	-0.00288033
1553727_at	-0.234909	0.115439	-0.128193	0.0638747	-0.0789018	0.136763	0.0263119	0.000823	-0.398179	-0.0570798	0.585314	0.26485	0.0902343
1553728_at	-0.591183	-0.210187	-0.32883	0.414151	0.114616	0.0241618	0.080709	-0.652801	0.144408	-0.553121	-0.00850201	0.633443	0.197919
1553729_s_at	-0.00187254	-0.16258	-0.00187254	0.145379	-0.0447414	0.12864	-0.173943	-0.3355	0.00187254	0.0368812	0.589597	0.139242	0.0577259
1553730_x_at	-0.620111	-0.0933695	-0.3611	0.387673	-0.0343795	-0.0295057	0.0619035	-0.45831	0.0961676	-0.307686	0.0740094	0.675493	0.235781
1553732_s_at	-0.338993	0.117578	0.213808	0.0147743	-0.0635691	-0.0147743	-0.359982	0.241405	-0.277998	0.0517006	0.897174	0.265697	-0.201684
1553734_at	0.00665593	0.128618	-0.100885	0.076597	0.0300868	-0.00665593	-0.153877	-0.0653262	-0.0305777	-0.0372634	0.0615792	0.336669	0.400674
1553736_at	0.0196054	-0.126708	0.0727158	0.0830801	-0.117229	0.0427439	-0.0106771	-0.237222	0.135074	0.109524	0.0221322	0.176958	0.0845091
1553739_at	0.0307405	0.0794745	-0.00301385	-0.0236974	-0.0410051	0.0934632	-0.0853739	-0.219008	0.208255	-0.0269353	0.0390866	0.0352843	0.019094
1553740_a_at	0.197961	0.0983887	0.0185404	0.365028	-0.0361943	-0.0634689	0.042254	-0.0105596	-0.0314186	-0.174313	-0.2366	0.270996	0.0481138
1553741_at	-0.0323474	-0.0209692	-0.138638	0.00809574	0.122105	0.278558	0.0256345	-0.258478	0.395493	0.0245926	-0.145836	0.852441	-0.0399554
1553743_at	-0.726564	0.0336714	-0.258122	0.0244532	0.0729737	-0.520188	0.491664	0.118528	-0.0626502	0.222909	0.0485396	-0.046793	0.239728
1553746_a_at	-0.0937719	-0.114687	-0.0835381	-0.13959	-0.128492	0.229237	-0.140997	0.267878	0.325892	-0.225507	0.543879	0.0438414	-0.00509572
1553747_at	-0.224915	-0.0744498	-0.057055	0.00509095	0.0445266	-0.0129256	-0.000836	-0.150244	0.0848937	-0.014555	0.396593	0.222462	0.018549
1553749_at	0.17659	-1.83836	0.305647	0.726468	0.828907	-1.03365	1.11148	0.623845	-1.23331	-0.314884	-1.68472	-1.83125	0.726872
1553750_a_at	0.760487	0.0620232	1.01753	-0.217966	-0.047832	0.636152	0.105755	0.482079	-0.66592	0.0932121	0.0469217	-1.24445	-0.376513
1553752_at	-0.316933	0.117388	-0.0931497	0.0260229	0.0188086	-0.15781	0.0148692	0.0295525	-0.456701	-0.0880234	0.105441	-0.233277	-0.212269
1553755_at	-0.284109	-0.238353	-0.255176	0.392707	-0.399493	0.0114741	0.114478	-0.177218	0.280571	-0.262587	0.263624	0.414786	0.38083
1553756_at	-0.581272	0.0792923	-0.000785	0.0614223	-0.131132	-0.221599	0.0389411	-0.32119	0.36533	0.067291	0.0906701	0.443047	0.049902
1553757_at	-0.0986469	0.14504	-0.126939	0.0143118	0.026108	-0.00944495	0.0113006	-0.129047	-0.0373602	-0.104056	0.389585	0.453025	-0.191726
1553759_at	0.511837	-0.140495	0.154947	-0.00798464	-0.0275345	0.252496	0.0861714	0.625031	-0.394177	0.481053	-0.152743	-0.755902	0.0501835
1553761_at	-0.010499	0.129784	-0.261518	0.146106	-0.0419843	0.0240357	0.105971	-0.155171	0.166935	-0.311628	0.684004	0.185252	-0.0157702
1553764_a_at	-0.426443	-0.476391	-0.00243282	-0.0438127	-0.0889502	-0.163117	0.00243282	1.31677	-0.202912	1.03829	0.0921478	-0.292932	0.207326
1553765_a_at	0.0645564	-0.0923312	-0.00906062	-0.044699	0.039695	0.123639	-0.180336	0.00102043	-0.0228055	0.0182078	0.0691481	0.202918	-0.0409119
1553768_a_at	0.055655	0.357967	-0.310292	-0.0719919	-0.779629	-0.181237	-0.201829	-0.427257	0.0127044	1.01871	-0.722249	0.287765	0.629123
1553769_at	-0.194336	-0.00300407	-0.125507	0.0177464	0.00300407	0.29461	-0.0766644	-0.320862	0.0465231	-0.64428	0.481405	0.38419	0.0534019
1553770_a_at	-0.197901	-0.0410666	-0.334808	0.343397	0.223753	0.620577	0.0744181	-0.464957	0.295148	-0.490617	0.07376	0.248851	-0.0671506
1553772_at	-0.273347	0.052614	0.0992949	-0.107345	-0.0543635	0.0731776	-0.052614	0.271238	-0.0940232	-0.15927	0.127235	0.0674102	0.118842
1553775_at	0.0718269	0.133337	0	0.0630555	-0.118932	0.182701	0.0164971	-0.142113	0.216686	0.0314569	0.204245	0.305964	-0.0819416
1553776_at	-0.0831363	-0.0328445	0.0308754	-0.115602	-0.000863	0.236548	-0.0200288	-0.039144	0.114676	0.236548	0.813472	-0.0234482	0.0454505
1553778_at	0.421979	-0.0962529	-0.214957	0.0962529	0.15689	-0.100219	0.120457	-0.502317	0.126231	-0.1044	0.240721	0.153208	-0.309243
1553780_at	-0.367262	0.308721	-0.27118	0.158023	0.075336	-0.0631647	-0.0692935	-0.163687	-0.0631313	-0.282877	0.240065	0.471649	0.0144601
1553781_at	-0.0384643	-0.0636623	0.0288687	-0.00263977	-0.0660288	0.0122941	0.0177107	-0.0662227	0.242208	0.121011	-0.0190854	0.169695	-0.116688
1553785_at	-0.104836	0.443218	-0.135365	0.425836	0.0554342	0.0679803	-0.241475	-0.738911	-0.0294971	0.950616	0.183844	0.663098	0.673457
1553787_at	0.0529709	-0.249479	-0.256749	0.0847907	-0.077343	0.211009	-0.502159	-0.677651	-0.490505	0.417147	0.0301037	-0.648578	-0.114527
1553789_a_at	-0.19149	-0.0347345	-0.311905	-0.0633016	0.415583	-0.131539	0.329305	-0.133461	-0.0502336	0.0961947	-0.0506213	0.438855	0.140509
1553792_at	0.120969	0.00770354	0.142443	-0.0333993	-0.125801	-0.0497684	-0.0818734	0.0326626	0.048527	-0.220556	0.017921	-0.154176	0.00295305
1553793_a_at	0.296488	-0.0480545	0.320157	-0.109934	-0.149274	0.0785172	-0.138031	0.0661015	-0.0291538	0.00934339	-0.085041	0.128845	0.141097
1553794_at	-0.0264249	-0.00898814	-0.177303	0.175322	0.186353	0.189234	-0.029727	-0.0985289	0.30761	-0.0700052	0.0265038	0.00898814	0.199352
1553796_at	-0.233984	0.256331	-0.0868001	0.369692	0.249074	0.153944	0.13328	-0.234182	0.128464	-0.0653939	0.515233	0.193218	0.0108953
1553797_a_at	-0.0113001	-0.37726	0.0113001	0.0135479	-0.0915296	0.155383	-0.164857	-0.201168	0.532306	0.0538228	0.12392	0.020601	-0.0837154
1553798_a_at	-0.19611	-0.457356	-0.168276	0.064883	-0.0958529	-0.38174	0.00241685	0.149956	0.0143888	0.461975	0.00764823	-0.197359	0.123366
1553799_at	-0.0130897	-0.0899663	0.0472441	-0.284339	-0.190764	-0.0101204	-0.0870547	-0.00290298	0.161402	0.149541	0.307272	0.00256252	-0.17393
1553801_a_at	-0.074326	0.0377722	0.153728	0.0750918	0.217258	0.0380044	0.339473	-0.0943522	-0.0342622	-0.00897837	0.0344043	-0.631767	0.0125899
1553802_a_at	-0.240112	0.00100994	-0.304309	-0.105756	0.0334482	0.116619	0.0283551	0.00315952	0.274321	-0.0975318	-0.0774162	0.582939	0.0793319
1553803_at	-0.545162	-0.292961	-0.43929	0.111222	0.00427103	-0.00295496	0.0728021	-0.337619	-0.148622	-0.471396	0.480225	0.717966	0.0247235
1553804_a_at	-0.146287	0.223794	-0.148408	0.212675	0.0367329	0.20494	-0.0221653	-0.298832	0.150497	-0.37674	0.585919	0.398736	0.0354817
1553805_at	-0.184171	-0.0258601	-0.282046	0.0701587	0.289888	0.30183	-0.000732	-0.0816069	0.256536	-0.200551	0.382823	0.169895	0.0932868
1553808_a_at	-0.276571	0.145378	-0.0724273	0.00711489	-0.000781	0.203381	-0.0228446	-0.0459766	-0.0330276	-0.00525284	0.285281	0.215035	0.0446084
1553809_a_at	0.0456662	-0.0242333	-0.444049	0.027137	0.209122	0.0277905	0.275732	-0.0802932	0.0441017	-0.321997	0.0448468	0.48063	0.0242333
1553810_a_at	0.0520012	-0.166536	0.0136771	0.291859	0.384808	-0.206758	-0.0168729	-0.0462975	-0.0106218	-0.0399191	-0.140589	-0.168139	0.158972
1553811_at	-0.146658	-0.380942	-0.0678973	-0.005162	0.0459819	0.005162	0.0103099	0.0259964	-0.0645404	-0.145626	0.671385	0.0486326	-0.0978782
1553812_at	0.17242	0.381238	-0.122128	0.192899	0.000774	0.323826	-0.0199337	-0.0472929	-0.0907419	-0.0859966	-0.125149	0.069278	0.170599
1553813_s_at	-0.37347	0.357328	-0.249197	0.335385	0.036149	-0.248007	-0.168383	-0.240275	0.122066	-0.28567	0.387521	0.102386	0.103117
1553815_a_at	0.371995	0.63806	-0.00158834	-0.239901	0.499314	-0.000329	0.0301123	-0.350965	0.3377	0.133079	0.0118823	-0.345549	-0.10434
1553817_at	-0.0411901	-0.0616975	0.0114024	-0.0725017	-0.155655	0.0933893	-0.0709405	0.0891624	0.397397	0.0544734	0.842927	0.0123353	-0.0797477
1553818_x_at	-0.227919	-0.036768	0.0218458	-0.173677	0.0218458	-0.0484631	0.155843	-0.098767	0.271881	0.130254	0.422376	0.205134	-0.355182
1553821_at	-0.0583601	-0.00377059	0.140606	0.213069	0.167556	-0.102811	0.253152	0.0849888	-0.15851	-0.272688	0.0632486	0.0564146	0.302963
1553822_at	0.00309563	-0.00383401	-0.19153	-0.0338197	-0.0336511	0.100115	-0.00309563	-0.107054	0.330045	0.216705	0.35199	-0.113771	-0.22242
1553823_a_at	-0.00331783	0.439757	0.092521	0.0279751	0.0509822	0.160996	-0.0296857	-0.0964906	0.227622	-0.0769386	-0.001791	0.401695	0.00179076
1553826_a_at	-0.0516601	0.0116782	-0.377902	0.0809374	-0.0115986	0.216366	0.0685921	-0.257899	0.0885477	-0.2969	0.193232	0.391956	0.0157289
1553828_at	-0.0019331	-0.0157137	-0.17152	0.285657	0.163362	-0.0377173	0.0019331	-0.0195642	0.264231	-0.303624	0.445123	0.733726	-0.0825362
1553829_at	-0.425102	-0.0907464	0.0728109	-0.0211971	0.0239511	-0.650018	-0.0117078	0.00657225	0.142824	0.162469	0.129919	0.371307	0.190492
1553830_s_at	-0.0855784	0.0146196	-0.126483	0.165725	-0.000588	0.000588	0.0263743	-0.0224786	0.0138927	-0.0839677	0.058382	0.101188	0.0810223
1553831_at	-0.539243	-0.112658	-0.214642	0.163664	0.144292	0.413341	0.0611334	-0.347929	-0.047781	-0.505247	-0.28258	0.440193	0.0808821
1553832_at	-0.295363	0.148347	-0.258022	0.394195	0.0463805	-0.0200825	0.07797	0.0379562	0.0367184	-0.447286	-0.262087	0.229912	0.057106
1553834_at	-0.114692	-0.126214	0.18151	-0.0326831	0.47045	0.0595274	0.267232	-0.00235081	0.181103	3.91e-05	0.0111375	-3.91e-05	0.0267026
1553835_a_at	0.0371122	-0.0149794	0.142615	-0.0708554	0.746926	-0.238699	0.310299	-0.201095	0.194728	-0.0951824	0.0346484	0.431646	0.0412908
1553837_at	-0.108102	-0.114134	-0.0662065	0.161078	-0.000608	-0.24199	0.000608	-0.232049	0.0482821	-0.0773034	0.406575	0.560616	0.285371
1553838_at	-0.149225	-0.262122	-0.194222	0.0230992	0.034306	-0.015605	0.0809054	-0.0527639	0.291035	0.015605	0.103742	0.229114	0.140242
1553839_at	-0.439153	0.0017972	-0.107035	0.550053	0.113545	-0.0209599	0.0174665	-0.247255	0.0906868	-0.147043	-0.0386882	0.357789	0.203352
1553840_a_at	-0.414431	0.265154	-0.266879	0.0430131	-0.302844	-0.220595	-0.22906	0.172813	0.416562	-0.0231147	0.194613	-0.104024	-0.064466
1553842_at	-0.217566	0.0677104	-0.155996	0.0632868	-0.261131	0.0750043	-0.229253	-0.317245	0.0239382	-0.19041	0.144785	0.182975	-0.125574
1553843_at	0.0331759	0.085886	-0.461616	-0.0262966	0.351943	0.410312	0.0850749	-0.31537	0.421588	-0.467965	0.0262966	0.758671	-0.261387
1553844_a_at	-0.296627	0.130264	-0.372696	0.155738	-0.0650618	0.207524	0.153488	-0.416631	0.159404	-0.217602	-0.046725	0.764396	0.14029
1553845_x_at	-0.0410428	-0.22491	-0.470398	0.396122	-0.0568233	0.0410428	0.0559859	-0.14707	0.385364	-0.23041	0.10003	0.724901	0.230778
1553846_at	-0.372699	0.117901	-0.290444	-0.102642	-0.0361404	0.0322828	-0.0439138	-0.280412	-0.124314	0.147562	0.227594	0.0228362	0.0173073
1553847_a_at	-0.311459	-0.0220997	-0.0535574	-0.0224078	-0.137832	0.0242801	0.0405221	0.0110276	0.0333505	-0.197092	0.228535	0.360827	0.0128708
1553849_at	-0.178344	0.272022	-0.111669	0.131994	0.0547583	-0.136782	0.00308323	-0.134117	-0.024322	-0.0776403	-0.0428453	0.664327	0.0259328
1553850_at	-0.132929	-0.0267944	-0.069356	0.155975	0.0254431	0.0229156	-0.03651	-0.342524	0.00573778	-0.062196	0.145224	-0.00573778	0.207786
1553851_at	-0.142606	0.276279	0.193583	-0.00141311	0.0426538	0.153933	-0.0326643	-0.0493901	-0.0685976	-0.0261717	0.208396	0.157399	-0.0277178
1553852_at	0.373885	0.340878	-0.0562658	-0.0485086	-0.496112	0.409734	-0.0967674	-0.0759659	0.536824	0.143405	0.167612	0.0618305	-0.227014
1553856_s_at	2.3117	0.960093	0.783516	0.10571	0.472144	0.223456	0.103589	-0.512652	-0.277199	-0.962482	-1.5531	-0.0514889	-0.915193
1553857_at	0.115868	0.170173	-0.0610776	0.30546	0.207623	0.353406	-0.119873	-0.0111947	-0.935643	-0.0834489	0.459929	0.435571	-0.124033
1553858_at	-0.138687	-0.222654	-0.0404882	-0.243526	-0.00578165	-0.141873	0.0297804	0.134252	0.29927	0.225222	0.204934	-0.459124	0.067718
1553859_at	-0.0601094	0.0522971	-0.210639	0.0771723	0.151953	0.220348	0.208609	-0.199092	0.00221014	-0.158352	-0.070081	0.329761	0.0775607
1553860_at	-0.323203	0.0110469	-0.140699	0.321146	0.122186	0.12283	-0.0107565	-0.22882	-0.0487099	-0.0595961	0.465352	0.341346	0.267069
1553861_at	-0.132641	-0.131873	0.250013	-0.126179	0.16433	-0.0466068	-0.0406399	-0.158132	0.119199	-0.212144	0.072396	0.0994823	0.0406396
1553863_at	-0.24316	0.0435104	-0.107392	0.654541	0.0977223	0.160544	0.473553	-0.0287194	-0.0619884	-0.207202	-0.0205278	0.641965	0.0901556
1553864_at	0.000536	0.0534692	0.0671227	-0.110596	0.0555606	-0.0448155	-0.0649128	0.0431812	0.208001	-0.0902281	0.388529	-0.000536	-0.181518
1553865_a_at	-0.203601	-0.0622749	-0.168653	0.181382	0.274589	-0.0110593	0.0594485	-0.216616	0.234574	0.011059	0.313224	0.178467	0.107833
1553868_a_at	-0.131083	-0.165196	-0.0800948	-0.164673	0.206802	0.0614595	0.0798335	-0.00615501	0.0380554	-0.023273	0.666538	-0.102134	0.12332
1553869_at	0.248513	-0.0269573	-0.360952	0.426023	0.184468	-0.30816	0.0558758	-0.268099	-0.312939	0.0381007	-0.143798	0.344533	0.301026
1553871_at	-0.378974	0.219188	-0.312497	0.503177	0.342694	0.0202856	0.108511	-0.617416	0.311419	-0.465259	-0.20765	0.612192	0.188562
1553872_at	-0.306304	0.295978	-0.344729	-0.0316949	0.0126367	0.592137	0.0314722	-0.292947	0.520766	-0.412477	0.742631	0.335673	0.0600572
1553873_at	0.0709863	-0.00649977	0.0599763	0.00649977	0.0820181	0.215896	-0.0322835	0.0653264	0.54279	0.0174079	-0.0782409	-0.102062	-0.1108
1553874_a_at	-0.0293221	-0.176548	-0.000881	0.283283	0.250513	0.0443378	0.0709465	-0.249748	-0.134121	0.0424979	0.185594	-0.0700085	0.0441918
1553875_s_at	-0.453337	0.0350728	-0.299853	0.223557	0.336573	0.044641	0.186489	-0.531736	-0.0695434	-0.432461	0.326447	0.58641	0.371202
1553876_at	-0.176794	0.0076859	0.250607	0.21673	-0.00768566	0.226597	0.0128918	-0.343029	-0.0136092	-0.154879	0.0119753	0.159698	-0.0297878
1553878_at	-0.0902982	0.05987	-0.270343	-0.0913625	0.141528	0.436787	-0.118479	-0.3578	0.248663	-0.0213308	0.174253	0.617757	0.17315
1553879_a_at	-0.00027	0.25226	-0.211185	0.0830002	0.0786958	-0.00397372	0.168561	0.106123	-0.018503	-0.152846	0.205492	0.555648	-0.0610125
1553880_at	-0.0983629	0.394652	-0.0678108	0.0661321	-0.0844891	0.0587454	-0.104001	-0.238447	0.340224	-0.350097	0.165243	0.221412	-0.158339
1553881_at	-0.267313	-0.117424	-0.255831	0.364473	0.0758944	-0.250151	0.177586	-0.0351071	0.133827	-0.0213356	0.460476	0.0133986	0.346732
1553882_at	0.00351	-0.0985839	0.049989	-0.0299709	0.0286262	-0.0121913	-0.00610375	-0.224114	0.0120246	0.0215263	0.171545	0.0239022	-0.134359
1553883_at	-7.06e-05	0.0221744	-0.144067	-0.0485411	-0.13216	0.233102	-0.0915494	-0.159096	0.374923	0.149241	0.0296614	0.433689	-0.00531959
1553885_x_at	-0.22402	0.0484653	-0.161194	-0.052177	-0.0432022	0.00846028	-0.0354004	0.0470119	-0.00482822	0.0622818	0.181537	-0.0417328	-0.0266876
1553886_at	0.0491843	0.184857	-0.0321879	-0.101354	0.123732	0.0868473	-0.0660572	-0.128032	0.123837	-0.0108275	-0.0348954	0.0147843	0.011826
1553887_at	-0.0700681	0.0886068	-0.252932	0.0104361	0.031127	0.18763	-0.0559046	-0.0476546	0.129812	-0.0104361	0.336348	0.336967	0.0200148
1553888_at	0.00674725	0.101621	-0.15079	0.251185	0.0657172	0.179383	0.0139968	-0.0534692	-0.00674701	-0.303738	-0.0213029	0.616585	0.126123
1553889_at	-0.475357	0.0297809	-0.347648	0.472315	0.123199	-0.0270615	0.265697	-0.5053	-0.18229	-0.211675	0.206145	0.432494	0.0733218
1553890_s_at	-0.476881	0.126663	0.0080266	-0.376681	-0.158986	0.369149	0.0524826	-0.0477848	-0.104362	0.31045	0.738612	0.364443	-0.0562115
1553891_at	-0.126626	0.00937581	-0.213693	0.0921536	0.140792	0.0787454	0.0661573	-0.209929	-0.232986	-0.0613341	0.352621	0.741168	-0.00122952
1553893_at	-0.2588	0.155334	-0.00369334	0.359405	-0.247109	-0.0180938	0.195302	-0.257697	0.157063	-0.135377	0.0157173	-0.180231	0.229503
1553894_at	-0.0502691	-0.197212	0.428474	-0.16865	-0.155649	0.00610471	-0.185943	0.027761	0.413808	0.436278	0.0515432	-0.040534	0.429759
1553895_at	-0.187003	0.167385	-0.131811	0.0912149	0.0587461	0.0487854	0.0948501	-0.289066	0.141816	-0.321257	-0.0809984	0.555549	-0.0169694
1553898_a_at	0.167985	-0.0838647	-0.205113	-0.0347495	0.206104	0.0657916	-0.14184	-0.190132	0.0570595	0.00481844	0.148729	-0.116144	-0.0649166
1553900_s_at	-0.104664	0.620754	0.183301	0.373434	0.33687	-0.0329599	0.298049	-0.102164	-0.124877	-0.0436802	-0.619565	0.890417	0.00543594
1553901_x_at	-0.00206304	-0.0188947	-0.180248	0.047626	0.0779371	0.0841072	0.162701	-0.114406	0.213549	-0.252988	0.174473	0.0369587	0.00206304
1553905_at	-0.211234	0.0932496	-0.0184309	-0.0484443	0.102108	0.323401	-0.0650268	-0.245842	0.283727	0.319416	0.377977	0.294868	0.0139401
1553906_s_at	0.626445	0.786146	0.485482	-0.074317	0.139707	0.675265	0.0412178	-0.445669	-0.213968	-0.0496483	-0.143958	0.0770512	-0.532845
1553907_a_at	-0.0227375	0.273942	0.102037	0.126858	-0.126221	-0.0663552	-0.0228813	-0.0966773	0.180415	-0.00928688	0.230909	0.197199	-0.0465994
1553909_x_at	0.227864	-0.184639	0.0938125	-0.160432	-0.417147	0.00337505	-0.228533	0.285328	0.185624	0.121206	-0.226449	-0.518695	-0.0392728
1553910_at	-0.305683	-0.0127647	0.34728	0.28015	0.350652	0.181675	0.0328488	-0.289286	0.438886	-0.38209	0.223196	0.288527	0.344242
1553911_at	-0.232717	0.226248	-0.26009	-0.0741763	-0.111735	0.145721	-0.158273	-0.118972	0.0219495	-0.00816154	0.262528	0.163932	0.219841
1553912_at	-0.120036	0.0310302	0.0770259	-0.0758514	-0.0523968	0.119674	-0.115336	-0.0840626	-0.0243115	0.121187	0.321081	0.254506	0.0272758
1553914_at	-0.146811	0.27825	-0.110558	0.228424	0.190207	0.915864	0.0286334	-0.0599976	0.104953	-0.400329	0.40663	1.16909	-0.190607
1553915_at	-0.165367	0.0940478	-0.111215	0.0732937	-0.0875118	0.157324	0.000576	-0.0601609	-0.191659	-0.0108263	0.2675	-0.000576	-0.137058
1553917_at	0.0722542	-0.104405	-0.180303	0.36771	0.225505	0.245617	0.168847	-0.177869	0.159381	-0.613648	-0.261089	0.365567	-0.0684175
1553918_at	-0.095804	0.146205	-0.256702	0.209737	0.0258529	-0.163774	0.0210645	-0.549106	-0.254362	0.0658004	-0.0239122	0.521233	0.0857623
1553919_at	0.0829263	0.10027	-0.359934	0.238595	-0.152706	-0.252111	0.140052	-0.210266	-0.642359	-0.353656	0.331347	0.608564	0.398946
1553920_at	-0.0401645	-0.129371	-0.229008	0.101423	-0.0341566	-0.00218606	0.00296617	-0.124673	-0.100529	0.143276	0.00218582	0.256978	0.18369
1553923_at	-0.196017	0.198783	-0.0272961	0.940622	-0.209087	0.372222	0.673453	-0.231578	-0.107198	-0.307619	-0.181053	0.94257	0.267324
1553924_at	-0.00873327	0.167237	-0.144805	0.219496	-0.0318415	0.0330024	0.08866	-0.0397804	-0.0649049	-0.0229223	-0.0543976	0.489557	0.00873351
1553927_at	-0.0171959	0.110876	-0.0475581	0.238755	0.186896	-0.0504477	0.125825	-0.223474	-0.000345	-0.405136	0.0460291	0.832938	0.0109484
1553928_at	0.134321	0.249382	0.287586	0.234875	0.205913	0.2674	0.456749	-0.336654	-0.779623	-0.00128603	-0.955776	-0.961577	0.00128651
1553929_at	-0.25287	-0.166151	-0.0260432	0.134484	0.282417	0.122661	0.0700891	-0.18401	0.550953	-0.450665	-0.135684	0.8915	0.277694
1553930_at	-0.0430858	-0.0526662	-0.248833	0.0832078	0.0160439	-0.0454891	0.0155954	0.011435	0.048661	-0.282312	0.442938	0.262766	0.15442
1553931_at	-0.256761	-0.39143	0.0075705	-0.0256815	0.0646009	0.0660546	0.106189	-0.143659	0.225868	-0.303328	0.0578513	-0.0782948	0.189508
1553934_at	0.150626	0.102022	-0.00205278	0.0996957	0.18176	-0.0423717	0.00205278	-0.114308	-0.179062	-0.0882092	0.47587	0.128775	0.0238016
1553935_at	-0.0546231	-0.159038	-0.174896	0.0331819	0.0908768	0.446372	0.160869	-0.152494	-0.100454	-0.173135	-0.0549707	-0.0240257	0.101442
1553936_a_at	0.0318174	0.175433	0.000976	0.030091	0.17184	-0.00788975	0.00243592	-0.219993	0.0185461	-0.257247	0.527556	0.0857258	-0.000976
1553938_a_at	-0.115836	0.429575	0.0123565	-0.030993	-0.101713	0.188755	-0.151092	-0.0498974	0.109588	0.0208006	0.627596	-0.0242391	-0.317566
1553940_a_at	-0.0611157	-0.246397	0.414252	-0.109176	-0.0253935	0.168492	0.0246563	-0.415206	0.127498	0.0416203	-0.795145	-0.262542	0.152746
1553943_at	-0.151934	0.381744	-0.283263	0.496661	0.0134535	0.118145	0.214301	0.0107913	-0.192533	-0.635415	-0.135138	0.893414	0.535799
1553944_at	-0.258118	0.368365	-0.0918229	0.0553465	-0.0822115	-0.402484	0.200669	-0.043427	-0.000981	-0.223991	0.000981	0.550458	0.128028
1553945_at	-0.160416	0.43762	-0.0821552	0.519965	0.271448	0.301218	0.441382	-0.141794	0.452671	-0.388546	0.0068059	0.742868	-0.0236216
1553946_at	-0.219301	0.408477	-0.0223789	0.116786	0.20376	0.143136	0.440397	-0.0840847	-0.00917816	0.000611	0.794398	0.430253	-0.108034
1553947_at	0.0602026	0.0194697	0.563641	-0.285189	-0.471859	0.138175	-0.333102	-0.379171	0.198731	0.401623	-0.208127	-0.503306	-0.144393
1553949_at	-0.0592079	0.0400667	-0.173604	0.776035	-0.0210714	0.204296	0.382793	-0.612578	0.079051	-0.287683	-0.0737982	0.34185	0.470635
1553952_at	-0.185956	0.0125651	-0.391933	-0.0125651	-0.29403	0.297987	0.0131507	-0.0158877	0.0661159	0.0131216	0.697414	0.103659	0.0450449
1553954_at	0.678918	-0.287925	0.203883	-0.326128	0.395258	0.109519	0.0784731	0.383574	0.0491691	-0.0186038	-0.408526	-0.755913	-0.0337262
1553955_at	0.281322	0.0200415	-0.0583401	-0.0227575	-0.0371408	5.44e-05	0.123733	0.306291	-0.27338	0.23933	-0.490313	-0.372636	0.014287
1553956_at	-0.547553	-0.382228	0.282703	0.0583444	0.00434494	-0.459117	0.355828	0.776108	-0.346522	0.304196	0.307879	-0.750267	0.0600181
1553957_at	0.152453	-0.0791154	0.0155115	-0.26564	-0.131914	-0.125176	-0.20747	0.263902	0.0362816	0.252805	0.300093	-0.883844	-0.306442
1553959_a_at	1.08742	-0.0363016	0.185685	0.243776	-0.0892353	0.263677	-0.270084	-0.0139379	-0.417157	0.0139379	-0.871783	-0.758689	0.108228
1553960_at	-0.84962	-1.03999	-0.350991	-0.959754	0.419379	-1.01788	0.472301	0.573115	-0.26125	0.57188	0.0103745	0.137634	0.598804
1553961_s_at	-0.973793	-0.536934	-0.363509	-0.858443	-0.209142	-0.238117	-0.0675187	0.0900598	0.434154	0.257231	0.631312	0.235463	0.0675187
1553962_s_at	-1.37418	0.265626	0.468505	-1.57003	-0.809144	0.536616	-0.490742	-0.478699	0.837322	0.0541639	0.289789	0.63763	-0.0158672
1553963_at	0.0011766	0.0797453	0.0555716	-0.150628	-0.0333109	-0.0011766	-0.0766692	-0.0269587	0.129446	-0.0972588	0.13115	0.0288064	0.119206
1553965_x_at	-0.313533	0.26002	0.0515726	-0.0654676	-0.0800238	0.404677	0.0149739	-0.100614	0.168766	-0.0501337	0.151639	0.163445	-0.0149739
1553967_at	-0.0788012	-0.0528102	-0.180278	-0.0262928	-0.0279884	-0.0987844	-0.0619364	-0.190153	0.0262928	0.0466337	0.819794	0.358169	0.0405135
1553968_a_at	-0.457028	-0.0727286	-0.549487	0.22269	0.0382304	0.404595	-0.0180726	-0.424025	-0.000505	-0.364163	0.383427	0.556078	0.00713825
1553970_s_at	-0.213315	-0.29451	-0.145905	-0.0402005	-0.126998	-0.201017	0.0344462	0.0606313	-0.294547	-0.138884	0.451831	0.70041	0.0109138
1553971_a_at	-0.253751	-0.0474386	-0.616728	0.0711131	0.187039	-0.525869	-0.0430584	0.0626144	0.0430589	0.116305	0.260749	0.49706	0.317099
1553972_a_at	-0.996159	-0.0619984	0.142635	-0.358705	-0.745119	0.00950003	-0.0609813	-0.329391	-0.00950003	0.61247	0.661171	0.638778	0.279018
1553973_a_at	-0.0966044	-0.321323	-0.219792	0.347196	0.125555	0.158609	0.292182	-0.29077	-0.595446	-0.404584	-0.0178497	0.334475	0.562645
1553974_at	0.271792	-0.102766	0.719518	-0.404562	-0.100622	-0.134521	-0.0505152	0.474166	-0.132234	0.412567	-0.0552874	-0.493073	0.163642
1553976_a_at	-0.502099	-0.373495	0.243311	-0.507367	-0.0919571	-0.32835	0.0254717	0.123304	0.0306587	0.3336	-0.163877	-0.552817	0.112683
1553977_a_at	-0.126863	-0.0684042	-0.245823	-0.311542	0.382117	0.0097723	-0.0324979	-0.263648	-0.0547218	0.0526104	-0.0177989	0.050498	-0.108193
1553978_at	-0.0562239	0.164167	-0.132357	-0.395771	-0.0127959	-0.0433431	-0.284301	0.158862	-0.0301833	0.0504899	-0.162248	-0.252358	-0.225544
1553979_at	0.583101	-0.0844002	0.187263	-0.171842	0.19101	-0.303668	0.130708	0.301663	0.178228	0.0126877	-0.290814	-0.187469	-0.0678492
1553982_a_at	-0.431976	0.0791659	-0.214222	0.573205	-0.342007	-0.00130367	0.130106	-0.715013	-0.195872	0.0859556	0.00130415	-0.417775	0.19593
1553983_at	0.159516	0.0445342	-0.112292	0.336013	0.675427	-0.0791736	0.263301	-0.0482182	-0.60599	0.120477	-0.360089	0.119277	0.31473
1553984_s_at	0.231062	-0.0329905	-0.326831	-0.0223584	0.322547	-0.132279	-0.126584	-0.132293	-0.209207	0.274909	-0.110734	-0.505276	0.0291781
1553986_at	-0.392661	-0.149942	-0.115098	0.123164	-0.00242472	0.00242472	0.0103593	0.131978	-0.18736	-0.0847962	0.00765896	0.606155	0.0561876
1553987_at	0.393587	-0.172052	0.44041	-0.218126	0.0680485	-0.196596	0.10721	-0.0880384	-0.0803699	0.468269	-0.0653839	-0.6951	0.240538
1553989_a_at	-0.45698	-0.291997	-0.544874	0.200444	0.163013	0.178095	0.35314	-0.182717	0.28192	-0.310718	0.225121	0.649189	0.318562
1553990_at	-0.0157866	-0.196553	-0.447494	0.0157866	0.0206714	0.427327	-0.240756	-0.240911	0.191307	0.117619	0.0551701	0.295274	-0.280316
1553991_s_at	-0.219232	-0.0571346	-0.0232596	-0.360455	-0.106814	0.218855	0.0769644	0.613621	0.238312	0.462464	-0.291166	0.556588	0.157629
1553992_s_at	-0.730845	-0.0802054	0.590476	-0.401253	-0.027895	-0.337567	0.0684724	0.52225	-0.117484	0.84834	0.027895	0.059041	0.274453
1553993_s_at	0.0762548	0.160332	0.153211	-0.374242	0.47452	-0.0519896	-0.0879097	-0.0700827	-0.0722871	-0.232178	-0.375721	0.06949	-0.0563765
1553994_at	-0.317686	-0.726409	0.389534	-0.719392	0.223119	-0.460461	0.0263538	1.30274	0.736066	0.0431542	0.481543	-0.155109	-0.0263538
1553995_a_at	-0.727793	-1.08361	0.582912	-1.07368	0.0640726	-0.180703	0.113058	1.08596	0.673353	-0.0342092	0.877923	-0.293729	-0.280875
1553997_a_at	-0.239692	-0.0768924	-0.444507	0.165535	-0.155194	0.361745	-0.0754304	-0.670159	0.294684	0.0220504	0.0806184	0.500256	0.136084
1553998_at	0.304941	0.0205135	-0.319049	0.157841	-0.000609	-0.131162	0.0485215	-0.194463	0.306584	-0.407225	0.163927	0.718423	0.151753
1554001_at	-0.00636101	0.686626	0.0707221	-0.00708389	-0.122507	0.151611	-0.428178	0.337368	0.296193	0.206813	-0.0568395	-0.415716	-0.0510311
1554003_at	-0.526818	-0.10939	-0.21618	0.016151	0.114028	-0.162122	-0.16314	0.391588	0.543565	-0.145588	0.31991	0.32347	0.589066
1554004_a_at	-0.201426	-0.199197	-0.00970411	-0.108531	0.191987	-0.136109	-0.111693	0.277991	0.522506	0.105725	-0.0258088	0.126979	0.202106
1554006_a_at	0.0839858	0.160153	-0.0378211	-0.0564642	-0.042856	0.0525858	-0.00905514	-0.210994	0.413007	-0.243316	0.45565	0.424255	0.328733
1554007_at	-0.0347195	-0.987781	0.737538	-1.21305	-0.426377	-0.70992	0.0347195	0.881716	0.770308	0.944993	0.130552	0.438558	0.634828
1554008_at	-0.747992	-0.22625	0.867792	-0.287747	-0.120876	0.536566	0.201329	1.32319	0.259246	0.0214124	0.683521	-0.38096	0.42838
1554010_at	0.0289769	-0.0663214	0.130665	0.242275	0.243148	0.624083	-0.00503302	0.235933	-0.168068	-0.668377	-0.0737867	0.211868	0.262304
1554012_at	-0.558263	-0.408447	-0.0166371	0.193247	0.0166371	-0.443823	-0.412009	-0.322345	-0.306069	3.04733	2.43703	0.631209	1.80005
1554014_at	0.591808	0.0468869	0.628566	0.0329466	0.0239048	0.134557	-0.473024	-0.312157	-0.496253	-0.0430074	-0.753565	-0.47702	-0.260701
1554015_a_at	0.741314	0.217626	0.14919	0.0419946	-0.615243	0.127072	-0.380538	-0.250888	-0.00204515	-0.213925	-0.14162	0.210219	-0.691562
1554016_a_at	0.045208	0.087224	-0.478421	0.298668	0.113777	0.0584474	-0.243639	-0.018054	-0.160687	-0.178399	-0.275205	-0.136944	-0.238362
1554017_at	-0.331527	0.0499268	-0.107188	-0.038024	-0.0394168	0.0929489	0.204422	-0.346296	-0.112453	-0.105025	0.2417	0.430373	0.298852
1554018_at	0.075079	0.678562	0.552402	1.66138	-0.302205	0.400582	1.01547	-0.107727	-0.33667	-0.197095	-0.109099	-0.305681	1.59657
1554019_s_at	-0.0598927	-0.0123315	0.299667	0.135524	0.301082	0.0123315	0.349011	0.315559	-0.290899	0.0518556	-0.54248	-0.506829	0.617325
1554020_at	0.0624313	0.437609	0.0975003	-0.0550132	0.355032	0.0322509	-0.163168	-0.0322509	-0.722074	0.038281	-0.65637	-0.229287	0.0933337
1554021_a_at	0.393595	-0.0560026	0.222082	-0.506729	-0.772563	-0.0190721	0.233505	0.380261	0.477635	-0.0308342	-0.118904	-0.572364	-0.139781
1554022_at	-0.201559	0.0150423	-0.0882063	0.129223	0.0432024	-0.0424564	0.0635304	-0.222892	0.139765	-0.0150423	0.198602	0.315643	0.154238
1554023_s_at	-0.271593	-0.241114	-0.207895	0.177589	0.195855	0.23449	0.206147	-0.216178	0.208643	-0.270348	-0.0174618	0.0809145	0.324872
1554026_a_at	-0.525484	0.482926	-0.13806	0.394622	0.12031	-0.279836	0.122349	-0.0204797	-0.353395	0.13587	-0.473815	-0.0438669	-0.0158031
1554027_a_at	0.213612	0.00150704	-0.118921	0.0468991	-0.273286	0.136641	-0.0168607	-0.288212	-0.289263	-0.1512	-0.0497735	0.350454	0.0512238
1554029_a_at	1.18903	0.4679	0.109572	0.162058	-0.969087	0.0370755	-0.316805	-0.0510001	0.546101	0.446027	-0.338079	-1.13388	-0.583064
1554030_at	-0.0900712	-0.332373	0.00352621	0.266432	0.268824	-0.0817008	-0.00352621	-0.46891	-0.246443	0.275961	-0.040585	-0.385455	0.455578
1554032_at	-0.00302887	-0.123796	-0.125391	0.300189	0.106786	0.00302887	0.149577	-0.1743	-0.120113	-0.188093	0.691887	0.273837	0.251018
1554033_at	-0.165586	-0.0723922	-0.0732126	0.0549889	0.196415	0.0190387	0.0796404	-0.225482	0.61369	-0.0900898	-0.112658	0.0950086	0.0198951
1554034_a_at	-0.161472	-0.0362134	-0.223812	-0.0629857	0.00285935	-0.00285935	-0.0308607	-0.125578	0.513735	0.0797884	0.638654	-0.00938797	0.0189157
1554036_at	0.536697	-0.0945775	1.74586	-0.166921	-0.412381	-0.204033	-0.777598	-0.165638	1.03115	0.131708	-0.233613	0.110966	-0.100576
1554037_a_at	0.19086	-0.00295043	0.544653	-0.181411	-0.483671	0.190235	-0.0697475	-0.11948	0.00295043	0.129854	0.757455	-0.101757	-0.117326
1554038_at	-0.129628	0.112	-0.353177	0.00644755	0.0433805	0.450229	-0.189813	-0.508902	0.0222261	-0.348095	0.210717	0.2932	0.101959
1554039_at	0.0423183	0.515597	-0.360642	0.279185	0.0299463	0.181277	0.0246916	-0.441077	0.0872884	-0.304437	-0.108827	0.349051	-0.0143981
1554041_at	-0.0765562	-0.0522678	-0.114559	-0.108524	-0.0322149	0.00761557	-0.00930738	-0.133395	0.117692	0.0281947	0.413919	-0.00055	0.00055
1554042_s_at	0.0514517	0.0729494	-0.382824	0.0546207	-0.0442061	0.0724554	0.257382	-0.174696	0.247521	-0.566739	-0.00137663	0.355793	0.156677
1554043_a_at	-0.143902	-0.0196638	0.0114679	0.54459	0.276201	0.273917	0.124335	-0.130756	0.0240755	-0.145826	-0.364792	0.407129	0.636584
1554044_a_at	-0.446598	-0.423305	-0.154621	0.124383	-0.0549779	0.168335	-0.124665	-0.403388	-0.285744	1.98548	-0.0980296	0.948276	-0.220963
1554045_at	0.450641	-0.0558684	0.0462601	0.188881	-0.297076	-0.255264	0.0283945	-0.167942	-0.132289	0.408989	-0.274567	-0.366671	-0.0482883
1554047_at	0.0722592	0.070802	-0.154121	-0.0109718	0.161704	-0.0127559	0.0712595	0.00205421	0.208087	-0.186789	-0.231246	0.226929	-0.299602
1554049_s_at	0.794942	-0.236807	0.456698	-0.150657	0.152012	0.641504	-0.303428	0.259842	0.447561	-0.0782299	0.0145836	0.320455	-0.280361
1554050_at	-0.140603	0.127624	-0.595206	-0.00399971	0.65301	0.413571	0.170135	-0.792452	0.639105	-0.512929	0.0132813	0.321025	-0.221859
1554052_at	0.245317	0.115376	-0.120388	-0.146864	0.0875506	0.236552	-0.0857644	-0.333253	-0.173947	0.386678	-0.103904	-0.0641484	0.084353
1554053_at	0.600104	-0.454029	0.966278	-0.269724	0.42724	0.733263	0.12581	0.375432	-0.158039	-1.06249	-0.908382	-0.633516	-0.143296
1554057_at	0.231399	-0.0524116	0.689701	-0.199365	-0.018393	0.447902	-0.242281	0.288867	0.0424042	0.187794	-0.0663395	-0.742154	0.0183926
1554059_at	-0.223128	0.204011	-0.12945	0.82236	0.712258	0.0662737	0.613527	-0.348455	-0.0662737	-0.231301	0.41978	1.39211	0.558263
1554060_s_at	-0.176874	-0.153121	0.122609	-0.039145	0.0350792	-0.264959	0.0455303	0.493031	0.0923057	0.408561	-0.19858	0.246487	0.283485
1554062_at	-1.47573	-1.22759	0.534468	-1.66247	-1.03064	-2.38481	-0.174003	1.38009	0.174003	0.717418	0.977336	-0.533492	0.943536
1554063_at	0.0161786	-0.289824	0.079885	0.0796571	-0.00538301	0.0490079	0.0433216	0.110914	-0.11135	-0.391616	-0.381227	-0.280412	-0.0824246
1554065_at	-0.143656	-0.0185294	-0.368368	0.275596	0.0834856	0.0601387	-0.014111	-0.333395	0.0913472	-0.0532503	0.00895596	0.649139	0.0240798
1554067_at	0.795819	-0.345535	0.562653	0.0531764	0.816793	-0.116754	0.659013	1.09041	-0.0531764	-0.312163	-0.242567	0.106705	0.341415
1554068_s_at	0.462793	-0.208895	0.588866	-0.148757	0.363407	0.0073843	0.161033	0.312316	0.258565	0.0290151	0.124621	-0.173853	-0.0552001
1554069_at	-0.188243	0.0851843	-0.0211573	0.212826	0.0242128	0.2639	-0.0333357	-0.338186	-0.0737534	0.0010047	0.41252	0.262295	0.0805707
1554071_at	-0.186277	-0.0486801	-0.0785134	0.0412838	-0.0720944	0.0651693	-0.218404	-0.024281	0.0509634	0.0879364	0.24377	0.0370684	-0.0531118
1554072_s_at	-0.121543	-0.100382	-0.0402124	-0.0770457	0.0602849	0.215421	-0.0271404	-0.0692422	-0.0273831	0.0984373	0.0812287	0.0407441	0.00283885
1554074_s_at	-0.436979	0.396984	-0.214097	0.173711	0.107872	0.138202	0.270365	-0.414467	-0.294444	-0.284011	-0.136857	0.489429	0.158226
1554076_s_at	-0.679024	0.28536	-0.373388	-0.0422354	-0.0564618	-0.0483818	0.393645	-0.573395	0.264507	-0.0411553	0.154422	0.623406	0.266785
1554077_a_at	-0.0425787	-0.366022	-0.00206423	-0.346842	-0.118674	0.105346	-0.1624	-0.518559	0.00840807	0.467995	0.215951	-0.217811	0.359756
1554078_s_at	0.118494	-0.477324	-0.44844	-0.139249	-0.108893	-0.455709	-0.0820694	0.343886	-0.278745	0.143807	-0.356629	-0.384903	0.176437
1554079_at	-0.287371	-0.906805	-0.343195	-0.1537	0.236049	0.224546	-0.622133	1.37883	0.209301	0.0431066	0.933041	-0.436251	-0.138272
1554080_at	-0.249605	-0.0291653	0.248093	0.416937	0.135777	-0.618835	-0.233644	-0.118896	-0.538341	0.0297623	-1.16387	-1.01602	0.473277
1554082_a_at	0.171909	-0.134632	-0.187068	0.0587215	-0.454797	-0.227992	-0.336442	0.0630846	0.198155	0.156889	-0.239788	-0.030211	0.210408
1554084_a_at	-0.0630341	0.0228124	-0.00929165	0.289899	0.0189576	0.00521994	0.118901	-0.14604	0.40253	0.155098	0.0971041	0.244178	-0.0787039
1554085_at	0.285512	-0.388292	0.127242	-0.735614	-0.0194407	-0.122511	-0.402018	0.4705	-0.0789046	0.280762	0.0194407	-0.307629	-0.438158
1554086_at	-0.175883	0.108152	-0.0990074	0.405452	-0.0671845	0.00697565	-0.230801	-0.406105	0.57258	-0.391509	-0.272257	0.203975	0.033412
1554089_s_at	-0.0301619	-0.476313	0.209895	-0.752364	-0.368671	-0.592884	-0.0968294	0.287541	0.0301619	0.347224	0.129787	-0.387543	0.182849
1554091_a_at	-0.286931	0.250634	-0.375034	0.129093	0.162456	0.130707	0.171318	-0.710457	0.0816927	-0.161224	-0.202284	0.51178	0.226529
1554093_a_at	-0.0611405	0.148211	0.0415268	-0.225436	0.313842	0.0474229	0.132407	-0.120419	0.315768	0.137373	-0.256146	-0.522642	0.269282
1554094_at	0.111412	0.288176	0.0305691	-0.0211239	0.0408473	0.298044	0.198537	0.0997601	-0.537978	-0.335682	-0.0327015	-0.0418444	-0.00707531
1554095_at	-0.212739	-0.0756784	-0.365613	0.353272	0.325115	-0.751031	0.0280352	-0.214033	0.00878382	-0.470479	0.0844178	-0.153362	-0.182082
1554096_a_at	0.375434	0.101788	0.123389	-0.0534565	0.135823	-0.14497	-0.224291	0.0585549	-0.0891876	-0.00735402	0.232869	-0.171661	-0.248794
1554097_a_at	-0.278796	-0.0826826	0.0551095	0.545934	0.383129	-0.469613	0.575875	-0.637739	-0.33724	0.228091	-0.0551095	0.622761	-0.164327
1554098_at	0.0638452	0.0805352	-0.227232	-0.0544953	0.0275056	0.137845	-0.0525448	0.0233843	0.510187	-0.219764	0.830094	-0.16913	-0.011312
1554099_a_at	0.00700903	-0.165479	-0.319299	-0.00700903	0.242943	0.0180593	0.555975	0.32773	-0.373777	0.286211	0.0358787	0.462827	0.50911
1554101_a_at	-0.0454802	-0.111119	0.247722	-0.3142	0.0198822	0.529273	-0.310868	-0.00904417	0.142403	0.0583096	-0.883678	-0.738964	-0.37532
1554102_a_at	-0.0865684	-0.321312	0.19095	0.125033	0.145122	0.242654	0.0755873	-0.244734	-0.461494	-0.0166526	0.0166526	-0.536236	0.0740423
1554103_at	0.0921364	0.287111	0.00195122	-0.526856	-0.204223	0.142829	-0.0760593	0.0425048	0.307197	0.039752	-0.380295	-0.278026	-0.335048
1554105_at	-0.00837278	0.00837278	0.596987	-0.234699	-0.0267272	-0.060566	0.467518	0.18519	0.262078	0.583074	0.120016	-0.500549	0.0519862
1554106_at	0.254407	-0.0321054	-0.234127	-0.712287	-1.09916	-0.410521	0.0321054	0.927751	0.299523	0.296576	-0.162785	-0.633706	-0.0639815
1554108_at	0.10664	-0.0643902	0.311357	-0.358429	0.250027	-0.0476704	0.0476704	0.336128	0.174054	0.106355	-0.38454	-0.416926	0.327143
1554110_at	0.0171862	0.0950508	0.35706	0.190568	0.0392537	0.246495	-0.143655	-0.401876	-0.200018	0.0335646	-0.21387	-0.1898	0.206263
1554112_a_at	-0.193438	-0.131886	0.228485	-0.118862	-0.299481	-0.0584087	0.0350604	0.263144	-0.0679016	1.05336	-0.869677	-0.925316	0.485705
1554113_a_at	-0.359095	0.471605	-0.269086	0.372681	0.12404	0.00930119	0.162325	-0.497159	0.300613	-0.503608	-0.384935	0.851996	0.443085
1554114_s_at	0.733147	-0.135564	1.17204	0.440914	-0.161179	0.614475	-0.119484	-0.277593	0.0533102	-0.0871561	-0.210527	-0.258989	-0.221429
1554115_at	0.0398641	-0.336967	-0.358679	0.483538	0.348298	0.1641	0.112737	-0.411859	0.0879359	-0.726189	0.32676	0.653959	0.301511
1554116_s_at	0.535679	0.496108	0.0681024	0.040257	-0.496588	-0.0506835	-0.0867305	-0.269863	0.420541	-0.181785	-0.0210814	0.0210814	-0.0955872
1554117_at	-0.432099	0.241853	-0.265043	0.178609	0.338677	0.270221	0.231821	-0.39236	0.200622	-0.213634	-0.145636	0.580539	0.0395975
1554119_at	-0.0495996	0.165242	0.1286	0.00952935	-0.0570769	0.0917206	0.0410452	-0.193752	0.2657	-0.289615	0.0509887	0.047446	-0.00952959
1554121_at	0.263138	-0.0628481	-0.169752	0.141047	0.0671072	-0.0049746	0.0764232	0.0356231	-0.0612974	-0.0647728	-0.169159	-0.130697	0.0693572
1554122_a_at	0.180811	0.110522	0.185195	-0.0919623	-0.25829	-0.224297	0.0735245	-0.146693	0.0205047	-0.154461	0.60075	-0.141548	0.1008
1554125_a_at	0.00432396	0.0205414	-0.0431421	0.0069027	0.0481007	-0.057924	0.0212543	0.0567553	0.272705	0.0306103	-0.0591512	-0.0793529	-0.145123
1554126_at	-0.620904	-0.409655	-0.519325	-0.323678	-0.606406	-0.194572	-0.196238	0.624263	0.145163	0.488007	0.226881	0.240609	0.0209808
1554127_s_at	-0.49277	-0.430225	-0.0337052	-0.55858	-1.12048	-0.28586	-0.219654	1.23748	0.332069	0.728436	0.381122	-0.250219	0.0337052
1554128_at	-0.159261	-0.388234	-0.0415373	0.422403	0.396434	-0.00443268	0.239518	-0.290714	-0.0405202	-0.539924	0.0773273	0.669947	0.111156
1554129_a_at	-0.251176	0.388884	-0.316316	0.281705	-0.329316	0.450585	-0.025228	-0.370204	0.103448	-0.0250239	0.946034	0.152228	0.0368853
1554131_at	-0.0148993	0.150578	-0.0465283	-0.0922322	0.0432849	0.0184174	-0.139835	-0.0958853	0.106019	0.0148993	0.211354	-0.0652685	-0.0937247
1554132_a_at	0.774053	0.0640407	-0.261291	0.282417	-0.619336	-0.00766277	-0.362289	-0.390975	-0.00276566	0.00276566	0.0681338	-0.856845	-0.688167
1554133_at	-0.0326657	0.489586	0.0790658	-0.132243	-0.0910563	0.152009	-0.066535	0.134168	0.0446725	0.00018	0.10958	-0.1444	-0.0969863
1554140_at	-0.151996	-0.0709035	0.0228062	-0.0566483	0.201044	-0.09114	-0.060004	0.0461664	0.0183895	-0.0937872	0.289569	0.0870402	-0.255418
1554141_s_at	-0.033673	-0.213115	-0.091255	0.207558	0.0931916	-0.289554	-0.0265684	0.199467	0.19997	-0.0200031	0.0672839	-0.0182431	0.0401888
1554142_at	0.0517151	0.181397	0.219306	-0.176396	-0.0375273	0.123316	0.0696614	0.0637493	0.488728	-0.0832465	0.160086	0.0751004	-0.0321789
1554143_a_at	0.141487	-0.259557	-0.0923786	-0.237859	-0.151927	-0.0147502	0.200666	0.167605	-0.0672541	0.127694	-0.161458	0.118863	0.307229
1554145_a_at	0.342418	0.217816	-0.0133457	0.0365462	-0.288679	0.0133462	0.118443	-0.196204	-0.354739	0.374098	-1.2476	-0.622761	0.29381
1554147_s_at	-0.31293	-0.115344	0.646622	-0.112627	-0.250833	-0.284365	-0.0742731	0.604113	0.871576	0.315078	0.303959	0.00834155	-0.0466654
1554148_a_at	0.650506	0.354074	0.371262	-0.342226	0.379674	0.333065	0.158609	-0.170063	-0.626411	0.118268	-0.576355	-0.895587	0.23679
1554149_at	-0.0240574	0.158817	-0.0729771	-0.307765	0.358295	-0.198731	-0.0209904	0.275848	0.224483	-0.186305	0.0801926	-0.396451	0.127765
1554151_at	0.035141	0.00836849	0.134029	0.133139	0.104303	0.105862	0.0951719	-0.380569	-0.0905533	0.0468922	0.384719	0.255115	-0.0396729
1554152_a_at	0.646902	0.442074	0.0671186	-0.362502	-0.544404	0.0355563	-0.106684	-0.443906	-0.391307	0.193772	0.088747	-0.37462	0.25683
1554153_a_at	0.138233	-0.0881834	0.0374365	0.211309	0.193784	0.382609	-0.231527	0.290268	-0.444539	-0.0403681	-0.196123	-0.477711	-0.316832
1554154_at	1.07312	0.21123	0.431898	-0.0571136	-0.70026	0.566653	0.0126486	-0.300009	0.411993	-0.0126486	-0.413206	-0.17799	-0.0317235
1554155_at	-0.159624	-0.375297	0.278005	0.0316005	-0.226187	-0.627491	-0.176723	0.588244	0.431309	-0.332537	-0.803051	-0.536443	0.379159
1554156_a_at	0.0249968	0.181758	0.121214	-0.0632486	0.0156343	-0.18608	-0.00886106	-0.0612566	0.122127	-0.130162	0.120811	0.0911493	-0.0145695
1554157_a_at	-0.179179	0.235114	-0.311447	0.908565	0.410756	0.147288	0.538747	-0.410983	-0.144807	-0.526901	-0.223777	0.698603	0.39562
1554158_at	0.125517	-0.0192735	0.0465095	-0.00612283	-0.129258	-0.148934	-0.104415	-0.0517542	-0.319754	0.339492	-0.00876379	-0.208074	-0.163479
1554159_a_at	0.346951	-0.154154	-0.00385237	-0.396734	-0.812129	0.177371	-0.218029	0.465166	0.20281	0.845799	-0.0387726	-1.00842	-0.228384
1554160_a_at	-0.0803537	0.217655	-0.1964	0.0319681	0.11299	0.264084	-0.00734138	-0.0791521	0.127996	-0.397771	0.0364046	0.195204	0.158031
1554161_at	-0.154381	-0.774746	0.26911	-0.181807	0.435895	-0.442955	0.23005	1.8483	0.0559096	1.33485	-0.60529	-0.387729	0.466847
1554163_at	-0.11087	0.0460098	0.050087	0.183172	0.196343	0.0958586	0.116742	-0.277138	-0.213072	0.217324	-0.00822782	0.51976	-0.17313
1554165_at	0.00304222	0.0162361	0.0511651	0.000862	0.215772	0.497014	-0.017657	-0.080276	0.0657327	0.20621	0.0967481	0.205977	-0.240296
1554167_a_at	-0.0240087	-0.170019	0.193909	-0.113806	0.0782261	-0.17649	-0.0841026	-0.201635	-0.132832	0.411217	0.0670176	-0.493615	0.162269
1554168_a_at	0.113274	0.199431	-0.0164471	0.00207233	-0.13239	0.0266924	-0.361844	-0.346115	0.0586262	-0.0249386	-0.0999708	0.0871172	-0.449008
1554170_a_at	-0.22388	-0.156599	-0.450967	-0.0142713	0.143333	0.272096	-0.116712	-0.0488205	0.0564899	0.0142713	0.129336	0.107956	0.0228658
1554171_at	-0.0452862	-0.266044	0.204082	-0.791578	-0.326963	0.175287	-0.219813	0.341291	0.66024	-0.0161757	0.18936	-0.592543	0.192721
1554172_a_at	0.0495725	0.0620794	-0.0322452	0.0483618	-0.124298	0.363951	-0.00576973	-0.326582	-0.0932431	0.00576973	-0.132952	0.206793	0.102972
1554173_at	-0.44393	-0.0230947	-0.371937	0.228127	0.181579	0.4135	-0.0320578	-0.72365	0.0882025	-0.252844	0.201753	1.00009	0.106551
1554175_at	-0.440654	0.0249934	-0.40171	0.761223	0.491276	0.632494	0.142017	-0.507371	-0.00954151	-0.390216	-0.238868	0.14342	0.00954151
1554176_a_at	-0.280415	-0.128107	-0.0264301	-0.18272	-0.181924	0.0569282	-0.120027	0.100047	0.0941386	0.386696	-0.100143	0.122082	0.0519664
1554177_a_at	-0.0937018	-0.0916085	0.332018	0.0961442	-0.019464	-0.00284624	0.0146065	0.125578	0.295657	-0.216136	-0.137221	-0.25078	0.0894322
1554178_a_at	0.582504	0.0360198	0.046627	0.299569	-0.834686	-0.0255313	0.061542	0.410948	0.267911	-0.0817208	-0.513026	-1.20948	-0.708406
1554179_s_at	-0.351493	-0.126688	-0.370187	0.496838	0.0929651	-0.0416899	0.175041	-0.00356197	0.320066	-0.394223	0.0119991	0.590639	0.232826
1554181_at	-0.0919907	-0.00413227	0.00413227	-0.0276356	0.124638	0.239048	0.0676165	-0.16805	0.111243	-0.0643134	0.708981	0.485901	-0.102248
1554182_at	-0.124781	-0.00355816	-0.294334	-0.0969946	-0.186612	0.409344	0.0126967	0.524025	0.0652614	0.00355816	0.288175	0.499284	0.0734077
1554183_s_at	-0.463336	0.224628	-0.469425	0.18592	0.197129	0.298367	-0.0462613	-0.384492	0.0462613	-0.396106	0.223849	0.778993	0.101084
1554185_at	-0.202426	0.0330954	0.0764401	-0.228162	0.00649905	-0.111204	-0.221917	0.059015	0.0874343	-0.155388	0.0917375	0.138468	0.0999837
1554187_at	-0.100565	-0.00894284	0.139566	0.0959668	-0.147738	-0.292633	0.0560238	-0.254619	0.00298095	-0.157304	0.577106	0.36377	-0.00853038
1554188_at	-0.0991397	0.114333	-0.259759	0.0746074	0.156852	0.00239325	0.213968	-0.196191	-0.0273385	-0.298731	0.0465054	0.324171	0.0567059
1554190_s_at	-0.199868	-0.00502348	0.139525	-0.0355132	0.243506	-0.0607858	-0.0148678	0.207372	0.109979	0.0355134	0.55705	0.0755258	-0.0767918
1554192_s_at	-0.303845	-0.011189	-0.215402	0.429446	0.0696263	0.113711	0.00445795	-0.222403	0.440853	-0.00445795	0.0845427	0.102227	0.131253
1554193_s_at	1.3562	1.07186	0.0840363	-0.0737333	0.733117	0.360659	-0.139459	-0.453022	-0.0361342	0.0817633	-0.962656	-0.338751	0.393191
1554194_at	-0.0431306	-0.205709	-0.12141	-0.0174708	0.120823	0.655959	-0.0635009	-0.0756793	-0.214845	-0.0494344	0.115101	0.306074	-0.228327
1554195_a_at	-0.145436	0.0447598	-0.0779293	0.273735	0.0150561	0.420056	0.128833	-0.368527	-0.202906	0.186245	-0.331061	0.164602	0.226497
1554196_at	-0.00565457	0.0895338	0.00663781	0.292481	0.36199	-0.052896	0.097049	-0.0721889	-0.00373006	0.032697	0.209862	-0.0195282	-0.00298595
1554198_at	-0.304788	-0.127859	-0.38379	0.0811768	0.0536084	0.407801	-0.0326481	-0.582971	0.0370464	-0.533264	0.537162	0.060338	0.129829
1554199_at	-0.219849	-0.150743	-0.117352	0.0764945	0.158063	0.0121315	0.0960984	-0.294042	0.277137	-0.203505	-0.24638	0.481684	-0.11305
1554201_at	0.165036	-0.00245237	-0.500813	0.0313554	0.134155	0.205753	0.0024519	-0.428135	0.511117	-0.626978	0.0359025	0.821174	-0.26113
1554202_x_at	0.104785	0.26448	-0.568054	-0.00198698	0.245128	0.191816	0.0850782	-0.305487	0.0926003	-0.78948	-0.101753	0.956091	0.0483303
1554203_at	0.0682516	-0.0197289	-0.0492992	0.0208056	-0.0582039	0.0491126	-0.0860205	-0.00431991	0.153841	0.237093	0.473157	-0.293921	-0.0106404
1554205_s_at	-0.209406	0.0532656	0.0957022	-0.0329719	0.0319233	-0.249548	0.003685	0.139437	-0.31235	-0.145666	-0.0192146	-0.141973	-0.003685
1554206_at	0.320116	0.0787678	0.225825	0.0310345	-0.0232487	0.346211	-0.0565481	-0.246155	-0.168021	-0.024612	0.275527	-0.320998	0.298566
1554208_at	1.15633	0.0351343	0.00788164	0.0176859	0.45136	0.619447	0.204012	-0.79944	0.0719142	-1.22552	-1.06083	-0.128632	-0.274203
1554210_at	-0.136024	-0.0718794	0.157526	0.0318661	0.171398	0.108716	0.0762916	-0.058217	0.00318384	0.0972467	-0.298577	0.0161548	-0.0282378
1554212_s_at	-0.164423	0.0298672	-0.468291	0.247785	0.0618243	0.0111847	0.160302	-0.262198	0.148769	-0.535925	0.493396	0.621107	0.0749683
1554213_at	-0.433019	-0.233947	-0.419936	-0.133137	-0.152719	-0.189054	0.104896	0.732784	-0.163899	0.3726	0.721732	-0.245195	0.275452
1554214_at	-0.00800657	0.00808621	-0.0447116	-0.0333762	0.198321	0.179553	-0.124497	-0.243532	0.451971	-0.189721	0.160532	0.117042	-0.105029
1554216_at	0.0291195	0.0521588	0.127612	-0.0477548	-0.142157	0.236475	0	0.224225	-0.0179889	0.154653	-0.243572	-0.166697	-0.0409522
1554217_a_at	0.495596	0.0324941	-0.120082	0.0118442	-0.145086	0.0601268	0.152185	0.00739717	-0.439205	0.407397	-1.02787	-0.671333	0.28968
1554219_at	-0.519983	0.244269	0.0194492	-0.0194492	0.470101	0.540919	0.237446	-0.299982	0.840146	-0.498382	0.298175	0.626827	-0.0921826
1554220_a_at	0.461158	-0.0388534	-0.698924	0.198718	0.683297	0.0802021	0.130598	-0.388611	0.0388534	-0.867784	0.145171	0.662443	-0.426617
1554222_at	-0.365046	0.00394869	-0.609154	-0.00394869	0.112097	0.658605	0.0390544	-0.237157	0.536437	-0.336782	-0.341044	0.326089	-0.0998006
1554224_at	-0.0787265	0.203906	-0.0110664	-0.0299425	-0.067183	0.395193	-0.259935	-0.254817	0.428519	0.247496	0.31799	0.351086	-0.195091
1554225_a_at	-0.123624	-0.223243	-0.376616	0.0487545	-0.013483	-0.0851092	0.00636625	-0.215844	0.318794	-0.204371	0.263635	0.144356	0.0196702
1554228_a_at	-0.215891	0.445175	-0.175041	0.60104	0.151305	-0.158784	0.0669279	-0.0426309	0.686851	0.268182	-0.153975	0.529624	-0.0165775
1554229_at	0.449361	0.440599	0.583601	0.0161281	-0.347692	0.288285	0.212166	-0.216694	-0.0597868	0.301649	-0.0732541	-0.350664	-0.0848179
1554231_a_at	-0.380242	-0.0188723	-0.264606	0.0989757	0.00388145	0.109054	-0.0239768	-0.331167	0.444151	-0.313411	0.0441418	0.349317	0.0464473
1554232_a_at	-0.0374711	-0.385102	-0.0314929	0.125103	-0.0018177	0.061873	0.100501	-0.162222	0.198429	0.129292	-0.0673895	0.313801	0.161959
1554233_at	-0.0232189	-0.265443	0.0125344	-0.0864484	-0.0898764	-0.147962	0.0283561	-0.029387	-0.203644	0.946595	0.24602	0.241995	0.325533
1554234_at	-0.0848527	0.314899	0.0284581	-0.0960665	0.0832205	-0.392492	0.0720372	-0.451769	-0.130631	-0.0119152	0.478233	0.306833	-0.320064
1554235_at	-0.0879824	0.0241275	-0.105534	-0.0419371	-0.00727129	0.153147	-0.0293186	-0.0399122	-0.00582266	-0.070653	0.139946	0.0301461	0.00608897
1554237_at	0.690377	-0.138211	1.21746	-0.258624	0.0151186	1.03097	-0.300824	0.256041	0.541757	-0.301254	0.153917	-0.731617	-0.109678
1554239_s_at	0.00660372	0.174294	0.463417	-0.0335631	0.116909	-0.241063	-0.193029	-0.273257	-0.0252867	0.305752	-0.212171	-0.225016	0.0910792
1554240_a_at	1.64171	1.2645	0.291794	0.663904	0.211361	0.753727	-0.50712	-1.18372	-0.58793	-1.54861	-2.18979	-1.93429	-2.12153
1554241_at	-0.0501094	0.305063	-0.219451	-0.39859	-0.25371	0.120212	-0.197148	0.164253	0.355845	-0.697738	0.209463	0.034152	-0.236068
1554242_a_at	1.54332	-0.0374742	1.33712	-0.53551	0.533853	-0.00668144	-1.04962	2.05641	2.91001	0.0582743	3.23761	-0.566243	-0.668671
1554245_x_at	-0.450268	0.251533	-0.472298	0.125067	-0.0066514	-0.106357	-0.0147777	-0.481495	0.244694	-0.581586	0.132997	0.804055	-0.313428
1554246_at	-0.261886	0.142749	-0.127325	-0.207304	0.0263436	0.000649	-0.000649	-0.214575	0.479009	-0.389676	0.0664976	0.158365	0.0408735
1554248_at	0.383001	0.139894	1.51212	-0.328108	-0.00961685	0.287611	-0.315734	-0.0314078	0.211512	-0.422872	-0.225861	0.320177	-0.121817
1554249_a_at	0.950194	0.149969	-0.376927	0.399592	-1.01366	0.0634408	-0.616454	0.135311	0.658254	0.105081	-0.701248	-0.736639	-0.991049
1554250_s_at	0.524146	-0.101404	0.610889	-0.172992	-0.515937	-0.0806289	0.16574	0.66884	-0.257212	0.0892515	-0.269865	-0.327894	-0.00207996
1554251_at	0.650434	0.190392	-0.0325284	-0.10784	-0.0738916	-0.254955	0.0988145	0.109285	0.16984	-0.0853343	-0.47985	-1.27746	-0.210115
1554252_a_at	-0.289993	-0.125682	0.000873	-0.000873	-0.0319903	0.225307	-0.133948	0.0917139	0.0860765	-0.101741	0.267477	0.539141	0.196282
1554253_a_at	-0.313124	-0.081192	-0.366842	0.45367	0.11151	0.16678	0.107915	-0.426164	0.352195	-0.455802	-0.615243	0.490841	0.221519
1554256_a_at	0.288718	0.126231	-0.101107	-0.00036	-0.275833	0.24831	-0.181656	0.0647969	0.00036	0.167567	0.182175	0.40167	0.0595922
1554258_a_at	-0.015676	0.0627527	0.00192928	0.778783	0.443058	0.290437	0.533849	-0.514388	-0.00192928	-0.739449	-0.259663	-0.0282063	0.388198
1554259_at	-0.558395	0.0517263	-0.774116	0.0709491	-0.0824914	-0.304656	0.0690203	-0.559948	0.209947	-0.66961	0.0447598	0.45674	0.00104666
1554260_a_at	0.505357	0.195863	0.169326	-0.477007	-0.135832	0.0186119	-0.24337	0.111638	-0.0186119	0.209137	-0.133278	-0.575117	-0.491644
1554261_at	-0.378854	-0.24535	0.0877304	0.00289631	-0.0697515	0.0437243	0.127115	-0.152209	-0.00289631	0.042527	-0.580872	-0.0277257	0.286774
1554262_s_at	-0.0378284	-0.0346241	-0.00481796	0.228134	0.072577	0.282204	0.0251412	-0.152111	-0.783373	-0.199915	0.439154	0.00481796	0.0558681
1554264_at	0.169674	0	0.749842	0.134648	-0.0271852	0.0422361	-0.00968504	-0.0994637	0.0367448	-0.0225015	0.485596	-0.0915556	0
1554266_at	0.127169	-0.158509	0.128909	0.222525	-0.134704	-0.262764	0.0255442	-0.0438874	-0.0966973	0.539323	0.052465	-0.0360744	0.121447
1554268_at	-0.338464	0.0279596	-0.050005	0.362843	0.200665	0.205515	0.133398	-0.412387	0.175663	-0.204092	-0.0773966	0.476087	0.109311
1554271_a_at	0.196967	0.0639005	0.29493	-0.00619459	-0.0098567	0.00619459	0.103254	-0.306839	-0.846522	0.170834	-0.374531	-0.526031	-0.125763
1554272_at	-0.028924	0.0484006	-0.0234451	-0.142909	-0.0310531	0.16364	0.0234451	-0.214072	0.219902	-0.176946	0.491592	-0.138783	-0.0966187
1554273_a_at	-0.650716	-1.33279	-0.73186	-1.18948	1.69971	0.744844	1.37594	-0.0604939	0.638379	0.191811	0.506388	-1.29881	0.713384
1554274_a_at	0.153951	-0.0238748	-0.173774	0.113757	-0.317997	0.21055	0.0617986	-0.109246	0.29854	-0.218826	0.456014	0.740563	-0.109755
1554276_at	-0.0980303	-0.02388	-0.250751	0.487855	0.393754	0.0238802	0.236327	-0.250865	0.101519	-0.220291	-0.311578	0.247104	0.576956
1554277_s_at	1.03634	0.074429	-0.116114	0.117111	-0.443671	0.215708	-0.00196147	-0.176851	0.197813	-0.251359	0.224807	0.134654	-0.253965
1554279_a_at	0.0307603	0.264329	-0.0120549	-0.28204	-0.153483	0.176326	-0.123361	-0.165813	-0.13292	-0.0489397	0.0904055	0.175453	0.109186
1554280_a_at	0.0578873	0.401425	-0.121189	0.0695066	-0.0691664	0.366925	0.0794671	-0.312127	0.210703	0.00990653	-0.018307	0.186619	-0.0278213
1554281_at	-0.188111	0.0460436	-0.152676	-0.135423	0.0199473	-0.0300281	0.0371931	-0.091615	0.228686	0.00777984	0.711958	0.371367	-0.00711894
1554283_at	-0.193115	-0.238111	-0.12429	0.193867	-0.0491562	-0.221701	-0.204273	-0.0875456	0.0716312	-0.281248	0.035274	-0.0193264	-0.0574889
1554285_at	-0.0566802	0.575152	0.513375	0.507056	0.281173	0.19749	-0.0268526	-1.41505	-0.651763	0.616595	-1.36173	-0.52815	0.633452
1554286_at	-0.0472555	-0.135718	-0.0699096	0.169915	0.412015	0.0182724	-0.151473	-0.382553	-0.498407	-0.335413	0.575419	0.688127	0.0536652
1554287_at	1.2151	0.330191	0.137908	-0.55765	-1.12789	-0.595045	-0.952385	0.293968	0.374448	-0.184758	-0.315253	-0.188889	-1.68596
1554288_at	-0.0978735	-0.00546789	-0.0309694	0.0512149	0.118004	-0.0934625	0.0005	-0.0682559	0.403255	-0.0316215	-0.261433	0.226893	0.0639215
1554290_at	0.107642	-0.242461	0.240811	0.0214477	-0.105289	0.105005	-0.063864	0.129066	0.506965	-0.0585308	-0.482985	-0.189266	-0.0214477
1554291_at	-0.320312	-0.00598335	-0.175315	-0.107164	-0.107164	0.212642	0.0686624	0.0665128	0.166341	-0.342497	0.906239	0.00275922	-0.0504966
1554292_a_at	-0.0737295	0.0866399	0.242174	0.0531168	-0.521471	0.185725	-0.224173	-0.25659	-0.193347	0.122414	0.176757	-0.315787	-0.0436249
1554293_at	0.076659	0.277662	0.163878	-0.0365713	-0.203445	0.498642	-0.163473	0.0374022	0.23624	-0.0830731	0.329469	-0.22982	-0.210685
1554294_s_at	0.181444	-0.00948906	0.343244	-0.141865	-0.0811343	-0.139168	-0.0699871	-0.191127	0.0452068	0.0513232	0.0769804	0.456595	0.00948906
1554295_x_at	0.197167	0.29735	0.322816	0.00307441	-0.0760567	0.482017	-0.0219953	-0.04477	0.0497284	-0.00307417	0.0883939	0.385716	-0.124696
1554296_at	-0.0148511	0.00416112	-0.16109	0.00092	0.0652263	-0.0589492	0.0387709	-0.248475	0.100489	-0.117404	0.0914409	0.515868	-0.230572
1554298_a_at	-0.00415063	0.217834	0.174326	0.0191126	1.10316	-0.0357659	0.0836	0.470121	-0.0576589	-0.0259309	0.0821106	-0.330084	-0.0755281
1554299_at	-0.346693	0.301478	-0.33973	0.0610368	0.225956	-0.149137	0.127181	-0.264924	-0.0589409	-0.266265	0.352455	0.0745602	0.120387
1554300_a_at	-0.31726	0.188011	-0.0381236	0.00631976	-0.029953	-0.14897	-0.0371895	-0.216501	0.163713	-0.21976	0.0388885	0.746134	0.350487
1554301_at	-0.0436313	0.0872631	0.0949342	-0.102939	-0.240979	0.066189	-0.212035	-0.0729918	0.383078	-0.0362501	0.181428	0.149631	0.0172217
1554302_s_at	-0.159992	-0.105835	-0.0790677	0.353579	0.477509	-0.0670009	0.471167	-0.208064	-0.117216	-0.202365	0.0322173	0.361619	0.523393
1554303_at	-0.146179	-0.0279303	-0.309382	0.301642	0.084692	-0.139869	0.18382	-0.22651	-0.0933805	0.079555	0.0842829	0.126425	0.273467
1554305_at	-0.222686	0.222183	-0.013804	0.517265	0.327196	0.472258	-0.112163	-0.12567	0.00883675	-0.231833	-0.157087	0.704552	0.0629272
1554306_at	0.29901	0.0303082	0.290397	-0.0303082	-0.244448	0.0347931	-0.335938	0.0731149	0.530228	0.0969212	0.707967	-0.0485816	-0.284611
1554307_at	-0.0569742	0.130712	-0.207461	-0.0532427	0.318596	0.38226	0.238892	-0.0945382	0.00545359	0.184236	-0.11686	0.263622	-0.192283
1554308_s_at	-0.177743	-0.0974197	-0.234048	-0.00501943	0.0747204	0.0358605	-0.238861	0.0553598	0.188584	0.00501943	-0.106081	-0.063967	0.102566
1554309_at	0.391804	0.141632	1.10703	-0.204849	0.337579	0.39082	-0.0321884	0.413881	-0.287096	-0.491116	0.196691	-0.825693	0.157009
1554310_a_at	-0.0154114	0.611589	-0.0222282	0.0450416	-0.53899	0.0154114	-0.077179	-0.171796	0.691832	-0.168401	0.130235	0.0857797	-0.0973492
1554311_a_at	-0.0431948	0.0270309	0.201376	-0.190525	0.00331354	0.12091	-0.0966155	-0.274905	0.250218	-0.233582	0.661014	0.146202	-0.0252941
1554312_at	-0.546872	-0.0026865	-0.419389	0.280003	0.0026865	-0.0178146	-0.18492	-0.399352	0.142975	-0.147347	0.44061	0.0904474	0.223366
1554314_at	-0.148101	0	-0.1909	0	-0.0770941	-0.115845	-0.273747	0.0116353	0.0501158	-0.2058	0.376553	0.225702	0.364654
1554316_at	0.334674	0.359679	-0.0535889	0.12999	-0.590514	0.473996	-0.10913	0.0032959	0.210392	0.402827	-0.0405588	-0.205769	0.146009
1554317_s_at	0.00113535	0.141911	-0.156505	0.191202	-0.00797844	-0.249702	-0.00113535	-0.310602	-0.15213	-0.119187	-0.417693	0.0597501	0.158147
1554318_at	-0.131656	0.189176	-0.395837	0.361859	-0.0842934	-0.0325131	0.238805	-0.622377	0.337864	-0.340165	0.683906	1.12529	0.322931
1554319_at	0.0405746	-0.0819685	-0.069885	-0.000415	0.309527	0.0858266	-0.0580049	0.000415	0.220013	0.0473804	0.172885	0.0407603	-0.0203466
1554321_a_at	-0.304852	0.352806	-0.221331	0.0104098	-0.22989	-0.0343721	0.0409718	-0.125576	-0.0104098	0.0651102	0.392515	-0.202752	0.304648
1554322_a_at	-0.370969	-0.00689459	0.07093	0.344747	0.0529585	0.254924	-0.00350523	-0.0839286	-0.02422	-0.328595	0.782554	0.426077	0.0487533
1554324_s_at	0.0295751	-0.418966	0.359671	-0.0370951	-0.314787	-0.0489962	-0.0295751	1.03348	0.112609	0.515883	0.331074	0.497434	0.0316682
1554325_at	-0.00677586	0.144298	-0.00510573	0.0117562	0.0312216	-0.213382	0.0272608	-0.212092	-0.0372338	-0.172003	-0.0519624	0.501331	-0.0413613
1554327_a_at	-0.0246453	0.141491	0.0258927	0.227641	0.36477	-0.0694213	0.0664539	-0.845594	-0.267845	-0.129022	-0.235353	0.0216784	0.339311
1554328_at	-0.0822668	0.0297937	0.0514109	-0.140112	-0.0445693	0.0575364	-0.172425	0.278431	-0.0189679	0.365096	0.235273	-0.115342	-0.0548742
1554329_x_at	0.0776162	0.059077	0.0558856	-0.17273	-0.0312223	-0.214477	-0.0402627	-0.00516963	0.22622	0.0145669	0.463048	-0.01175	0.00516963
1554331_a_at	-0.163228	0.0175178	-0.184316	-0.182625	0.486099	0.185836	0.221941	0.0609782	0.262192	-0.119638	-0.0175176	0.187155	-0.0668016
1554332_a_at	0.0303435	0.00890732	-0.18655	0.264606	0.131579	0.0961895	-0.0160131	-0.126662	-0.37747	0.0157871	0.432341	0.511882	0.211314
1554333_at	-0.24712	-0.282848	-0.0615375	0.0977211	-0.0143116	-0.00577259	0.0764117	-0.073586	-0.441397	0.266961	-0.324004	-0.416615	0.0806656
1554334_a_at	-0.433438	-0.699348	0.0336103	-0.19162	-0.288582	-0.469074	-0.356859	0.136981	-0.588467	0.369426	0.248908	-0.374017	0.399889
1554335_at	0.348015	0.537839	-0.316162	0.183045	0.0561438	0.531457	-0.230198	-0.352517	-0.0741277	-0.234797	-0.140914	-0.0561438	-0.208015
1554337_at	-0.0133355	-0.0158732	-0.175489	0.0123577	0.127186	0.131202	-0.166723	-0.191347	0.0637887	-0.174053	0.275084	0.0582345	-0.0798559
1554339_a_at	0.185095	-0.326764	-0.00129604	-0.252365	-0.306121	0.706574	-0.0833025	-0.00545812	0.32	0.348784	0.389018	-0.320986	0.169662
1554340_a_at	-0.0378549	0.131535	-0.0722325	0.122638	-0.127739	0.262708	-0.149308	-0.045511	0.427344	-0.141911	0.24975	0.00225282	-0.0639682
1554341_a_at	0.157477	-0.147694	0.176158	0.0292115	-0.338706	-0.236612	0.0353808	-0.223993	0.157445	0.157738	-0.816028	-0.205052	0.240746
1554342_s_at	-0.149779	-0.00123501	0.00123453	-0.0346045	-0.404691	-0.0915198	0.00877571	0.00312471	0.244054	0.324985	0.110668	-0.213313	-0.0192957
1554343_a_at	1.22628	0.211277	0.447028	0.0490232	0.687367	0.460721	-0.0035274	-0.188004	0.158021	0.00768089	-0.021194	-0.215014	-0.0873442
1554344_s_at	-0.203705	-0.171527	-0.284317	0.596542	0.194575	0.293741	0.336876	-0.454157	-0.102234	-0.222927	0.19029	0.794606	0.264134
1554345_a_at	0.518294	-0.438713	0.148854	-0.0164657	0.251669	-0.0487151	0.439173	0.117155	-0.270025	0.422584	-0.55675	-0.688531	0.120165
1554346_at	-0.200358	-0.0535498	-0.122772	0.511518	-0.141249	-0.00538397	-0.108598	-0.233079	0.132029	0.00538397	0.0672398	0.366778	0.213604
1554348_s_at	-0.00788021	-0.2898	0.267327	-0.037411	0.285728	0.00458336	0.0851145	0.23632	0.291131	-0.140819	-0.134874	-0.00458312	0.294346
1554349_at	-0.305855	0.772766	-0.0808129	1.38881	0.17361	-0.022881	0.20716	-0.38765	-0.409764	-0.17474	-0.29688	0.117368	0.558381
1554351_a_at	0.186015	0.165442	0.29691	-0.0224438	0.0135565	-0.229401	0.169167	0.124185	-0.607466	-0.111856	-1.32515	-1.07253	-0.18714
1554352_s_at	0.842104	0.482954	0.678314	-0.259957	0.400539	0.399037	0.0656409	0.294705	-0.0656414	-0.200129	-0.359322	-1.09409	-0.548648
1554354_at	-0.0977678	0.325032	-0.0601554	0.00237513	-0.0539327	0.138494	-0.163902	-0.0924718	0.00672483	-0.153668	0.223403	-0.0357776	-0.0989456
1554355_a_at	-0.230046	-0.0252724	-0.150348	-0.0706744	-0.164115	-0.209707	0.111629	0.177675	0.194894	0.252536	-0.419954	-0.283398	0.0252724
1554356_at	0.318237	-0.23237	-0.0201879	-0.0312417	0.019119	0.10095	-0.107959	-0.202849	-0.109246	-0.0174398	0.299247	0.00340462	-0.170695
1554360_at	-0.204404	-0.0285316	-0.417487	0.802807	0.0285316	0.0696397	0.238478	-0.61419	-0.298204	-0.349487	-0.450826	0.10048	0.0887198
1554362_at	-0.213649	0.172195	-0.0789847	0.130318	0.0198078	-0.253242	0.102287	-0.114705	0.183833	-0.0198078	0.41083	-0.106752	0.100518
1554364_at	0.249855	0.130172	0.0139334	-0.113252	-0.033062	0.00754619	-0.154588	-0.357297	0.194501	0.246084	-0.156347	-0.069916	0.0440516
1554365_a_at	1.13594	0.409317	0.534147	-0.0134935	0.248779	0.513496	-0.201173	-0.312453	0.0844231	-0.0480309	-0.418989	-0.595034	-0.474673
1554367_at	-0.055752	-0.124596	-0.0455244	0.766368	0.0322821	0.113124	0.24404	-0.173607	-0.0163457	-0.291106	0.199113	0.354604	0.312125
1554368_at	0.050544	-0.0175948	-0.0975823	-0.0975823	0.0968637	-0.0910466	-0.0636795	-0.133654	0.24748	0.194857	0.118325	0.0175951	0.212533
1554371_at	-0.429451	-0.371526	-0.290433	0.21483	-0.0202971	-0.269645	0.0105944	0.0863252	0.276836	0.590484	-0.0589857	0.160344	0.228637
1554372_at	-0.141358	0.236964	-0.189383	0.196118	0.425902	0.283168	0.045085	-0.219335	0.422127	-0.222129	-0.0450852	0.502566	0.118313
1554374_at	-0.242799	0.103723	-0.18271	0.183414	0.0820658	0.170727	0.034519	-0.275644	-0.275644	-0.172084	-0.286913	0.921482	0.0962713
1554375_a_at	-0.370217	0.39537	0.00589919	0.439721	0.262047	-0.0340011	0.175368	0.00670195	-0.0301783	-0.00589919	-0.216732	0.559506	0.569923
1554376_s_at	0.325933	0.42622	0.276439	-0.170313	0.201691	0.419011	-0.179146	-0.141328	0.000957	0.0144372	-0.160142	-0.020262	-0.000957
1554377_a_at	-0.250816	0.0753953	-0.206447	0.368936	-0.114178	0.160774	0.0536082	-0.368134	0.158688	-0.110133	0.326905	0.587148	0.197421
1554378_a_at	0.0638642	-0.278194	0.104829	-0.18067	-0.0737927	0.187212	-0.106913	0.00658584	-0.19194	0.632133	-0.00658608	0.244982	0.00983667
1554379_a_at	-0.0492196	-0.0336065	-0.0176592	0.220693	0.215635	0.132216	0.152551	-0.210096	0.197417	-0.253295	0.30634	0.614925	-0.248191
1554380_at	-0.557699	-0.0250697	-0.155065	0.510382	0.0622511	-0.258935	0.238608	-0.0929742	-0.0367498	-0.24812	0.3876	0.0250697	0.156939
1554382_at	-0.266577	-0.329168	-0.0605588	0.291827	0.662087	0.00340033	0.173649	-0.146039	0.112276	-0.563054	0.287163	0.714279	0.152667
1554383_a_at	-0.318275	0.322175	-0.0725946	-0.433382	-0.263884	0.0253286	0.0292225	-0.245026	0.330626	0.136271	-0.513208	0.411948	0.900468
1554384_at	-0.103827	0.254123	0.0135376	0.0346954	-0.167498	0.17995	-0.160319	-0.21449	-0.0947065	-0.302881	0.152896	0.027437	-0.0135374
1554385_a_at	-0.29045	-0.00523043	-0.0651183	0.224875	0.00523043	0.246943	-0.0198584	-0.356752	0.296257	-0.31358	0.151761	0.620573	0.0211515
1554386_at	0.00630021	0.319309	0.0553434	0.0941007	-0.199861	0.312085	-0.0615397	-0.0212011	0.142878	-0.044965	0.175383	0.136757	-0.0319686
1554388_at	-0.0694847	0.00880146	0.0230541	-0.00880146	-0.351485	0.355705	-0.0832787	-0.112838	0.31385	0.698411	-0.493139	-0.0591846	-0.0541353
1554390_s_at	0.315452	0.526404	0.204885	0.583981	-0.516146	0.296014	0.00300217	-0.755142	-0.554953	0.219673	-0.246131	-0.544971	-0.00300217
1554391_at	0.0137668	0.213282	-0.0179262	0.156302	0.0817518	0.193203	-0.141405	-0.362394	-0.142757	-0.071805	0.221605	0.706971	0.00320053
1554393_a_at	-1.03211	-0.00953245	-0.304703	0.506095	0.408116	-0.463696	0.512835	-0.262445	-0.387666	-0.163068	0.00953245	0.367076	0.450163
1554394_at	-0.0149999	-0.0983529	0.0198445	0.145178	0.060703	0.272774	0.3414	-0.253856	0.0767179	-0.259434	0.484006	0.215492	-0.0406294
1554396_at	-0.238634	0.292274	-0.155285	0.491922	0.238807	0.0378289	0.0710449	-0.566551	-0.0759754	-0.152713	-0.198113	0.57185	0.344208
1554397_s_at	0.00247526	0.127798	0.542529	-0.154222	-0.33347	-1.00725	0.248044	-0.184046	-0.00247574	0.435501	-0.0573125	-0.827026	0.139696
1554398_at	0.233522	0.0881956	-0.209322	-0.0613482	0.00409174	0.145559	-0.0023303	-0.0406384	0.24125	-0.14486	1.08698	-0.137594	-0.339226
1554400_at	-0.0636811	0.130623	-0.297901	0.0902436	0.355691	-0.00868583	0.196819	-0.099381	-0.184868	-0.0221	0.203099	0.237497	0.00868583
1554401_a_at	0.0382006	-0.00496864	0.0236773	0.10342	-0.0691264	-0.225197	-0.0361109	-0.130418	0.00297403	-0.202014	0.251541	0.0414908	-0.0974815
1554403_a_at	-0.0865793	-0.167342	-0.324986	0.159403	0.438353	-0.0755758	-0.0163779	-0.104569	0.216834	-0.0744233	0.566506	0.253418	0.0625255
1554404_a_at	-0.206538	0.0496483	-0.334832	0.525796	0.190649	-0.367049	0.457814	-0.226007	-0.0148573	-0.609878	-0.596028	0.145536	0.606725
1554405_a_at	-0.170305	0.586227	-0.23149	-0.000356	-0.0324852	0.0998616	0.000356	-0.208882	0.481103	-0.00492573	0.738802	0.755563	-0.0134034
1554406_a_at	0.351193	0.543327	1.19859	1.48528	-0.103485	1.09486	0.146698	-0.865673	-0.980479	0.186897	-0.201124	-1.16676	0.103485
1554408_a_at	0.66151	0.330683	-0.0253258	0.462825	-0.104506	0.286983	-0.312977	-0.161813	-0.430744	0.00220442	-0.130382	-0.309107	-0.0385079
1554409_at	-0.016552	-0.524684	0.231997	-0.278348	0.159657	0.102036	-0.12193	0.147427	0.146348	0.203831	0.0592039	-0.305576	-0.16284
1554410_a_at	-0.254527	-0.116264	-0.251003	-0.0143237	-0.58343	-0.0405374	0.0143237	-0.612563	-0.292627	0.837468	-0.12035	0.0663853	0.534842
1554411_at	-0.321083	-0.787205	0.595622	0.0384378	0.383376	-0.616586	0.38695	0.409725	-0.336588	0.698767	-0.793036	-0.232554	0.299517
1554413_s_at	0.900342	0.223237	0.308762	-0.0664566	0.0103595	0.725294	-0.159971	0.0474448	0.0831385	0.244571	-0.169229	-0.265551	-0.221922
1554414_a_at	0.213545	-0.0782051	0.9615	0.491814	0.324304	0.0142708	0.358175	-0.251887	-0.306131	0.47238	-0.311464	-0.502699	-0.0142708
1554415_at	0.013876	-0.099174	0.680671	-0.533189	-0.172323	0.169844	-0.614183	0.200121	0.222732	-0.191831	-0.32951	-1.02085	-0.262193
1554417_s_at	-0.0252957	-0.0105491	0.334619	-0.0610609	-0.0827818	0.25875	-0.242804	-0.358044	0.0105491	0.284234	-0.0641704	-0.287014	0.382966
1554418_s_at	-0.00970507	-0.030971	-0.172789	0.0538023	0.241223	0.00416875	-0.0892422	-0.00416875	0.437174	-0.0718367	0.325598	0.131338	-0.0797396
1554419_x_at	0.0637867	0.0648272	-0.211891	-0.0909474	-0.0252528	0.169057	0.0252528	-0.0453558	0.178936	-0.361185	-0.121149	0.232935	0.0506253
1554420_at	0.035944	0.0185578	-0.0440881	0.234955	0.437505	0.212364	0.0953798	-0.244816	0.111715	-0.571295	-0.079807	-0.111247	-0.0185578
1554423_a_at	0.25345	-0.226209	0.381598	-0.206041	0.054533	-0.395784	-0.119442	0.0733108	-0.257037	0.269507	-0.160535	-0.631709	0.0125809
1554424_at	0.670421	-0.308298	0.752143	-0.364108	-0.248668	-0.0413656	-0.547437	-0.00295162	0.00295162	1.02095	-0.104722	-0.230382	0.259505
1554428_s_at	-0.290582	0.673532	-0.500626	0.112455	-0.205996	0.591401	-0.134718	-0.347065	0.662063	-0.00399542	1.58367	0.788976	0.00399494
1554429_a_at	-0.4789	-0.0321779	-0.421227	0.0398016	0.137534	0.592248	-0.0481882	-0.261782	0.188772	-0.00826502	0.573414	0.885568	-0.0210681
1554430_at	-0.149979	0.0677705	-0.461787	-0.159111	0.0531621	-0.267658	0.0818954	0.00571585	-0.0503769	0.483755	-0.411467	-0.207936	0.107524
1554432_x_at	-0.156319	-0.00767994	-0.38042	-0.0176158	-0.0315256	0.264774	-0.136809	-0.16661	-0.0219054	0.380227	0.532758	0.506831	0.110541
1554433_a_at	0.385351	-0.243162	-0.071095	-0.065258	0.152838	-0.147096	0.363796	0.0269728	-0.310431	0.217541	0.0500336	-0.675679	0.248454
1554436_a_at	0.14447	-0.1869	-0.133997	0.353144	0.027483	-0.182172	-0.0274827	-0.37277	0.143213	0.0534933	-0.300045	0.164982	0.162284
1554438_at	-0.268379	-0.341116	0.928065	-0.223998	0.000799	-0.00145078	0.129822	-0.124491	-0.465216	-0.000799	0.076391	0.020196	-0.0357974
1554440_at	0.12022	0.125031	0.0810645	0.018594	0.564864	0.273093	0.00425339	-0.0970027	-0.23682	-0.265999	-0.706392	-0.00441694	-0.1838
1554441_a_at	0.266132	0.25809	0.0885572	0.0558944	0.0978684	-0.213751	-0.0667958	-0.23773	-0.748882	0.0519614	-0.269165	-1.01233	-0.0116
1554442_at	-0.390014	-0.391037	-0.548292	0.410388	0.203258	0.348332	-0.0690427	-0.873735	0.0690422	-0.467035	0.304589	0.275187	-0.259094
1554443_s_at	-0.0809126	0.102942	-0.168383	0.556506	0.32856	0.125212	-0.328644	-0.0882435	0.00111151	-0.158341	0.179281	-0.19926	-0.026464
1554444_s_at	-0.169354	0.457911	-0.0644894	-0.10501	0.128828	0.758495	0.245997	-0.0537243	0.37873	-0.0243211	0.80133	0.511932	-0.126389
1554445_at	-0.190538	-0.143491	0.0757189	0.747151	0.822475	-0.198031	-0.0875111	-0.127591	-0.074234	0.35145	0.644236	-0.025815	0.298636
1554447_at	0.610408	0.558746	-0.350646	-0.493452	-0.681609	0.0958157	-0.379604	0.506798	0.510919	-0.0958157	-0.163783	-1.5007	-0.579127
1554448_at	0.489874	0.110144	-0.0369718	-0.00885487	-0.395958	-0.0498991	0.0610623	0.38426	0.0710192	0.15105	0.108531	-0.176341	-0.231723
1554449_at	0.129425	-0.158023	0.462018	-0.119764	0.215758	-0.295825	0.621649	-0.0807993	-0.237229	-0.0535967	0.107754	-0.157754	0.0313578
1554450_s_at	0.162101	-0.502352	0.338788	-0.105233	0.31193	-0.364899	0.536674	0.297731	-0.922914	0.326236	-1.06698	-0.551647	-0.0101504
1554451_s_at	0.412735	-0.0113688	0.271016	-0.0477338	-0.0956459	0.077517	-0.105324	-0.151166	-0.954079	0.634594	-0.0403032	-0.0557523	0.572045
1554452_a_at	-0.751738	-0.619972	-0.971254	0.0629425	-0.791582	-0.312681	-0.296352	0.229928	0.17093	0.905823	0.54605	-0.157504	-0.285927
1554453_at	0.445855	0.177333	0.266733	0.199286	-0.187907	-0.147872	0.333482	-0.220505	-0.00776386	-0.177839	-0.206876	-0.0478942	-0.00516057
1554455_at	0.780745	-0.284341	0.611175	0.098587	1.10841	-0.267814	0.648294	0.540344	-0.530849	-0.27172	-0.996812	-0.53376	0.735428
1554456_a_at	1.11387	-0.106732	0.634881	0.000333	0.664533	-0.531914	0.477394	0.489181	-0.465406	0.151689	-0.585132	-0.787474	0.227708
1554459_s_at	0	-0.080487	-0.12628	0.0674815	0.092325	0.115392	0	-0.0476673	0.0654254	0.0656905	0.396937	0.144117	-0.0730939
1554460_at	0.0413325	-0.0412357	0.0640674	0.00258303	-0.284852	0.364058	-0.287747	-0.0115855	0.0664117	-0.00802517	0.274411	-0.107804	-0.0118716
1554462_a_at	1.06876	-0.269528	0.186549	0.476815	1.56391	0.382713	0.750177	-0.365741	-0.600533	-0.49653	-0.969099	0.0989876	0.226243
1554464_a_at	-0.229947	-0.381597	0.285257	-0.0247583	-0.0674467	-0.473079	0.57269	0.151738	0.21508	0.508583	-0.169465	-0.284711	0.531448
1554465_s_at	0.291948	0.234418	-0.249307	-0.39259	0.260423	-0.546835	0.0343161	0.325733	0.292819	0.00645828	0.0771093	-0.867356	-0.00645828
1554466_a_at	0.137876	0.282606	-0.352082	-0.733809	-0.66393	-0.0411515	-0.380874	-0.275691	0.164232	0.271121	0.186776	-0.0752492	-0.161552
1554468_s_at	-0.0958481	-0.00964403	-0.091032	-0.15072	0.0583868	0.163037	-0.190552	-0.268525	-0.00123405	0.206178	0.344718	0.39572	0.0217905
1554469_at	0.297961	-0.192995	0.791832	0.269849	0.156462	0.143425	0.223376	-0.354268	-0.337203	0.141985	-0.121802	-0.278642	-0.0167947
1554470_s_at	0.33275	-0.230122	0.576252	-0.239507	0.0921016	-0.418223	0.246881	0.250699	-0.655312	0.197925	-0.775806	-0.133622	0.192825
1554471_a_at	0.290602	-0.205433	0.5836	-0.142546	-0.0135651	-0.0171852	-0.0730338	0.371183	-0.021934	0.179605	0.0221915	-0.871709	0.0936146
1554472_a_at	0.676928	-0.354839	0.596394	0.138272	0.00521946	0.0121589	-0.180322	0.109303	-0.212372	-0.00462627	-0.0930357	-0.358709	-0.114543
1554473_at	-0.373307	0.0262794	-0.174238	-0.0262794	-0.376314	-0.0932531	0.170357	0.573818	-0.0565119	0.126081	0.231686	-0.764307	-0.133902
1554474_a_at	0.994949	0.063129	0.239519	0.660117	0.534472	0.271926	-0.467916	-0.810251	-0.855015	-0.831984	-1.03316	-0.0505514	-0.695191
1554475_a_at	0.00609159	0.0587363	-0.212512	0.182526	0.0141339	0.112977	0.129157	-0.092524	-0.0193605	-0.598815	-0.0380697	0.685658	-0.253994
1554476_x_at	0.428658	0.256073	0.11943	-0.396209	-0.050375	0.0732925	-0.229501	-0.0218344	0.384989	0.0162787	-0.00300264	-0.490924	-0.270096
1554478_a_at	0.346082	-0.0204551	0.110276	0.351343	-0.269992	-0.445969	0.165632	0.159617	0.0204551	-0.0444407	-0.482122	-0.576634	0.454258
1554479_a_at	0.0137491	0.261832	-0.590661	0.30267	0.498011	-0.632018	0.298672	-0.0441427	-0.513585	0.0153646	-0.818389	-0.909398	0.184782
1554480_a_at	-0.254412	-0.188834	-0.0198784	-0.321734	-0.333557	-0.777689	0.0697198	0.471427	0.0198789	0.412544	0.202768	-0.31286	0.129352
1554481_a_at	0.689975	0.640553	0.206042	-0.0181642	0.0170174	0.35862	-0.260745	-0.243476	-0.0558243	0.389819	-0.584348	-0.132814	-0.34892
1554482_a_at	0.678399	0.353566	-0.0351777	-0.139221	0.488178	0.0304542	0.177553	-0.304589	-0.574031	0.177721	-0.588685	-1.08457	0.114989
1554483_at	-0.347443	-0.0220499	-0.444736	0.475606	0.0127587	-0.0243592	0.0507712	-1.0221	-0.319241	0.573757	-0.575485	0.636357	0.229085
1554485_s_at	0.124667	0.0307837	-0.22318	-0.445553	0.206781	-0.391705	-0.0307837	-0.861047	-0.760139	0.974968	-1.86227	-0.379948	-0.53848
1554486_a_at	-0.0545816	-0.29165	0.413403	0.0884509	-0.0125375	-0.107378	-0.0444121	0.108477	-0.19631	-0.0943983	0.379462	0.328053	-0.0658469
1554487_a_at	0.176991	-0.108971	-0.321673	-0.287008	-0.648533	0.00708485	0.100317	-0.0290794	0.191082	0.601139	-0.107099	0.306228	-0.0791121
1554488_at	-0.0500538	0.0166562	0.00354505	-0.222327	0.504324	-0.0415823	0.17761	0.00508189	0.151323	0.055177	-0.0452487	0.323752	0.287512
1554489_a_at	-0.339574	-0.458859	0.141756	-0.0648785	-0.0679483	-0.415537	0.148059	0.294678	0.103184	0.451363	-0.415981	-0.222265	0.358752
1554491_a_at	0.121875	-0.0676188	-0.207796	0.337639	0.199906	-0.0847921	0.0159168	-0.0244441	0.5552	-0.0508764	0.047143	0.543007	0.129445
1554492_at	-0.0531793	-1.45e-05	-0.0973976	-0.106582	-0.205621	0.135241	-0.0822811	1.45e-05	-0.0208802	0.257093	0.587093	0.135283	0.0746236
1554493_s_at	0.428057	-0.312478	0.593919	-0.0178156	0.187642	0.0138159	0.133402	0.19573	-0.232199	0.399732	-0.126384	-0.689456	-0.0138159
1554494_at	0.100568	0.203387	-0.012213	-0.0128777	0.0156443	-0.00575948	0.0878649	0.157341	-0.00279641	7.18e-05	0.0745399	-0.0357654	-0.0669472
1554495_s_at	-0.137539	0.0940485	-0.38042	0.297204	-0.132293	0.080919	0.12988	-0.036273	0.145144	-0.226684	-0.0222337	0.710548	-0.0300674
1554496_at	-0.23553	-0.0234179	0.0760174	0.0502906	-0.00532532	0.0657706	0.0750926	-0.208283	0.13276	-0.083729	0.0152225	-0.200431	0.035006
1554499_s_at	0.271696	0.103425	0.236882	-0.240871	-0.0648637	-0.14574	-0.104359	-0.231067	0.159072	0.297372	-0.116262	-0.0613866	0.264158
1554500_a_at	0.145148	-0.060307	0.0281472	0.00421	0.120778	0.0892797	-0.176742	-0.128105	-0.127624	-0.0732608	-0.0363932	0.057754	0.231954
1554501_at	0.551412	0.431698	0.0765944	0.0497379	-0.19378	0.299455	-0.253349	0.225606	-0.267107	-0.218317	-0.148825	-0.410183	-0.238127
1554503_a_at	-0.551586	0.287123	0.0128074	0.496241	-0.0156679	0.413158	-0.421997	-1.37266	-0.52045	-0.00116205	-0.769652	-0.725028	0.138872
1554504_at	-0.0171175	-0.0231636	-0.144422	-0.20474	-0.010242	-0.00901556	-0.148804	0.275688	-0.0376387	0.431957	0.372517	0.227851	0.109709
1554506_x_at	-0.0823474	0.113108	-0.0603118	-0.00747776	0.307011	-0.102592	-0.0544052	0.147388	-0.0293684	0.698108	0.251126	0.362844	0.558097
1554507_at	-0.182904	0.0680218	-0.0169876	-0.121978	0.0556726	0.0433278	-0.0944817	0.267165	-0.253157	0.106278	-0.127672	0.132968	-0.0373435
1554508_at	0.426759	0.830231	0.273641	0.752716	0.0473871	0.234713	0.0325251	-1.4869	-0.742525	-0.0495782	-1.45669	-0.65799	0.14347
1554509_a_at	0.27935	-0.0217214	0.152854	-0.441275	0.0557842	-0.303605	0.021482	0.229397	-0.0772824	0.36262	-0.765882	-0.740276	0.427412
1554510_s_at	0.320459	-0.00521374	0.294367	0.157667	0.388786	-0.0603886	0.123938	-0.16076	-0.410056	0.228875	-0.52145	-0.65601	0.216476
1554511_at	-0.198677	-0.174792	-0.197334	0.244706	-0.0338411	0.0338409	0.176676	-0.118023	0.235732	-0.504015	0.61766	0.765602	0.400639
1554512_a_at	-0.0106707	0.493993	-0.147771	-0.0452924	-0.570049	-0.0256219	-0.000841	0.382723	0.000841	0.132287	0.180512	0.0577531	-0.30792
1554513_s_at	0.0959153	0.459903	-0.13226	-0.0983267	-0.477426	-0.383089	-0.0588355	0.573543	0.338075	0.450604	-0.271395	-0.797193	0.0588355
1554514_at	-0.211488	-0.0724721	0.207886	0.0769894	0.0560946	-0.0541687	0.00647903	-0.402422	-0.31184	0.693919	-0.00647879	-0.213721	0.481734
1554516_at	0.23249	0.232821	-0.628429	0.0835795	0.00175524	0.255786	-0.0913615	-0.530468	-0.00175524	-0.3406	0.570243	0.829256	-0.639833
1554517_x_at	-0.226126	-0.0774584	-0.583971	0.102129	0.0513091	0.377712	-0.0368624	-0.451185	0.453097	-0.586963	0.332711	0.750751	0.0138555
1554518_at	0.0377898	0.0340385	-0.510974	0.183402	-0.170585	0.323381	0.0380092	-0.164157	-0.0161538	-0.223134	0.00192928	0.382903	0.065805
1554519_at	0.380224	0.404974	0.329697	1.2875	0.341423	-0.00676346	0.0459008	-0.53579	-0.475954	-0.20046	-0.290599	-0.0485096	-0.131173
1554520_at	-0.0381989	-0.122684	0.17062	-0.125477	-0.168042	0.0258017	0.0883875	0.159635	-0.623445	0.548759	0.00709057	-0.0938334	0.404752
1554522_at	0.14832	0.102601	0.766509	-0.606036	-0.179548	0.309768	-0.172588	0.404495	0.00204849	0.136097	-0.00204849	-0.503841	-0.00279021
1554523_a_at	-0.285758	-0.143778	-0.0793214	0.203835	0.158425	0.19965	0.102402	-0.20823	0.132352	-0.262067	0.25325	0.503501	0.0734282
1554524_a_at	-0.880111	3.13174	-0.560601	-0.0984082	-0.560601	-0.582594	-0.0288987	0.124181	0.0288987	0.125043	-0.161412	1.4754	4.01035
1554526_at	-0.246461	3.07582	-0.387725	-0.308235	-0.4723	-0.030725	-0.196139	0.0307252	-0.0342581	0.06849	0.552458	1.43018	3.56609
1554528_at	-0.482256	-0.0907268	0.265482	0.0230918	-0.342716	0.0486493	0.0266614	0.4764	0.0206003	-0.1937	-0.0190382	0.241037	0.192374
1554530_at	-0.0907178	-0.0203996	-0.0974276	0.35651	0.096746	-0.130978	-0.0206103	0.0352037	-0.109423	0.0727904	0.0684769	0.243791	0.273001
1554531_at	-0.474748	-0.120068	-0.276915	0.0747304	0.0481582	0.0760937	0.00249291	-0.448397	0.340092	-0.599687	0.313519	0.623986	0.103046
1554533_at	0.393597	0.782669	1.05973	-0.394802	0.136152	-0.309248	0.0365858	-0.0928202	-0.0365858	0.321341	-0.853771	-0.287319	0.547832
1554534_at	-0.177328	-0.143744	0.00919104	0.399422	0.0476065	0.270103	0.155107	-0.5153	-0.101785	-0.0145941	-0.0783739	0.127211	0.100353
1554536_at	-0.11926	0.12161	0.0959091	0.139803	-0.00244403	0.0388608	-0.000907	0.255328	-0.0500143	0.0263791	-0.0218129	-0.0609508	-0.23732
1554537_at	0.0307808	0.342215	0.205069	0.0752678	0.0741754	-0.0156336	0.0307808	0.463006	0.0773511	-0.293891	0.720275	0.229137	-0.0604343
1554538_at	0.177259	-0.0233383	-0.319783	0.341643	0.291631	0.15481	0.433399	-0.249473	-0.138401	-0.490556	-0.343347	0.0744286	0.0233383
1554539_a_at	0.685822	0.720015	-0.206086	0.443068	0.229731	0.0423083	0.0713611	-0.739693	-0.217535	-0.765886	-0.100234	0.430519	-0.0748878
1554540_at	-0.0108976	0.016104	0.0102389	-0.0331902	-0.0899391	0.144835	-0.0108976	-0.0153055	0.287931	0.0541024	0.196277	-0.128068	0.0809994
1554541_a_at	0.0979309	-0.0825906	-0.240347	-0.069757	0.0753059	0.166671	0.0225148	-0.199703	0.224155	-0.11888	0.111568	0.260982	0.00469685
1554542_at	-0.305367	-0.121251	-0.380299	0.261261	0.360805	0.121304	0.382818	-0.236936	0.163929	-0.45782	0.177133	0.639385	0.0810142
1554543_at	-0.00669766	0.112809	-0.0545864	0.398276	0.259583	-0.0159912	0.551063	0.00182438	-0.548761	-0.0228529	-0.245451	-0.00182438	0.42755
1554544_a_at	0.335464	0.318327	0.298895	0.423467	-0.128081	0.449055	-0.709192	-0.712359	-0.123164	0.0940704	-0.256791	-0.450373	0.18314
1554545_at	-0.251427	-0.00769567	-0.149576	0.721314	0.317473	-0.416385	0.572428	-0.38631	0.638269	-0.210644	-0.147414	0.919189	0.285133
1554547_at	-0.238725	-0.590066	0.177529	-0.701777	0.6731	-0.436508	0.585246	1.01625	1.00205	0.351834	0.180719	0.132022	1.09645
1554549_a_at	-0.0127017	-0.355288	0.651134	0.0891163	0.348795	-0.310564	-0.208299	0.91266	-0.189465	0.301079	-0.131497	-0.458761	0.327502
1554550_at	-0.000406	0.0363002	-0.103023	-0.105275	0.0274305	0.0640557	-0.140147	-0.0387647	0.166843	-0.0340376	0.549828	0.140796	0.000406
1554553_s_at	0.0372691	0.621377	-0.182015	0.000367	-0.28947	0.8248	-0.368141	-0.966674	-0.35035	-0.106997	0.214015	0.286187	-0.115237
1554554_at	-0.42642	-0.337475	-0.389292	0.323684	0.229486	0.108178	0.0653319	-0.280172	0.249153	-0.150388	-0.504955	0.626404	0.218772
1554555_a_at	0.589131	0.0545659	0.576853	-0.670792	-0.184675	0.0251336	-0.152052	0.506579	0.00754929	0.405205	0.053587	-1.03777	-0.518544
1554556_a_at	0.635678	0.230309	0.122079	0.294461	0.241458	0.20134	0.0243855	-0.269302	-0.528244	-0.375084	-0.308967	-0.0748286	-0.194557
1554557_at	0.795103	-0.285985	0.632852	0.172845	0.261647	-0.289418	0.126665	0.201984	-0.243487	-0.614965	-0.671887	-0.344742	-0.399698
1554558_at	-0.117437	0.0987031	-0.00697827	-0.0209403	0.0626221	0.0355926	-0.097466	0.00356054	0.0851378	0.0157795	0.517505	-0.0507827	0.223257
1554559_at	-0.334707	0.0391707	-0.472592	0.182843	0.148139	0.118012	0.0976768	-0.67731	-0.132372	-0.264133	-0.0391707	0.683956	0.150793
1554560_at	0.0562322	-0.0974426	-0.176245	0.393949	0.285703	-0.273715	0.237551	-0.310812	-0.163428	-0.217243	0.0105541	0.0826883	0.13627
1554564_a_at	0.472486	0.232596	-0.0745308	-0.203047	-0.0958812	0.156856	-0.423697	0.0504684	-0.114301	0.385304	-0.186441	0.0254612	-0.192589
1554565_x_at	0.0518274	0.177402	-0.503965	-0.31868	-0.351951	-0.0435748	-0.164877	0.147315	0.254049	0.179442	0.261691	-0.0734572	-0.477458
1554566_at	-0.343689	-0.348047	-0.100513	0.546765	0.467245	0.052474	0.367686	-0.284913	0.214274	-0.380522	0.190061	0.0691099	0.11715
1554568_at	-0.218585	0.105486	-0.254392	0.117805	0.218266	-0.132401	-0.00305796	-0.476186	-0.128447	-0.099649	0.245478	0.117486	0.0875289
1554569_a_at	0.918677	0.564199	0.968347	0.553187	0.520761	0.363608	0.12333	-0.48323	0.0300632	-0.0582447	-0.210713	-0.327129	-0.167549
1554571_at	0.321713	0.00134802	0.556847	0.118629	-0.0188646	0.0818663	0.267956	-0.559308	-0.00765705	0.688844	-0.00134802	0.159273	0.219005
1554572_a_at	0.417216	0.300544	-0.106332	0.0749569	0.176415	-0.174078	-0.0749569	0.31848	-0.146118	-0.227571	-0.177677	-1.05807	-0.172615
1554574_a_at	-1.18198	0.0247006	-0.192956	-0.716432	-0.948652	0.305225	-0.498786	-0.307348	0.0701532	0.510467	0.333995	1.07072	0.0988164
1554575_a_at	-0.048748	0.157762	0.224432	-0.170159	-0.186499	-0.0220203	0.0717063	0.115688	-0.0372481	0.0408759	-0.527963	-0.154674	0.16282
1554576_a_at	0.00475764	-0.011977	0.00118208	0.139607	0.000435	-0.02947	0.0964112	-0.0256622	0.0831347	-0.0639064	0.64594	-0.0659657	0.0777581
1554577_a_at	-0.00742912	0.00742912	0.143885	0.0078373	0.111977	-0.04111	0.163457	-0.133318	-0.251251	0.239562	-0.206118	-0.595677	0.260044
1554578_at	-0.384759	0.194247	-0.230631	0.355106	-0.137552	0.00354528	0.0284247	-0.245292	0.174599	0.0098896	0.296843	-0.00354528	0.479938
1554579_a_at	-0.299951	0.0194678	-0.360938	-0.0482173	0.196059	-0.0252099	0.05095	-0.394321	0.125845	0.0116951	0.851493	0.372819	-0.00516081
1554580_a_at	-0.0167317	-0.00855541	-0.290181	0.731093	0.483703	0.0532298	0.0539694	-0.259529	0.0917692	-0.31603	0.00855541	0.488198	0.134735
1554582_a_at	-0.199368	-0.375633	-0.00345707	-0.107892	0.110627	-0.453157	0.0635181	0.0789337	-0.215929	0.185053	-0.557341	0.0340419	-0.0118709
1554583_a_at	-0.204478	0.137436	-0.00624132	0.860649	0.320306	-0.00834465	0.329003	-0.0666981	0.395677	-0.0132217	-0.380512	0.731523	0.35996
1554584_at	-0.245789	0.04076	0.0230045	0.159677	-0.0230045	0.0426393	0.143427	0.109173	0.227973	-0.301744	0.230001	0.250105	-0.0567448
1554586_a_at	0.19881	0.203707	-0.799437	-0.00450754	0.0151963	-0.227442	0.001122	-0.292867	0.31576	-0.270329	-0.0374918	0.482312	-0.00112152
1554588_a_at	-0.156421	-0.544557	0.347224	-0.414583	0.341852	-0.217936	0.055017	0.491372	-0.0661015	-0.016366	-0.256777	-0.644613	0.0954823
1554589_at	-0.000968	0.264111	-0.22998	0.22118	-0.170246	0.000969	-0.0748148	-0.273101	0.504267	-0.159616	0.42785	0.326221	-0.04123
1554591_at	-0.39749	0.205615	0.00645447	0.688784	0.295378	0.0233173	0.434111	-0.401108	-0.0593348	-0.605536	0.235282	0.633516	0.637853
1554592_a_at	-0.120602	0.0357661	-0.034863	0.00947285	0.0539458	-0.133611	0.079942	-0.258679	0.0635095	-0.00947285	0.202001	0.34365	0.0405154
1554593_s_at	-0.0380149	-0.0983043	-0.214934	0.105537	-0.0350256	-0.206549	0.244797	-0.0659914	0.0661976	0.0322297	0.141537	0.121587	-0.0233436
1554594_at	0.649774	0.166887	0.354393	-0.149757	0.990702	0.902589	0.021524	-0.0370429	-0.10609	-0.180459	-0.152541	-0.273092	-0.119425
1554595_at	0.347945	0.0101395	0.218122	-0.357625	-0.157029	0.23328	-0.0684853	0.143201	0.383567	-0.0313106	0.013485	-0.464769	-0.154216
1554597_at	-0.316508	-0.122295	0.237118	-0.154596	-0.455754	-0.423776	-0.0732765	0.284193	0.498598	0.512085	0.36868	-0.267416	0.283343
1554599_x_at	-0.249519	-0.0638552	0.18871	-0.238326	-0.131324	-0.150107	-0.140122	0.245502	0.36491	0.650462	0.279578	-0.181914	0.276793
1554600_s_at	-0.73661	-0.325738	-0.13097	-0.568223	-0.158071	-0.264573	0.111009	0.00362492	-0.299268	0.478471	0.548268	0.306609	0.542041
1554601_at	-0.101004	-0.230062	-0.0565772	0.401139	0.0890205	0.2249	-0.0558808	0.0270047	0.28225	-0.418585	-0.161704	0.699114	0.0973203
1554602_at	0.237053	0.0504045	0.441047	0.110241	0.104886	0.0171709	-0.11597	0.405956	-0.130993	-0.189439	-0.642205	-0.0171709	-0.0673351
1554604_at	-0.101467	0.276225	-0.0214376	0.113112	0.00742578	-0.03736	-0.0806713	-0.18583	-0.00742602	0.0392728	0.167961	0.072171	0.220486
1554606_at	0.878218	-0.193628	0.847321	-0.137728	0.394371	-0.0239062	0.312977	0.41786	-0.206969	0.304548	-0.682664	-0.1801	0.141763
1554607_at	0.0802951	-0.0404921	-0.0957439	-0.0271811	-0.00946331	-0.144451	-0.162387	0.0668173	-0.0129266	0.296805	0.914415	0.151934	0.00660992
1554608_at	0.734134	0.103158	0.0283537	-0.106867	0.420983	0.204016	-0.128205	0.118824	-0.00435114	-0.35531	0.0915666	-0.311064	-0.377544
1554609_at	-0.0606136	-0.488277	0.565971	-0.587092	0.0280437	-0.0877218	0.388943	0.401991	-0.0280437	0.415067	0.113755	-0.156458	-0.313692
1554610_at	-0.13416	0.158735	-0.147839	0.357585	-0.0352271	-0.0226011	0.174405	0.0217109	0.320888	-0.164535	0.209749	0.378356	-0.172245
1554612_at	0.344326	0.157264	-0.0411751	0.200735	-0.263136	-0.0822511	-0.282561	-0.0212526	0.298687	-0.134977	-0.0214267	-0.0709562	-0.0904126
1554613_a_at	-0.371398	0.687545	-0.250741	0.0264039	0.222072	0.413109	0.107739	-0.300439	0.260754	-0.293512	0.302467	-0.0123153	-0.280713
1554614_a_at	0.156568	0.276429	0.830773	-0.132219	0.194695	0.345319	0.478312	0.855109	-0.462549	0.260557	-0.466895	-0.838574	-0.0744448
1554615_at	0.00916696	0.636594	-0.0830023	0.0412884	0.00277352	0.304496	-0.0195332	-0.528909	0.345067	0.0918539	0.00980139	0.151594	-0.0133963
1554616_at	-0.261985	0.0927916	-0.492412	0.197752	0.255345	0.366831	0.0365591	-0.635382	0.294396	-0.695084	-0.122807	1.16883	0.171919
1554618_at	0.0676246	0.0594516	0.228169	0.526938	0.586597	0.0726275	0.0273626	-0.305613	0.0882993	-0.043186	-0.103029	-0.0357871	0.0452309
1554619_at	0.134964	-0.170772	0.228632	-0.00348425	0.114513	-0.0291705	0.0543127	0.320922	-0.0884175	0.209262	-0.12293	-0.0862498	0.0512762
1554621_at	-0.091768	-0.34165	0.131008	-0.0265484	0.0849099	0.0441127	-0.0622368	0.166297	-0.181874	-0.0878685	0.13913	-0.174148	-0.0457475
1554623_x_at	-0.116262	0.0554478	0.0161405	0.0939865	0.213768	0.0605376	-0.147554	0.0775413	0.0585053	0.0729599	-0.0212004	-0.00732613	0.00732636
1554624_a_at	-0.608856	1.02531	-0.0998154	1.44932	0.774958	2.15804	0.289961	-0.494597	-0.332071	-0.360429	0.0478396	-0.199263	-0.367198
1554625_at	-0.559723	0.191688	-0.658187	0.22343	0.333418	0.0290079	0.0636325	-0.585103	-0.117232	-0.218106	-0.68696	0.878105	-0.00196362
1554627_a_at	0.481973	-0.199408	0.643143	-0.208294	-0.0158186	0.374555	-0.108447	0.181171	-0.15731	0.207603	-0.330384	-0.782529	0.0791621
1554628_at	0.126338	-0.612629	0.627216	-0.305744	-0.291632	-0.0208435	-0.358092	0.388586	0.0697899	0.0558915	-1.04658	-0.891787	-0.191799
1554629_at	-0.0552199	-0.103176	-0.0960715	-0.201244	0.0109808	0.0864511	-0.1252	-0.147615	0.0123827	0.222712	0.0864511	0.212913	0.0109808
1554631_at	0.240818	0.0486217	-0.122118	0.148737	-0.369638	0.345118	0.0977998	-0.463774	0.00291252	-0.359471	0.63665	-0.0151367	-0.213906
1554633_a_at	-0.124593	-0.0691133	0.173949	0.000211	-0.075423	0.726805	0.0711939	-0.00673556	0.374723	-0.00962543	0.52043	0.0194881	0.0289443
1554634_at	-0.0787213	-0.102968	-0.106551	-0.0187624	-0.00303817	0.212694	-0.0939031	-0.170207	0.226309	0.0460639	0.259493	0.154008	0.0620055
1554635_a_at	-0.679117	-0.0532742	0.128247	0.011797	-0.176704	-0.288027	0.0493646	-0.332835	0.628703	-0.0108094	-0.165648	0.907742	0.0268278
1554636_at	1.10806	-0.130988	0.023133	-0.0852118	0.913218	0.556223	0.423656	-0.023133	0.444016	-0.168541	-0.191741	-0.187445	-0.39674
1554637_a_at	-0.189209	0.0322075	-0.123023	-0.0151238	0.0670209	-0.332493	-0.095386	-0.0618129	-0.305447	0.530533	-0.0112138	-0.14591	0.217035
1554638_at	-0.0765948	0.34953	0.243367	-0.246977	-0.311835	0.261446	-0.294712	0.697472	0.0765953	0.350597	-0.306798	-0.69361	-0.293639
1554640_at	-0.171539	-0.170718	-0.39322	-0.200685	0.143086	-0.205415	0.343567	0.598367	0.89679	1.17163	-0.150675	-0.208418	0.323758
1554641_a_at	-0.107632	0.506004	0.0413775	0.0257244	-0.112651	0.524312	-0.0508728	-0.256887	0.0413775	-0.18902	0.467581	-0.0257244	-0.0424919
1554642_at	-0.407009	-0.195353	-0.103222	0.684066	0.498363	0.0159564	0.474803	-0.320441	-0.135373	-0.421639	-0.37369	0.591438	0.355281
1554643_at	-0.137167	0.0834601	-0.208041	-0.010947	-0.0645399	0.138087	-0.143244	-0.187776	0.288529	-0.104785	0.0738559	0.228425	-0.00192666
1554646_at	-0.318269	-0.135128	-0.287519	0.39918	-0.0287423	0.172167	0.0129185	-0.380122	0.185112	-0.387971	-0.0129185	0.522593	0.363752
1554648_a_at	-0.426119	-0.112514	-0.341012	0.341589	-0.304358	-0.109381	0.037209	-0.150307	-0.0182245	0.0891187	0.515325	0.0579376	0.0746079
1554649_at	-0.409215	-0.0208836	-0.592571	0.604323	-0.0857429	-0.0247145	0.0803232	-0.362539	0.188786	-0.681225	0.45601	0.653188	0.711255
1554650_a_at	-0.226801	0.0241876	-0.281223	0.150233	0.177921	0.539379	-0.0135813	-0.596114	0.297759	-0.259019	0.242354	0.949498	0.0854268
1554652_s_at	-0.248386	-0.274494	0.00408649	0.218585	-0.0807319	0.0672689	-0.209261	-0.249556	-0.315082	0.21788	0.470222	0.103826	0.0205836
1554655_a_at	-0.0186772	0.291802	-0.0588694	-0.118753	-0.132977	0.45031	-0.298995	0.00696039	-0.0883703	0.0674546	0.719155	0.245147	-0.12855
1554657_a_at	-0.048619	-0.198935	-0.177875	-0.0404458	-0.0028038	-0.0334241	0.0239711	0.0778873	0.502636	-0.0396614	0.732326	0.0716546	-0.0384016
1554659_at	-0.16909	0.0100064	-0.064517	0.131194	0.136822	-0.165673	0.180854	-0.00831747	0.050921	-0.0771708	-0.299285	0.410216	0.461381
1554660_a_at	0.920284	-0.10485	0.790884	-0.260603	-0.00139046	0.0188127	0.223829	-0.0314903	0.070302	-0.1317	-0.0534358	-0.578585	-0.111942
1554661_s_at	0.357652	0.215795	0.399531	-0.105039	0.311563	0.347187	0.245636	0.0138035	-0.0138035	-0.334332	-0.156929	-0.314519	-0.190385
1554662_at	0.0117958	0.153933	-0.385298	0.427202	0.574863	0.684964	0.185889	-0.153921	-0.288603	-0.166141	-0.0862265	0.660286	0.0119491
1554663_a_at	-0.14811	0.0899842	0.0594614	0.0495942	-0.0381491	0.0630348	-0.124538	0.82437	0.32996	0.67428	0.21193	0.180592	0.0086081
1554664_at	-0.226672	-0.015662	-0.21562	0.245469	0.186557	0.0991969	-0.232133	-0.282901	0.0743856	-0.268622	0.229767	-0.179985	0.13043
1554665_at	-0.0260289	-0.158826	-0.130934	-0.130001	-0.197108	-0.157465	0.13993	0.152252	0.543786	0.1738	0.296282	-0.326082	0.170698
1554666_at	-0.451514	-0.130501	-0.259015	0.163522	-0.0182557	0.135163	0.101762	-0.268419	0.0582523	-0.450067	0.154607	0.344407	0.0825105
1554667_s_at	0.861837	0.193053	0.554774	-0.552187	-0.248104	0.0927153	-0.0483618	0.448024	-0.104957	0.346778	-0.010325	-1.09894	0.010325
1554668_a_at	-0.226666	-0.0356364	-0.384933	0.92185	0.0567279	-0.362016	0.113312	-0.423175	0.302341	-0.34824	0.388877	0.360768	0.269343
1554670_at	0.393349	0.69801	0.57182	0.581952	-0.55199	0.0024128	-0.145959	-0.147527	-0.198749	0.376209	-0.575407	-0.314823	0.0547199
1554671_a_at	0.23717	1.06418	-0.600223	-0.53198	-0.767733	0.670684	-0.657949	-0.135154	0.539059	0.0786705	0.240662	-0.250347	-1.0447
1554672_at	-0.155483	-0.0748036	-0.167715	0.216148	0.0289335	-0.000375	0.198222	-0.116664	0.016705	-0.235049	-0.260613	0.117866	0.245224
1554675_a_at	-0.22807	0.133373	-0.128178	0.184913	0.160436	0.124617	-0.148001	-0.375358	0.20631	-0.295015	-0.167879	0.275964	-0.0958674
1554676_at	2.01199	2.1081	0.76517	1.80812	-0.166522	1.6284	0.131822	0.225757	-0.131822	0.378306	-1.53998	-0.261102	-1.29587
1554677_s_at	-0.199186	6.53e-05	-0.183589	0.289968	0.20159	-0.2042	0.29585	-0.336077	-0.330093	-0.400612	0.487208	0.15154	-0.00225544
1554678_s_at	0.396828	-0.249208	0.356951	0.107819	0.244965	0.337604	0.420759	0.303327	0.0666657	-0.232742	-0.715905	-0.702419	0.0085144
1554679_a_at	-0.239176	0.0557175	0.194518	0.0329914	0.55162	-0.0395212	0.480924	0.576475	0.277694	0.144684	-0.0329914	-0.979219	0.197889
1554680_s_at	0.198753	-0.287928	-0.248714	0.276219	0.611234	-0.0562828	0.382629	-0.0464067	-0.00674725	-0.245466	-0.148647	0.617579	0.368835
1554681_a_at	0.17221	-0.0904663	0.0857234	-0.150397	-0.0151248	0.187524	0.0151246	-0.0348079	0.580449	-0.0329106	0.449276	0.173545	-0.163508
1554683_a_at	-0.0527065	0.137193	-0.0430653	-0.128418	0.014406	0.3566	-0.0350103	-0.227792	0.468811	-0.132166	0.518475	0.536301	0.029532
1554685_a_at	-0.706934	0.343698	-0.372959	0.483562	0.0783439	-0.403828	0.475089	-0.699044	0.0740457	-0.05441	-1.1116	-0.135755	0.409311
1554686_at	0.259253	-0.250463	0.182194	-0.111998	0.259625	0.287881	-0.118762	0.294228	0.473817	-0.101918	0.24614	-0.307466	0.0129955
1554689_a_at	-0.202653	-0.396604	0.901065	0.560418	1.04564	-0.119173	0.782501	-0.616501	0.212572	0.138232	0.222959	0.0228624	-0.197373
1554690_a_at	-0.148293	-0.160721	0.242081	-0.575267	-0.487195	-0.56854	-0.181239	0.474785	0.182781	-0.124763	0.243302	0.0528002	0.0576982
1554691_a_at	0.0436754	-0.205791	0.420258	0.00315046	0.149631	-0.122391	0.228881	-0.00315046	-0.883315	0.105884	-0.186503	0.0793729	0.240491
1554692_at	-0.349739	-0.0493317	-0.419325	-0.0579941	-0.139923	0.0141914	-0.00472331	-0.426459	0.108442	0.023731	0.526864	0.262838	0.018122
1554694_at	-0.0235927	0.0235927	0.111768	-0.159726	0.130584	0.422761	-0.136402	-0.275388	0.0239031	-0.395233	0.737483	0.949948	-0.107357
1554696_s_at	1.15187	0.868341	0.421587	0.618251	-0.173766	0.11495	-0.191492	-0.0837517	-0.827967	0.0274591	-0.711242	-0.708483	-0.0559297
1554697_at	-0.1193	0.0950165	-0.63164	-0.0362544	0.245929	-0.0466261	-0.488768	1.29911	0.0362544	-0.290161	-0.295426	-1.08426	-0.298641
1554699_at	0.107933	0.022634	-0.315287	0.270199	0.0468724	-0.193279	0.0796428	-0.177072	-0.230626	0.157252	-0.224732	0.750774	0.25225
1554700_at	0.0339837	0.123277	0.0082221	-0.158996	-0.237322	0.0285842	-0.0585871	-0.0648837	0.530885	-0.0603254	0.324032	-0.0438697	-0.139583
1554701_a_at	-0.127336	-0.0331965	0.178185	-0.247539	-0.511344	0.742529	-0.0964274	0.118605	0.651197	0.375069	-0.0992122	0.331189	-0.275912
1554702_at	-0.0677023	0.0284047	-0.0237169	-0.0204937	0.204242	-0.058408	0.261002	-0.265541	-0.00525212	-0.26367	0.069962	0.19937	0.421307
1554703_at	-0.77112	-0.443266	0.198823	-0.770488	-1.18395	-0.0237784	0.0237784	1.524	0.437396	0.593048	0.593977	-0.24215	-0.379514
1554704_at	0.453803	-0.0361657	0.0138855	0.0471697	-0.0785041	0.0206847	-0.0943642	-0.00084	0.11052	0.0125155	0.314747	-0.24034	-0.0103283
1554705_at	-0.680939	0.458944	-0.221087	-0.314187	-0.912879	-0.539957	0.116996	-0.124036	0.354006	0.417308	0.643715	0.968167	0.299078
1554706_at	-0.00609255	0.0212207	-0.191564	-0.0235524	-0.076704	0.191672	0.00277758	-0.111017	-0.00277758	0.0615036	0.623168	0.130414	-0.0366452
1554707_at	0.0305827	0.00354171	0.219665	0.013284	0.317243	0.179734	-0.00354171	0.0559821	0.573575	-0.242858	-0.17704	-0.102185	-0.0114779
1554708_s_at	0.0109892	0.149367	0.00773239	-0.0209637	-0.018517	0.188731	-0.165406	0.00273228	0.703051	0.157356	0.430714	0.0830898	-0.208065
1554710_at	-0.17301	0.525091	0.412612	0.359944	-0.0359921	0.749548	-0.0198913	-0.00384784	-0.00384188	0.0855613	-0.284477	0.00384188	-0.145668
1554711_at	-0.30895	0.214496	-0.0504341	0.364634	0.222294	-0.106641	0.329275	-0.0319276	-0.471145	-0.0800824	-0.250719	0.4439	-0.0134649
1554712_a_at	-0.0950227	0.191454	0.0375621	-0.0284579	-0.164544	0.0732057	0.0684524	0.14014	-0.132451	-0.104602	0.724692	0.169161	-0.00896883
1554714_at	-0.171276	-0.234017	0.0651922	0.11661	0.0651922	0.0378499	0.024704	-0.219943	-0.359103	-0.463608	0.251481	0.155174	-0.00391626
1554715_at	-0.148413	-0.0528977	-0.297434	0.0431635	-0.0906558	0.313989	-0.275214	-0.155159	0.27351	0.0787866	0.320115	0.483695	-0.00981283
1554716_s_at	-0.244385	0.0219326	-0.189803	0.143405	0.381519	-0.128392	-0.0559967	-0.193908	0.130242	-0.457253	0.263352	0.88933	0.260328
1554717_a_at	0.247447	0.192765	0.0803347	0.131432	0.251561	0.232944	0.236771	-0.331076	0.106565	-0.164746	-0.173468	0.262834	0.060827
1554719_at	-0.00626826	0.439209	-0.123266	0.24504	-0.076056	0.850091	-0.0875025	-0.315324	0.373106	-0.291595	0.320197	0.449259	0.0771689
1554721_a_at	0.24985	0.486516	0.0619025	-0.298008	0.122455	0.0084219	-0.232562	0.102362	-0.0699153	-0.39008	0.408435	0.355328	-0.160352
1554722_at	-0.0816557	0.0480065	-0.0249465	0.0629745	0.0253718	-0.119987	0.0705552	-0.133358	0.00397968	-0.130173	-0.0271835	0.249668	0.0699556
1554723_x_at	-0.143025	0.307861	-0.00609112	-0.176615	0.1147	-0.0431356	-0.121115	0.0136867	0.336106	0.0167627	-0.158698	0.102808	-0.0628591
1554724_at	-0.000644	-0.103789	-0.02334	-0.0161955	0.0212185	-0.0339441	0.0934453	-0.239302	0.246277	-0.155802	0.0909753	0.0356035	0.315924
1554725_at	0.262472	0.515911	-0.0779684	0.0228159	0.0819016	-0.0766866	0.0029099	-0.131546	-0.293013	-0.0203555	-0.147097	0.495112	0.151915
1554726_at	0.488943	0.333603	0.186801	0.058156	-0.874428	-0.0175343	0.309853	0.021143	-0.272396	0.0751686	-0.876652	-0.820162	-0.0360017
1554728_at	-0.121235	0.0856674	-0.0199277	0.026264	0.0142307	0.209178	-0.00254202	0.234117	0.0900667	-0.0217712	0.0252056	0.348556	0.0469923
1554730_at	0.0860386	0.017478	-0.158627	0.355409	-0.0439472	0.108047	-0.0822701	0.176635	-0.300971	-0.325476	-0.0407095	-0.564944	-0.280523
1554732_at	0.0791574	0.0208979	-0.261663	0.249196	0.12394	0.0342579	0.0509582	-0.479073	-0.507927	-0.251366	-0.0208979	0.141809	0.215053
1554733_at	0.190288	0.356931	0.035042	-0.0393343	0.172999	0.0419498	-0.0296164	-0.234936	0.122245	-0.116598	0.163759	-0.211874	0.0495436
1554735_a_at	-0.21273	0.388317	-0.232561	0.0717104	-0.0191064	0.296147	-0.0398154	-0.155895	0.191179	-0.385517	0.407047	0.174263	0.155367
1554736_at	0.177941	0.118805	-0.323767	-0.190045	-0.359704	-0.13489	-0.0356333	0.590896	0.0096612	0.0707159	-0.0096612	-0.152186	-0.0929148
1554737_at	0.0360901	0.19996	0.0580103	0.387084	-0.0012815	0.0200071	0.362741	-0.332815	-0.0542858	-0.132269	-0.13066	0.17642	0.12723
1554739_at	0.111167	0.0152385	-0.178899	-0.11541	-0.0190763	0.00673771	-0.199706	0.0128601	0.088346	0.0953934	0.00783229	-0.116474	-0.00673747
1554740_a_at	0.176368	-0.00838757	-0.0806589	-0.0294313	-0.268934	-0.119365	0.0946836	0.00838757	-0.192766	0.636071	-0.335917	0.246951	0.729814
1554741_s_at	-1.40319	-2.04109	-1.92202	1.05154	0.837652	-1.46991	-0.82144	0.462903	0.178457	-0.00251055	-1.13952	1.62604	0.919064
1554742_at	0.124979	-0.0775886	0.147693	0.0821574	0.274953	0.143075	-0.0070262	0.00962067	0.159202	0.00702643	0.199466	0.0997095	-0.103009
1554743_x_at	0.0421133	-0.12576	-0.000561	-0.0559845	0.0932136	0.0733998	0.127893	0.0430076	-0.221763	-0.12576	-0.0126114	0.156934	-0.019506
1554744_at	-0.250761	0.211258	-0.0840075	0.0965767	0.158355	0.232418	-0.00955796	-0.305815	0.105485	-0.147805	0.507575	-0.0981815	0.123469
1554745_at	-0.385334	-0.0463936	0.0502839	-0.0160432	0.0521297	0.232901	-0.0745463	-0.172388	0.447625	-0.212624	0.17596	0.00500822	-0.323255
1554747_a_at	-0.126118	-0.20304	0.486562	-0.348637	-0.344457	0.0374527	-0.152891	0.0602741	-0.19349	0.735988	-0.0374527	-0.768965	0.23686
1554748_at	-0.101355	0.286314	-0.0849566	0.245142	0.189466	0.0630617	-0.0195775	-0.222989	-0.117275	0.150717	-0.554461	0.578795	-0.00509071
1554749_s_at	-0.12078	0.386933	-0.0714273	0.105865	0.0209513	-0.0828223	-0.0209513	-0.321298	0.369921	-0.912532	0.418694	0.292399	0.173517
1554751_at	-0.219619	-0.104523	0.06056	0.00976586	-0.316032	0.0995348	-0.273817	-0.0744696	-0.313211	0.0150762	0.146513	0.316716	0.0381658
1554752_a_at	-0.0740023	-0.0535736	-0.170847	0.0913916	-0.0467758	0.127966	0.0338898	-0.248539	0.793311	-0.503515	0.193225	0.219447	0.198134
1554755_a_at	0.504781	0.469142	0.878976	-0.397651	-0.352957	0.0252001	0.784885	-0.437759	-0.22535	1.37926	1.21792	2.11372	1.50181
1554757_a_at	-0.348527	-0.692785	0.176922	-0.532233	-0.711326	-0.261612	-0.601481	0.641409	-0.340241	1.1368	0.0165062	-0.328599	0.286393
1554758_a_at	-0.138103	0.234355	-0.0223465	-0.320844	-0.140388	-0.029191	-0.137046	0.0117664	-0.0522981	0.61356	0.00268602	0.510088	0.137896
1554759_at	0.0143862	-0.0188246	-0.124161	0.0114355	0.0584764	-0.0103855	0.0470576	-0.20474	0.484722	-0.448558	0.549879	0.0586672	-0.122059
1554761_a_at	0.0279999	0.026176	0.196475	-0.60137	-0.436873	0.0287046	-0.0790052	0.212198	-0.026176	0.200972	-0.387284	-0.0937786	-0.428348
1554762_a_at	-0.267953	-0.0355358	-0.205898	0.0131688	-0.181529	0.0688877	-0.0777335	0.20118	-0.172153	0.230759	0.121048	0.208687	0.126557
1554763_at	-0.000703	-0.0044415	-0.45454	0.000703	0.0664079	0.15686	0.0513217	-0.505156	0.225065	-0.448382	0.0542605	0.271196	0.0203202
1554764_a_at	-0.0491137	0.238955	-0.117489	-0.216501	-0.0556049	0.291085	-0.0951815	0.0523229	0.29438	0.172586	0.205565	0.0765476	-0.0408931
1554765_a_at	-0.125339	-0.130082	-0.132957	0.242599	-0.00774145	0.0342612	-0.0359445	-0.19097	0.0737078	-0.314091	0.174984	-0.207186	0.1087
1554766_s_at	-0.122778	0.037174	-0.184027	-0.0926516	0.0686605	-0.0155587	-0.122035	-0.251725	-0.0033915	0.00452757	0.261225	0.202275	-0.127279
1554767_s_at	0.412818	-0.199099	0.838255	-0.0335646	0.033565	-0.336952	0.574054	0.751906	-0.0822167	0.398682	-0.409644	-1.43326	0.372499
1554768_a_at	1.25041	0.566189	0.603504	0.441694	0.197762	0.311925	-0.343159	-0.379028	-1.54504	0.196389	-0.70688	-0.310114	-0.111894
1554769_at	0.152529	-0.252796	0.0522485	-0.200232	-0.0506582	-0.0611181	0.39435	0.789756	0.767296	0.00662232	-0.0206366	-0.254434	0.255651
1554770_x_at	-0.0840821	-0.196826	-0.214703	-0.449353	0.0739212	-0.0316248	0.322837	0.757314	-0.140344	0.00346518	0.189301	-0.297225	0.136262
1554771_at	0.053719	-1.12853	0.604368	-0.74775	-0.418764	0.0541549	-0.260102	0.408957	-0.205512	0.252819	0.415173	-0.395848	-0.00683451
1554772_at	-0.239102	-0.11454	-0.337316	0.180034	0.278004	-0.0142169	0.264729	0.170379	-0.26396	0.812694	-0.463577	0.260322	0.586668
1554773_at	-0.0613132	-0.0385375	-0.296425	0.197793	-0.017159	-0.248382	0.0219483	-0.2279	0.00600195	0.137055	0.131502	0.295787	0.0661254
1554774_at	0.30955	-0.0156508	-0.0202503	-0.145972	0.134915	0.0184016	-0.065877	-0.00286818	0.0294333	0.378717	-0.0897169	0.193248	-0.0713382
1554776_at	-0.162889	0.12486	-0.016103	-0.0207791	0.0126908	0.291135	0.0602541	-0.175755	0.159546	-0.0107987	0.320494	0.787139	0.0107985
1554777_at	-0.00829196	0.0713415	-0.108186	0.118253	0.00829172	-0.241597	-0.117909	-0.232676	0.110704	-0.0215785	-0.0666354	0.422755	0.0274327
1554778_at	0.196184	0.014308	-0.0297813	-0.278428	-0.136642	0.16833	-0.248906	-0.100533	0.0274205	-0.0044837	0.178222	0.0759928	-0.207491
1554779_s_at	-0.220172	0.282574	-0.181705	0.176332	0.0575531	0.147206	-0.0467713	-0.307493	0.16846	-0.132559	0.405317	0.305176	-0.0042491
1554780_a_at	0.538174	-0.208185	0.177654	0.315418	-0.181012	0.376524	-0.206549	-0.138959	0.214618	-0.36812	0.531682	0.128844	0.124691
1554781_at	0.00728011	-0.0647211	-0.120255	0.255272	-0.0378461	0.226666	-0.00609779	-0.153635	0.175749	-0.14388	0.292046	0.0743973	0.0945399
1554782_at	-0.296951	0.0131745	-0.11885	0.279269	-0.0640388	0.132555	-0.0131745	-0.59608	0.259213	-0.0988717	0.567104	0.519899	0.0904493
1554783_s_at	0.187525	-0.00245571	-0.114648	-0.162837	-0.215742	0.00245571	-0.399268	-0.0391006	-0.186235	0.220956	-0.184297	-0.0482402	-0.171824
1554784_at	-0.0601897	0.215047	-0.0975306	-0.0246079	0.0582359	0.184746	-0.086674	-0.156338	0.39308	0.142076	-0.0100887	0.329766	-0.0767419
1554785_at	0.0350475	0.193471	0.191331	0.0493183	0.0646021	-0.02479	0.0968881	-0.0314684	-0.0169792	-0.165306	-0.183028	-0.27467	0.2785
1554786_at	0.251347	-0.0527191	0.244894	0.569303	0.0147388	0.0952179	0.111153	-0.261076	-0.0496523	-0.123453	0.472587	0.262711	0.0356021
1554787_at	-0.169201	0.825829	0.0934916	0.00975752	0.0283165	0.14011	-0.069401	-0.156685	-0.210892	0.0347562	0.422096	0.510642	-0.0386868
1554789_a_at	-0.265779	-0.170628	-0.035295	-0.151551	0.304403	-0.0148783	-0.100399	-0.298854	-0.0529141	1.47052	0.492706	0.0627313	0.00114918
1554790_at	-0.111673	-0.0258541	0.0279739	-0.123077	-0.293918	0.142895	0.0154848	0.00084	0.260622	-0.178974	0.645279	-0.0638232	0.204482
1554791_a_at	-0.228168	0.080471	-0.405215	-0.00202656	-0.203912	-0.0234547	0.399508	0.418368	-0.0408988	-0.109442	-0.915866	0.251484	0.220136
1554793_at	-0.0439396	-0.0728655	0.157274	0.0834436	0.00124788	-0.0644422	-0.0942071	-0.0640063	-0.00707722	0.193585	0.0761666	0.0525866	0.0372868
1554794_a_at	0.433507	0.1952	-0.038528	-0.132538	-0.320558	0.284258	-0.0680966	-0.102708	-0.349333	-0.00389957	-0.0426702	-0.455261	0.0267267
1554795_a_at	-0.0474348	-0.10608	-0.335263	0.20693	-0.423907	0.54851	-0.398812	0.370844	0.177455	-0.290298	0.291908	0.221834	-0.293236
1554796_at	-0.070251	-0.00267315	-0.458459	0.388603	0.389815	0.126947	0.47915	-0.274982	0.00267315	-0.405925	-0.0546155	0.700085	0.217795
1554797_at	0.0385125	0.268565	-0.129347	0.0326257	-0.000995	0.159362	-0.0600724	0.110326	0.0873225	-0.0622835	0.0221777	-0.0121841	0.0478017
1554798_at	-0.452842	-0.0716276	0.154673	-0.704224	0.112166	-0.0993204	0.632548	0.187386	0.762375	0.865764	0.250535	0.891027	1.0343
1554800_at	-0.10465	0.535327	-0.278839	0.637707	-0.0584731	0.215228	0.278017	-0.462106	-0.367721	-0.198574	0.116394	0.160934	0.157412
1554801_at	-0.181987	-0.130358	-0.0495889	0.244328	0.357843	0.492104	0.13223	-0.232106	0.0533986	-0.118246	-0.288132	0.574615	0.280591
1554803_s_at	-0.0307102	0.117051	0.12183	0.360617	0.082974	-0.0523663	0.0660248	-0.22986	-0.175811	-0.389205	-0.150431	0.915886	0.185669
1554804_a_at	-0.115128	0.0256372	-0.342058	0.169823	0.388021	0.334783	-0.0486264	-0.419014	0.299706	-0.2858	0.556717	0.581943	0.0231533
1554805_at	0.0135977	-0.0496259	0.0544047	0.186469	0.011632	0.445184	0.102077	-0.223758	0.221678	-0.226727	0.135026	0.583157	0.188197
1554806_a_at	0.371452	0.0231042	0.20412	-0.505024	0.387834	-0.126005	0.279687	0.249587	-0.526695	0.282844	-0.0231037	-0.464961	0.237981
1554807_a_at	0.0598664	-0.137053	0.753152	0.0976701	-0.183401	-0.0968118	0.249393	0.359982	-0.346092	0.773581	-0.521091	-0.611475	0.674769
1554808_at	0.577784	-0.0508227	-0.0925612	0.152205	0.0746212	0.542305	0.193427	0.0113196	0.173734	0.201475	0.359176	-0.250324	0.0557342
1554809_at	-0.119341	0.273378	-0.0459042	-0.0140848	-0.0815773	0.360885	-0.121375	-0.333877	0.155679	0.131411	0.599898	0.473991	-0.145359
1554810_at	0.171779	-0.0245495	0.128461	-0.178627	-0.383903	0.0245497	-0.0446441	-0.0907032	1.38753	1.19147	0.392918	-0.0445878	-0.0721278
1554812_at	-0.133167	0.0184917	0.0212903	-0.0796938	-0.166843	0.0990214	-0.0694084	-0.0217011	0.347217	0.0710509	0.292022	0.502238	-0.0796938
1554813_at	-0.112848	0.246733	-0.00664949	0.401	-0.0208578	0.0127897	0.121718	-0.322173	0.215092	-0.0161543	0.305047	0.0233965	0.00664949
1554814_at	-0.100057	0.00431109	-0.290916	0.108778	-0.0354104	0.03128	-0.00431109	-0.389406	0.155212	-0.165558	0.00517273	0.0348277	0.0221715
1554816_at	0.249621	-0.0063448	-0.120531	0.0390811	-0.0431802	-0.147356	0.0165727	-0.171606	0.16562	0.0063448	0.123001	0.276104	0.275568
1554818_s_at	-0.16007	-0.0466056	-0.173969	0.168787	0.00281	0.236766	-0.00402403	-0.179519	0.00663543	-0.175735	-0.279012	0.350488	0.0279386
1554819_a_at	-0.270682	0.00179577	-0.0505686	0.101635	-0.173961	0.324146	-0.346713	0.0910425	0.0367193	-0.0210738	0.558504	0.179149	-0.27316
1554820_at	-0.157599	0.0435488	-0.0815566	-0.0345294	-0.0986562	-0.00282073	-0.039892	-0.173106	0.0608752	-0.104058	0.245151	0.105839	0.0474613
1554821_a_at	0.138413	-0.232581	0.311313	-0.265978	-0.528966	-0.112097	-0.398812	0.104832	0.0210328	-0.265349	-0.11019	-0.359363	-0.506351
1554822_at	1.34789	-0.32674	-0.0705996	0.516972	-0.0524964	-0.100265	0.212879	0.0524964	-0.512506	-0.503225	-0.204374	0.105355	0.165203
1554824_at	0.305292	-0.116479	0.379637	-0.0103092	0.287343	0.22616	-0.0518646	0.727499	-0.0461974	0.780847	-0.218	-0.403038	0.0409255
1554825_at	-0.0525837	0.0327106	0.127282	-0.0413129	-0.243977	0.0418773	-0.444295	0.212264	0.111691	0.0647209	0.576708	-0.132626	-0.10303
1554826_at	-0.40734	0.475009	0.0170505	-0.0170505	0.119057	0.378333	-0.0278459	-0.0780919	0.352643	0.225815	0.23507	0.394568	-0.12099
1554827_a_at	-0.208793	-0.0120087	-0.0306916	0.479092	0.320799	0.178507	0.171399	-0.535943	0.0120087	-0.119353	0.37045	0.260062	0.335658
1554828_at	-0.193782	-0.0183687	-0.335148	0.285728	-0.0102251	-0.165877	-0.212082	-0.0511627	0.134645	-0.474711	0.774981	0.303146	-0.140429
1554830_a_at	0.0803957	0.980059	1.14371	-0.266095	-0.152621	1.26303	0.433167	-0.471647	-0.356145	0.659492	-0.063632	0.192571	0.434452
1554831_x_at	0.00272536	0.154812	-0.233336	-0.0861006	-0.298619	-0.105299	-0.111635	-0.02654	0.419957	0.28485	0.30779	0.304533	0.095675
1554833_at	-0.157114	0.0748026	-0.245422	0.558064	0.189586	-0.0489366	0.21244	-0.171501	0.457347	-0.210513	0.0489364	0.735316	0.508456
1554834_a_at	1.12096	0.53294	0.733911	0.706835	0.503997	0.689081	-0.194805	-0.596235	-0.779491	-0.457095	-0.61686	0.0793037	-0.409173
1554835_a_at	-0.0980744	0.10059	0.418645	0.999404	-0.327792	0.103741	0.0722933	-0.531277	-0.141376	-0.214536	0.0234861	0.106274	-0.00977278
1554836_at	-0.0512865	0.463386	0.0508761	0.227128	-0.17471	0.22687	0.0684347	-0.342527	0.707999	-0.0253942	0.166095	-0.039875	0.134962
1554837_a_at	-0.440742	0.113903	-0.244936	0.425537	-0.0385141	-0.0128522	0.130237	-0.163306	0.199451	0.0128522	0.238383	0.662501	0.314117
1554839_at	-0.245088	-0.183154	-0.0259285	0.265504	0.14747	-0.0465851	0.0577006	-0.0943785	-0.294438	-0.189275	0.0584025	0.288193	0.306705
1554840_at	0.306005	-0.305881	-0.0496826	0.808674	0.250683	-0.10252	0.337809	-0.21873	-0.413429	-0.275336	0.362122	0.391428	0.0258951
1554841_at	0.195971	-0.183694	-0.0596607	-0.124629	-0.119841	0.0253074	-0.140401	-0.0535507	-0.209181	-0.134143	0.189677	0.179439	-0.0253074
1554842_at	-0.251008	0.359977	0.0251715	0.132176	-0.0618522	0.756921	-0.0545001	-0.288046	0.566055	-0.0691776	1.12252	0.0485105	0.0768449
1554844_at	0.0639417	0.113374	0.0110695	-0.177364	0.00191736	-0.095808	0.0671601	-0.0782735	0.226281	-0.0052166	-0.057241	0.211367	-0.121699
1554846_at	-0.160277	0.175848	-0.258276	0.169475	0.12256	-0.0648968	0.284837	0.0340319	0.420062	-0.118994	0.247952	-0.133651	0.0432522
1554847_at	-0.00416899	-0.0216269	0.00326777	0.132575	0.0934286	0.0721259	0.134544	0.0614119	0.0205836	-0.25772	0.339751	-0.0752244	-0.00331307
1554849_at	0.0435848	0.130975	-0.077667	0.277779	-0.0472417	-0.0525122	0.0649586	-0.16818	0.697199	-0.0328832	0.0638156	0.31797	0.177115
1554850_at	-0.12781	0.0530307	-0.176628	-0.126168	-0.128201	-0.0633309	0.000764	-0.213155	0.318436	-0.0476866	0.50613	0.29292	-0.0302615
1554852_a_at	-0.0312457	-0.114366	0.0269084	-0.0348859	-0.141132	0.367842	-0.00342345	-0.180347	-0.00390124	-0.212023	0.0160983	0.402671	-0.0283182
1554853_at	-0.102213	-0.0966568	-0.140301	-0.023169	0.0286009	0.188878	-0.0390716	-0.214656	0.262451	0.310412	0.124591	0.0518353	0.017678
1554855_at	-0.204367	-0.213095	0.034153	0.0221968	0.0722044	0.0722044	-0.0426469	-0.0284557	-0.233608	0.201665	-0.0400949	0.00342751	-0.0145705
1554857_at	0.0211315	0.0373731	-0.259414	0.347894	0.83227	-0.130391	0.32191	-0.540763	-0.072598	-0.62717	0.360187	0.671653	0.281121
1554860_at	0.323167	0.280712	-0.108543	0.0358195	0.179043	0.491584	0.123102	-0.450296	0.154741	-0.27336	0.0203104	-0.0909562	-0.290885
1554862_at	0.188287	-0.0283926	-0.0152206	0.124025	0.0160811	-0.128423	0.0712643	-0.111297	0.149439	-0.026751	-0.0742242	0.0406721	0.342366
1554863_s_at	-0.449447	-0.520744	-0.630251	-0.0271873	0.123744	-0.111969	-0.149623	0.463606	-0.376693	0.457654	0.322917	0.0271873	-0.147744
1554864_a_at	-0.108017	0.569954	-0.164283	0.337751	-0.311915	-0.000397	0.164122	-0.464863	-0.0780158	-0.595746	-0.251732	0.0565629	0.000397
1554865_at	-0.0949194	-0.0123596	-0.088016	-0.0495625	0.0276811	0.0862346	-0.13595	-0.0463204	0.204719	-0.0639794	0.291154	0.0443625	0.0123596
1554866_at	-0.00135493	-0.0811706	-0.205745	0.00239945	0.0916929	-0.0332065	0.130491	0.165397	-0.101684	-0.0856628	-0.257452	0.32668	0.00135493
1554867_a_at	-0.240592	-0.016264	0.0131702	0.0143723	-0.349365	0.360354	-0.0131702	0.0543575	0.276756	-0.558434	0.131083	-0.643072	-0.196462
1554868_s_at	0.0908918	-0.152347	0.512625	-0.0660982	0.0882301	-0.0931816	0.412704	0.228571	-0.0879869	0.316578	0.0444031	-0.460757	0.51798
1554869_at	-0.0744028	0.0232058	0.0145741	0.297225	0.108774	0.242655	0.0433359	-0.311986	-0.272235	-0.541407	-0.222487	0.648629	0.124883
1554871_at	-0.121008	0.0118535	-0.216914	0.0836883	0.0965445	-0.026859	-0.0808625	-0.133029	0.321304	-0.0975552	0.0190635	0.128163	0.0223131
1554872_a_at	-0.318678	0.119485	-0.418741	0.00155449	0.136773	-0.318838	0.25735	0.697428	0.279171	-0.0559545	0.64845	0.503445	0.365378
1554873_at	0.789633	0.431655	-0.22638	0.0736206	-0.422287	0.0259569	0.230612	0.443092	-0.0276403	0.382442	-0.0640359	-0.448409	-0.454783
1554874_at	-0.149484	0.183947	-0.118948	-0.139641	-0.0364096	-0.053853	-0.113992	-0.113485	0.187072	0.124717	0.433126	0.171972	-0.0375712
1554875_at	-0.00758529	0.188958	-0.221269	0.134353	-0.0690196	0.451164	0.0489571	-0.0313578	-0.107845	-0.0193844	-0.0311232	0.156317	-0.00638104
1554876_a_at	0.120894	0.16846	0.0328612	0.615708	-0.0793595	-0.0980732	-0.0415652	-0.209019	-0.452107	-0.0675142	0.303725	0.405482	0.140866
1554878_a_at	0.197897	-0.36757	0.845343	-0.573957	-0.0138817	0.361655	0.0138822	0.153279	-0.337062	0.417821	-0.218112	-0.70509	0.113698
1554880_at	-0.269717	-0.110978	-0.386611	0.455766	0.269271	0.299074	0.0532646	-0.616002	0.0516276	-0.562464	0.241853	0.391952	-0.0786896
1554882_at	-0.0716939	-0.16141	-0.0780821	-0.0113676	-0.215132	0.0763435	-0.0199766	0.00972843	0.131395	-0.192369	0.368311	-0.0106485	0.100967
1554883_a_at	0.368861	-0.32954	0.487429	-0.0224643	-0.00360632	-0.29126	0.0375161	0.139867	-0.486	0.623979	0.00360632	-0.596088	0.33663
1554884_at	-0.124523	-0.0525813	-0.0358334	-0.0718751	0.0356622	0.111206	-0.109157	-0.206145	0.147584	0.043946	0.260289	0.335227	0.0179367
1554885_a_at	0.553972	-0.29439	0.419204	-0.102182	0.0518227	0.00318146	0.458623	-0.00318146	-0.415956	0.267269	-0.269224	-0.772317	0.209396
1554886_a_at	-0.262413	0.318653	-0.0134671	0.111785	-0.0544295	0.0192018	-0.250692	-0.48422	0.0512099	-0.316263	-0.0693974	0.40583	-0.0394928
1554887_at	0.0157156	0.449938	-0.093689	-0.107168	-0.0199409	0.376702	-0.148127	-0.0157156	0.251563	-0.109371	0.182396	0.0210679	-0.0618842
1554889_at	-0.219332	0.224412	0.39478	0.0373907	0.07499	0.225102	0.443194	-0.0274253	0.593449	-0.160002	-0.306402	0.10362	-0.189743
1554890_a_at	0.209124	0.436383	0.126635	-0.444324	-0.0738182	0.243266	0.200357	-0.0241861	-0.548741	0.0181236	-0.0181241	-0.401108	-0.354491
1554891_at	0.106248	0.0474014	-0.253619	0.04933	-0.0206108	0.190374	-0.0804958	-0.0930851	-0.140378	-0.299411	0.46772	0.0635567	0.125675
1554892_a_at	-0.124506	-0.0167127	-0.0840208	0.0430813	-0.0914326	0.287703	0.0611572	-0.217193	0.386288	-0.316524	0.0157051	0.435207	0.0423479
1554894_a_at	0.306751	0.337592	0.351435	0.00579691	-0.175629	-0.532429	-0.230562	-0.414413	-0.132609	0.18485	0.287496	-0.342112	0.0383601
1554895_a_at	0.0115314	-0.135005	0.151209	0.0331955	-0.102943	0.0331955	0.0186067	0.126389	-0.000592	0.000993	-0.311341	-0.254281	-0.195251
1554897_s_at	-0.121029	-0.057843	0.24212	0.366152	-0.0761795	-0.134646	-0.0791299	-0.137399	0.197514	-0.230726	-0.447211	-0.136147	0.220769
1554899_s_at	0.192344	0.882973	0.233674	0.869793	0.93443	0.67448	-0.268059	-1.31575	-0.0748787	-0.0419025	-0.20879	-0.44496	0.0449505
1554901_at	-0.144786	0.290242	-0.355427	0.226785	0.0656586	-0.0638318	0.122043	-0.244548	-0.0237043	-0.27575	0.0237041	0.413587	0.126463
1554903_at	-0.408759	-0.161743	-0.233267	0.479271	0.211553	-0.0600629	0.472892	-0.269398	0.246329	-0.180741	0.388767	0.49763	0.18983
1554905_x_at	-0.0541577	-0.00357008	-0.173961	0.311937	0.531785	0.203104	0.223477	-0.254687	0.205469	-0.489713	-0.0431581	0.491382	0.00357056
1554906_a_at	0.186857	0.000682	0.530467	0.0971727	-0.103677	0.24363	-0.159656	0.099602	-0.191017	0.015965	-0.276806	-0.212514	0.0211167
1554907_a_at	0.0465367	0.000862	-0.0289714	0.0483129	-0.157795	-0.106011	-0.0371878	-0.173207	-0.0439765	0.059314	0.229229	0.116143	0.103539
1554908_at	-0.0596294	0.217067	-0.175706	0.159722	-0.0731776	0.182649	-0.112295	-0.00169682	0.544142	-0.0443025	0.0396197	0.176755	0.262881
1554909_at	-0.141047	-0.194649	-0.0444245	0.18114	-0.131661	-0.0326962	0.32968	-0.113006	0.103088	-0.0568662	0.845826	0.0299535	0.31921
1554910_at	0.595227	0.189614	0.0939825	-0.0757768	-0.273175	0.349389	-0.187658	-0.00872421	0.201282	0.169664	0.0420394	-0.470436	-0.307023
1554911_at	-0.199318	0.0234914	-0.602901	0.779473	0.469127	-0.0234914	0.30314	-0.780537	0.148254	-0.590406	0.208282	0.675966	0.238226
1554912_at	0.0164316	-0.0376134	0.0031383	0.00168991	-0.111463	0.0164316	0.0134926	-0.167489	0.301069	-0.00168991	0.23752	-0.0254474	0.0639965
1554914_at	-0.45375	0.115842	-0.200326	0.106641	0.0315018	0.183636	0.0296082	-0.235185	0.221902	-0.231859	0.836655	-0.104566	0.0781462
1554915_a_at	0.411046	-0.342022	0.394773	0.434477	0.503693	-0.480784	-0.0114999	0.0709634	-1.07158	0.0388103	-0.48238	-0.743584	-0.351483
1554916_a_at	-0.400185	0.489841	0.00494003	0.142814	0.0971296	0.130376	0.17216	-0.342611	-0.102571	-0.17748	-0.193957	0.269216	-0.0336332
1554918_a_at	0.541947	-0.0940042	0.279159	-0.0378981	-0.373127	0.502611	-0.124313	0.655787	0.407522	0.183375	-0.294031	-0.583749	-0.0100236
1554919_s_at	-0.915433	-0.833273	0.354635	-0.0974917	0.119831	-0.378607	0.285019	0.985135	0.0513816	0.0248938	0.109991	-0.0855365	-0.0248938
1554920_at	-0.0736878	0.0619655	-0.101641	-0.153025	-0.208681	0.0919156	-0.0913687	-0.0502119	0.297257	0.0460923	-0.00906324	0.102185	-0.112155
1554921_a_at	-0.0122678	0.108796	0.0472865	-0.00643659	0.0712545	0.00205231	-0.118935	-0.265103	0.439658	0.118198	0.57172	-0.0517621	-0.0592289
1554922_at	0.0597594	0.00742245	0.192774	-0.132492	-0.0251448	0.0955989	-0.0726416	-0.0640762	0.1557	-0.00742245	0.422563	-0.250427	-0.152251
1554923_at	-0.223265	-0.166331	0.0124216	-0.0541978	-0.0124216	0.310108	0.0361545	0.386218	-0.216882	0.273522	-0.0884385	-0.112671	0.0942509
1554927_at	-0.392917	0.484808	-0.0653734	0.217175	0.176585	0.0473452	0.0605392	-0.457862	-0.0833096	0.165297	0.515802	-0.0172415	-0.148081
1554929_at	-0.0389724	0.0448196	0.362137	0.0206995	-0.0227733	0.010632	0.0328407	-0.287905	0.0576296	-0.199647	-0.010632	0.443365	0.0453913
1554930_a_at	1.31611	0.318867	0.38816	-0.0731735	1.147	0.54655	0.390371	-0.34934	0.0988288	-0.204671	-0.131014	-0.259049	-0.187796
1554931_at	-0.131779	-0.0224743	-0.075783	-0.00229621	-0.0552847	0.206589	0.00431132	-0.283312	0.469382	0.0834444	0.086967	-0.0605502	-0.127604
1554932_at	0.185887	0.0491531	-0.0057044	-0.0565736	-0.0829678	-0.182333	-0.00416756	-0.0751853	0.262029	-0.216335	-0.00891256	0.33539	0.0080657
1554933_at	0.177604	0.0135043	0.0633457	0.000639	-0.0880339	-0.166328	-0.000639	-0.0562165	0.122288	0.170266	-0.230166	-0.0998974	-0.0309894
1554934_at	-0.0343487	-0.0225148	-0.0797231	-0.000206	-0.00678611	0.164904	0.012131	-0.290259	-0.0952928	-0.0167501	0.416599	0.404068	0.120026
1554937_x_at	-0.281599	-0.0315742	-0.137752	0.315032	0.268558	0.0129795	0.261323	-0.273374	0.415811	-0.0968194	0.448291	0.528453	0.209014
1554938_a_at	-0.168031	0.0524392	0.0012393	0.136357	-0.344172	-0.0570121	0.0296497	-0.33873	0.0412817	0.426341	0.861041	-0.172673	-0.0386579
1554940_a_at	0.00533295	0.0705419	-0.517408	-0.111725	0.256568	0.170941	0.0144572	-0.466705	0.237098	0.028614	0.0465832	-0.0537157	-0.0902252
1554941_at	-0.00983596	0.116024	-0.000915	-0.0914722	0.0265527	0.638869	-0.105458	-0.0874083	0.0979223	0.000915	0.01946	0.1469	-0.129769
1554942_a_at	-0.112862	-0.036694	0.121171	-0.0618434	0.0289493	0.308503	0.0162153	-0.190294	0.0305619	-0.0348821	0.0680585	0.481014	-0.266828
1554943_at	0.0061779	-0.17949	-0.0898809	0.0912619	-0.0061779	-0.293301	-0.0310278	-0.144769	-0.089273	-0.114866	0.314455	0.283228	0.0752149
1554945_x_at	-0.154335	-0.212823	-0.346738	0.190065	-0.103623	-0.0822697	0.05088	-0.0525341	0.331842	-0.188276	0.0248747	0.558723	0.0347509
1554946_at	-0.0885961	0.0726452	-0.038691	-0.00344324	-0.0771582	0.143416	-0.0895193	0.151402	0.334891	0.136426	0.277953	0.491149	-0.0570169
1554947_at	-0.0696828	-0.00337863	-0.0546494	0.0376186	0.0202601	-0.0414405	-0.0888314	0.00337863	-0.0282655	0.055989	0.117778	-0.0707352	0.149425
1554948_at	0.0740566	-0.0121422	0.375988	0.00654173	-0.213534	-0.00654173	0.144217	0.0986471	-0.642447	0.0786128	-0.6714	-0.459944	0.125416
1554949_at	0.0203438	0.18773	-0.407902	0.166527	0.216102	0.869224	-0.0203438	-0.392521	-0.0804286	-0.587109	0.44226	0.238675	-0.0910401
1554950_at	-0.688023	0.342692	-0.577669	0.109295	0.327432	0.229415	0.346317	-0.560206	0.00432825	-0.0828032	-0.0779352	1.0393	0.165831
1554951_at	-0.20913	0.0538747	-0.0812061	0.263708	-0.0560997	0.142678	-0.0545089	0.045387	0.0299151	0.0632265	0.232307	0.310085	-0.186486
1554952_s_at	-0.366439	-0.0348554	-0.24198	0.43223	0.386138	0.263653	-0.160486	-0.583236	-0.0665536	0.0134296	0.230859	-0.0516915	0.295575
1554953_a_at	-0.177334	0.105	-0.203959	0.310986	-0.098043	0.0827169	0.187081	-0.0917854	-0.0222478	-0.261274	0.331363	0.243947	-0.273546
1554954_at	-0.358808	0.00841618	-0.574377	0.196527	0.0884275	-0.0725949	0.110125	-0.307978	0.128918	-0.361845	-0.00841618	0.145703	0.0969157
1554957_at	-0.575603	0.27649	-0.061151	-0.10372	0.135508	0.123686	0.0386252	-0.34245	0.398229	-0.0915477	0.725706	0.0435188	0.502832
1554958_at	0.359375	0.674365	-0.229215	0.175446	-0.403769	0.339284	-0.572297	-0.474271	-0.208491	0.753638	-0.0753269	-0.19939	-0.319026
1554960_at	-0.262447	0.00287414	-0.148693	0.0443277	0.0122139	-0.0869405	-0.0586832	0.108362	-0.00283742	0.00283742	0.341538	0.144513	0.0944879
1554961_at	0.0219011	0.0205989	0.103929	0.216515	-0.0205989	0.520263	-0.0257463	-0.043519	0.601231	-0.23051	-0.0826769	0.428485	-0.192088
1554962_a_at	0.201852	-0.0895615	-0.414978	0.125942	-0.0754504	0.0632081	-0.105767	-0.172202	0.55925	-0.318673	0.330792	0.421382	0.0438437
1554963_at	0.430546	-0.132089	0.457536	0.310473	-0.101101	0.314451	0.358405	-0.136719	-0.0424089	0.218961	0.0424089	-0.0496497	-0.228713
1554964_x_at	0.135803	0.0422015	0.32989	0.116358	0.589325	0.0912724	0.0370655	0.0848932	-0.181512	0.0985303	0.00102186	-0.548681	-0.153266
1554965_at	-0.116983	-0.00741458	-0.0693366	0.0761056	0.225666	0.328083	0.0752461	-0.22733	0.393631	-0.335601	0.120355	0.33509	0.0616453
1554966_a_at	-0.458231	-0.314712	0.732066	-1.22798	0.952937	-0.702447	0.201309	0.942625	0.203618	-0.90411	0.0517302	-0.668025	-0.572753
1554967_at	0.214404	0.0337012	-0.235624	0.0309842	-0.00729537	-0.127279	-0.0261841	-0.278726	0.187972	-0.539392	0.183707	0.340564	-0.00238371
1554969_x_at	-0.111327	-0.0213125	-0.496526	0.214369	-0.0568252	0.289551	0.243917	-0.263074	0.298784	-0.118431	0.306607	-0.0354476	0.000429
1554970_at	-0.200482	0.393475	-0.298702	0.394805	0.190868	-0.00650859	0.173998	-0.0619845	0.0743291	-0.0797136	-0.0326641	0.0908413	0.369284
1554971_at	-0.251407	-0.0688489	-0.00557637	0.230871	-0.0698061	0.146955	0.0627358	-0.419851	0.46934	-0.310991	0.0727165	0.159628	0.136461
1554972_at	-0.25124	-0.392847	-0.146153	0.20605	-0.530329	-0.564181	0.10059	-0.165392	0.248287	0.142004	0.284706	0.548161	0.0355697
1554973_a_at	0.00577593	0.210345	0.0476685	0.272336	-0.372256	-0.164771	0.149788	-0.282463	-0.217206	0.30781	0.0811467	-0.00577593	0.077621
1554974_at	-0.137175	0.0495245	-0.131495	0.212722	0.377829	0.314801	0.30216	-0.254567	-0.17486	0.098599	0.0341923	0.140201	0.0131645
1554976_a_at	-0.189371	-0.0384703	-0.147235	0.010273	0.351269	-0.0116944	0.134723	-0.235176	0.110481	-0.307764	0.00277662	0.369286	0.110871
1554977_at	-0.183094	0.347332	-0.345198	-0.0194435	0.0907917	0.532646	0.0768576	-0.493378	0.435517	-0.44338	0.462895	0.259603	-0.0310564
1554978_at	-0.085305	0.103059	-0.196827	-0.14187	-0.222189	-0.192485	-0.00156093	-0.140227	0.436044	0.00810862	0.801347	0.533615	-0.14871
1554980_a_at	-0.241815	0.294965	-0.199218	0.503748	0.284199	-0.0296636	-0.0855641	-0.118622	0.606006	-0.372589	-0.191751	0.312914	0.104428
1554981_at	-0.0245664	0.186842	0.031719	-0.129184	0.0367422	0.244467	-0.00455737	-0.0331037	-0.142947	0.231985	0.198863	-0.0165055	-0.00160241
1554982_a_at	-0.0279975	0.184563	-0.0190759	-0.0214815	-0.0576148	0.0352421	-0.068151	0.0223634	0.343433	-0.0865579	0.189079	0.133135	-0.163553
1554983_at	-0.180249	0.401431	-0.0111003	0.357819	-0.0514741	0.320673	0.00154686	-0.172881	0.0813193	-0.0129261	0.309432	-0.0588577	0.00285435
1554984_a_at	0.428152	0.318234	-0.0873127	0.499569	0.000217	-0.000217	0.0397568	-0.314242	0.0397568	-0.119704	0.156215	-0.0527272	0.103549
1554985_at	-0.618902	-0.556518	0.0703511	0.123612	-0.163889	-0.459362	-0.00578213	-0.228963	0.293636	-0.097589	-0.32332	0.0373049	0.127565
1554986_a_at	-0.00573206	-0.0683184	-0.0014987	-0.088346	0.111415	0.464252	-0.0812859	-0.556281	-0.0282378	0.339692	0.0570316	0.523409	0.415056
1554987_at	-0.0278311	-0.186762	-0.26528	0.734271	0.0114102	0.0261436	0.371402	-0.175556	-0.0789189	-0.153839	0.612116	0.934506	0.76532
1554988_at	0.0457394	0.905693	-0.175184	-0.0330806	-0.0250108	-0.111921	0.1093	-0.139756	0.51843	0.106143	0.332925	0.345731	-0.012285
1554989_at	-0.0660391	-0.0659642	0.00385284	0.275453	0.0586038	0.214183	-0.136884	-0.217002	0.135532	-0.285005	0.820881	-0.00385284	0.0715351
1554992_at	-0.0610118	0.215032	-0.356024	0.239974	0.0734472	0.286504	-0.263821	-0.318594	0.00517607	-0.563982	-0.18169	0.909766	0.0709653
1554994_at	-0.118847	-0.0907888	0.00103688	-0.0782189	0.0863416	0.181843	0.00654125	-0.00103688	0.023993	0.106171	0.10868	0.106171	0.226812
1554996_at	-0.124696	0.0801134	-0.229308	0.163154	0.0553391	-0.0916295	0.191224	-0.0553393	0.23158	-0.177052	0.215916	0.925008	0.171443
1554997_a_at	-0.339862	-0.185885	-0.23314	1.22469	-0.00239372	0.464349	-0.0895891	0.122411	-0.356458	0.0112796	-0.545278	0.00239372	-0.052515
1554999_at	0.378045	1.23512	0.162448	0.963021	-0.0500016	-0.843586	-0.353352	-0.291601	-0.994212	1.22349	0.475364	0.243652	0.294321
1555000_at	-0.303941	0.136769	-0.26782	0.446725	0.419139	-0.0889122	0.0192077	-0.19927	-0.0740891	-0.144065	0.296758	0.721092	0.269555
1555001_at	-0.0953596	0.0896888	-0.100029	0.166485	0.0987251	0.0346963	0.296876	-0.0561535	0.00625634	-0.102816	-0.0062561	0.697825	0.0990567
1555002_at	-0.197871	0.0467396	0.0480573	-0.229239	-0.129177	-0.0758522	-0.027704	-0.0100253	0.435502	0.0903854	0.330297	0.403209	-0.132638
1555003_at	0.00888419	-0.0231977	0.00418901	0.0237277	0.143409	-0.00348782	0.120353	-0.139824	-0.0945446	-0.0930245	0.0237277	0.123762	0.0416169
1555004_a_at	0.546584	-0.0143483	0.259751	-0.023663	0.158141	-0.0168386	0.014348	-0.0168386	-0.252825	0.331935	0.442474	-0.426735	-0.0310421
1555006_at	-0.316513	0.00371695	-0.427178	0.412029	0.391197	0.00987148	0.16921	-0.183734	0.323117	-0.165551	-0.00371671	0.536865	0.330544
[truncated: 52,677 more rows]
