# Supplementary material for: Identification of key candidate genes and pathways in rheumatoid arthritis and osteoarthritis by integrated bioinformatical analysis
Source: Front Genet. 2023 Feb 13;14:1083615. doi: 10.3389/fgene.2023.1083615 (PMC9968929; doi:10.3389/fgene.2023.1083615)
Supplement: Supplementary file 7 [file Table1.XLSX]

## Sheet: Table S1
id	logFC	AveExpr	t	P.Value	adj.P.Val	B	Gene.Symbol
205242_at	4.59645	-0.937959	11.7629	1.47126e-08	0.000318601	8.96293	CXCL13
223484_at	3.98582	-0.429036	4.31471	0.000742362	0.0739343	-0.276152	C15orf48
231771_at	-3.87736	-1.25418	-4.17493	0.000970853	0.084433	-0.52652	GJB6
206134_at	3.7931	-0.92917	6.93233	7.67637e-06	0.0109384	3.89773	ADAMDEC1
203915_at	3.34479	-0.912915	6.72228	1.07046e-05	0.0110385	3.60337	CXCL9
208350_at	-3.34208	-0.125812	-3.23056	0.00616695	0.193825	-2.24992	CSN1S1
205681_at	3.26651	0.287247	3.79317	0.00203797	0.120251	-1.21884	BCL2A1
229625_at	3.16631	-0.0112366	5.2331	0.000134535	0.0331793	1.30899	GBP5
206641_at	3.15328	-1.17588	4.23463	0.000865523	0.0790952	-0.419347	TNFRSF17
241412_at	-3.07458	0.470318	-4.5312	0.000491868	0.0614998	0.107441	BTC
204533_at	3.05772	-0.604327	4.93787	0.000230337	0.0449366	0.812105	CXCL10
212592_at	2.84903	-1.52522	2.8181	0.0138829	0.265578	-2.99867	IGJ
206513_at	2.836	-0.24599	4.22661	0.00087897	0.0796405	-0.433733	AIM2
210164_at	2.80388	-0.520002	8.07977	1.38086e-06	0.00735234	5.38279	GZMB
205569_at	2.70605	-0.584621	5.88976	4.24334e-05	0.0194277	2.36542	LAMP3
205237_at	2.6842	0.292615	4.56005	0.000465795	0.0600404	0.158142	FCN1
208383_s_at	-2.66347	0.242817	-2.94492	0.0108264	0.238017	-2.77019	PCK1
221286_s_at	2.65638	-0.414734	4.672	0.000377396	0.0544834	0.3539	MZB1
207610_s_at	2.53593	0.0580802	4.59932	0.000432577	0.0577356	0.226988	EMR2
219937_at	-2.41327	0.406787	-3.98851	0.00139249	0.102218	-0.863247	TRHDE
229543_at	2.40303	-0.223681	4.09536	0.00113201	0.0921564	-0.669876	RP1-93H18.6
223623_at	-2.39057	-0.118321	-3.54364	0.00332605	0.147897	-1.67575	C2orf40
219385_at	2.3883	-0.349612	6.00796	3.46935e-05	0.0186017	2.54815	SLAMF8
1553706_at	-2.38656	-0.161036	-5.55221	7.62252e-05	0.0244569	1.83101	HTRA4
217235_x_at	2.37922	-0.718709	3.03161	0.0091291	0.226483	-2.61296	IGLL5
206315_at	-2.31514	0.0892628	-6.43601	1.70048e-05	0.014163	3.19058	CRLF1
238439_at	2.31325	0.736101	3.40869	0.00433932	0.16428	-1.92338	ANKRD22
209924_at	2.29174	-0.564952	5.8851	4.27734e-05	0.0194277	2.35817	CCL18
205488_at	2.27236	-0.417526	6.03754	3.29984e-05	0.0186017	2.59352	GZMA
206439_at	-2.25921	0.828246	-3.66009	0.00264539	0.133582	-1.46227	EPYC
205590_at	2.25447	-0.525487	6.81321	9.26274e-06	0.0109384	3.73167	RASGRP1
1568574_x_at	2.23893	0.754766	2.80798	0.0141604	0.268296	-3.01682	SPP1
33304_at	2.22894	-0.48584	6.18825	2.56138e-05	0.0171297	2.82242	ISG20
211908_x_at	2.22238	-0.679818	3.63002	0.00280635	0.136436	-1.51736	IGK
206002_at	-2.2138	0.00832788	-5.70658	5.81973e-05	0.0221099	2.07772	GPR64
216517_at	2.20552	0.0539298	2.78334	0.0148592	0.274552	-3.06094	IGKC
211339_s_at	2.19427	-0.500277	6.75767	1.01173e-05	0.0109545	3.65346	ITK
232434_at	-2.18846	0.655397	-3.33756	0.00499306	0.175444	-2.05387	DIRC3
223836_at	-2.17533	-0.107857	-2.44569	0.0285587	0.363359	-3.65441	FGFBP2
1554012_at	-2.15437	0.542659	-5.97106	3.69371e-05	0.0186017	2.49135	RSPO2
235050_at	-2.14743	-0.0475612	-5.22561	0.000136364	0.0331793	1.29654	SLC2A12
230966_at	2.14152	0.427095	4.253	0.000835536	0.0779894	-0.386448	IL4I1
204269_at	2.13624	-0.36195	4.3478	0.000696877	0.0718613	-0.217188	PIM2
206726_at	-2.12179	-0.211828	-3.76987	0.00213304	0.121816	-1.2614	HPGDS
229019_at	-2.11357	-0.082519	-4.82662	0.000282899	0.0482377	0.621558	ZNF385B
205174_s_at	2.11317	-0.496694	4.78905	0.000303339	0.0492428	0.556822	QPCT
227803_at	-2.10282	0.726896	-4.13759	0.00104334	0.0880418	-0.593731	ENPP5
219747_at	-2.06178	-0.0963415	-4.9169	0.000239408	0.0451791	0.776322	NDNF
211429_s_at	2.05615	0.0421538	3.92984	0.00156078	0.107439	-0.96978	SERPINA1
204475_at	2.05517	-0.794907	2.84117	0.0132699	0.260054	-2.95726	MMP1
208463_at	-2.03137	0.227076	-3.61211	0.00290691	0.136954	-1.55019	GABRA4
210163_at	2.02782	0.402237	4.00299	0.00135388	0.101103	-0.836986	CXCL11
203786_s_at	-2.02605	0.859278	-5.09272	0.000173484	0.0387623	1.07434	TPD52L1
204776_at	-2.01486	-0.0303765	-3.10745	0.00786212	0.217576	-2.47489	THBS4
236577_at	-1.97579	0.0601845	-4.26595	0.000815026	0.077734	-0.363261	PRDM6
205758_at	1.96513	-0.296366	7.54568	3.00553e-06	0.00805646	4.71686	CD8A
205422_s_at	-1.95362	0.17579	-3.66852	0.00260193	0.132889	-1.44682	ITGBL1
204655_at	1.95307	-0.176999	7.70937	2.35925e-06	0.00778151	4.92554	CCL5
214605_x_at	-1.95145	0.292749	-5.09105	0.000174013	0.0387623	1.07153	GPR1
235182_at	-1.94938	0.238829	-2.65217	0.0191833	0.306352	-3.29413	ISM1
213915_at	1.94894	-0.0164451	6.20114	2.50683e-05	0.0171297	2.84183	NKG7
220276_at	-1.94599	0.190023	-2.65625	0.0190321	0.305289	-3.28693	RERGL
223315_at	-1.93877	-0.354335	-4.8746	0.000258852	0.0467154	0.703947	NTN4
222934_s_at	1.93172	0.639729	2.657	0.0190044	0.305222	-3.2856	CLEC4E
219230_at	-1.93008	-0.551613	-3.69388	0.00247561	0.129179	-1.40039	TMEM100
203000_at	-1.92789	0.5634	-9.79108	1.42268e-07	0.0015404	7.24666	STMN2
220313_at	-1.92759	0.596905	-4.25818	0.000827277	0.0778899	-0.377179	GPR88
209442_x_at	-1.91505	0.187373	-4.51384	0.000508282	0.0621009	0.0768772	ANK3
213790_at	1.91087	0.729035	2.39183	0.0316489	0.375645	-3.74672	ADAM12
207651_at	1.89596	-0.169569	5.73358	5.55339e-05	0.022041	2.12046	GPR171
1552280_at	-1.89281	-0.140069	-3.85354	0.00181115	0.114345	-1.10869	TIMD4
227226_at	-1.87423	0.528722	-3.9448	0.00151601	0.106033	-0.942599	MRAP2
223597_at	-1.86704	0.510604	-3.85634	0.00180125	0.114053	-1.10357	ITLN1
214038_at	1.86536	0.0114198	4.03414	0.00127447	0.0975218	-0.780551	CCL8
215946_x_at	1.85993	-0.842171	3.10478	0.00790351	0.218304	-2.47974	IGLL3P
219888_at	1.85155	-0.333904	4.44359	0.000580673	0.0661814	-0.0471498	SPAG4
1560698_a_at	-1.84679	0.660866	-4.1044	0.00111239	0.0921417	-0.653559	TRHDE-AS1
242720_at	-1.84387	0.584042	-5.53005	7.92568e-05	0.0245187	1.79528	ITIH4
231762_at	-1.83782	-0.0331738	-3.03234	0.00911597	0.226483	-2.61163	FGF10
213193_x_at	1.83546	-0.252669	6.08374	3.05226e-05	0.0186017	2.66409	TRBC1
201909_at	-1.82964	0.595353	-1.97545	0.0686483	0.496938	-4.42987	RPS4Y1
202307_s_at	1.82809	-0.108378	6.63446	1.2323e-05	0.0116024	3.47817	TAP1
213307_at	-1.82119	0.383198	-6.1769	2.6104e-05	0.0171297	2.80532	SHANK2
211958_at	-1.81667	0.684152	-3.11193	0.00779298	0.216358	-2.46672	IGFBP5
228780_at	-1.81251	0.708764	-6.35216	1.9515e-05	0.0150928	3.06711	POU3F3
202628_s_at	1.81114	0.965828	2.87495	0.0124202	0.252435	-2.8965	SERPINE1
203290_at	1.81049	-1.40364	1.23359	0.238034	0.694985	-5.44565	HLA-DQA1
206881_s_at	1.80301	0.583955	3.13098	0.00750569	0.212182	-2.43196	LILRA3
204224_s_at	1.77166	-0.392138	6.03773	3.29877e-05	0.0186017	2.59381	GCH1
242253_at	-1.76836	0.374484	-4.59038	0.000439916	0.0577356	0.211337	PPP5D1
223278_at	-1.76553	-0.273533	-3.08634	0.00819613	0.220208	-2.51336	GJB2
205798_at	1.75931	-0.0769202	3.89332	0.00167588	0.110982	-1.03621	IL7R
208450_at	1.75648	0.0120246	3.45602	0.00395272	0.158907	-1.83653	LGALS2
206682_at	1.75095	-0.192487	5.86054	4.46122e-05	0.0194277	2.3199	CLEC10A
206666_at	1.74484	-0.2698	5.22673	0.000136089	0.0331793	1.29841	GZMK
209670_at	1.7393	-0.202553	6.38981	1.83428e-05	0.0147116	3.12269	TRAC
206157_at	1.73548	0.595982	2.06267	0.0585702	0.472224	-4.29192	PTX3
201348_at	-1.73528	-0.107837	-2.94974	0.0107243	0.23746	-2.76146	GPX3
212657_s_at	1.70987	0.370932	2.12227	0.0524887	0.452581	-4.19595	IL1RN
215925_s_at	1.70778	0.301401	4.77187	0.000313191	0.0495047	0.527149	CD72
213539_at	1.70686	-0.12753	5.60005	7.00853e-05	0.0234257	1.90787	CD3D
1552293_at	-1.7056	-0.0733648	-3.76817	0.00214014	0.121816	-1.2645	TMEM196
1554755_a_at	-1.69859	0.420784	-7.06522	6.23896e-06	0.0103528	4.08028	MTUS2
228749_at	-1.69776	0.409859	-3.62822	0.00281631	0.136436	-1.52066	ZDBF2
202498_s_at	1.69138	0.540256	2.33096	0.0355244	0.394706	-3.85012	SLC2A3
209480_at	1.6902	2.37387	0.947406	0.359792	0.770737	-5.73955	HLA-DQB1
205330_at	-1.68596	0.0735035	-4.21904	0.000891844	0.0798053	-0.447301	MN1
213475_s_at	1.68153	0.0672402	6.54897	1.41474e-05	0.0127651	3.35507	ITGAL
229656_s_at	-1.67814	0.128915	-5.05956	0.000184294	0.0399089	1.01848	EML6
203828_s_at	1.67133	0.0486626	4.40119	0.000629427	0.0684936	-0.122283	IL32
211276_at	-1.65874	0.585601	-3.80303	0.00199902	0.119583	-1.20083	TCEAL2
205833_s_at	-1.6569	0.440404	-5.30119	0.000119039	0.0310577	1.42171	PART1
205922_at	1.6563	0.305135	3.10085	0.00796511	0.218767	-2.48692	VNN2
220595_at	-1.65366	0.396922	-4.47545	0.000546604	0.0639823	0.00917896	PDZRN4
215565_at	1.65027	-0.265316	3.36323	0.00474646	0.171541	-2.00679	LOC101929272
201195_s_at	1.64596	-0.184443	6.66903	1.16572e-05	0.0114744	3.5276	SLC7A5
206336_at	1.64239	0.0590948	1.78533	0.0962818	0.540011	-4.71903	CXCL6
206214_at	1.63844	0.556696	2.2646	0.0402601	0.410467	-3.96161	PLA2G7
223551_at	-1.63336	0.505582	-2.8462	0.0131399	0.259006	-2.94822	PKIB
213716_s_at	1.62625	-0.131887	5.87236	4.37168e-05	0.0194277	2.33833	SECTM1
1557122_s_at	-1.62585	0.263731	-5.81437	4.82975e-05	0.0197336	2.24768	GABRB2
210146_x_at	1.62405	0.349385	4.4062	0.000623454	0.0684936	-0.113397	LILRB2
231778_at	-1.62332	-0.0290261	-3.62362	0.00284186	0.136503	-1.52909	DLX3
207339_s_at	1.61048	0.193353	4.41022	0.000618703	0.0684936	-0.106267	LTB
205831_at	1.60966	-0.235777	5.33834	0.000111377	0.0296985	1.48292	CD2
211506_s_at	1.60933	1.08688	1.40097	0.183394	0.649453	-5.24548	CXCL8
216623_x_at	-1.60129	0.707237	-2.67523	0.0183433	0.299792	-3.25335	TOX3
205440_s_at	-1.60105	0.379404	-2.19185	0.0461318	0.434522	-4.08225	NPY1R
204949_at	1.59914	-0.272696	5.93778	3.90908e-05	0.0192389	2.43993	ICAM3
206227_at	-1.59702	0.501837	-2.29014	0.0383711	0.404147	-3.91886	CILP
230283_at	1.59698	-0.0620098	4.33173	0.000718592	0.0734015	-0.245802	NEURL2
219955_at	-1.58753	0.569051	-4.59156	0.000438936	0.0577356	0.213411	L1TD1
202242_at	-1.58403	-0.106721	-3.60109	0.00297059	0.13834	-1.5704	TSPAN7
206007_at	-1.58171	-0.272962	-4.3268	0.000725404	0.0734622	-0.254602	PRG4
207447_s_at	-1.57629	0.325859	-3.20475	0.00648918	0.198039	-2.29715	MGAT4C
227609_at	1.57134	-0.0422168	4.24982	0.000840658	0.0781306	-0.392149	EPSTI1
210031_at	1.57051	-0.132534	7.12533	5.6848e-06	0.0102587	4.16192	CD247
219643_at	-1.56944	0.502737	-3.76883	0.00213739	0.121816	-1.2633	LRP1B
210321_at	1.55943	0.024055	5.85735	4.48574e-05	0.0194277	2.31492	GZMH
228653_at	-1.55579	0.331678	-5.71079	5.77739e-05	0.0221099	2.08438	SAMD5
223475_at	-1.55428	-0.295765	-4.23619	0.000862939	0.0790952	-0.416558	CRISPLD1
206707_x_at	1.55257	0.00121315	2.9072	0.0116587	0.245115	-2.83834	FAM65B
228796_at	-1.55226	0.242358	-4.99759	0.000206409	0.0415612	0.913655	CPNE4
236295_s_at	1.54574	-0.418851	5.64094	6.52468e-05	0.022789	1.97329	NLRC3
224657_at	-1.5423	0.416665	-5.97942	3.64155e-05	0.0186017	2.50424	ERRFI1
203276_at	1.54138	0.183106	5.05297	0.000186524	0.0399919	1.00736	LMNB1
205728_at	-1.54023	0.0972539	-3.33269	0.00504128	0.175795	-2.0628	TENM1
223502_s_at	1.5383	-0.21771	4.98529	0.000211116	0.0415612	0.892787	TNFSF13B
206941_x_at	-1.53577	0.0917516	-2.71192	0.01708	0.287757	-3.18827	SEMA3E
209909_s_at	-1.53511	0.426257	-3.30802	0.00529282	0.179649	-2.10804	TGFB2
221204_s_at	-1.5351	0.0559208	-5.82058	4.77839e-05	0.0197336	2.25741	CRTAC1
203508_at	1.53308	0.0281226	4.67343	0.000376389	0.0544834	0.356384	TNFRSF1B
207850_at	1.52573	0.152108	2.17623	0.0474931	0.437458	-4.10793	CXCL3
228094_at	1.52398	0.0683337	3.97718	0.00142348	0.103441	-0.883797	AMICA1
213791_at	-1.52338	0.499084	-2.93762	0.0109828	0.239502	-2.78339	PENK
36711_at	1.52055	0.16707	3.30114	0.00536515	0.180546	-2.12064	MAFF
204170_s_at	1.5179	-0.22073	3.03914	0.00899473	0.225964	-2.59927	CKS2
244745_at	-1.51718	-0.243163	-3.84483	0.00184222	0.115298	-1.12457	RERG
236341_at	1.51561	0.442644	3.28598	0.00552813	0.183326	-2.14844	CTLA4
228608_at	-1.51545	0.725314	-4.72852	0.000339543	0.0522004	0.452122	NALCN
202376_at	-1.51023	0.3644	-2.76927	0.0152731	0.275574	-3.08609	SERPINA3
242054_s_at	-1.50828	0.570845	-2.77412	0.015129	0.275392	-3.07741	SIX3
238725_at	1.50446	0.189621	4.9855	0.000211037	0.0415612	0.893137	IRF1
235210_s_at	-1.4999	0.304794	-4.22141	0.000887797	0.0797728	-0.443057	SBSPON
226913_s_at	-1.49554	0.148038	-4.91573	0.000239926	0.0451791	0.774322	SOX8
229686_at	1.48504	-0.185287	5.33739	0.000111568	0.0296985	1.48135	P2RY8
228846_at	1.48095	0.444346	1.99212	0.066607	0.494133	-4.40374	MXD1
202988_s_at	1.47917	0.38089	2.10277	0.054411	0.460082	-4.2275	RGS1
236471_at	1.47754	-0.171722	7.13281	5.61962e-06	0.0102587	4.17203	NFE2L3
202998_s_at	1.47625	0.43242	4.07815	0.00117033	0.093865	-0.700962	LOXL2
205639_at	1.47468	0.0856846	4.45887	0.000564066	0.0648536	-0.0201159	AOAH
207174_at	-1.47221	0.46672	-3.63066	0.00280279	0.136436	-1.51618	GPC5
203535_at	1.47218	-0.0320991	4.09739	0.00112757	0.0921417	-0.666211	S100A9
1559263_s_at	1.47129	-0.453004	7.66582	2.51538e-06	0.00778151	4.87043	ZC3H12D
212242_at	1.47055	-0.131297	5.27545	0.000124664	0.0319876	1.37919	TUBA4A
204998_s_at	1.46377	0.508175	3.94973	0.00150151	0.106033	-0.933628	ATF5
229053_at	-1.45878	0.233985	-7.02001	6.69314e-06	0.0103528	4.0185	SYT17
207794_at	1.45868	-0.140096	3.64831	0.0027073	0.134103	-1.48385	CCR2
228399_at	-1.45431	0.168669	-3.45536	0.00395789	0.158907	-1.83775	OSR1
206089_at	-1.45379	0.439163	-3.73508	0.00228348	0.123932	-1.32501	NELL1
1559584_a_at	1.45092	-0.1333	3.48806	0.00371084	0.154822	-1.77773	C16orf54
205713_s_at	-1.44944	0.280671	-2.00527	0.0650366	0.489696	-4.38306	COMP
1559412_at	-1.43849	0.27518	-6.86569	8.52501e-06	0.0109384	3.80512	LINC00478
206638_at	-1.43739	-0.334073	-2.43758	0.0290049	0.36376	-3.66836	HTR2B
213201_s_at	1.43146	0.900554	1.1329	0.276633	0.721004	-5.55634	TNNT1
205291_at	1.42845	-0.266791	3.8241	0.00191834	0.117682	-1.16237	IL2RB
217260_x_at	1.42746	-0.404814	3.65567	0.00266845	0.133582	-1.47037	LOC102723479
219789_at	-1.42458	0.55667	-3.49472	0.00366242	0.153404	-1.7655	NPR3
219764_at	-1.42426	-0.0938131	-5.00035	0.000205368	0.0415612	0.918335	FZD10
204932_at	-1.42103	0.165201	-5.02839	0.000195092	0.0406222	0.965828	TNFRSF11B
226415_at	-1.42019	-0.0225464	-3.08343	0.00824328	0.22092	-2.51867	VAT1L
205692_s_at	1.41922	-0.407502	6.49787	1.53718e-05	0.013315	3.28092	CD38
207734_at	1.41718	-0.340778	2.95961	0.0105184	0.235062	-2.7436	LAX1
206700_s_at	-1.41641	0.506246	-2.31233	0.0367979	0.40098	-3.88156	KDM5D
219140_s_at	-1.41414	0.734942	-1.73677	0.104773	0.555684	-4.79011	RBP4
204867_at	-1.40736	0.356639	-3.02226	0.00929868	0.227931	-2.62995	GCHFR
215966_x_at	1.40208	0.1827	2.14516	0.0503127	0.445612	-4.15874	GK3P
214954_at	-1.39694	0.324462	-5.66528	6.25349e-05	0.0225659	2.01208	SUSD5
214511_x_at	1.39516	-0.059803	3.03569	0.00905608	0.226404	-2.60555	FCGR1B
1556427_s_at	-1.39325	0.0558895	-2.8612	0.0127595	0.256072	-2.92125	LRRN4CL
214617_at	1.39316	0.0477105	6.23816	2.35689e-05	0.0171297	2.8974	PRF1
239860_at	-1.39264	0.427277	-3.73726	0.00227373	0.123932	-1.32101	LOC100130232
229967_at	1.39161	0.34024	1.81489	0.0914182	0.53317	-4.67519	CMTM2
210140_at	1.38848	-0.0619285	5.4025	9.93361e-05	0.0286817	1.5881	CST7
205475_at	-1.38538	0.292175	-2.99268	0.00985609	0.23124	-2.68366	SCRG1
201108_s_at	1.37988	0.399526	2.72536	0.0166386	0.284604	-3.16436	THBS1
209457_at	1.37939	0.360337	3.55747	0.00323671	0.146327	-1.65037	DUSP5
244741_s_at	-1.37923	0.147316	-4.04638	0.00124459	0.0966006	-0.758398	ZNF667-AS1
204279_at	1.37738	-0.145054	4.8358	0.000278126	0.0478002	0.637344	PSMB9
212827_at	1.37636	0.00549288	2.90985	0.0115983	0.244797	-2.83357	IGHM
223640_at	1.37571	0.00613515	5.72896	5.59804e-05	0.022041	2.11316	HCST
223809_at	1.37226	-0.165293	3.05329	0.00874759	0.224714	-2.57354	RGS18
205568_at	1.3722	0.442737	1.8631	0.0839545	0.523115	-4.60278	AQP9
220306_at	1.36821	-0.329548	4.06194	0.00120763	0.0947511	-0.730255	FAM46C
206150_at	1.36782	-0.446687	3.71648	0.00236824	0.126628	-1.35902	CD27
243278_at	-1.36493	0.524164	-3.50151	0.00361377	0.152416	-1.75305	FOXP2
223094_s_at	-1.36198	0.390954	-6.00254	3.50136e-05	0.0186017	2.53983	ANKH
205884_at	1.36085	-0.45468	3.81548	0.00195094	0.118341	-1.1781	ITGA4
209763_at	-1.36079	0.31035	-1.4115	0.180331	0.647823	-5.23225	CHRDL1
1557256_a_at	-1.36002	0.347195	-3.57546	0.00312416	0.143031	-1.61739	GABRB1
220795_s_at	-1.35959	0.417452	-5.54326	7.74338e-05	0.0244569	1.8166	BEGAIN
205180_s_at	1.35875	0.341318	2.76787	0.0153147	0.275678	-3.08857	ADAM8
204755_x_at	-1.3586	0.169143	-2.30986	0.0369702	0.401097	-3.88572	HLF
238919_at	-1.35796	0.172456	-2.83461	0.0134415	0.261054	-2.96904	PCDH9
214913_at	-1.35567	0.302529	-4.84269	0.000274599	0.0475921	0.649183	ADAMTS3
203358_s_at	1.35385	-0.375898	4.03497	0.00127243	0.0975218	-0.779054	EZH2
205000_at	-1.34925	0.509812	-1.5987	0.132614	0.601461	-4.98534	DDX3Y
209708_at	1.34892	0.544746	3.73849	0.00226824	0.123932	-1.31876	MOXD1
203706_s_at	-1.34838	-0.0303496	-3.8716	0.00174843	0.112474	-1.07578	FZD7
205638_at	-1.34816	0.159938	-2.47279	0.0271146	0.354141	-3.60766	BAI3
205065_at	-1.34631	0.259416	-8.85649	4.73234e-07	0.00341596	6.27726	ENPP1
236293_at	1.34567	-0.0958292	3.39471	0.00446068	0.166556	-1.94904	RHOH
231776_at	1.34538	0.0198826	4.31096	0.000747707	0.0739343	-0.282844	EOMES
237193_s_at	-1.34474	0.379106	-3.28752	0.00551131	0.183048	-2.14561	LOC101927668
205476_at	1.34468	0.835835	1.53316	0.147926	0.61704	-5.07423	CCL20
234350_at	1.34359	0.211982	1.99652	0.0660771	0.493074	-4.39682	IGLC1
217933_s_at	1.34297	-0.212402	5.88216	4.29893e-05	0.0194277	2.35359	LAP3
228492_at	-1.3429	0.497515	-2.03877	0.0611865	0.479549	-4.33002	USP9Y
227838_at	-1.33687	0.26083	-3.34184	0.00495107	0.175444	-2.04602	UNC5C
205220_at	1.33639	1.28417	1.16504	0.263823	0.712623	-5.52183	HCAR3
213780_at	-1.33327	0.311222	-3.82626	0.00191029	0.117661	-1.15844	TCHH
207992_s_at	1.33242	0.0738173	3.88404	0.0017065	0.111495	-1.05312	AMPD3
207175_at	-1.3324	1.13697	-0.800168	0.437225	0.816005	-5.86454	ADIPOQ
213050_at	-1.32208	0.320315	-4.9018	0.000246172	0.0455898	0.750506	COBL
205495_s_at	1.32132	-0.00661205	3.36609	0.00471975	0.170913	-2.00154	GNLY
212736_at	-1.31685	0.129269	-4.51158	0.000510457	0.0621009	0.0729002	C16orf45
214681_at	1.31673	0.220953	2.17937	0.0472161	0.436764	-4.10276	GK
243917_at	-1.31532	0.287883	-3.64111	0.00274586	0.134833	-1.49704	CLIC5
205054_at	1.31404	0.655981	1.09811	0.29102	0.727802	-5.59279	NEB
215785_s_at	1.31286	-0.0541333	5.56751	7.42026e-05	0.0243463	1.85563	CYFIP2
214470_at	1.31223	-0.218342	3.2162	0.00634426	0.196791	-2.27621	KLRB1
206632_s_at	1.31006	0.0550265	2.66534	0.0186992	0.301736	-3.27085	APOBEC3B
214974_x_at	1.30915	0.821524	1.13075	0.277505	0.721004	-5.55862	CXCL5
220491_at	1.30795	0.73694	2.44049	0.0288439	0.36376	-3.66335	HAMP
204456_s_at	-1.30675	0.372789	-2.91717	0.0114329	0.244402	-2.82035	GAS1
238429_at	1.30572	0.048485	2.54556	0.0235759	0.334994	-3.48132	TMEM71
210184_at	1.30127	0.397708	2.56221	0.0228309	0.32924	-3.45223	ITGAX
228258_at	1.30084	-0.203492	5.22734	0.000135939	0.0331793	1.29942	TBC1D10C
203854_at	-1.29899	-0.139457	-3.00529	0.0096145	0.230297	-2.66077	CFI
210397_at	-1.29686	-0.532249	-2.77095	0.0152229	0.275392	-3.08307	DEFB1
AFFX-HUMISGF3A/M97935_5_at	1.29482	0.0543318	3.82924	0.00189918	0.117661	-1.153	STAT1
222784_at	-1.294	0.392893	-3.58666	0.00305608	0.140807	-1.59685	SMOC1
223877_at	-1.29199	0.271441	-3.27501	0.00564902	0.186123	-2.16852	C1QTNF7
226474_at	1.29185	-0.210651	7.93559	1.69761e-06	0.00735234	5.20723	NLRC5
213338_at	1.28973	0.721006	2.45445	0.0280838	0.360494	-3.63931	TMEM158
209890_at	1.2776	0.111959	3.0003	0.00970936	0.23076	-2.66983	TSPAN5
206914_at	1.27579	0.0333222	3.39402	0.00446676	0.166556	-1.9503	CRTAM
204052_s_at	1.2753	0.432754	1.4871	0.159565	0.627699	-5.13515	SFRP4
213725_x_at	-1.27353	0.15264	-3.51597	0.00351227	0.150565	-1.72651	XYLT1
205901_at	1.27178	-0.213116	2.92838	0.0111839	0.241013	-2.80009	PNOC
209398_at	1.27093	-0.116562	3.3677	0.00470482	0.170913	-1.99859	HIST1H1C
219202_at	1.26966	0.0775636	4.52883	0.000494071	0.0614998	0.103281	RHBDF2
227782_at	-1.26915	0.168974	-5.33562	0.000111921	0.0296985	1.47845	ZBTB7C
209773_s_at	1.26826	0.097387	2.90374	0.0117382	0.245879	-2.84459	RRM2
219416_at	-1.26183	0.249163	-4.65552	0.000389234	0.0550907	0.325185	SCARA3
200644_at	1.26023	0.213725	3.71125	0.00239267	0.127305	-1.36859	MARCKSL1
204713_s_at	-1.2549	-0.0849866	-4.79137	0.000302033	0.0492428	0.560825	F5
229480_at	-1.25463	-0.102716	-4.51895	0.000503391	0.0619372	0.08588	MAGI2-AS3
210773_s_at	1.25415	0.492337	1.88054	0.0813914	0.520242	-4.5763	FPR2
201148_s_at	-1.25173	0.056107	-5.66273	6.2813e-05	0.0225659	2.00803	TIMP3
205241_at	1.25107	0.0935338	4.5345	0.000488809	0.0614998	0.11325	SCO2
205159_at	1.24967	-0.158105	4.80076	0.00029681	0.0492428	0.577018	CSF2RB
203765_at	1.24807	-0.0450298	2.99455	0.00981995	0.23124	-2.68027	GCA
225687_at	1.24261	0.29232	3.2384	0.00607233	0.192246	-2.23558	FAM83D
204351_at	1.24255	0.560477	1.67122	0.11728	0.577317	-4.8841	S100P
225655_at	1.2375	0.168698	3.53316	0.00339542	0.148889	-1.69498	UHRF1
210029_at	1.2372	0.251259	3.68748	0.00250687	0.130183	-1.41209	IDO1
203872_at	1.23697	0.841803	0.836355	0.417258	0.80389	-5.83557	ACTA1
213674_x_at	1.2369	0.733105	1.3379	0.202645	0.667743	-5.32319	IGHD
201185_at	-1.2365	0.180791	-6.02546	3.36801e-05	0.0186017	2.575	HTRA1
229641_at	1.23623	0.381324	3.09534	0.00805205	0.218779	-2.49696	CCBE1
205816_at	-1.23532	0.414062	-4.16187	0.000995594	0.0855539	-0.550007	ITGB8
213830_at	1.23433	0.00745817	3.73883	0.00226676	0.123932	-1.31815	YME1L1
239218_at	-1.23365	0.198992	-3.74668	0.00223215	0.123624	-1.30379	PDE1C
225681_at	1.23036	0.167379	2.10644	0.0540444	0.458414	-4.22157	CTHRC1
202643_s_at	1.22888	0.161942	3.24172	0.00603262	0.19183	-2.22949	TNFAIP3
226784_at	-1.22852	0.285772	-3.88926	0.0016892	0.111495	-1.0436	TWISTNB
238458_at	-1.22772	-0.0820988	-3.08158	0.00827339	0.22092	-2.52204	MICU3
229310_at	-1.22576	0.128996	-3.73508	0.00228349	0.123932	-1.32501	KLHL29
221648_s_at	-1.22563	0.49539	-2.80189	0.0143301	0.269816	-3.02773	AGMAT
205498_at	-1.22424	0.334381	-1.72914	0.106166	0.557604	-4.80117	GHR
205863_at	1.22161	0.268673	1.81264	0.0917803	0.533766	-4.67854	S100A12
231725_at	-1.22082	0.182733	-6.22777	2.398e-05	0.0171297	2.88183	PCDHB2
200629_at	1.22073	-0.0634804	5.59818	7.0315e-05	0.0234257	1.90488	WARS
223767_at	1.21389	0.563523	2.35292	0.0340775	0.389419	-3.81295	GPR84
238091_at	-1.211	0.151381	-3.51524	0.00351738	0.150565	-1.72786	LOC100506388
242789_at	-1.20826	0.240972	-2.84363	0.0132061	0.259274	-2.95284	PDE1A
205792_at	-1.20716	0.0578358	-2.92346	0.0112924	0.241875	-2.80897	WISP2
208885_at	1.2038	0.0274042	4.52913	0.000493799	0.0614998	0.103793	LCP1
224918_x_at	-1.20255	0.447074	-1.52579	0.149738	0.618811	-5.08406	MGST1
236896_at	-1.20042	0.393003	-7.39138	3.78771e-06	0.00820228	4.51638	ZIC1
202291_s_at	-1.19921	0.0469511	-4.06197	0.00120757	0.0947511	-0.730208	MGP
229084_at	-1.19899	0.470845	-2.46547	0.0274977	0.357207	-3.62031	CNTN4
206211_at	1.1983	-0.234505	1.3335	0.204046	0.669024	-5.3285	SELE
209606_at	1.19818	-0.0981675	2.61827	0.020486	0.313516	-3.35389	CYTIP
206380_s_at	1.19726	0.407229	2.59871	0.0212764	0.320017	-3.38828	CFP
203879_at	1.19681	0.0242305	5.11648	0.000166147	0.0378729	1.11426	PIK3CD
1558795_at	-1.19654	-0.026129	-3.92525	0.00157479	0.107577	-0.97812	RP3-525N10.2
205405_at	-1.19615	0.375119	-3.39057	0.00449726	0.166556	-1.95663	SEMA5A
227550_at	-1.19317	0.235708	-2.89639	0.0119087	0.248349	-2.85785	GFRA1
203662_s_at	-1.19285	0.260097	-3.05152	0.00877803	0.224714	-2.57675	TMOD1
205554_s_at	-1.19275	0.146658	-2.85681	0.0128695	0.256668	-2.92914	DNASE1L3
212443_at	1.19235	-0.0423976	5.33294	0.000112458	0.0296985	1.47404	NBEAL2
205384_at	-1.19091	0.334836	-2.51382	0.0250612	0.34283	-3.53658	FXYD1
212336_at	-1.19018	0.118198	-2.96462	0.0104152	0.234874	-2.73452	EPB41L1
206804_at	1.18904	-0.173514	5.6559	6.3566e-05	0.0225659	1.99714	CD3G
209443_at	-1.18718	0.16965	-4.22418	0.000883076	0.0796792	-0.438082	SERPINA5
1561615_s_at	1.18671	0.117394	2.9524	0.0106683	0.236763	-2.75664	SLC8A1
206243_at	-1.18589	0.145153	-1.48691	0.159616	0.627699	-5.1354	TIMP4
201286_at	1.18543	-0.276019	2.17169	0.0478956	0.438369	-4.11537	SDC1
228579_at	-1.18451	0.284787	-3.3899	0.00450323	0.166556	-1.95787	KCNQ3
225612_s_at	1.18063	0.425095	2.17779	0.0473553	0.436964	-4.10536	B3GNT5
1556116_s_at	-1.17803	0.0980041	-3.45855	0.00393308	0.158907	-1.83189	TNPO1
204631_at	1.17542	0.792428	0.79783	0.438536	0.817183	-5.86637	MYH2
234306_s_at	1.17478	-0.32731	3.25889	0.00583169	0.187924	-2.19806	SLAMF7
214032_at	1.17278	0.00803264	4.99217	0.000208473	0.0415612	0.90445	ZAP70
206448_at	-1.17252	0.0825123	-5.20283	0.000142085	0.0338395	1.25865	ZNF365
210861_s_at	1.1722	0.62506	2.54317	0.0236846	0.335796	-3.48548	WISP3
205374_at	1.17154	0.139698	1.39261	0.185856	0.652683	-5.25593	SLN
222608_s_at	1.17076	0.0327942	2.41115	0.0305055	0.370705	-3.7137	ANLN
242625_at	1.17039	0.101009	2.18974	0.0463135	0.434729	-4.08572	RSAD2
238877_at	-1.16998	0.480278	-2.23998	0.0421641	0.419414	-4.00264	EYA4
216573_at	1.16981	-0.21271	2.06816	0.0579834	0.471258	-4.28313	IGLV1-44
202341_s_at	-1.16847	0.114617	-4.38815	0.00064525	0.0693138	-0.145426	TRIM2
218959_at	-1.16799	0.437832	-2.84925	0.0130616	0.258073	-2.94273	HOXC10
225622_at	1.16672	-0.0574025	3.76476	0.00215449	0.121816	-1.27074	PAG1
227014_at	1.16626	-0.0498583	4.70131	0.000357251	0.0529881	0.404887	ASPHD2
204563_at	1.16549	-0.162288	2.50895	0.0252969	0.343883	-3.54504	SELL
206991_s_at	1.16536	0.467452	2.99104	0.00988786	0.23124	-2.68663	CCR5
235175_at	1.16252	-0.160373	3.68904	0.00249922	0.130098	-1.40924	GBP4
207316_at	-1.16237	0.0671991	-2.83615	0.013401	0.260735	-2.96627	HAS1
204960_at	1.16182	0.0611296	3.78425	0.00207384	0.12117	-1.23513	PTPRCAP
231769_at	1.16102	-0.0994172	3.28512	0.00553744	0.183354	-2.15	FBXO6
208436_s_at	1.15459	0.0029507	3.97339	0.001434	0.103857	-0.890669	IRF7
204865_at	1.15289	0.688104	0.991918	0.338379	0.759164	-5.69813	CA3
219871_at	-1.15274	0.214604	-4.86816	0.000261952	0.0467154	0.692909	KLF3-AS1
204923_at	1.15142	0.233719	4.23237	0.000869298	0.0790952	-0.423409	SASH3
205965_at	1.15104	-0.0810282	4.91745	0.000239166	0.0451791	0.777259	BATF
209795_at	1.15022	-0.10011	2.16052	0.0488992	0.440624	-4.13365	CD69
1556579_s_at	-1.15015	0.0990057	-2.85334	0.0129573	0.256668	-2.93538	IGSF10
219902_at	-1.14977	0.107921	-3.16876	0.0069667	0.205022	-2.36296	BHMT2
215536_at	1.14912	-0.0840452	2.63932	0.0196676	0.310167	-3.31682	HLA-DQB2
226211_at	-1.1484	0.268176	-1.95111	0.0717301	0.502203	-4.46779	MEG3
239093_at	-1.14577	0.115035	-5.53965	7.79279e-05	0.0244569	1.81077	HOGA1
200884_at	-1.14412	0.300707	-3.02857	0.00918398	0.226645	-2.61849	CKB
224009_x_at	1.14175	0.00497795	3.13695	0.0074178	0.211081	-2.42106	DHRS9
206247_at	1.13891	-0.195145	4.29858	0.00076563	0.0740556	-0.304938	MICB
229288_at	-1.13862	0.475873	-2.59791	0.0213096	0.320017	-3.38969	EPHA7
205984_at	-1.13804	0.180005	-6.802	9.42894e-06	0.0109384	3.71592	CRHBP
215838_at	1.13692	0.582621	1.78689	0.0960191	0.539865	-4.71673	LILRA5
205952_at	-1.13616	0.371115	-3.78342	0.00207721	0.12117	-1.23664	KCNK3
219403_s_at	1.13595	0.310288	2.58302	0.0219317	0.324628	-3.4158	HPSE
243296_at	1.13561	0.464583	1.89522	0.07929	0.514793	-4.55391	NAMPT
206574_s_at	1.13413	0.0397709	2.99305	0.00984889	0.23124	-2.68299	PTP4A3
238623_at	-1.13184	0.204823	-2.12606	0.0521222	0.450764	-4.18979	RP3-428L16.2
203571_s_at	-1.13178	0.197182	-1.99586	0.0661561	0.493213	-4.39786	ADIRF
204858_s_at	1.13157	0.110881	3.44511	0.00403867	0.160472	-1.85656	TYMP
219689_at	-1.13126	0.230842	-2.25673	0.0408596	0.41339	-3.97475	SEMA3G
206341_at	1.12996	0.0634735	3.40548	0.00436689	0.164747	-1.92927	IL2RA
204409_s_at	-1.12726	0.439125	-1.6261	0.126628	0.5912	-4.94744	EIF1AY
205150_s_at	-1.12639	0.367912	-2.54501	0.0236008	0.334994	-3.48227	TRIL
205108_s_at	-1.12537	0.0247669	-5.3557	0.000107977	0.0296985	1.51144	APOB
209466_x_at	-1.12383	0.460504	-1.88152	0.08125	0.520065	-4.57481	PTN
228362_s_at	1.12353	0.279169	2.87219	0.0124875	0.252727	-2.90147	FAM26F
202193_at	1.12339	0.246412	2.90789	0.0116429	0.245021	-2.83709	LIMK2
228184_at	-1.12182	0.110927	-4.38708	0.000646566	0.0693138	-0.147327	DISP1
223468_s_at	-1.11968	0.0222979	-3.07425	0.00839375	0.222208	-2.53539	RGMA
244163_at	-1.1159	0.320551	-2.70423	0.0173373	0.290813	-3.20191	SEMA3A
233202_at	-1.11586	0.0948389	-3.53137	0.00340741	0.148889	-1.69827	CNTNAP3
218223_s_at	1.11544	0.110056	4.66236	0.000384273	0.0547463	0.337112	PLEKHO1
218901_at	-1.11318	-0.244335	-3.44661	0.00402675	0.160472	-1.85381	PLSCR4
213733_at	1.1126	0.2702	3.67178	0.00258535	0.132354	-1.44086	MYO1F
235874_at	-1.11164	0.452699	-2.96531	0.0104011	0.234874	-2.73327	PRSS35
1554798_at	-1.11145	0.0194381	-5.60709	6.92259e-05	0.0234257	1.91916	SNED1
203570_at	1.11054	0.124811	2.99103	0.00988817	0.23124	-2.68666	LOXL1
218542_at	1.10975	0.00379177	3.08094	0.00828385	0.22092	-2.5232	CEP55
209742_s_at	1.10966	0.876621	0.74604	0.468211	0.831915	-5.9057	MYL2
204483_at	1.10758	0.410684	1.23079	0.239048	0.695016	-5.44883	ENO3
1568868_at	-1.10696	-0.374515	-2.85598	0.0128905	0.256668	-2.93064	CYP27C1
221293_s_at	1.10454	0.0730264	5.67081	6.19347e-05	0.0225659	2.02089	DEF6
242856_at	-1.10234	0.252493	-6.79085	9.59728e-06	0.0109384	3.70024	AL132709.8
211518_s_at	-1.10209	-0.0147643	-4.13927	0.00103995	0.0880418	-0.590698	BMP4
203964_at	1.10106	-0.0701216	4.00613	0.00134566	0.101103	-0.831301	NMI
203764_at	1.09797	0.232563	2.96528	0.0104018	0.234874	-2.73333	DLGAP5
229040_at	1.09572	0.208574	4.75861	0.000321021	0.0503748	0.504219	ITGB2-AS1
205959_at	1.09459	1.31166	1.10933	0.28632	0.724937	-5.58114	MMP13
206337_at	1.09443	-0.0350664	2.9935	0.00984009	0.23124	-2.68216	CCR7
229973_at	-1.09399	0.32389	-2.97873	0.0101303	0.232946	-2.70896	ERICH3
219890_at	1.09159	0.907207	1.27147	0.224655	0.685972	-5.40207	CLEC5A
209904_at	1.09077	0.803272	0.776148	0.450811	0.824312	-5.88313	TNNC1
226197_at	-1.09065	0.401644	-2.67582	0.0183223	0.299675	-3.2523	AR
209230_s_at	-1.08892	0.214735	-3.81613	0.00194846	0.118341	-1.17691	NUPR1
206082_at	1.08871	-0.332048	4.37137	0.000666225	0.0700345	-0.175249	HCP5
205207_at	1.08421	0.57634	1.56402	0.140538	0.609471	-5.03269	IL6
242308_at	-1.08283	0.152955	-5.82403	4.7501e-05	0.0197336	2.26282	MCOLN3
210168_at	-1.08193	0.113104	-1.21039	0.246531	0.702088	-5.47182	C6
201496_x_at	-1.08111	0.507561	-1.30105	0.21463	0.679005	-5.36732	MYH11
210155_at	-1.08075	0.229227	-1.1497	0.26988	0.716118	-5.5384	MYOC
203296_s_at	-1.08049	1.03415	-1.08866	0.295024	0.730644	-5.60253	ATP1A2
228737_at	1.07928	-0.00654177	3.86501	0.00177105	0.113133	-1.08779	TOX2
1565673_at	1.07919	0.394556	1.4917	0.158369	0.625589	-5.12912	FCGR2A
221601_s_at	1.07882	-0.157573	3.15645	0.00713791	0.206713	-2.38544	FAIM3
211372_s_at	1.07789	0.658717	1.49814	0.156707	0.623268	-5.12066	IL1R2
204810_s_at	1.07697	0.761782	0.772061	0.453149	0.824998	-5.88624	CKM
204501_at	-1.07664	0.105206	-2.81582	0.013945	0.266296	-3.00277	NOV
204116_at	1.07543	-0.240908	2.64033	0.0196288	0.310038	-3.31502	IL2RG
205668_at	1.07533	-0.213479	2.46781	0.0273749	0.356127	-3.61628	LY75
225282_at	1.07492	-0.117918	4.20627	0.000914017	0.080613	-0.470219	SMAP2
219377_at	-1.07177	0.261303	-3.60559	0.00294442	0.138011	-1.56214	GAREM
219690_at	1.06581	0.0105423	3.62416	0.00283888	0.136503	-1.52811	IGFLR1
204510_at	1.06429	-0.215448	2.89297	0.0119888	0.249159	-2.86402	CDC7
210715_s_at	1.06348	0.0960075	2.99832	0.00974729	0.23096	-2.67342	SPINT2
204797_s_at	-1.0628	0.0702513	-3.67414	0.00257338	0.132321	-1.43652	EML1
226702_at	1.06183	-0.168372	3.74778	0.00222734	0.123624	-1.30177	CMPK2
208502_s_at	-1.0617	0.606007	-2.87887	0.0123249	0.252027	-2.88943	PITX1
206643_at	1.06082	0.394097	1.729	0.106191	0.557604	-4.80136	HAL
204661_at	1.06021	-0.137077	3.40909	0.00433596	0.16428	-1.92266	CD52
205439_at	-1.06019	0.471782	-3.84813	0.00183038	0.114889	-1.11855	GSTT2
224451_x_at	1.05797	0.168855	3.98178	0.00141082	0.102867	-0.875457	ARHGAP9
205898_at	-1.05756	0.127498	-2.93677	0.0110012	0.239502	-2.78493	CX3CR1
1555716_a_at	-1.05583	0.228317	-7.47338	3.34833e-06	0.00805646	4.62338	CXADR
217979_at	1.05561	-0.0691031	3.72329	0.00233687	0.125883	-1.34657	TSPAN13
220014_at	1.05497	0.144346	3.06386	0.00856733	0.223787	-2.5543	PRR16
227811_at	1.05471	0.138177	4.21088	0.000905947	0.0804028	-0.461942	FGD3
219837_s_at	1.0544	0.146031	1.84255	0.0870659	0.526154	-4.63377	CYTL1
219295_s_at	-1.05405	-0.247998	-2.13115	0.0516338	0.448688	-4.18153	PCOLCE2
209496_at	1.05349	-0.212742	2.17704	0.047421	0.436979	-4.10658	RARRES2
228885_at	-1.05336	-0.564732	-2.17527	0.0475775	0.437572	-4.10949	MAMDC2
219812_at	1.05224	-0.0106548	3.88345	0.00170847	0.111495	-1.0542	PVRIG
229638_at	-1.05114	0.21962	-3.35631	0.00481169	0.172668	-2.01948	IRX3
218693_at	-1.05112	0.13617	-3.92091	0.00158817	0.107617	-0.986024	TSPAN15
210220_at	1.04964	0.0708176	3.14572	0.00729062	0.208837	-2.40505	FZD2
203691_at	1.04906	0.616241	1.27479	0.223512	0.685167	-5.3982	PI3
206393_at	1.04858	0.55464	1.12425	0.280157	0.722637	-5.56549	TNNI2
1557994_at	1.04822	0.59873	0.959065	0.354093	0.768095	-5.72886	TTN
204395_s_at	-1.04743	0.169214	-5.36342	0.0001065	0.0296985	1.52411	GRK5
209083_at	1.04723	0.149746	2.96822	0.0103418	0.234751	-2.72801	CORO1A
236301_at	1.04631	0.00388543	3.58889	0.00304269	0.140489	-1.59275	IKZF3
206171_at	-1.04545	0.285399	-2.01662	0.0637076	0.486795	-4.36513	ADORA3
1556904_at	-1.04377	0.315815	-3.47482	0.00380891	0.157408	-1.80203	RP11-731J8.2
204890_s_at	1.04208	-0.150176	4.00257	0.00135498	0.101103	-0.837749	LCK
204794_at	1.04204	0.100169	4.30009	0.000763426	0.0740556	-0.302249	DUSP2
206262_at	-1.04182	0.705514	-1.27127	0.224725	0.685985	-5.4023	ADH1C
220267_at	-1.03899	0.206506	-4.26341	0.000819018	0.077734	-0.367819	KRT24
244744_at	-1.03876	0.326197	-4.71182	0.000350299	0.0524498	0.423146	LOC100130502
203305_at	1.03761	-0.0133674	3.07655	0.0083557	0.221744	-2.53119	F13A1
204014_at	1.03752	0.0398348	3.70348	0.0024294	0.128002	-1.38281	DUSP4
211663_x_at	-1.03745	0.0244147	-2.00979	0.0645044	0.489135	-4.37593	PTGDS
210279_at	1.03701	-0.23055	3.07823	0.00832809	0.22133	-2.52813	GPR18
206049_at	-1.03606	-0.364517	-3.94415	0.00151791	0.106033	-0.943773	SELP
203047_at	1.03588	0.150161	3.87551	0.00173511	0.112161	-1.06864	STK10
202016_at	-1.03559	0.513373	-2.04304	0.0607117	0.477903	-4.32323	MEST
232277_at	1.0343	0.377723	1.46161	0.166331	0.63409	-5.16829	SLC28A3
205767_at	-1.03338	0.875456	-1.48447	0.160253	0.627699	-5.13859	EREG
204793_at	-1.03032	0.0963457	-3.12732	0.00756009	0.212182	-2.43864	GPRASP1
211794_at	1.02778	0.120604	2.35647	0.0338487	0.388366	-3.80692	FYB
204470_at	1.02678	-0.054192	1.49051	0.158678	0.626126	-5.13069	CXCL1
1552807_a_at	1.02524	0.206251	2.32446	0.0359643	0.396945	-3.86111	SIGLEC10
208075_s_at	1.02518	0.400941	1.36231	0.195007	0.660547	-5.29343	CCL7
218009_s_at	1.02353	-0.228856	2.67208	0.018456	0.30074	-3.25893	PRC1
205413_at	-1.0234	0.258854	-2.24961	0.0414094	0.416287	-3.98661	MPPED2
205945_at	1.0232	-0.0590455	3.24843	0.00595335	0.190428	-2.21722	IL6R
217897_at	-1.02283	0.241649	-3.17926	0.00682393	0.203733	-2.34377	FXYD6
205419_at	1.01997	-0.128677	3.54808	0.00329714	0.147748	-1.66761	GPR183
207008_at	1.01936	0.289719	1.12619	0.279363	0.721917	-5.56344	CXCR2
1564274_at	-1.0191	0.185959	-3.93916	0.00153272	0.106403	-0.952837	C9orf47
201939_at	1.01866	-0.0578824	2.14144	0.0506596	0.446099	-4.16478	PLK2
214434_at	-1.0184	-0.00226597	-3.505	0.00358906	0.152096	-1.74666	HSPA12A
202705_at	1.01837	0.0816613	3.06003	0.00863221	0.223787	-2.56127	CCNB2
230458_at	-1.01749	0.318692	-5.37762	0.000103836	0.0295863	1.54739	SLC45A1
230076_at	-1.01704	0.119517	-4.21646	0.000896288	0.0798729	-0.45194	PITPNM3
210002_at	1.01685	0.655146	2.27429	0.0395337	0.408238	-3.94543	GATA6
230228_at	-1.01616	0.0633354	-3.11333	0.0077715	0.216313	-2.46416	SSC5D
227899_at	-1.0161	0.0851037	-1.54364	0.14538	0.614525	-5.06018	VIT
209122_at	1.0146	0.222829	2.27903	0.0391827	0.406609	-3.93749	PLIN2
212224_at	-1.01397	-0.223984	-1.94946	0.0719436	0.502231	-4.47036	ALDH1A1
1557133_at	-1.01345	-0.322513	-3.29488	0.00543185	0.181243	-2.13212	LINC00632
212713_at	-1.01287	-0.0754677	-1.78803	0.0958288	0.539817	-4.71505	MFAP4
205478_at	-1.01274	0.626801	-0.983803	0.342213	0.760845	-5.7058	PPP1R1A
1557382_x_at	-1.01271	0.275579	-3.14829	0.0072538	0.20864	-2.40036	AGAP11
226219_at	1.0083	0.171949	3.40144	0.00440188	0.165251	-1.93669	ARHGAP30
202748_at	1.00752	-0.0134882	4.90147	0.000246318	0.0455898	0.749956	GBP2
225775_at	1.00556	0.147313	3.15713	0.00712844	0.206713	-2.38421	TSPAN33
218681_s_at	1.0049	-0.126524	4.49874	0.00052301	0.0632726	0.0502762	SDF2L1
226936_at	1.00484	-0.222632	3.41487	0.00428683	0.16428	-1.91205	CENPW
235536_at	0.999027	-0.0116888	3.06748	0.00850643	0.223572	-2.54771	SNORD89
205382_s_at	-0.997636	-0.300651	-2.26035	0.0405825	0.412009	-3.9687	CFD
55081_at	0.997218	0.199194	3.42003	0.00424338	0.163975	-1.90257	MICALL1
1559521_at	-0.996829	0.149219	-5.40309	9.92308e-05	0.0286817	1.58908	AP000473.8
232555_at	-0.995535	0.0503465	-3.91427	0.00160883	0.108533	-0.99809	CREB5
215035_at	0.994345	-0.259906	3.21557	0.00635219	0.196791	-2.27737	IGLV6-57
213486_at	-0.993673	0.428057	-2.01899	0.0634338	0.486219	-4.36139	COPG2IT1
201795_at	0.992639	0.0611817	3.42295	0.00421902	0.163975	-1.89722	LBR
207134_x_at	-0.992473	0.122764	-2.19355	0.0459855	0.434286	-4.07945	TPSB2
232136_s_at	-0.991894	-0.136514	-2.39406	0.031515	0.375235	-3.74292	CTTNBP2
207460_at	0.989817	-0.00925215	4.86562	0.000263185	0.0467154	0.688555	GZMM
214228_x_at	0.989502	0.0206021	4.42174	0.000605289	0.0682684	-0.0858382	TNFRSF4
211210_x_at	0.988609	-0.0328002	4.52248	0.000500036	0.0618759	0.0921069	SH2D1A
205483_s_at	0.988581	0.00329089	2.71633	0.0169338	0.287261	-3.18042	ISG15
203379_at	0.98655	0.213917	3.08759	0.00817602	0.220138	-2.51109	RPS6KA1
226814_at	0.985774	0.192723	2.85896	0.0128155	0.256251	-2.92528	ADAMTS9
226107_at	-0.98338	0.177353	-2.59893	0.0212676	0.320017	-3.3879	C1GALT1
202017_at	-0.981655	0.160402	-1.84794	0.0862394	0.525616	-4.62566	EPHX1
220091_at	0.980742	-0.0513457	4.03545	0.00127124	0.0975218	-0.778182	SLC2A6
243351_at	-0.980519	0.117612	-5.45084	9.11641e-05	0.0276878	1.66693	FZD10-AS1
227197_at	-0.979329	0.128207	-2.72676	0.0165933	0.284279	-3.16188	ARHGEF26
206974_at	0.97898	0.13068	3.99112	0.00138545	0.102218	-0.858512	CXCR6
221840_at	0.978934	0.0540529	3.20769	0.00645163	0.198039	-2.29177	PTPRE
211577_s_at	-0.978925	0.102911	-2.34192	0.0347954	0.392037	-3.83159	IGF1
218484_at	-0.978887	0.278461	-3.39476	0.0044602	0.166556	-1.94894	NDUFA4L2
201802_at	-0.97867	0.21974	-4.81051	0.000291485	0.0490748	0.593817	SLC29A1
227192_at	-0.977344	0.0530761	-3.11192	0.00779308	0.216358	-2.46673	PRRT2
205752_s_at	-0.976985	-0.0760796	-2.83878	0.0133322	0.260688	-2.96155	GSTM5
235568_at	0.975533	0.564066	1.5615	0.141129	0.610004	-5.0361	MCEMP1
233801_s_at	-0.974333	0.186869	-5.13741	0.000159951	0.0372445	1.14936	SEMA6D
209692_at	-0.97393	0.213259	-3.35443	0.00482957	0.172867	-2.02292	EYA2
1553613_s_at	-0.973205	0.239163	-3.17416	0.00689288	0.204456	-2.35309	FOXC1
1554503_a_at	0.972915	0.309368	2.25344	0.0411128	0.414864	-3.98023	OSCAR
214435_x_at	0.972648	0.178304	2.68864	0.0178714	0.2943	-3.22959	RALA
226247_at	-0.97199	-0.0270235	-4.15559	0.00100773	0.0859147	-0.561314	PLEKHA1
204437_s_at	-0.96737	0.222716	-2.39689	0.0313455	0.374516	-3.73808	FOLR1
212944_at	-0.967342	0.152613	-2.65293	0.019155	0.306127	-3.29279	SLC5A3
234973_at	0.96731	-0.00895461	3.82256	0.00192415	0.117704	-1.16519	SLC38A5
222848_at	0.965295	-0.365884	3.20273	0.00651518	0.198155	-2.30086	CENPK
206159_at	-0.96518	0.200687	-2.76849	0.0152962	0.275574	-3.08747	GDF10
228143_at	-0.964302	-0.328639	-1.66994	0.117535	0.577317	-4.8859	CP
204972_at	0.963667	0.0186366	4.54913	0.000475489	0.0609273	0.138969	OAS2
230563_at	0.963107	0.183748	2.19023	0.046271	0.434522	-4.08491	RASGEF1A
204162_at	0.961942	-0.241543	3.14821	0.00725496	0.20864	-2.40051	NDC80
219334_s_at	0.961846	0.303549	2.91399	0.0115044	0.244797	-2.82609	NABP1
217986_s_at	0.961801	0.00262357	3.12898	0.0075354	0.212182	-2.43562	BAZ1A
207357_s_at	-0.960422	0.191326	-4.67514	0.000375184	0.0544834	0.359364	GALNT10
232843_s_at	0.960154	0.0162129	2.47473	0.0270142	0.353683	-3.60432	DOCK8
209846_s_at	0.959847	-0.142197	2.7327	0.0164023	0.283474	-3.1513	BTN3A2
219522_at	0.959325	0.17863	3.67311	0.0025786	0.132321	-1.43842	FJX1
227801_at	0.958205	-0.110406	2.01202	0.0642431	0.488993	-4.3724	TRIM59
1554624_a_at	0.957482	0.418559	2.46234	0.0276631	0.358493	-3.62572	SIRPB1
221865_at	0.955834	-0.136054	4.29831	0.000766033	0.0740556	-0.305429	C9orf91
228273_at	0.95441	-0.0290881	2.85943	0.0128038	0.256251	-2.92444	PRR11
201859_at	0.954326	-0.0368138	4.1834	0.00095515	0.0834023	-0.5113	SRGN
209040_s_at	0.953713	-0.0570887	3.52873	0.00342511	0.148937	-1.7031	PSMB8
211434_s_at	0.952226	0.230443	2.18921	0.0463591	0.434766	-4.08659	CCRL2
228673_s_at	0.951271	0.084587	3.31087	0.00526306	0.178919	-2.1028	AC083949.1
205718_at	0.950605	0.0375413	3.72017	0.00235117	0.126043	-1.35227	ITGB7
1552480_s_at	0.948874	0.353913	2.45187	0.0282232	0.361213	-3.64377	PTPRC
204197_s_at	0.947325	-0.0337507	4.10499	0.00111113	0.0921417	-0.652496	RUNX3
204070_at	0.946379	-0.145407	3.7201	0.00235149	0.126043	-1.35239	RARRES3
227134_at	0.946225	-0.236802	2.66968	0.0185421	0.300771	-3.26317	SYTL1
219889_at	0.945612	-0.0392363	3.51613	0.00351121	0.150565	-1.72623	FRAT1
208056_s_at	0.945087	-0.0280653	5.44534	9.20583e-05	0.0276878	1.65797	CBFA2T3
219148_at	0.944378	-0.0130488	2.09839	0.0548513	0.461008	-4.23456	PBK
204845_s_at	0.942888	0.513747	1.67536	0.116452	0.576142	-4.87823	ENPEP
222774_s_at	0.942856	0.358922	3.61181	0.00290859	0.136954	-1.55073	NETO2
223655_at	0.941905	-0.00514496	3.86642	0.00176616	0.113133	-1.08521	CD163L1
203760_s_at	0.941518	0.284701	2.8558	0.0128952	0.256668	-2.93097	SLA
205992_s_at	0.940791	-0.17375	4.34127	0.000705618	0.0724178	-0.228811	IL15
204959_at	0.939878	0.226886	2.21664	0.0440466	0.426683	-4.04135	MNDA
214823_at	-0.939653	-0.0643156	-3.0472	0.0088532	0.224977	-2.58462	ZNF204P
204748_at	0.93938	0.694287	1.40794	0.181363	0.648236	-5.23673	PTGS2
235867_at	-0.938184	0.161885	-4.78002	0.000308477	0.049482	0.541228	GSTM3
214701_s_at	-0.938028	0.13121	-3.38752	0.00452444	0.166911	-1.96224	FN1
206743_s_at	0.93625	0.0906885	2.29998	0.0376657	0.403045	-3.90234	ASGR1
206355_at	-0.93558	-0.0358451	-2.97449	0.0102151	0.233853	-2.71665	GNAL
203649_s_at	-0.93533	-0.0322954	-2.47414	0.0270448	0.353798	-3.60534	PLA2G2A
228071_at	0.935164	-0.427563	3.47045	0.00384188	0.158002	-1.81005	GIMAP7
203417_at	0.935086	0.204735	1.79515	0.0946412	0.538197	-4.70452	MFAP2
214433_s_at	-0.934444	0.10094	-2.62513	0.0202157	0.31158	-3.34181	SELENBP1
204994_at	0.933844	0.166974	2.9821	0.0100632	0.232946	-2.70284	MX2
205229_s_at	-0.933498	0.084111	-1.17852	0.258589	0.709382	-5.50713	COCH
205259_at	-0.932697	-0.304398	-2.63341	0.0198941	0.310867	-3.32723	NR3C2
238021_s_at	-0.932142	0.0178734	-2.53082	0.0242548	0.338891	-3.50701	CRNDE
219938_s_at	0.931327	0.314075	2.15408	0.0494874	0.443043	-4.14418	PSTPIP2
239533_at	0.930041	0.00218717	2.83693	0.0133806	0.260735	-2.96488	GPR155
204971_at	0.928847	0.0108265	2.48636	0.0264184	0.350931	-3.5842	CSTA
223961_s_at	0.927951	0.299014	2.76559	0.015383	0.276008	-3.09264	CISH
211919_s_at	0.927579	0.302065	1.94171	0.0729539	0.504665	-4.48237	CXCR4
209283_at	-0.925923	0.5009	-1.28882	0.218731	0.682116	-5.38176	CRYAB
201490_s_at	0.924708	0.246944	2.39162	0.0316615	0.375645	-3.74708	PPIF
209286_at	0.922911	-0.076373	3.89915	0.00165694	0.110064	-1.0256	CDC42EP3
202688_at	0.921927	-0.0330411	4.56975	0.000457352	0.0596625	0.175165	TNFSF10
203560_at	0.921778	-0.185955	2.8369	0.0133813	0.260735	-2.96492	GGH
204026_s_at	0.921701	-0.147077	3.10063	0.00796845	0.218767	-2.48731	ZWINT
204220_at	0.920206	-0.144778	3.56984	0.0031589	0.144013	-1.6277	GMFG
218876_at	-0.919859	0.0771801	-3.38972	0.00450478	0.166556	-1.95819	TPPP3
221019_s_at	-0.91969	-0.0873437	-3.7889	0.00205506	0.12093	-1.22664	COLEC12
205357_s_at	-0.916245	-0.0210815	-1.91553	0.0764633	0.511527	-4.52278	AGTR1
206556_at	-0.915062	0.26128	-5.11925	0.000165312	0.0378729	1.11892	CLUL1
1553102_a_at	0.914587	-0.289281	4.84245	0.000274718	0.0475921	0.648783	CCDC69
202434_s_at	-0.914408	0.033945	-3.24078	0.00604387	0.191877	-2.23122	CYP1B1
219106_s_at	0.912711	0.695758	0.772724	0.452769	0.824998	-5.88574	KLHL41
204595_s_at	0.912277	0.177919	1.64428	0.122785	0.585465	-4.92205	STC1
221854_at	-0.912188	0.0270484	-4.46645	0.000556013	0.0647336	-0.00671853	PKP1
230121_at	-0.911285	0.045972	-3.78462	0.00207235	0.12117	-1.23446	SERTAD4-AS1
244556_at	0.910767	0.285281	2.61278	0.020705	0.315307	-3.36355	LCP2
206065_s_at	-0.910431	0.331896	-2.56278	0.0228058	0.329239	-3.45123	DPYS
201743_at	0.90936	0.109826	5.03245	0.00019365	0.0406222	0.972689	CD14
226884_at	-0.908884	0.49856	-1.59389	0.133689	0.6019	-4.99195	LRRN1
1558971_at	0.907241	-0.0452621	3.68549	0.00251671	0.130381	-1.41575	THEMIS
213411_at	-0.906848	0.237582	-2.69833	0.0175378	0.292589	-3.2124	ADAM22
224232_s_at	0.906051	-0.0142278	4.78662	0.000304712	0.0492428	0.55263	PRELID1
229015_at	-0.905872	0.101887	-3.24178	0.00603191	0.19183	-2.22938	LOC286367
216714_at	0.905412	0.324574	1.96471	0.069993	0.498911	-4.44664	CCL13
219763_at	0.905222	0.290958	2.5673	0.0226076	0.328138	-3.44333	DENND1A
219197_s_at	-0.904355	0.21152	-4.71045	0.000351199	0.0524498	0.420761	SCUBE2
204747_at	0.90195	0.0789941	2.28144	0.0390049	0.406083	-3.93345	IFIT3
209888_s_at	0.900942	0.647415	0.686438	0.503853	0.844218	-5.94794	MYL1
204825_at	0.900031	0.0975221	2.31566	0.0365672	0.399453	-3.87594	MELK
218979_at	0.899792	-0.112495	2.63512	0.019828	0.310867	-3.32421	RMI1
209612_s_at	-0.89967	1.20907	-0.530986	0.603903	0.883931	-6.04254	ADH1B
206414_s_at	-0.898962	-0.129844	-3.05027	0.00879971	0.224714	-2.57903	ASAP2
204244_s_at	0.898954	-0.2366	4.64433	0.000397494	0.055451	0.30566	DBF4
243706_at	-0.898636	-0.0735832	-2.64281	0.0195346	0.309654	-3.31064	CDO1
201116_s_at	-0.898334	-0.0398333	-2.54969	0.0233891	0.332941	-3.47411	CPE
214761_at	-0.897847	-0.370153	-2.54051	0.0238065	0.336507	-3.49013	ZNF423
231559_at	0.896204	-0.0343256	2.67134	0.0184823	0.30074	-3.26023	NNMT
219971_at	0.896032	0.0787897	3.00927	0.00953945	0.229785	-2.65354	IL21R
205608_s_at	-0.894795	0.345298	-2.28452	0.0387793	0.40513	-3.92828	ANGPT1
203407_at	-0.894713	0.231901	-1.70151	0.111346	0.566809	-4.84095	PPL
232166_at	-0.894633	-0.207131	-2.8219	0.0137802	0.265489	-2.99187	KIAA1377
204103_at	0.894353	0.349976	2.30339	0.0374242	0.402791	-3.8966	CCL4
207224_s_at	0.894189	0.343298	2.19427	0.0459241	0.434048	-4.07826	SIGLEC7
231781_s_at	-0.893861	-0.0154236	-3.08935	0.0081477	0.219998	-2.50788	LRRC2
202862_at	-0.893306	0.387528	-2.59821	0.0212972	0.320017	-3.38916	FAH
234390_x_at	0.892341	-0.190428	3.22733	0.00620639	0.194127	-2.25584	IGHV3-54
217503_at	0.892297	0.00632644	3.40575	0.0043646	0.164747	-1.92878	STK17B
209408_at	0.892069	0.149686	2.72988	0.0164926	0.284059	-3.15632	KIF2C
212288_at	0.891239	0.0134792	4.64502	0.000396974	0.055451	0.306877	FNBP1
220252_x_at	0.891026	0.031058	2.9789	0.0101269	0.232946	-2.70865	CXorf21
223822_at	-0.890298	0.23241	-4.05205	0.00123099	0.0958888	-0.74814	SUSD4
223229_at	0.88989	-0.0693785	3.61444	0.0028936	0.136954	-1.54591	UBE2T
230499_at	0.889373	-0.0241597	3.96129	0.00146813	0.105273	-0.912636	BIRC3
219525_at	-0.889202	0.18154	-2.77166	0.015202	0.275392	-3.08181	SLC47A1
205572_at	0.889113	0.185962	2.24789	0.0415435	0.4163	-3.98948	ANGPT2
227401_at	-0.888385	-0.0926229	-1.63865	0.123965	0.587665	-4.92994	IL17D
223325_at	0.888144	0.09686	3.90067	0.00165204	0.110064	-1.02284	TXNDC11
230231_at	-0.887894	0.279212	-2.48001	0.0267418	0.352681	-3.59518	FGF14
204924_at	0.887674	0.223297	2.14037	0.050761	0.446099	-4.16654	TLR2
205685_at	0.886613	0.0829081	3.16865	0.00696818	0.205022	-2.36315	CD86
233095_at	-0.885902	0.268435	-6.10849	2.92772e-05	0.0186017	2.70174	RP11-389G6.3
219327_s_at	-0.885631	0.206286	-3.70024	0.0024449	0.128505	-1.38874	GPRC5C
222513_s_at	-0.885433	0.920425	-0.956115	0.355529	0.768378	-5.73158	SORBS1
235377_at	-0.884935	-0.230509	-1.84454	0.0867601	0.526154	-4.63078	MLIP
230707_at	0.884509	0.216139	1.82603	0.0896429	0.530097	-4.65856	SORL1
206765_at	0.884053	0.262939	2.46783	0.0273735	0.356127	-3.61623	KCNJ2
218824_at	-0.88394	0.403763	-1.57243	0.138579	0.607908	-5.02127	PNMAL1
235110_at	-0.883518	0.371682	-1.69191	0.113198	0.570205	-4.85469	PLA2G16
216598_s_at	0.880589	0.227661	2.23786	0.0423316	0.420308	-4.00616	CCL2
209864_at	0.879336	0.0214901	2.72245	0.0167331	0.285545	-3.16954	FRAT2
201649_at	0.879205	-0.00162618	5.16527	0.000152073	0.035795	1.19598	UBE2L6
244043_at	-0.878855	0.0142609	-3.1819	0.0067884	0.203323	-2.33894	TFDP2
210785_s_at	0.87848	0.0704676	3.09899	0.00799429	0.218767	-2.49031	THEMIS2
205206_at	-0.878051	0.31789	-2.05052	0.0598873	0.47532	-4.31132	KAL1
236131_at	-0.877814	0.4592	-2.04317	0.0606969	0.477903	-4.32302	RP11-2E11.9
202345_s_at	0.877802	0.0992575	2.32486	0.0359372	0.396945	-3.86043	FABP5
204822_at	0.877589	0.0683987	2.83219	0.0135054	0.261592	-2.97339	TTK
221042_s_at	0.876759	0.0316256	3.13017	0.00751771	0.212182	-2.43344	CLMN
201621_at	-0.87661	0.155178	-3.64836	0.00270701	0.134103	-1.48375	NBL1
226804_at	0.876103	0.209109	3.54624	0.00330907	0.147748	-1.67098	FAM20A
235353_at	0.875691	0.00781499	3.24959	0.00593975	0.190428	-2.2151	SEL1L3
209355_s_at	-0.875283	0.159865	-3.10728	0.00786473	0.217576	-2.47519	PPAP2B
217147_s_at	0.87425	-0.2538	3.7087	0.00240466	0.127629	-1.37326	TRAT1
200795_at	-0.874049	-0.13755	-3.40316	0.00438697	0.165217	-1.93354	SPARCL1
209437_s_at	-0.873404	0.493728	-2.17091	0.0479646	0.438603	-4.11664	SPON1
220005_at	0.873012	0.124929	1.73239	0.10557	0.556847	-4.79646	P2RY13
237759_at	0.872818	-0.0698944	3.45475	0.00396259	0.158907	-1.83885	CD48
232898_at	-0.871273	-0.0933998	-3.71147	0.00239166	0.127305	-1.3682	DAB2
205100_at	-0.871154	0.127657	-3.76081	0.00217121	0.122441	-1.27795	GFPT2
204606_at	0.870868	0.546808	1.50137	0.155879	0.622352	-5.11641	CCL21
219911_s_at	0.870267	0.364258	1.81545	0.0913274	0.532928	-4.67435	SLCO4A1
227249_at	0.870127	0.15883	3.46905	0.00385246	0.158002	-1.81261	NDE1
211485_s_at	-0.870029	0.25305	-3.38995	0.00450274	0.166556	-1.95777	FGF18
219014_at	0.869378	0.0531375	2.08984	0.0557215	0.463456	-4.24834	PLAC8
218543_s_at	0.868603	-0.0351116	4.09983	0.00112228	0.0921417	-0.66182	PARP12
214981_at	0.868079	0.197422	1.98887	0.0669997	0.494777	-4.40883	POSTN
207375_s_at	0.867813	-0.22563	5.98575	3.6026e-05	0.0186017	2.51399	IL15RA
213147_at	-0.867446	0.0231171	-4.01101	0.00133295	0.101103	-0.822441	HOXA10
227860_at	0.86708	0.631634	1.33259	0.204336	0.669024	-5.3296	CPXM1
204430_s_at	0.866434	0.140851	3.05961	0.00863937	0.223787	-2.56204	SLC2A5
210797_s_at	0.865808	0.196757	2.59471	0.0214416	0.320831	-3.3953	OASL
229585_at	-0.865388	0.725415	-2.3659	0.0332481	0.385021	-3.7909	ADAMTSL1
227404_s_at	-0.865117	0.19678	-1.90935	0.0773144	0.513369	-4.53228	EGR1
218532_s_at	-0.864252	0.159243	-4.37898	0.000656633	0.0700138	-0.161729	FAM134B
218614_at	0.863474	0.0450656	2.41995	0.029998	0.368049	-3.69863	KIAA1551
221345_at	0.863251	0.641622	1.2161	0.244421	0.70068	-5.46542	FFAR2
1566785_x_at	-0.862641	0.107879	-3.36	0.00477685	0.172117	-2.01272	NSF
240070_at	0.862394	-0.043356	3.06388	0.00856701	0.223787	-2.55427	TIGIT
204444_at	0.862174	-0.0131864	4.07225	0.00118377	0.0938993	-0.71162	KIF11
202887_s_at	0.860716	0.0641289	1.89044	0.0799697	0.517236	-4.56122	DDIT4
219681_s_at	0.860563	0.130092	2.42061	0.0299601	0.368013	-3.69749	RAB11FIP1
207674_at	0.860371	0.591563	1.00065	0.334287	0.756605	-5.68981	FCAR
210072_at	0.860328	-0.316244	1.18673	0.255441	0.706639	-5.49811	CCL19
206850_at	-0.859763	0.397884	-3.6476	0.00271108	0.134103	-1.48515	RASL10A
228547_at	-0.85891	0.284044	-3.65536	0.00267005	0.133582	-1.47093	NRXN1
214180_at	-0.858695	0.200759	-4.11139	0.00109747	0.0917596	-0.640952	MAN1C1
224393_s_at	0.858537	0.176037	2.73751	0.0162494	0.28294	-3.14274	CECR6
228072_at	-0.856734	0.373407	-3.41284	0.00430401	0.16428	-1.91577	SYT12
210045_at	0.856306	0.133056	4.08147	0.00116285	0.0937929	-0.694972	IDH2
211163_s_at	0.856233	0.332844	1.89494	0.0793304	0.514793	-4.55435	TNFRSF10C
230438_at	-0.856127	-0.0803296	-3.66142	0.00263849	0.133582	-1.45983	TBX15
202524_s_at	0.85529	0.000629463	2.76556	0.015384	0.276008	-3.0927	SPOCK2
224480_s_at	0.854873	0.20024	1.90483	0.0779413	0.513483	-4.53921	AGPAT9
208729_x_at	0.854714	0.0139532	3.7772	0.00210267	0.121747	-1.24801	HLA-B
222077_s_at	0.85452	-0.0930334	2.59016	0.0216314	0.322609	-3.4033	RACGAP1
221447_s_at	-0.854473	-0.128247	-2.33901	0.0349872	0.39264	-3.8365	GLT8D2
221104_s_at	-0.85122	0.299522	-2.38466	0.0320839	0.37915	-3.75896	NIPSNAP3B
206118_at	0.851042	-0.0744304	4.46308	0.00055958	0.0648005	-0.012676	STAT4
210889_s_at	0.850955	-0.192773	2.59999	0.021224	0.320017	-3.38603	FCGR2B
218498_s_at	0.850904	0.131411	2.30557	0.0372704	0.402339	-3.89293	ERO1L
203240_at	-0.85068	0.403142	-1.74332	0.10359	0.55292	-4.78059	FCGBP
1556097_at	-0.850584	0.188866	-3.76894	0.00213691	0.121816	-1.26309	HOMER2
219836_at	0.849859	0.20775	2.55534	0.0231354	0.331129	-3.46424	ZBED2
208079_s_at	0.849558	0.108169	3.35644	0.00481048	0.172668	-2.01924	AURKA
212654_at	0.849549	0.610789	0.90942	0.378799	0.782443	-5.77358	TPM2
219540_at	0.849543	-0.122151	1.91318	0.076786	0.511553	-4.5264	ZNF267
226625_at	-0.849346	-0.138556	-1.90161	0.0783912	0.51383	-4.54414	TGFBR3
203554_x_at	0.848457	-0.0175705	3.31839	0.00518561	0.177991	-2.08903	PTTG1
230195_at	0.848393	0.500266	0.958983	0.354133	0.768103	-5.72894	LINC01405
37892_at	0.848346	1.1131	1.13642	0.275205	0.719905	-5.5526	COL11A1
205444_at	0.848288	0.479614	0.922594	0.37213	0.77717	-5.76192	ATP2A1
205099_s_at	0.848056	0.244521	1.99332	0.0664623	0.493714	-4.40186	CCR1
238063_at	0.847929	0.223037	1.45161	0.169051	0.636479	-5.18119	TMEM154
206074_s_at	0.84738	0.179575	3.25552	0.00587062	0.188898	-2.20424	HMGA1
215116_s_at	-0.84704	-0.0502222	-1.82775	0.0893701	0.529641	-4.65597	DNM1
241742_at	0.846647	0.190968	2.42264	0.0298445	0.368013	-3.69401	PRAM1
241347_at	0.845989	0.0924061	3.09968	0.0079835	0.218767	-2.48906	RNF213
1559840_s_at	-0.845691	0.271363	-3.57126	0.00315008	0.143913	-1.62509	TBX18
202659_at	0.844298	-0.0200417	3.6178	0.00287456	0.13681	-1.53976	PSMB10
225871_at	-0.844153	0.0710815	-3.50273	0.00360508	0.152416	-1.7508	STEAP2
233177_s_at	0.843729	0.127453	3.69439	0.00247311	0.129179	-1.39945	PNKD
231093_at	0.841711	0.181953	1.71916	0.108013	0.561724	-4.81559	FCRL3
1555950_a_at	-0.841183	-0.250434	-3.56849	0.0031673	0.144092	-1.63017	CD55
212062_at	-0.841073	0.0773333	-1.98705	0.0672218	0.4953	-4.4117	ATP9A
218747_s_at	0.840573	0.0121447	3.33621	0.00500635	0.175444	-2.05634	TAPBPL
205297_s_at	0.840539	0.182388	2.32113	0.0361913	0.397829	-3.86672	CD79B
207557_s_at	-0.840538	0.332347	-3.80516	0.0019907	0.119571	-1.19693	RYR2
226977_at	-0.840203	0.148665	-5.02875	0.000194964	0.0406222	0.966436	IGIP
227747_at	0.839764	0.179062	2.47534	0.0269824	0.353683	-3.60326	MPZL3
203185_at	0.839113	0.0150402	3.17092	0.00693713	0.205006	-2.35902	RASSF2
1554574_a_at	-0.838854	-0.0557369	-2.46397	0.0275769	0.357806	-3.6229	CYB5R3
205781_at	0.838134	0.0805925	3.24493	0.00599451	0.19118	-2.22361	VPS9D1
1552773_at	0.837695	0.262589	1.97812	0.0683167	0.496938	-4.42568	CLEC4D
213418_at	0.837012	0.137669	2.22591	0.0432896	0.422459	-4.02599	HSPA6
1556037_s_at	-0.836968	0.101966	-3.2745	0.00565471	0.186123	-2.16946	HHIP
207907_at	0.836732	0.246665	2.98283	0.0100489	0.232946	-2.70152	TNFSF14
201673_s_at	0.836399	0.174121	3.01503	0.00943204	0.227958	-2.64309	GYS1
232267_at	0.835372	0.162634	1.82613	0.0896271	0.530097	-4.65841	GPR133
206398_s_at	0.835288	-0.0898668	2.25848	0.0407257	0.412815	-3.97183	CD19
205933_at	-0.835209	-0.146198	-2.35657	0.0338423	0.388366	-3.80675	SETBP1
206071_s_at	-0.835065	0.15092	-2.66132	0.0188454	0.303644	-3.27795	EPHA3
215333_x_at	-0.834243	0.150077	-2.20284	0.0451961	0.430817	-4.06414	GSTM1
205101_at	0.83325	0.123805	3.5945	0.00300929	0.139542	-1.58246	CIITA
225105_at	0.832704	-0.0590706	1.90156	0.0783973	0.51383	-4.54421	C12orf75
1556314_a_at	0.831978	0.0313593	2.57921	0.0220938	0.325062	-3.42248	RP11-389C8.2
239975_at	0.831856	0.408721	2.36037	0.033599	0.386832	-3.8003	HLA-DPB2
1558882_at	0.830491	-0.155945	1.86572	0.0835646	0.522775	-4.5988	HTATSF1P2
235643_at	0.830383	0.148382	2.50292	0.0255919	0.345937	-3.55551	SAMD9L
207419_s_at	0.829996	0.144753	2.41206	0.0304527	0.370479	-3.71214	RAC2
205913_at	-0.829045	1.73279	-0.638381	0.533718	0.854511	-5.97962	PLIN1
203151_at	-0.828409	0.156815	-3.37799	0.00461027	0.168926	-1.97972	MAP1A
202934_at	0.828083	0.423264	1.71397	0.108982	0.563115	-4.82305	HK2
228835_at	-0.828078	0.0270054	-2.9814	0.0100772	0.232946	-2.70411	RP4-758J24.5
1559882_at	0.827548	-0.0201124	2.06915	0.0578792	0.47084	-4.28156	SAMHD1
210004_at	-0.827038	0.761404	-1.10028	0.290106	0.727033	-5.59054	OLR1
221111_at	0.826083	-0.172975	2.44406	0.0286476	0.363636	-3.6572	IL26
228794_at	0.826024	0.591846	0.742512	0.470277	0.832082	-5.90829	XIRP2
218130_at	0.82583	-0.0622391	4.34929	0.000694889	0.0718613	-0.214525	C17orf62
204284_at	-0.825829	0.0352228	-2.14364	0.0504538	0.445768	-4.1612	PPP1R3C
236352_at	-0.825248	0.458882	-1.84864	0.0861339	0.525616	-4.62462	VGLL2
218308_at	0.824428	0.0708101	3.30449	0.00532974	0.180337	-2.1145	TACC3
217384_x_at	0.823107	-0.0873791	3.93732	0.00153824	0.106423	-0.956194	LOC100293211
232027_at	-0.822701	0.197876	-4.45704	0.000566028	0.0648536	-0.0233497	SYNE1
228891_at	0.822628	0.407377	2.56715	0.0226143	0.328138	-3.44359	SEMA4D
1566342_at	0.822568	0.113228	4.41086	0.000617944	0.0684936	-0.105123	SOD2
203088_at	-0.822544	0.00700045	-2.35495	0.0339466	0.388707	-3.80951	FBLN5
222162_s_at	0.822429	0.345669	2.28057	0.039069	0.406554	-3.93491	ADAMTS1
228674_s_at	0.821106	0.220715	3.444	0.00404748	0.160528	-1.85858	EML4
202613_at	0.82063	0.11519	2.91362	0.0115127	0.244797	-2.82675	CTPS1
223562_at	0.820307	0.182148	3.27995	0.00559427	0.184952	-2.15948	PARVG
213425_at	0.820213	0.375515	1.70305	0.111051	0.566809	-4.83874	WNT5A
236140_at	0.819911	0.126212	2.13939	0.050853	0.446099	-4.16813	GCLM
208438_s_at	0.819511	0.167521	1.97908	0.0681988	0.496938	-4.42419	FGR
212013_at	0.819236	0.183824	2.17013	0.0480341	0.438603	-4.11792	PXDN
216846_at	0.818802	-0.278223	2.17466	0.047632	0.437572	-4.1105	CYAT1
228677_s_at	0.818684	0.0412676	5.08663	0.000175419	0.0387623	1.06409	RASAL3
203755_at	0.81827	0.131282	3.21919	0.00630698	0.196162	-2.27075	BUB1B
207808_s_at	-0.817836	-0.105863	-2.8692	0.0125608	0.253499	-2.90684	PROS1
218469_at	-0.815662	0.575323	-1.87045	0.0828662	0.52125	-4.59164	GREM1
213159_at	0.81541	-0.02084	3.12427	0.00760566	0.212791	-2.4442	PCNX
204749_at	-0.815069	-0.0524416	-2.54053	0.0238054	0.336507	-3.49009	NAP1L3
227345_at	0.81504	0.215812	2.41271	0.030415	0.370228	-3.71103	TNFRSF10D
213800_at	-0.814979	-0.427965	-2.52563	0.0244982	0.339173	-3.51604	CFH
223121_s_at	-0.814932	0.600545	-1.13121	0.277316	0.721004	-5.55813	SFRP2
219232_s_at	0.814865	0.532776	1.84436	0.0867881	0.526154	-4.63106	EGLN3
210632_s_at	-0.814246	0.436619	-1.60655	0.130873	0.598165	-4.97452	SGCA
235305_s_at	-0.813762	-0.00921278	-2.14945	0.0499142	0.44473	-4.15174	ECHDC2
212873_at	0.812047	0.103772	3.79734	0.00202139	0.119706	-1.21122	HMHA1
238079_at	0.810517	0.481395	0.923327	0.371761	0.776925	-5.76126	TPM3
1563445_x_at	0.81011	0.214049	1.5464	0.144717	0.613516	-5.05648	CTSLP8
218611_at	0.810049	0.0867089	2.7147	0.0169878	0.287757	-3.18333	IER5
219505_at	0.808698	-0.084321	3.61958	0.00286452	0.136632	-1.53649	CECR1
212473_s_at	0.807405	0.289102	2.28259	0.0389208	0.405988	-3.93153	MICAL2
228268_at	-0.807403	0.436268	-1.61112	0.129871	0.595837	-4.96821	FMO2
223658_at	0.806896	-0.0410712	3.78236	0.00208152	0.12117	-1.23858	KCNK6
203574_at	0.806507	-0.0137304	2.29765	0.0378321	0.403045	-3.90626	NFIL3
1552623_at	0.806165	0.0215058	2.88014	0.0122943	0.251662	-2.88714	HSH2D
211071_s_at	0.805971	0.0567898	2.09412	0.0552845	0.462055	-4.24145	MLLT11
203836_s_at	0.80547	-0.186737	4.34986	0.00069413	0.0718613	-0.213506	MAP3K5
203180_at	-0.80524	0.228989	-2.51817	0.0248524	0.341656	-3.52902	ALDH1A3
220301_at	0.804941	-0.0388398	2.44162	0.0287819	0.363636	-3.66141	CCDC102B
202087_s_at	0.803458	0.111588	2.38351	0.0321541	0.37966	-3.76092	CTSL
227875_at	-0.802855	-0.0905663	-1.98023	0.0680572	0.496938	-4.42239	KLHL13
206737_at	-0.802638	-0.0800194	-2.6422	0.0195579	0.309654	-3.31173	WNT11
202086_at	0.802537	-0.0592935	3.13017	0.00751761	0.212182	-2.43343	MX1
210052_s_at	0.800522	0.0563642	2.43664	0.0290568	0.363801	-3.66997	TPX2
210609_s_at	0.800472	-0.060424	2.80136	0.014345	0.269816	-3.02868	TP53I3
204821_at	0.799879	-0.110921	4.79819	0.000298232	0.0492428	0.572582	BTN3A3
1556364_at	-0.799665	0.0952943	-2.28956	0.0384129	0.404391	-3.91983	ADAMTS9-AS2
239237_at	0.799269	-0.00328374	3.46476	0.00388517	0.158529	-1.82048	TRG-AS1
202363_at	-0.799019	0.143507	-2.88401	0.0122015	0.250925	-2.88018	SPOCK1
218826_at	0.798345	-0.192268	4.27476	0.000801386	0.0767877	-0.347515	SLC35F2
203856_at	0.797332	-0.200787	3.82657	0.0019091	0.117661	-1.15786	VRK1
220334_at	-0.797139	-0.0132448	-3.31883	0.00518113	0.177991	-2.08822	RGS17
1555140_a_at	-0.796318	0.262565	-3.46353	0.0038946	0.158529	-1.82274	BCL2L2
203868_s_at	-0.795424	0.0750895	-2.98981	0.00991184	0.231544	-2.68886	VCAM1
202901_x_at	0.794975	-0.00109284	1.22482	0.24122	0.69693	-5.45559	CTSS
223849_s_at	0.794287	0.155814	4.48066	0.00054123	0.0639823	0.0183828	MOV10
223612_s_at	-0.793968	-0.117055	-2.69239	0.0177413	0.293195	-3.22293	LNX1
204175_at	0.793509	0.0707858	4.09169	0.00114008	0.0924657	-0.676507	ZNF593
242871_at	-0.793238	0.057034	-2.3681	0.0331095	0.384938	-3.78716	PAQR5
212915_at	0.793151	0.0759265	1.51207	0.153164	0.620303	-5.10229	PDZRN3
204161_s_at	-0.793071	0.0023762	-3.1851	0.00674572	0.202746	-2.33309	ENPP4
239572_at	-0.792438	0.267469	-3.77245	0.0021223	0.121816	-1.25669	GJA3
202601_s_at	-0.792403	0.00802127	-3.15908	0.00710098	0.206713	-2.38064	HTATSF1
206011_at	0.792402	0.149768	2.398	0.0312795	0.374516	-3.73619	CASP1
202912_at	0.791898	0.0255021	1.38734	0.187422	0.653772	-5.2625	ADM
227189_at	0.791865	-0.0790688	2.27563	0.0394337	0.407996	-3.94318	CPNE5
202068_s_at	0.791359	0.267731	2.46203	0.0276796	0.358493	-3.62625	LDLR
230498_at	0.791294	0.392109	2.93522	0.0110347	0.239502	-2.78773	MCHR1
215666_at	0.790956	0.50409	0.839449	0.415579	0.803099	-5.83304	HLA-DRB4
235425_at	0.790673	0.156343	2.25599	0.0409161	0.41365	-3.97597	SGOL2
229596_at	-0.790612	0.0894211	-2.63355	0.0198887	0.310867	-3.32698	AMDHD1
208087_s_at	0.790418	-0.0399389	3.85828	0.00179446	0.113956	-1.10005	ZBP1
228802_at	-0.790298	0.141603	-3.53234	0.00340089	0.148889	-1.69648	RBPMS2
228531_at	0.790162	-0.103495	3.81808	0.00194106	0.118341	-1.17336	SAMD9
239944_at	-0.789467	0.0552296	-2.51161	0.0251678	0.343536	-3.54041	DQ570835
202779_s_at	0.788256	0.201649	3.12807	0.00754889	0.212182	-2.43727	UBE2S
1563077_at	-0.78797	0.0805719	-5.07962	0.000177675	0.0388641	1.05229	LOC100289058
218660_at	0.787953	0.0337297	4.40368	0.000626443	0.0684936	-0.117854	DYSF
229215_at	0.787365	0.0991394	3.04023	0.00897547	0.225887	-2.59729	ASCL2
204435_at	0.786737	0.0737265	3.52032	0.00348236	0.150565	-1.71854	NUPL1
1560526_at	-0.78673	-0.159653	-3.20405	0.00649824	0.198039	-2.29845	MAGI2-IT1
232099_at	-0.785981	-0.0127279	-2.73298	0.0163932	0.283474	-3.15079	PCDHB16
203470_s_at	0.78539	0.250879	2.96212	0.0104666	0.234874	-2.73905	PLEK
222722_at	-0.785017	0.288804	-1.5195	0.1513	0.619031	-5.09243	OGN
211135_x_at	0.784791	0.218538	3.03365	0.0090925	0.226483	-2.60925	LILRB3
220684_at	0.784463	-0.072798	3.22814	0.00619649	0.194127	-2.25436	TBX21
229245_at	-0.784221	0.207397	-3.08168	0.00827172	0.22092	-2.52185	PLEKHA6
205858_at	-0.78407	0.144451	-2.65409	0.0191118	0.305888	-3.29073	NGFR
236632_at	-0.78346	0.0576386	-4.6976	0.000359741	0.0529945	0.398432	HHIP-AS1
1552337_s_at	-0.782873	0.0187752	-3.04841	0.00883208	0.224977	-2.58242	HOXD4
217678_at	0.782815	0.406271	1.40296	0.182811	0.649387	-5.24298	SLC7A11
223423_at	0.782758	-0.30641	1.74916	0.102547	0.551576	-4.77209	GPR160
229500_at	0.782282	0.024144	3.44581	0.00403305	0.160472	-1.85526	SLC30A9
209615_s_at	0.781036	0.129301	2.44775	0.0284462	0.362995	-3.65085	PAK1
209193_at	0.780673	0.331851	2.63988	0.0196462	0.310086	-3.31583	PIM1
213268_at	0.780111	0.11692	3.75621	0.00219085	0.122874	-1.28636	CAMTA1
220233_at	-0.779985	0.247099	-2.59733	0.0213334	0.320113	-3.3907	FBXO17
209840_s_at	-0.7792	-0.136702	-1.22787	0.240107	0.696054	-5.45213	LRRN3
223062_s_at	0.77892	0.200639	2.76636	0.0153601	0.276008	-3.09128	PSAT1
203234_at	0.778755	0.290803	1.94267	0.0728283	0.504311	-4.48089	UPP1
221875_x_at	0.777766	-0.0611544	4.4854	0.000536396	0.0639823	0.0267387	HLA-F
202957_at	0.777414	-0.0718862	3.27444	0.00565547	0.186123	-2.16958	HCLS1
241525_at	-0.777108	0.100255	-1.71659	0.108493	0.563	-4.81929	LOC200772
232024_at	0.776876	-0.255239	2.33027	0.0355714	0.394943	-3.8513	GIMAP2
202580_x_at	0.775202	0.0568744	2.98012	0.0101025	0.232946	-2.70643	FOXM1
212722_s_at	0.774997	0.18917	2.93534	0.011032	0.239502	-2.7875	JMJD6
222423_at	-0.774996	0.038636	-4.84921	0.000271301	0.0475921	0.66039	NDFIP1
230237_at	0.774895	0.0624151	1.33224	0.20445	0.669024	-5.33003	ADCYAP1
219622_at	0.774487	0.213597	2.3606	0.0335846	0.386832	-3.79991	RAB20
211652_s_at	0.774307	-0.132047	1.62145	0.127626	0.592258	-4.95389	LBP
206858_s_at	-0.774207	0.112856	-2.35082	0.0342133	0.390352	-3.81651	HOXC6
211861_x_at	-0.773773	0.271055	-2.62887	0.02007	0.311353	-3.33524	CD28
205721_at	0.773341	0.0171305	2.83651	0.0133917	0.260735	-2.96564	GFRA2
204298_s_at	0.773104	0.549944	1.00091	0.334166	0.756605	-5.68957	LOX
1554524_a_at	-0.772904	0.847077	-1.00535	0.332101	0.755208	-5.68531	OLFM3
244885_at	-0.772668	0.143967	-1.90239	0.0782815	0.513682	-4.54294	EBF2
205766_at	0.772063	0.533019	0.885432	0.39115	0.788993	-5.79444	TCAP
228214_at	-0.771698	0.195295	-2.78661	0.0147644	0.273501	-3.05507	SOX6
210176_at	0.771589	0.124984	1.92327	0.0754097	0.508706	-4.51086	TLR1
206353_at	0.771384	0.344741	0.995135	0.336867	0.758101	-5.69507	COX6A2
212543_at	0.770789	-0.193839	3.17952	0.00682041	0.203733	-2.34329	AIM1
1558604_a_at	-0.770677	0.0321121	-2.79629	0.0144877	0.27127	-3.03775	SSBP2
225883_at	0.77044	0.151554	1.96168	0.0703767	0.498952	-4.45136	ATG16L2
209732_at	0.769922	-0.132991	2.1808	0.0470905	0.436191	-4.10041	CLEC2B
204476_s_at	-0.769654	0.284586	-2.52991	0.0242975	0.338891	-3.5086	PC
206522_at	0.76928	0.370433	1.2268	0.240497	0.696437	-5.45335	MGAM
230277_at	-0.769226	-0.0258663	-3.9062	0.00163435	0.109234	-1.01279	GS1-259H13.2
209179_s_at	0.768956	0.336493	2.24732	0.0415879	0.41636	-3.99043	MBOAT7
236694_at	-0.767967	0.369406	-1.74599	0.103112	0.552791	-4.77671	TXLNGY
203591_s_at	0.76764	0.38189	1.59545	0.133338	0.6019	-4.9898	CSF3R
215918_s_at	-0.767483	0.192747	-1.87154	0.0827057	0.521092	-4.58998	SPTBN1
225274_at	-0.767288	-0.177211	-2.8406	0.0132848	0.26011	-2.95828	PCYOX1
240856_at	-0.767014	0.118099	-2.47981	0.0267523	0.352681	-3.59553	FFAR4
1556936_at	-0.766632	0.157364	-3.77957	0.00209291	0.121507	-1.24367	LOC100506834
215343_at	0.766385	0.0319284	4.08047	0.0011651	0.0937929	-0.69678	CCDC88C
207072_at	0.765765	0.0330535	2.44115	0.0288077	0.363749	-3.66222	IL18RAP
202950_at	-0.765547	0.00107571	-2.21145	0.0444754	0.428622	-4.04992	CRYZ
204418_x_at	-0.763606	0.0564429	-1.7688	0.0991014	0.544833	-4.74336	GSTM2
236692_at	0.763516	-0.199861	2.4141	0.0303346	0.370018	-3.70865	RP11-686D22.8
1556147_at	-0.76349	0.101436	-4.25403	0.000833881	0.0779894	-0.384598	RP11-16N11.2
208025_s_at	-0.763449	0.331486	-4.23811	0.00085976	0.0790952	-0.413113	HMGA2
220784_s_at	0.762813	0.310273	1.66542	0.118447	0.578527	-4.89231	UTS2
218451_at	0.762506	0.311287	2.55766	0.0230323	0.330519	-3.46019	CDCP1
211799_x_at	0.762444	0.0217944	3.40898	0.00433689	0.16428	-1.92286	HLA-C
238617_at	0.762184	0.470716	0.987293	0.340561	0.760251	-5.70251	KIF26B
204389_at	-0.761913	0.396325	-1.06564	0.30495	0.736446	-5.62596	MAOA
218883_s_at	0.761707	0.0206546	3.36254	0.00475293	0.171541	-2.00805	CENPU
214168_s_at	-0.761478	0.054106	-2.16791	0.0482334	0.439105	-4.12157	TJP1
224553_s_at	0.760731	0.0785555	2.83107	0.013535	0.26193	-2.9754	TNFRSF18
231592_at	0.76073	-0.503383	1.50075	0.156039	0.62236	-5.11723	TSIX
219038_at	-0.760705	-0.173676	-2.82038	0.0138212	0.265517	-2.99459	MORC4
226863_at	-0.760205	0.16118	-2.65112	0.0192224	0.306526	-3.29598	FAM110C
1558605_at	-0.760078	-0.21531	-2.10477	0.0542105	0.458668	-4.22426	CTD-2292M16.8
235599_at	-0.759551	-0.0494912	-1.76344	0.10003	0.546319	-4.75122	LINC01139
238736_at	-0.759547	-0.125783	-3.12682	0.00756747	0.212182	-2.43955	REV3L
223381_at	0.759089	0.0549996	2.51981	0.0247739	0.341489	-3.52616	NUF2
219541_at	0.758593	0.0723047	3.0305	0.00914914	0.226561	-2.61499	LIME1
214297_at	-0.758122	0.270025	-3.87104	0.00175034	0.112474	-1.0768	CSPG4
213664_at	-0.757603	-0.100234	-2.90794	0.0116418	0.245021	-2.83701	SLC1A1
41037_at	0.757276	0.456365	2.21547	0.044143	0.426748	-4.04328	TEAD4
209863_s_at	0.757089	0.376354	1.83488	0.0882544	0.528318	-4.6453	TP63
203788_s_at	-0.756918	0.0852823	-2.86329	0.0127072	0.25566	-2.91748	SEMA3C
206102_at	0.756113	-0.174971	3.31198	0.00525162	0.178919	-2.10078	GINS1
200785_s_at	-0.755816	0.156906	-4.02823	0.00128916	0.0982981	-0.791248	LRP1
236429_at	0.755044	-0.202562	2.21215	0.0444175	0.428255	-4.04877	ZNF83
214462_at	-0.755029	0.0804925	-1.93639	0.0736547	0.505539	-4.49061	SOCS6
229934_at	0.754257	0.129199	2.03884	0.061179	0.479549	-4.32991	mir-223
225251_at	0.754169	0.176416	2.87669	0.0123778	0.252395	-2.89336	RAB24
211138_s_at	0.753548	0.293002	1.48592	0.159873	0.627699	-5.13669	KMO
219493_at	0.753466	-0.0408771	2.52937	0.0243226	0.338891	-3.50953	SHCBP1
229302_at	-0.753374	-0.29658	-2.07665	0.0570877	0.467833	-4.26953	TMEM178A
219279_at	0.752532	0.0194782	2.20231	0.0452404	0.430818	-4.06501	DOCK10
1554408_a_at	0.752092	0.382447	3.47159	0.00383327	0.158002	-1.80796	TK1
242622_x_at	0.751993	0.0953517	2.47677	0.0269086	0.353369	-3.60079	PTEN
1552880_at	-0.751963	0.136221	-2.91417	0.0115003	0.244797	-2.82576	SEC16B
220451_s_at	-0.75188	0.298172	-3.0713	0.00844269	0.223218	-2.54076	BIRC7
229313_at	-0.750612	0.254578	-1.73157	0.105721	0.556849	-4.79765	ANO5
218180_s_at	-0.750474	0.142896	-4.07382	0.00118019	0.0938993	-0.708795	EPS8L2
232752_at	0.750162	0.222995	2.44196	0.0287632	0.363636	-3.66083	LOXL1-AS1
218350_s_at	0.750035	-0.278186	3.88266	0.00171109	0.111495	-1.05563	GMNN
244334_at	-0.749952	-0.0787833	-4.64169	0.000399462	0.055451	0.301067	TRAM1L1
225763_at	0.749481	-0.150956	4.32639	0.000725972	0.0734622	-0.255331	RCSD1
231773_at	-0.749236	-0.322765	-2.48267	0.0266059	0.35217	-3.59058	ANGPTL1
226490_at	0.748979	0.143029	1.41633	0.17894	0.646607	-5.22615	NHSL1
216952_s_at	0.748547	0.032978	3.39281	0.0044774	0.166556	-1.95252	LMNB2
208829_at	0.748324	0.0422877	4.3658	0.000673338	0.0704403	-0.18515	TAPBP
219629_at	0.746194	0.400213	1.26395	0.227263	0.68821	-5.4108	FAM118A
202095_s_at	0.745273	0.346148	2.34731	0.0344419	0.391398	-3.82246	BIRC5
242321_at	-0.744901	0.182501	-2.89247	0.0120006	0.249159	-2.86492	PTPN14
219815_at	-0.744231	0.285859	-1.80854	0.0924442	0.534717	-4.68465	GAL3ST4
213925_at	-0.744049	0.12783	-3.32346	0.00513396	0.177867	-2.07973	C1orf95
205388_at	0.743256	0.675492	0.619132	0.545955	0.860643	-5.9917	TNNC2
223316_at	-0.742781	0.161483	-2.23119	0.042864	0.421292	-4.01724	CCDC3
230653_at	-0.741956	-0.161817	-3.03154	0.00913044	0.226483	-2.6131	LOC102724356
202329_at	0.741217	0.0392617	3.08148	0.00827498	0.22092	-2.52222	CSK
223827_at	-0.740976	0.234169	-2.2939	0.0381	0.403978	-3.91255	TNFRSF19
218663_at	0.740323	0.146876	2.85412	0.0129377	0.256668	-2.93399	NCAPG
235367_at	-0.74025	0.407938	-2.0204	0.0632715	0.486039	-4.35916	MYPN
227167_s_at	0.740208	0.00688624	2.88451	0.0121894	0.250925	-2.87927	RASSF3
228367_at	0.739898	0.439039	1.37957	0.189749	0.655786	-5.27214	ALPK2
228403_at	-0.739727	0.280873	-2.71182	0.017083	0.287757	-3.18843	ENHO
232113_at	-0.739655	-0.023475	-1.75743	0.101084	0.548429	-4.76002	AK021804
202910_s_at	0.739218	0.165043	2.27538	0.0394524	0.407996	-3.9436	CD97
1554705_at	-0.738566	0.08969	-4.59198	0.000438593	0.0577356	0.214139	SCARA5
205466_s_at	0.738303	0.0574373	1.93419	0.0739467	0.506585	-4.49401	HS3ST1
203665_at	0.73721	0.261427	1.84657	0.0864485	0.526129	-4.62772	HMOX1
1552365_at	-0.737149	0.581822	-1.4687	0.164425	0.632661	-5.15911	SCIN
240424_s_at	-0.737029	0.0728314	-4.40343	0.00062675	0.0684936	-0.118311	LOC441204
206106_at	0.736704	0.221744	2.50774	0.0253559	0.344469	-3.54714	MAPK12
224709_s_at	0.735986	-0.0987455	4.4181	0.000609498	0.0683869	-0.0922966	CDC42SE2
209949_at	0.735689	0.152554	1.63188	0.125394	0.589618	-4.93938	NCF2
217436_x_at	0.735239	-0.0810619	3.53048	0.00341335	0.148889	-1.69989	HLA-J
209546_s_at	0.734341	-0.0671406	4.10179	0.00111802	0.0921417	-0.658271	APOL1
218774_at	0.733898	-0.139168	3.64016	0.002751	0.134833	-1.49878	DCPS
232182_at	-0.733577	-0.319008	-2.45951	0.0278133	0.359151	-3.63059	LOC286272
226985_at	-0.733573	-0.107768	-3.06784	0.00850041	0.223572	-2.54706	FGD5
206480_at	-0.7331	0.150421	-1.74582	0.103142	0.552791	-4.77695	LTC4S
204601_at	0.731803	0.185889	2.97867	0.0101314	0.232946	-2.70906	N4BP1
219368_at	-0.731219	-0.0402187	-2.89283	0.0119921	0.249159	-2.86427	NAP1L2
210354_at	0.730273	-0.0940137	4.47786	0.000544112	0.0639823	0.0134352	IFNG
205279_s_at	-0.730027	0.00665502	-1.94833	0.0720898	0.502695	-4.4721	GLRB
211616_s_at	-0.729475	0.341987	-2.21345	0.0443095	0.427404	-4.04661	HTR2A
236289_at	-0.729141	0.162327	-2.37006	0.0329866	0.38446	-3.78383	LOC100506563
226858_at	0.728908	0.0174645	4.47755	0.000544433	0.0639823	0.0128861	CSNK1E
238125_at	-0.72877	0.322426	-2.12447	0.052275	0.451541	-4.19237	ADAMTS16
219011_at	-0.728723	0.0458108	-2.71632	0.0169343	0.287261	-3.18045	PLEKHA4
219066_at	0.727586	0.0888822	2.97879	0.010129	0.232946	-2.70884	PPCDC
220066_at	0.727356	0.231798	1.76879	0.0991034	0.544833	-4.74338	NOD2
204767_s_at	0.727147	0.0685404	3.20809	0.00644659	0.198039	-2.29105	FEN1
206496_at	-0.726949	0.00818626	-1.82171	0.0903274	0.531693	-4.66502	FMO3
239488_at	-0.726585	0.217692	-2.64809	0.0193358	0.308106	-3.30134	PPM1L
218564_at	0.726503	-0.0180978	3.0627	0.0085869	0.223787	-2.55641	RFWD3
204223_at	-0.726095	0.297956	-1.27795	0.222428	0.684244	-5.39451	PRELP
225415_at	0.725725	0.0592686	2.98104	0.0100844	0.232946	-2.70477	DTX3L
215071_s_at	0.725323	0.062742	1.62266	0.127365	0.59212	-4.95222	HIST1H2AC
203083_at	0.725117	0.225019	1.62941	0.125921	0.590261	-4.94283	THBS2
244655_at	-0.724562	-0.182301	-1.98563	0.0673949	0.495901	-4.41393	LOC100507311
202637_s_at	0.724437	0.0725675	3.94949	0.00150222	0.106033	-0.93407	ICAM1
209502_s_at	-0.72383	0.20145	-3.61171	0.00290921	0.136954	-1.55093	BAIAP2
206558_at	-0.72357	0.358953	-4.0635	0.00120399	0.0947511	-0.727435	SIM2
44790_s_at	0.722355	0.0520405	1.86924	0.0830437	0.521552	-4.59347	KIAA0226L
207540_s_at	0.722168	0.10662	2.86253	0.0127261	0.25566	-2.91885	SYK
204674_at	0.722035	-0.149313	3.29018	0.00548249	0.182371	-2.14074	LRMP
225762_x_at	0.721749	0.0652762	2.44261	0.0287271	0.363636	-3.6597	RNA45S5
235313_at	0.720657	0.537632	0.73529	0.474523	0.833311	-5.91356	NRAP
219243_at	0.720173	-0.038993	2.81896	0.0138596	0.265517	-2.99713	GIMAP4
243231_at	-0.720103	-0.00549336	-2.95622	0.0105886	0.2359	-2.74973	SLC38A11
221571_at	0.720064	-0.0139613	2.87243	0.0124817	0.252727	-2.90104	TRAF3
213566_at	0.719925	-0.147761	2.70233	0.0174015	0.291597	-3.20529	RNASE6
212430_at	0.719823	0.0413064	3.06214	0.00859635	0.223787	-2.55743	RBM38
239220_at	-0.719649	0.273041	-1.51219	0.153133	0.620296	-5.10213	RP11-736K20.5
1552553_a_at	0.719554	0.336044	1.50944	0.153826	0.620841	-5.10576	NLRC4
214369_s_at	0.719268	0.0606821	3.62344	0.00284289	0.136503	-1.52942	RASGRP2
204321_at	-0.719177	0.0915056	-3.29923	0.00538544	0.180809	-2.12415	NEO1
220918_at	0.718981	0.0577923	1.89623	0.0791469	0.514793	-4.55237	RUNX1-IT1
232112_at	0.718788	0.137515	2.57474	0.0222852	0.326122	-3.4303	RALGPS2
205865_at	0.717712	0.00122667	4.60326	0.000429383	0.0577356	0.233885	ARID3A
206552_s_at	-0.717502	-0.0462715	-2.75828	0.0156042	0.277202	-3.1057	TAC1
210190_at	0.717463	0.0687331	2.02167	0.0631249	0.48578	-4.35715	STX11
202967_at	-0.717449	-0.0307628	-3.64735	0.00271241	0.134103	-1.48561	GSTA4
230560_at	0.716867	0.246458	1.22861	0.239841	0.695747	-5.4513	STXBP6
239287_at	0.716651	0.499972	1.27444	0.223632	0.685167	-5.39861	AC079767.4
205163_at	0.716462	0.638222	0.639702	0.532884	0.85445	-5.97878	MYLPF
213089_at	-0.716098	-0.18356	-1.78838	0.0957697	0.539817	-4.71453	LOC100272216
204491_at	-0.715463	0.14133	-2.69408	0.0176831	0.293195	-3.21993	PDE4D
205414_s_at	-0.715355	0.187258	-2.13506	0.0512623	0.447851	-4.17518	ARHGAP44
205205_at	0.714379	0.200608	4.31666	0.0007396	0.0739343	-0.272675	RELB
206932_at	0.713405	0.380089	1.20745	0.247628	0.703078	-5.47512	CH25H
211527_x_at	0.713312	0.333029	1.37947	0.189779	0.655786	-5.27226	VEGFA
215506_s_at	-0.713191	0.0233477	-1.73133	0.105764	0.556849	-4.79799	DIRAS3
225540_at	-0.712841	0.0520961	-1.733	0.10546	0.556847	-4.79558	MAP2
244444_at	-0.712659	0.144231	-2.09505	0.0551899	0.461621	-4.23995	PKD1L2
219049_at	-0.712517	-0.203306	-2.26464	0.0402568	0.410467	-3.96154	CSGALNACT1
215313_x_at	0.712331	-0.020669	4.37607	0.000660279	0.0700138	-0.166891	HLA-A
1558796_a_at	-0.712087	0.0962992	-3.44675	0.00402565	0.160472	-1.85355	LOC102723918
209946_at	-0.711923	0.237672	-1.6443	0.122782	0.585465	-4.92203	VEGFC
235821_at	0.711742	0.647035	0.970502	0.348565	0.764605	-5.71827	WISP1
223599_at	-0.711704	0.0654163	-4.09807	0.00112609	0.0921417	-0.664983	TRIM6
203823_at	0.711588	0.279247	1.94502	0.0725216	0.504302	-4.47725	RGS3
221901_at	-0.710813	0.167064	-2.51197	0.0251503	0.343536	-3.53979	KIAA1644
225060_at	-0.710573	0.0245767	-2.54271	0.0237056	0.335796	-3.48628	LRP11
204174_at	-0.710569	0.0832526	-2.52893	0.024343	0.338891	-3.51029	ALOX5AP
235117_at	0.710447	-0.221674	3.05678	0.00868759	0.224407	-2.56718	CHAC2
227552_at	0.710041	0.0860918	2.24123	0.0420655	0.418817	-4.00056	2021-09-01
219778_at	-0.709904	-0.182045	-1.27895	0.222086	0.684207	-5.39334	ZFPM2
219304_s_at	-0.709501	-0.271154	-1.8799	0.0814854	0.520242	-4.57728	PDGFD
231031_at	-0.709094	0.16232	-3.86291	0.00177831	0.113263	-1.09161	KGFLP2
232629_at	0.708991	0.340698	1.00711	0.331285	0.754319	-5.68362	PROK2
218943_s_at	0.708966	-0.0313341	2.13499	0.0512686	0.447851	-4.17529	DDX58
223657_at	0.708399	0.121638	4.4306	0.000595177	0.0674794	-0.0701392	FAM167B
230673_at	0.708276	0.115959	2.6254	0.0202054	0.31158	-3.34135	PKHD1L1
205011_at	-0.708189	-0.00475399	-2.97158	0.0102736	0.234366	-2.72191	VWA5A
202671_s_at	0.708055	0.189932	2.25404	0.0410669	0.414594	-3.97924	PDXK
220423_at	0.708032	0.19187	1.6848	0.114586	0.572503	-4.86481	PLA2G2D
218755_at	0.70796	0.307866	2.05872	0.0589956	0.473693	-4.29823	KIF20A
221704_s_at	0.707892	0.0648028	4.66354	0.000383425	0.0547463	0.339167	VPS37B
220832_at	0.707656	-0.169814	2.32896	0.0356597	0.395195	-3.85351	TLR8
206121_at	0.707536	0.664872	0.700433	0.495343	0.841292	-5.93832	AMPD1
209760_at	0.707441	-0.0781174	4.04224	0.00125462	0.0970316	-0.765895	KIAA0922
209514_s_at	0.707422	0.0635895	3.47966	0.00377278	0.156513	-1.79315	RAB27A
236226_at	0.707128	-0.0826854	3.26807	0.00572696	0.186642	-2.18124	BTLA
208504_x_at	-0.707051	0.0027947	-4.91673	0.000239483	0.0451791	0.776034	PCDHB11
221950_at	-0.706508	-0.0411987	-1.4853	0.160034	0.627699	-5.1375	EMX2
1556750_at	0.706488	-0.0505925	2.02713	0.0625003	0.484077	-4.3485	LOC153577
1560131_at	-0.706414	0.141235	-2.69792	0.0175515	0.292593	-3.21312	LOC100506497
234997_x_at	0.705875	-0.233071	2.50009	0.0257311	0.346953	-3.56041	RP11-488L18.10
229518_at	-0.705461	0.24001	-3.42774	0.00417933	0.163532	-1.88842	FAM46B
202626_s_at	0.70542	0.233707	2.30274	0.0374703	0.402791	-3.8977	LYN
204774_at	0.705415	0.109923	2.19424	0.0459268	0.434048	-4.07832	EVI2A
224618_at	0.705288	0.085906	2.46339	0.0276073	0.357985	-3.62389	PTBP3
212750_at	0.704153	-0.0843229	3.51579	0.00351352	0.150565	-1.72684	PPP1R16B
1554696_s_at	0.702556	0.106321	2.52689	0.024439	0.338891	-3.51385	TYMS
236094_at	-0.702526	0.168863	-2.52005	0.0247626	0.341489	-3.52575	TCF7L2
207703_at	-0.702522	0.196783	-1.84909	0.0860645	0.525616	-4.62393	NLGN4Y
212914_at	-0.702189	-0.0878741	-3.75054	0.00221534	0.123325	-1.29673	CBX7
230753_at	0.701822	-0.043298	4.15947	0.00100022	0.0856121	-0.554339	PATL2
1555103_s_at	-0.70093	0.336622	-1.99769	0.0659368	0.492692	-4.39498	FGF7
235831_at	-0.700703	-0.0637034	-2.12913	0.0518272	0.449466	-4.18481	RP11-180N14.1
201508_at	-0.700555	0.219644	-2.08028	0.056709	0.467107	-4.26371	IGFBP4
244841_at	0.700373	-0.020476	3.43545	0.00411631	0.161776	-1.87428	SEC24A
1564736_a_at	-0.700173	0.0729023	-2.97858	0.0101332	0.232946	-2.70922	CASP12
208168_s_at	-0.70007	0.339915	-1.51282	0.152974	0.620231	-5.10129	CHIT1
227702_at	-0.699751	-0.179204	-1.33977	0.202052	0.667495	-5.32092	CYP4X1
210198_s_at	-0.699644	0.301821	-1.52782	0.149237	0.618733	-5.08136	PLP1
232451_at	-0.699331	0.240704	-2.84413	0.0131932	0.259254	-2.95194	RP11-274H2.5
201860_s_at	-0.698567	-0.0550445	-1.83229	0.0886585	0.528963	-4.64918	PLAT
228274_at	0.698396	0.425812	1.4846	0.160219	0.627699	-5.13842	SDSL
208151_x_at	-0.698166	-0.0100969	-2.33322	0.0353732	0.394379	-3.84631	DDX17
235014_at	-0.69791	-0.0646084	-4.12874	0.0010613	0.0890794	-0.609667	ILF3-AS1
202679_at	0.697591	0.207622	2.25824	0.0407442	0.412815	-3.97223	NPC1
210544_s_at	-0.697285	-0.0494999	-2.53142	0.0242269	0.338891	-3.50597	ALDH3A2
219725_at	-0.697256	0.128047	-1.95474	0.0712626	0.501671	-4.46215	TREM2
227209_at	-0.697207	0.198189	-2.50237	0.0256188	0.346085	-3.55646	CNTN1
227726_at	0.697147	-0.149658	2.30855	0.0370616	0.401887	-3.88792	RNF166
203184_at	0.697087	0.421854	1.55014	0.143821	0.611809	-5.05144	FBN2
206693_at	0.696421	-0.431189	1.95359	0.0714112	0.501723	-4.46395	IL7
210053_at	0.696189	-0.0949388	3.35066	0.00486565	0.173824	-2.02984	TAF5
205190_at	-0.695756	-0.0115459	-2.88229	0.0122427	0.251295	-2.88328	PLS1
228568_at	-0.695746	-0.321696	-1.83842	0.0877039	0.52807	-4.63998	MYZAP
224463_s_at	-0.695268	-0.0662446	-2.55443	0.0231763	0.331276	-3.46584	C11orf70
219582_at	0.695135	0.0697995	2.78602	0.0147816	0.273585	-3.05614	OGFRL1
204485_s_at	-0.6951	0.136757	-2.10908	0.0537811	0.457584	-4.21729	TOM1L1
229814_at	0.694423	0.122498	3.52088	0.00347854	0.150565	-1.71752	TNFAIP8
224701_at	0.694405	0.113764	3.08942	0.00814647	0.219998	-2.50774	PARP14
238804_at	0.694193	0.0982503	2.0902	0.0556847	0.463432	-4.24776	AC024560.2
204256_at	0.694134	0.34289	2.9787	0.0101309	0.232946	-2.70902	ELOVL6
227506_at	-0.693663	0.0958672	-4.63348	0.000405668	0.0559538	0.286731	SLC16A9
201697_s_at	0.693571	0.0334547	2.74133	0.0161287	0.282104	-3.13593	DNMT1
228325_at	0.69333	0.209582	1.74397	0.103473	0.552791	-4.77964	SPIDR
219684_at	0.693133	-0.0596831	3.53469	0.00338521	0.148889	-1.69218	RTP4
231260_at	-0.692807	0.17311	-3.45767	0.0039399	0.158907	-1.83351	ZNF582-AS1
228195_at	0.692282	0.0616695	2.1457	0.0502623	0.445348	-4.15786	C2orf88
207275_s_at	0.69187	0.386075	1.18301	0.256865	0.70784	-5.50221	ACSL1
227868_at	0.691185	-0.150965	2.21583	0.0441132	0.426701	-4.04268	LOC154761
205780_at	0.690468	-0.038992	2.88659	0.0121398	0.250875	-2.87552	BIK
206614_at	-0.690309	0.0686572	-3.64296	0.0027359	0.134833	-1.49365	GDF5
219978_s_at	0.689366	0.174231	1.75252	0.101949	0.550414	-4.76719	NUSAP1
227817_at	0.688904	0.117615	2.81911	0.0138554	0.265517	-2.99685	PRKCB
205397_x_at	-0.688474	0.221514	-4.00383	0.00135168	0.101103	-0.83547	SMAD3
243526_at	0.687449	0.199917	3.41387	0.00429523	0.16428	-1.91388	WDR86
219771_at	-0.687318	0.221527	-3.34996	0.00487236	0.173824	-2.03112	TBC1D8B
203927_at	0.686405	0.0821935	2.32326	0.0360457	0.397641	-3.86313	NFKBIE
229319_at	-0.686201	-0.0899864	-3.94916	0.00150318	0.106033	-0.934669	BC022047
243343_at	-0.686154	-0.057567	-3.32269	0.00514176	0.177867	-2.08114	AC002059.10
202954_at	0.685915	0.215882	2.61142	0.0207598	0.315697	-3.36595	UBE2C
203408_s_at	0.685898	0.0930354	3.54928	0.00328936	0.147748	-1.66541	SATB1
214255_at	0.685221	0.181198	2.43416	0.0291948	0.363801	-3.67423	ATP10A
205789_at	0.684521	-0.0541699	2.09059	0.0556447	0.463278	-4.24713	CD1D
229177_at	-0.684264	0.00183737	-3.30075	0.00536927	0.180546	-2.12136	C16orf89
205951_at	0.684007	0.366466	0.917487	0.374706	0.778994	-5.76646	MYH1
200635_s_at	-0.683839	0.196282	-1.46427	0.165615	0.633363	-5.16486	PTPRF
214680_at	-0.683394	0.101758	-2.02935	0.0622482	0.482975	-4.34499	NTRK2
206761_at	0.683321	0.0478185	2.95234	0.0106696	0.236763	-2.75675	CD96
204411_at	0.683197	0.00800141	4.31201	0.000746204	0.0739343	-0.280967	KIF21B
219686_at	0.682525	-0.0789731	3.34505	0.00491985	0.174941	-2.04014	STK32B
50400_at	0.682421	0.08772	3.58489	0.00306674	0.140998	-1.60009	PAOX
209468_at	-0.681801	0.0569277	-2.09463	0.0552322	0.461797	-4.24062	LRP5
212958_x_at	-0.681198	-0.0390945	-4.00548	0.00134736	0.101103	-0.832477	PAM
202969_at	0.680975	0.0102851	2.53203	0.0241982	0.338891	-3.50489	DYRK2
220418_at	0.68064	0.0806731	3.0608	0.0086192	0.223787	-2.55988	UBASH3A
231358_at	-0.679697	0.476011	-1.43878	0.172594	0.63958	-5.19764	MRO
223454_at	0.679193	0.173439	1.87665	0.0819577	0.520498	-4.58222	CXCL16
203435_s_at	0.679181	0.466134	1.6978	0.112059	0.568434	-4.84627	MME
209686_at	0.679148	0.204987	0.892507	0.38748	0.787488	-5.78834	S100B
229551_x_at	0.679073	-0.0969385	2.781	0.0149271	0.274869	-3.06511	ZNF367
217752_s_at	0.678431	0.0898321	2.37779	0.0325057	0.381201	-3.77067	CNDP2
229909_at	-0.678313	0.131789	-3.79688	0.00202321	0.119706	-1.21206	B4GALNT3
223360_at	0.678267	0.181154	2.14651	0.0501867	0.445348	-4.15653	SPATC1L
213712_at	0.677987	0.0193762	2.2353	0.042535	0.420399	-4.01041	ELOVL2
235359_at	0.677928	0.0196143	4.48831	0.000533445	0.0639823	0.031877	NRROS
227952_at	-0.677893	0.473414	-0.895751	0.385804	0.787158	-5.78553	ZNF595
223467_at	-0.677584	-0.0252207	-1.79322	0.094961	0.539207	-4.70737	RASD1
212960_at	0.677492	-0.101436	3.14571	0.00729072	0.208837	-2.40506	TBC1D9
222619_at	0.677267	0.00281076	3.25996	0.00581936	0.187807	-2.1961	ZNF281
1553972_a_at	-0.676901	0.0965924	-3.96424	0.00145973	0.105273	-0.907279	CBS
1556236_at	-0.676427	0.102014	-3.06361	0.00857153	0.223787	-2.55476	ZNF391
204033_at	0.676174	0.17475	2.7688	0.0152872	0.275574	-3.08692	TRIP13
216852_x_at	0.676126	-0.0733721	2.75956	0.0155653	0.277169	-3.10342	IGLJ3
207574_s_at	0.675792	0.277717	1.97043	0.0692736	0.496958	-4.43771	GADD45B
205505_at	0.675789	0.0592902	3.15837	0.00711104	0.206713	-2.38195	GCNT1
221841_s_at	-0.675607	-0.19987	-3.04424	0.00890489	0.225275	-2.59	KLF4
211890_x_at	0.674851	0.207889	1.20224	0.249575	0.703656	-5.48093	CAPN3
203693_s_at	0.674827	0.0737547	3.17694	0.00685519	0.204176	-2.34801	E2F3
209655_s_at	-0.674783	0.0640172	-1.93291	0.0741175	0.506763	-4.496	TMEM47
201462_at	0.674603	0.0128361	2.62244	0.0203213	0.312541	-3.34655	SCRN1
242517_at	0.674573	0.118298	2.43688	0.0290436	0.363801	-3.66956	KISS1R
213534_s_at	0.674473	0.112696	2.21867	0.043879	0.426059	-4.03797	PASK
228347_at	-0.674199	0.410055	-2.39684	0.0313485	0.374516	-3.73817	SIX1
226950_at	0.674036	0.170884	2.97065	0.0102924	0.234366	-2.72359	ACVRL1
202464_s_at	0.673503	0.275778	1.84811	0.0862147	0.525616	-4.62541	PFKFB3
204580_at	0.673408	0.15512	1.37802	0.190217	0.656468	-5.27406	MMP12
228532_at	0.673274	-0.12232	2.06415	0.0584117	0.472224	-4.28955	C1orf162
224860_at	-0.67311	0.166116	-2.58617	0.0217987	0.323767	-3.41029	TMEM261
232160_s_at	0.672752	0.0457429	4.59186	0.000438695	0.0577356	0.213923	TNIP2
204204_at	0.67244	-0.0944002	2.74136	0.0161277	0.282104	-3.13587	SLC31A2
216265_x_at	0.672429	0.622842	0.727126	0.479351	0.835098	-5.91946	MYH7
212489_at	0.672044	0.532931	1.53501	0.147474	0.616803	-5.07175	COL5A1
207400_at	-0.671978	0.0703612	-3.38644	0.00453402	0.16698	-1.9642	NPY5R
218922_s_at	-0.671907	0.0510631	-2.92673	0.0112202	0.241285	-2.80308	CERS4
218285_s_at	-0.671771	-0.129642	-2.7455	0.0159982	0.280746	-3.1285	BDH2
226538_at	0.671636	-0.0226688	2.78537	0.0148004	0.273699	-3.0573	MAN2A1
231936_at	-0.671602	0.326982	-2.04599	0.0603852	0.476545	-4.31853	HOXC9
214875_x_at	-0.671461	0.269233	-2.81139	0.0140663	0.267811	-3.01071	APLP2
218211_s_at	-0.67145	0.25095	-4.56594	0.000460651	0.0597329	0.168477	MLPH
235737_at	-0.671111	0.247543	-2.85414	0.0129372	0.256668	-2.93395	TSLP
206148_at	0.670966	0.0176632	2.12606	0.0521225	0.450764	-4.1898	IL3RA
228285_at	0.670917	0.100734	1.99984	0.0656804	0.492117	-4.3916	TDRD9
230081_at	-0.670817	0.168623	-2.02167	0.0631253	0.48578	-4.35715	PLCXD3
1559078_at	0.670685	0.108489	2.36235	0.0334733	0.386595	-3.79694	AL833181
206588_at	0.670636	0.229297	1.57981	0.13688	0.60562	-5.01122	DAZL
205499_at	0.670631	0.218797	2.50457	0.0255107	0.345703	-3.55264	SRPX2
228056_s_at	0.670412	0.102223	1.45451	0.168258	0.635777	-5.17746	NAPSB
1564475_s_at	-0.669987	0.38139	-2.26688	0.0400884	0.409874	-3.95782	ZBED3-AS1
206117_at	0.669984	0.352523	0.709484	0.489885	0.839416	-5.932	TPM1
203812_at	-0.669846	0.15175	-2.29532	0.0379985	0.403559	-3.91017	SLIT3
235661_at	0.669443	0.131441	2.95459	0.0106226	0.236416	-2.75269	POU2F2
206130_s_at	0.669004	0.157859	2.11428	0.0532677	0.456431	-4.20888	ASGR2
208637_x_at	0.668804	0.271974	2.5608	0.0228933	0.329405	-3.45471	ACTN1
203413_at	0.668765	-0.135691	2.64294	0.01953	0.309654	-3.31043	NELL2
205281_s_at	0.668746	-0.234528	2.79586	0.0144999	0.27127	-3.03852	PIGA
202655_at	0.667804	-0.0266582	3.515	0.00351899	0.150565	-1.72829	MANF
201538_s_at	0.667646	0.130782	3.21406	0.00637108	0.197094	-2.28013	DUSP3
232034_at	0.666943	0.028906	2.52758	0.0244066	0.338891	-3.51265	LINC00537
229432_at	0.666939	0.0378955	2.70664	0.0172563	0.289678	-3.19764	NAGS
205872_x_at	-0.666836	0.471024	-1.41569	0.179124	0.646793	-5.22696	PDE4DIP
213808_at	-0.666527	0.170757	-2.71924	0.0168383	0.286489	-3.17526	ADAM23
216316_x_at	0.666323	0.197886	1.58906	0.134777	0.603382	-4.99857	RP11-548H18.2
205481_at	-0.666282	0.15933	-4.30343	0.000758563	0.0740556	-0.296289	ADORA1
1564786_at	-0.665825	-0.00170541	-5.20237	0.000142203	0.0338395	1.25789	LOC338667
222480_at	0.665782	0.0495974	2.14375	0.0504436	0.445768	-4.16102	UBE2Q1
206394_at	0.665631	0.539378	0.657548	0.521688	0.849321	-5.96724	MYBPC2
224225_s_at	0.665445	0.186849	1.70002	0.111633	0.567511	-4.84309	ETV7
206027_at	-0.665088	-0.141353	-3.31831	0.00518644	0.177991	-2.08918	S100A3
227154_at	-0.664936	-0.081883	-3.76603	0.00214913	0.121816	-1.26841	IGSF21
235736_at	0.664474	-0.0937388	2.20122	0.0453332	0.431195	-4.06682	SMKR1
219602_s_at	0.663987	0.317282	1.37495	0.191146	0.657318	-5.27786	PIEZO2
214467_at	0.663789	0.268572	1.29354	0.21714	0.680586	-5.3762	GPR65
232542_at	-0.663658	0.0494098	-2.83236	0.013501	0.261592	-2.97309	COL9A2
235751_s_at	0.663552	0.42479	1.0741	0.301271	0.733583	-5.6174	VMO1
229831_at	-0.663232	0.499019	-1.20331	0.249173	0.703444	-5.47973	CNTN3
238638_at	-0.662568	0.353345	-2.31998	0.0362702	0.398292	-3.86867	SLC37A2
205364_at	-0.662458	-0.0942169	-2.18636	0.0466063	0.435777	-4.09129	ACOX2
233217_at	0.662402	0.0268519	2.15849	0.0490841	0.441693	-4.13697	CTC-510F12.4
207551_s_at	0.662344	-0.123977	4.9866	0.000210611	0.0415612	0.895007	MSL3
218113_at	0.662203	0.0698719	2.13206	0.051547	0.448474	-4.18005	TMEM2
220394_at	-0.662178	0.112381	-4.86798	0.000262041	0.0467154	0.692595	FGF20
235978_at	-0.661863	1.08035	-0.571151	0.577117	0.874129	-6.02029	FABP4
219561_at	-0.661765	0.173822	-3.60602	0.00294188	0.138011	-1.56134	COPZ2
218665_at	-0.661353	0.230682	-1.60764	0.130634	0.597694	-4.97302	FZD4
221031_s_at	0.661337	0.255739	2.63299	0.0199103	0.310867	-3.32797	APOLD1
1552302_at	0.661244	0.186294	2.64524	0.0194428	0.309357	-3.30636	TMEM106A
224392_s_at	0.660922	-0.0159996	2.50977	0.0252571	0.343883	-3.54362	OPN3
213823_at	-0.660894	0.00357918	-4.71343	0.000349251	0.0524498	0.425932	HOXA11
224967_at	0.660291	0.0286543	3.17076	0.00693923	0.205006	-2.3593	UGCG
206267_s_at	0.659859	0.17508	1.86815	0.0832043	0.521653	-4.59512	MATK
205733_at	0.659796	-0.144714	3.51412	0.00352512	0.150565	-1.72991	BLM
214348_at	-0.659701	0.0866581	-2.85297	0.0129667	0.256668	-2.93605	TACR2
226439_s_at	-0.659242	-0.00278838	-2.43977	0.0288834	0.36376	-3.66458	NBEA
214662_at	0.657657	-0.125336	3.26531	0.00575822	0.186948	-2.18629	WDR43
231726_at	-0.657308	-0.362361	-1.7282	0.106338	0.557802	-4.80252	PCDHB14
210751_s_at	-0.657233	-0.0595318	-2.42523	0.029697	0.367269	-3.68956	RGN
218848_at	0.657195	0.100946	3.61406	0.0028958	0.136954	-1.54662	THOC6
218068_s_at	0.656346	0.120656	3.99805	0.00136691	0.101371	-0.845931	ZNF672
213638_at	0.656276	0.334285	1.159	0.266194	0.713864	-5.52838	PHACTR1
217104_at	0.656208	0.153078	1.71743	0.108335	0.562453	-4.81808	ST20
228499_at	0.655822	0.232391	2.29434	0.0380687	0.403909	-3.91182	PFKFB4
201525_at	-0.655709	0.390453	-0.529095	0.605179	0.883931	-6.04355	APOD
216951_at	0.655611	0.263836	2.07902	0.0568398	0.467299	-4.26572	FCGR1A
203233_at	0.655367	0.111983	5.27148	0.000125557	0.0319876	1.37262	IL4R
204802_at	0.655159	0.459867	1.5274	0.149341	0.618777	-5.08192	RRAD
206656_s_at	0.654758	0.0717074	2.72918	0.0165154	0.284059	-3.15757	APMAP
1557507_at	-0.654529	0.137809	-4.61387	0.000420895	0.0573237	0.252458	TRIM52-AS1
204935_at	0.654254	0.148068	1.82022	0.0905639	0.531768	-4.66723	PTPN2
206856_at	-0.653811	-0.0187118	-2.2406	0.0421146	0.419114	-4.0016	LILRB5
228057_at	-0.653483	0.0247029	-1.54432	0.145217	0.614444	-5.05927	DDIT4L
201236_s_at	0.653478	-0.00137464	3.02194	0.00930459	0.227931	-2.63054	BTG2
219256_s_at	0.653435	0.134668	3.73868	0.00226741	0.123932	-1.31841	SH3TC1
204179_at	0.653141	0.734242	0.531982	0.603232	0.883931	-6.04201	MB
225541_at	0.653036	-0.174229	3.09593	0.00804272	0.218779	-2.49589	RPL22L1
209762_x_at	0.652795	0.110699	2.60822	0.0208888	0.316991	-3.37158	SP110
206515_at	0.652627	0.378778	1.01022	0.329841	0.753902	-5.68062	CYP4F3
209124_at	0.652186	0.15425	2.71393	0.0170131	0.287757	-3.18469	MYD88
225987_at	-0.652014	-0.0312584	-2.88009	0.0122955	0.251662	-2.88723	STEAP4
242699_at	-0.651946	0.0874239	-2.10048	0.0546403	0.460941	-4.23118	RP11-642D21.1
201670_s_at	0.651841	0.278019	3.5604	0.00321811	0.145792	-1.645	MARCKS
226018_at	-0.651597	0.210075	-1.28242	0.220903	0.683844	-5.38928	MTURN
203440_at	-0.651439	0.232472	-2.10465	0.0542226	0.458668	-4.22446	CDH2
222890_at	-0.651116	-0.0474758	-2.26703	0.0400767	0.409874	-3.95756	CCDC113
235292_at	0.650997	0.021188	2.12147	0.0525657	0.452881	-4.19723	FLJ32255
228700_at	0.650922	-0.159381	2.72795	0.016555	0.284076	-3.15976	CXorf38
207129_at	-0.650705	-0.0779232	-4.07286	0.00118238	0.0938993	-0.710524	CA5B
1554519_at	0.650647	0.266079	2.15197	0.0496812	0.443648	-4.14762	CD80
210355_at	-0.650467	0.291521	-2.80693	0.0141896	0.268597	-3.0187	PTHLH
206453_s_at	-0.649515	0.0319044	-2.02706	0.0625077	0.484077	-4.34861	NDRG2
229622_at	0.649485	0.438663	1.47834	0.161864	0.628893	-5.14658	FAM132B
219259_at	0.648427	0.00840219	4.28987	0.000778519	0.0749281	-0.32051	SEMA4A
238353_at	-0.648422	0.228666	-3.62837	0.00281548	0.136436	-1.52039	RASL11A
207091_at	0.648076	0.00984907	2.04166	0.0608648	0.47876	-4.32543	P2RX7
235911_at	-0.647353	0.0550237	-2.93061	0.0111351	0.24065	-2.79607	MFI2
205553_s_at	0.647138	0.545399	0.683758	0.505492	0.844477	-5.94977	CSRP3
219157_at	0.646843	-0.0998246	2.60372	0.0210712	0.318643	-3.37947	KLHL2
215275_at	0.646285	-0.0916084	3.75354	0.00220233	0.122916	-1.29124	TRAF3IP3
233058_at	-0.645919	0.159958	-2.5979	0.0213099	0.320017	-3.3897	GPSM2
220335_x_at	-0.645764	0.186616	-3.70665	0.00241436	0.127768	-1.37701	CES3
204328_at	0.645508	-0.0507038	2.62721	0.0201344	0.311353	-3.33815	TMC6
206470_at	0.643561	0.101157	1.80034	0.0937842	0.536848	-4.69683	PLXNC1
207661_s_at	-0.643554	0.33498	-2.31629	0.0365241	0.399453	-3.87489	SH3PXD2A
213346_at	0.643543	-0.0574433	2.43429	0.0291876	0.363801	-3.67401	TEX30
203046_s_at	0.6435	0.0399912	2.92978	0.0111532	0.240799	-2.79756	TIMELESS
229892_at	0.643486	0.0736959	2.8108	0.0140826	0.267811	-3.01176	EP400NL
221994_at	0.643442	0.449947	0.72318	0.481695	0.835897	-5.92229	PDLIM5
205168_at	-0.642806	0.0623784	-1.87172	0.0826789	0.521092	-4.58971	DDR2
230760_at	-0.642497	0.277661	-1.5936	0.133754	0.6019	-4.99234	ZFY
1562103_at	-0.642434	0.123373	-2.91026	0.011589	0.244797	-2.83283	LINC01359
205348_s_at	-0.642166	0.109379	-2.72971	0.0164982	0.284059	-3.15662	DYNC1I1
211560_s_at	0.641655	0.1224	1.93801	0.0734411	0.505356	-4.4881	ALAS2
207148_x_at	0.641395	0.455058	0.698293	0.496639	0.841988	-5.9398	MYOZ2
1569785_at	-0.64126	0.125413	-3.49585	0.0036543	0.15336	-1.76343	LOC101927943
203729_at	-0.641034	0.0620248	-3.34237	0.00494589	0.175444	-2.04505	EMP3
205177_at	0.640151	0.620795	0.616531	0.54762	0.861381	-5.99331	TNNI1
207497_s_at	-0.63985	0.169555	-2.19408	0.0459403	0.434048	-4.07858	MS4A2
1563088_a_at	0.639488	0.120465	3.12648	0.00757261	0.212182	-2.44017	LOC284837
223249_at	-0.63926	0.125836	-3.05168	0.0087753	0.224714	-2.57646	CLDN12
228599_at	0.638657	0.0893816	2.11839	0.0528655	0.454607	-4.20223	MS4A1
1554999_at	-0.638316	0.133664	-2.97445	0.0102159	0.233853	-2.71672	RASGEF1B
209642_at	0.638168	0.118554	1.57978	0.136888	0.60562	-5.01126	BUB1
217239_x_at	0.638079	-0.0263066	3.19559	0.00660753	0.200577	-2.31391	LOC101930405
1553274_a_at	0.63778	-0.0279533	2.75516	0.0156993	0.27798	-3.11126	SNRNP48
209464_at	0.637614	0.205331	3.16182	0.00706281	0.206683	-2.37565	AURKB
216262_s_at	0.637387	-0.0274138	3.49802	0.00363874	0.153004	-1.75946	TGIF2
220059_at	0.637371	-0.00105462	2.51831	0.0248456	0.341656	-3.52877	STAP1
1558938_at	0.637174	-0.113124	4.72475	0.000341941	0.0522004	0.445584	RP11-468E2.5
213138_at	0.637077	-0.0333875	4.38749	0.000646065	0.0693138	-0.146604	ARID5A
202388_at	0.637058	0.197102	1.40727	0.181557	0.648246	-5.23757	RGS2
228460_at	0.63695	0.00710622	2.65839	0.0189532	0.3047	-3.28314	ZNF319
202295_s_at	0.636337	-0.00806069	2.6133	0.0206842	0.315212	-3.36264	CTSH
1555785_a_at	0.636145	-0.00317199	1.77622	0.0978267	0.542614	-4.73246	XRN1
226482_s_at	0.635656	-0.00633474	2.07328	0.0574422	0.469224	-4.27494	TSTD1
228067_at	0.635643	0.122676	2.52623	0.0244699	0.339024	-3.51499	KIAA1211L
212294_at	-0.63556	-0.103449	-2.81883	0.013863	0.265517	-2.99736	GNG12
1553043_a_at	0.635475	0.645543	1.10662	0.28745	0.725238	-5.58396	CD300LF
227828_s_at	0.635419	0.398494	1.51698	0.15193	0.619031	-5.09578	EVA1A
222336_at	-0.635237	-0.130474	-2.43493	0.0291521	0.363801	-3.67291	SMIM14
204007_at	0.634585	0.200715	1.20188	0.24971	0.70373	-5.48133	FCGR3B
203908_at	-0.63423	0.373677	-1.49544	0.157402	0.62403	-5.12421	SLC4A4
1552309_a_at	0.63416	0.274641	1.22139	0.242475	0.698523	-5.45946	NEXN
206197_at	-0.633558	0.00690933	-2.62698	0.0201434	0.311353	-3.33856	NME5
207828_s_at	0.633522	0.243198	2.33775	0.0350709	0.392893	-3.83864	CENPF
220161_s_at	-0.633362	0.402573	-1.02508	0.323029	0.749223	-5.66621	EPB41L4B
212719_at	-0.633322	0.0629349	-3.09106	0.0081202	0.219998	-2.50476	PHLPP1
228040_at	-0.633167	-0.0669571	-3.01654	0.00940399	0.227946	-2.64034	GLIDR
228564_at	-0.632837	0.0809275	-3.02827	0.0091893	0.226645	-2.61903	LINC01116
236915_at	-0.632831	0.0756881	-2.374	0.0327404	0.382413	-3.77712	C4orf47
213343_s_at	-0.632825	0.0732987	-3.5113	0.00354476	0.150809	-1.73509	GDPD5
223303_at	0.632704	0.0424285	1.87483	0.0822226	0.520498	-4.58498	FERMT3
219947_at	0.632484	-0.0389636	1.19525	0.252206	0.704734	-5.48869	CLEC4A
225414_at	0.632456	0.022334	2.07592	0.057164	0.467833	-4.27069	RNF149
237622_at	0.632394	0.356488	0.967996	0.349771	0.765233	-5.7206	ACO1
225975_at	-0.632035	0.115365	-1.78461	0.0964024	0.540387	-4.72009	PCDH18
208886_at	-0.63192	0.0672145	-3.20403	0.0064984	0.198039	-2.29847	H1F0
225531_at	-0.631883	0.122747	-3.26855	0.00572151	0.186642	-2.18036	CABLES1
226612_at	0.631584	0.513113	1.26892	0.225539	0.686739	-5.40504	UBE2QL1
209869_at	-0.631503	0.0334623	-1.68232	0.115073	0.57352	-4.86834	ADRA2A
204799_at	0.631411	0.00971973	2.15743	0.0491804	0.441843	-4.1387	ZBED4
228729_at	0.631312	0.216367	2.43836	0.0289614	0.36376	-3.66701	CCNB1
242326_at	-0.631209	0.0504223	-2.77256	0.0151753	0.275392	-3.0802	COL22A1
239345_at	-0.631191	0.450069	-1.26045	0.228483	0.688299	-5.41485	SLC19A3
232722_at	0.630544	0.13475	2.11337	0.0533575	0.456672	-4.21035	RNASET2
221748_s_at	-0.63007	0.166828	-2.56376	0.0227629	0.329041	-3.44953	TNS1
205358_at	-0.630004	0.303509	-2.6591	0.0189271	0.304506	-3.28189	GRIA2
206296_x_at	0.62999	0.0947522	2.83554	0.013417	0.260813	-2.96737	MAP4K1
219634_at	0.629914	0.222844	2.72913	0.0165168	0.284059	-3.15765	CHST11
238721_at	-0.629807	0.130629	-3.75807	0.00218289	0.12278	-1.28296	MDH1B
208381_s_at	0.629685	0.298794	2.7824	0.0148863	0.274706	-3.06261	SGPL1
241745_at	-0.628776	-0.0144009	-1.75653	0.10124	0.548513	-4.76133	LOC100507557
220110_s_at	-0.628559	0.312001	-2.84662	0.0131291	0.259006	-2.94747	NXF3
239576_at	-0.628442	-0.13764	-2.09776	0.0549152	0.461008	-4.23558	MTUS1
203332_s_at	0.628394	0.0666167	2.75894	0.015584	0.277169	-3.10451	INPP5D
1554572_a_at	0.628316	0.00989497	2.86073	0.0127711	0.256072	-2.92209	SUV39H2
205153_s_at	0.627264	0.0961644	2.61519	0.0206088	0.314505	-3.35932	CD40
1553449_at	0.627211	0.440599	1.17118	0.261429	0.71057	-5.51515	LINC00304
201063_at	0.626448	0.290604	2.93508	0.0110378	0.239502	-2.78799	RCN1
231906_at	-0.626024	-0.123945	-3.00124	0.0096914	0.23076	-2.66812	HOXD8
242845_at	-0.625167	0.1192	-2.67607	0.0183132	0.299675	-3.25185	RUNX1T1
205573_s_at	-0.624672	-0.0479046	-2.67694	0.0182823	0.299675	-3.25031	SNX7
202588_at	-0.624337	0.153398	-3.66702	0.00260963	0.132968	-1.44957	AK1
225597_at	0.624274	0.11267	2.64316	0.0195216	0.309654	-3.31004	SLC45A4
231386_at	-0.623904	0.0382351	-3.43585	0.00411303	0.161776	-1.87354	FAM228A
218692_at	-0.623722	-0.287495	-1.50836	0.154101	0.620841	-5.10719	SYBU
226905_at	0.623474	-0.0108363	2.3057	0.0372614	0.402339	-3.89272	FAM101B
227915_at	0.623369	0.284104	1.01144	0.32928	0.753521	-5.67945	ASB2
206561_s_at	-0.623195	0.208203	-3.54125	0.00334177	0.147988	-1.68014	AKR1B10
205474_at	0.622847	-0.0249558	2.85346	0.0129543	0.256668	-2.93516	CRLF3
220377_at	0.622717	0.0849533	2.0355	0.0615536	0.480654	-4.33522	KIAA0125
1554059_at	-0.622163	0.119937	-2.32053	0.0362323	0.398077	-3.86773	SETMAR
231789_at	-0.621801	0.0245603	-2.98246	0.0100561	0.232946	-2.70218	PCDHB15
221552_at	-0.621709	0.152135	-4.16925	0.000981549	0.0849557	-0.536746	ABHD6
205352_at	-0.621043	-0.336264	-1.66339	0.118858	0.578527	-4.89518	SERPINI1
212906_at	-0.620475	-0.0316993	-3.7742	0.00211505	0.121816	-1.25349	GRAMD1B
214087_s_at	0.620124	0.739463	0.475853	0.641653	0.898047	-6.07054	MYBPC1
226841_at	0.619702	-0.0108989	2.45619	0.0279906	0.359939	-3.63632	MPEG1
222206_s_at	0.619639	0.107574	4.26149	0.000822031	0.077734	-0.371245	NCLN
242162_at	-0.619363	-0.16061	-2.75317	0.0157605	0.27838	-3.11482	DAW1
212495_at	0.619185	0.109787	2.96225	0.0104638	0.234874	-2.73881	KDM4B
231721_at	-0.619182	0.0176957	-2.08738	0.0559733	0.464009	-4.25229	JAM3
207937_x_at	-0.618857	0.279246	-3.41024	0.0043261	0.16428	-1.92054	FGFR1
229234_at	-0.618322	0.0532775	-4.05283	0.00122913	0.0958888	-0.746728	ZC3H12B
219215_s_at	0.618312	0.00265721	2.90618	0.0116821	0.24537	-2.84019	SLC39A4
215241_at	-0.617823	0.234693	-2.3663	0.0332232	0.384938	-3.79023	ANO3
223175_s_at	0.617754	0.0833963	2.44189	0.0287668	0.363636	-3.66094	FEM1A
235161_at	-0.61717	0.00731357	-3.98524	0.00140136	0.102522	-0.869174	RASSF8-AS1
228466_at	-0.616939	-0.0238663	-3.45075	0.00399402	0.159871	-1.84621	GABPB2
1569004_at	0.616785	0.353791	2.00676	0.0648604	0.489624	-4.3807	LOC100505812
209803_s_at	-0.616782	0.436685	-2.09081	0.0556216	0.463264	-4.24677	PHLDA2
221690_s_at	0.616645	0.0639836	2.15805	0.0491239	0.441768	-4.13769	NLRP2
232204_at	-0.61627	-0.236671	-2.0175	0.0636055	0.486612	-4.36374	EBF1
213227_at	-0.615576	0.0214691	-2.45188	0.0282223	0.361213	-3.64374	PGRMC2
209893_s_at	0.615438	0.00974329	3.62396	0.00283996	0.136503	-1.52846	FUT4
221081_s_at	0.615403	0.105371	2.14765	0.0500804	0.445193	-4.15466	DENND2D
204715_at	0.615204	0.212143	1.99471	0.0662947	0.493402	-4.39967	PANX1
201999_s_at	0.615175	-0.0114199	3.52992	0.00341712	0.148889	-1.70092	DYNLT1
230595_at	-0.615069	0.212646	-1.6952	0.112561	0.569111	-4.84999	PGM5-AS1
212423_at	-0.614838	0.088949	-2.36034	0.033601	0.386832	-3.80035	ZCCHC24
205624_at	-0.61459	-0.182757	-1.63785	0.124133	0.58806	-4.93105	CPA3
214615_at	0.614456	-0.0326409	4.16758	0.00098471	0.0849557	-0.539747	P2RY10
224785_at	0.614002	0.0456797	3.06743	0.00850719	0.223572	-2.54779	UBALD2
232935_at	-0.613835	-0.317458	-1.31429	0.210258	0.674777	-5.35157	AK021977
221541_at	0.61298	0.14211	1.48665	0.159682	0.627699	-5.13574	CRISPLD2
220176_at	-0.612934	-0.117731	-2.26158	0.0404891	0.411689	-3.96665	NUBPL
1554628_at	0.612508	-0.11023	2.73765	0.0162448	0.28294	-3.14248	ZNF57
206486_at	0.612378	-0.00333035	2.87453	0.0124304	0.252435	-2.89726	LAG3
64942_at	-0.612361	0.12945	-3.59935	0.00298076	0.138516	-1.57358	GPR153
235261_at	0.612318	0.378658	0.930695	0.36807	0.776074	-5.75467	UNC45B
223702_x_at	-0.611976	0.187031	-2.47483	0.0270089	0.353683	-3.60414	FTCD
234243_at	-0.611762	0.0206973	-2.96282	0.010452	0.234874	-2.73777	RPF1
218477_at	-0.61156	-0.173306	-2.68881	0.0178653	0.2943	-3.22928	TMEM14A
202986_at	0.611514	0.188614	1.70232	0.111191	0.566809	-4.83979	ARNT2
215694_at	0.611301	-0.0595661	3.19182	0.00665687	0.201333	-2.3208	SPATA5L1
219806_s_at	0.611044	0.245733	1.94019	0.0731541	0.504829	-4.48473	SMCO4
209301_at	0.61096	0.118923	1.23116	0.238913	0.695016	-5.4484	CA2
227262_at	0.610909	-0.10869	3.26195	0.00579662	0.187632	-2.19246	HAPLN3
1552735_at	-0.610614	0.192078	-4.52874	0.000494157	0.0614998	0.103119	PCDHGA4
216352_x_at	-0.610596	0.148959	-2.6986	0.0175284	0.292589	-3.21192	PCDHGA3
210059_s_at	0.610438	0.120146	1.39865	0.184074	0.650158	-5.24838	MAPK13
209310_s_at	0.610179	0.136593	2.72794	0.0165552	0.284076	-3.15978	CASP4
228421_s_at	-0.610053	0.0759497	-1.56693	0.139857	0.609011	-5.02874	EFEMP1
222483_at	0.609619	0.161386	1.91317	0.0767869	0.511553	-4.52641	EFHD2
203401_at	0.609524	-0.369276	2.63582	0.0198014	0.310867	-3.32299	PRPS2
243894_at	0.608985	0.223803	2.09667	0.055025	0.461008	-4.23733	SLC41A2
206629_at	-0.60869	0.312883	-1.93867	0.0733542	0.505211	-4.48709	ADAMTSL2
227807_at	0.608664	0.0119922	3.68363	0.0025259	0.130545	-1.41915	PARP9
213001_at	-0.608479	-0.0413883	-1.64871	0.121866	0.583967	-4.91584	ANGPTL2
218126_at	-0.608329	0.213653	-2.77121	0.0152154	0.275392	-3.08262	RMDN3
204641_at	0.608252	0.294191	2.87305	0.0124664	0.252727	-2.89992	NEK2
243440_at	-0.607957	0.101858	-3.76555	0.00215114	0.121816	-1.26929	SIX3-AS1
213182_x_at	-0.607713	0.116725	-1.42897	0.175342	0.641989	-5.21013	CDKN1C
205738_s_at	-0.607588	0.190447	-1.81434	0.0915067	0.53354	-4.67601	FABP3
204061_at	0.607356	-0.137612	1.72227	0.107434	0.560449	-4.8111	PRKX
226661_at	0.60729	0.194071	2.38969	0.0317782	0.376659	-3.75038	CDCA2
202284_s_at	0.607178	0.106341	2.4185	0.030081	0.368649	-3.70111	CDKN1A
238934_at	-0.607061	-0.0026776	-3.36677	0.00471347	0.170913	-2.0003	RP11-324L17.1
226582_at	-0.606858	-0.0383013	-2.18238	0.0469528	0.436005	-4.09783	LOC400043
202888_s_at	0.606621	0.196001	1.92486	0.0751955	0.508019	-4.50841	ANPEP
225478_at	0.606441	-0.195441	3.9456	0.00151365	0.106033	-0.941146	MFHAS1
217388_s_at	0.606289	0.22631	1.50843	0.154082	0.620841	-5.1071	KYNU
203650_at	-0.606285	0.0258852	-2.09631	0.0550616	0.461008	-4.23791	PROCR
217078_s_at	0.605969	0.613555	0.989548	0.339495	0.759716	-5.70038	CD300A
213571_s_at	0.605582	0.19365	2.97666	0.0101716	0.233581	-2.71271	EIF4E2
1552263_at	0.60516	0.103405	2.07697	0.0570545	0.467833	-4.26902	MAPK1
202310_s_at	0.604522	0.5206	1.40585	0.181969	0.648649	-5.23936	COL1A1
219366_at	0.604356	-0.037415	2.7619	0.0154942	0.277144	-3.09923	AVEN
243099_at	0.604022	0.109394	2.04804	0.06016	0.475688	-4.31528	NFAM1
201407_s_at	0.603812	-0.0350574	1.34942	0.199009	0.665464	-5.30919	PPP1CB
200822_x_at	0.603619	0.239264	2.9309	0.0111287	0.24065	-2.79554	TPI1
227046_at	0.603504	0.017478	3.0399	0.00898124	0.225887	-2.59789	SLC39A11
201301_s_at	-0.603408	-0.120308	-2.73878	0.0162092	0.28294	-3.14048	ANXA4
224622_at	0.6033	0.0368998	3.93906	0.00153302	0.106403	-0.953023	TBC1D14
226064_s_at	0.603292	1.00916	0.698576	0.496467	0.841988	-5.93961	DGAT2
208322_s_at	0.603273	0.12009	2.94561	0.0108116	0.238017	-2.76893	ST3GAL1
221503_s_at	0.60296	-0.0495365	2.09267	0.0554313	0.46239	-4.24377	KPNA3
221614_s_at	-0.602498	0.112706	-2.94161	0.010897	0.239325	-2.77617	RPH3AL
240323_at	-0.602153	0.180744	-2.79431	0.014544	0.27127	-3.0413	RP11-728F11.4
211336_x_at	0.601996	0.191637	2.31123	0.0368744	0.40098	-3.88341	LILRB1
237339_at	-0.601821	0.100934	-3.03219	0.00911865	0.226483	-2.6119	LINC00993
202870_s_at	0.601481	0.228705	2.34743	0.0344339	0.391398	-3.82225	CDC20
221232_s_at	0.601122	0.461918	0.786504	0.444921	0.820293	-5.87518	ANKRD2
213191_at	0.600954	0.00194096	3.21313	0.00638277	0.197174	-2.28182	TICAM1
235304_at	-0.600848	0.027945	-1.84858	0.0861418	0.525616	-4.62469	CTD-2528L19.6
208092_s_at	-0.600741	0.145234	-2.58107	0.0220146	0.325062	-3.41923	FAM49A
205227_at	0.600735	0.335295	1.38433	0.18832	0.654759	-5.26623	IL1RAP
227834_at	0.600394	0.20888	1.3182	0.208984	0.673348	-5.3469	TXLNB
203498_at	-0.600083	-0.116132	-1.91485	0.0765561	0.511553	-4.52382	RCAN2
227892_at	-0.599764	0.48091	-1.14378	0.272242	0.717819	-5.54474	PRKAA2
222809_x_at	0.599606	0.212644	2.93252	0.0110933	0.240465	-2.7926	CCDC85C
211549_s_at	0.599271	-0.389637	1.85681	0.0848964	0.524146	-4.61229	HPGD
210619_s_at	-0.599207	0.0863126	-2.63717	0.0197495	0.310753	-3.3206	HYAL1
236996_at	-0.599121	0.135384	-3.20885	0.00643691	0.198039	-2.28966	RP11-295M18.6
213826_s_at	0.598856	-0.285152	1.98487	0.067487	0.496274	-4.41511	H3F3A
241931_at	-0.598667	0.165376	-2.76293	0.0154632	0.27697	-3.0974	XG
202878_s_at	0.598322	0.0417234	2.13076	0.0516715	0.448829	-4.18217	CD93
203416_at	0.598117	0.0788248	2.02598	0.0626315	0.484529	-4.35033	CD53
221080_s_at	0.597585	0.0504266	2.96562	0.0103947	0.234874	-2.73271	DENND1C
231768_at	0.597522	0.0760432	2.23721	0.042383	0.420351	-4.00723	USF1
226389_s_at	0.597496	0.116681	2.84555	0.0131566	0.259006	-2.94939	RAPGEF1
236172_at	0.596141	0.322391	2.02409	0.0628471	0.485362	-4.35331	LTB4R
204638_at	-0.596137	0.113449	-1.36594	0.193892	0.660005	-5.28897	ACP5
219263_at	0.595938	0.527745	1.85796	0.0847237	0.524146	-4.61055	RNF128
207485_x_at	0.595716	-0.0131989	2.80214	0.014323	0.269816	-3.02728	BTN3A1
239057_at	0.595431	0.476924	0.677229	0.509499	0.84604	-5.95418	LMOD2
37408_at	-0.595134	0.113614	-3.84864	0.00182856	0.114889	-1.11762	MRC2
202898_at	0.595048	0.322903	2.6196	0.0204337	0.313426	-3.35156	SDC3
218404_at	0.594823	-0.268181	1.55255	0.143247	0.611479	-5.0482	SNX10
210074_at	0.59433	-0.0551601	3.34597	0.00491087	0.174909	-2.03844	CTSV
216261_at	-0.59432	0.266831	-2.63723	0.0197474	0.310753	-3.3205	ITGB3
227910_at	-0.594037	0.0897316	-2.53445	0.0240858	0.338467	-3.50068	XPNPEP3
219191_s_at	0.593197	0.0240982	2.69611	0.0176134	0.293102	-3.21633	BIN2
208091_s_at	0.59267	-0.102862	3.64833	0.00270719	0.134103	-1.48381	VOPP1
228275_at	0.592649	-0.139249	2.17717	0.0474094	0.436979	-4.10637	LINC00888
209354_at	0.592433	0.0687093	2.7188	0.0168527	0.286489	-3.17604	TNFRSF14
228186_s_at	-0.592383	0.12658	-1.33484	0.203618	0.668386	-5.32688	RSPO3
204677_at	0.591225	0.112483	1.87908	0.081604	0.520456	-4.57853	CDH5
204343_at	-0.591199	0.0891791	-2.43748	0.0290101	0.36376	-3.66852	ABCA3
202935_s_at	-0.590645	0.0127354	-1.46994	0.164093	0.632234	-5.1575	SOX9
222218_s_at	0.589812	0.275282	1.53855	0.146612	0.615741	-5.06701	PILRA
209340_at	-0.589556	-0.252494	-2.49372	0.0260476	0.349048	-3.57145	UAP1
209883_at	-0.588524	0.0593996	-1.30245	0.214163	0.678918	-5.36566	COLGALT2
212540_at	0.587959	0.0595513	2.81067	0.0140862	0.267811	-3.012	CDC34
227908_at	-0.587885	0.224289	-2.69325	0.0177118	0.293195	-3.22141	TBC1D24
201714_at	0.587488	-0.0754595	3.31099	0.00526191	0.178919	-2.1026	TUBG1
238898_at	-0.587462	0.077427	-4.7545	0.000323489	0.0503967	0.497109	LOC101060264
201466_s_at	0.587449	0.116315	2.46078	0.0277457	0.358921	-3.6284	JUN
203490_at	0.58744	0.160532	3.96137	0.00146791	0.105273	-0.912498	ELF4
226457_at	-0.587143	-0.24364	-2.55471	0.0231638	0.331276	-3.46535	RP1-39G22.7
1565484_x_at	-0.587126	0.384525	-1.06059	0.307158	0.738287	-5.63105	EGFR
227113_at	-0.586959	0.0207268	-2.17405	0.0476856	0.437572	-4.11149	ADHFE1
214907_at	0.5867	0.0639681	3.0176	0.00938435	0.227946	-2.63842	CEACAM21
220147_s_at	0.586331	-0.0402706	2.97101	0.0102851	0.234366	-2.72294	FAM60A
223184_s_at	0.586304	0.24011	3.88392	0.0017069	0.111495	-1.05334	AGPAT3
205666_at	0.586228	0.384239	1.26361	0.227381	0.68821	-5.41119	FMO1
1569987_at	-0.586088	0.105517	-2.65165	0.0192025	0.306433	-3.29504	DLEU7-AS1
203264_s_at	-0.586074	-0.0252352	-3.18475	0.00675038	0.202746	-2.33373	ARHGEF9
244424_at	-0.585672	0.04268	-3.33426	0.00502569	0.175795	-2.05992	LOC439938
204540_at	0.58551	0.455493	0.710234	0.489435	0.839321	-5.93147	EEF1A2
206687_s_at	0.585275	0.252299	2.52014	0.0247582	0.341489	-3.52558	PTPN6
227582_at	-0.584902	0.0429617	-4.80893	0.000292341	0.0490748	0.591095	KLHDC9
206276_at	-0.583818	0.199726	-3.31493	0.00522109	0.178897	-2.09536	LY6D
203882_at	0.583737	0.0380259	3.4621	0.00390561	0.158679	-1.82537	IRF9
222754_at	0.583726	-0.158498	2.18195	0.0469901	0.436164	-4.09853	TRNT1
203355_s_at	-0.583515	-0.0350758	-2.68012	0.0181697	0.298079	-3.24468	PSD3
207301_at	-0.583512	0.123448	-3.31197	0.00525164	0.178919	-2.10078	EFNA5
226573_at	-0.58348	0.225141	-3.40129	0.00440314	0.165251	-1.93696	DIRAS1
225867_at	-0.583224	0.0182912	-2.56658	0.0226393	0.328138	-3.4446	VASN
220288_at	-0.583057	0.106157	-2.8956	0.0119272	0.248349	-2.85928	MYO15A
216260_at	0.582999	0.0538286	2.9392	0.0109488	0.23949	-2.78053	DICER1
229375_at	-0.582724	0.100603	-5.41265	9.75579e-05	0.0286817	1.60469	PPIE
236813_at	-0.582273	0.128797	-2.36796	0.0331185	0.384938	-3.7874	MORN4
213479_at	-0.58205	-0.0336779	-0.884318	0.391731	0.78933	-5.7954	NPTX2
207797_s_at	-0.581986	0.0634998	-3.94465	0.00151645	0.106033	-0.942872	LRP2BP
206219_s_at	0.580981	0.294052	2.36716	0.0331691	0.384938	-3.78877	VAV1
1560020_at	0.580509	0.0534252	2.20346	0.045144	0.430817	-4.06312	DNAJC13
230852_at	0.580339	0.330124	1.4003	0.183591	0.649507	-5.24632	STAC3
222770_s_at	0.580337	-0.0309254	2.57138	0.0224304	0.326698	-3.43619	GUF1
1554834_a_at	0.580327	0.0359285	2.17071	0.0479828	0.438603	-4.11697	RASSF5
223721_s_at	-0.580244	0.252472	-2.48709	0.0263815	0.350931	-3.58294	DNAJC12
204572_s_at	-0.579942	0.0322948	-3.83823	0.00186612	0.116123	-1.1366	PIN4
220384_at	0.5799	0.201532	2.49299	0.0260841	0.34932	-3.57271	NME8
202181_at	0.579781	-0.000944451	3.02536	0.00924222	0.227174	-2.62433	KIAA0247
221313_at	-0.57968	0.0735906	-1.97402	0.0688258	0.496958	-4.4321	GPR52
204157_s_at	0.579657	0.052126	2.48659	0.0264068	0.350931	-3.58381	SIK3
215495_s_at	0.579607	0.26242	2.58054	0.0220369	0.325062	-3.42014	SAMD4A
1556935_at	-0.579499	-0.0261824	-1.89682	0.0790645	0.514793	-4.55147	RP1-142L7.8
208104_s_at	0.579336	-0.0267033	3.17476	0.00688479	0.204456	-2.352	TSC22D4
230578_at	-0.579209	0.105461	-2.09889	0.0548004	0.461008	-4.23374	ZNF471
237285_at	-0.579121	0.163089	-3.03485	0.00907098	0.226404	-2.60707	SORBS2
1558809_s_at	-0.579077	0.0938478	-3.88062	0.00171793	0.111495	-1.05935	ZNF790-AS1
210800_at	-0.578897	0.195231	-2.00191	0.0654339	0.491492	-4.38834	TIMM8A
219443_at	-0.578584	-0.132386	-3.00389	0.00964115	0.23044	-2.66332	TASP1
227198_at	-0.578402	0.400337	-1.00401	0.332724	0.755809	-5.6866	AFF3
229778_at	-0.578036	0.295354	-1.5239	0.150207	0.618811	-5.08658	SPX
203968_s_at	0.577922	-0.109692	2.39796	0.0312817	0.374516	-3.73625	CDC6
203851_at	-0.577858	0.189242	-1.52616	0.149647	0.618811	-5.08357	IGFBP6
218723_s_at	-0.577665	-0.0291243	-3.20373	0.00650224	0.198039	-2.29902	RGCC
228262_at	-0.577651	0.2396	-2.54488	0.0236066	0.334994	-3.48249	MAP7D2
239770_at	-0.57758	0.119086	-3.27362	0.0056646	0.186141	-2.17108	ESYT3
224519_at	-0.577271	0.0167935	-3.46936	0.00385011	0.158002	-1.81204	LOC100132167
1560007_at	0.577214	0.379072	1.77578	0.0979018	0.542614	-4.73311	LOC645984
224856_at	0.576955	0.0283215	1.30513	0.213276	0.678298	-5.36249	FKBP5
234759_at	-0.576867	-0.192651	-1.75078	0.102257	0.55084	-4.76972	LOC100287497
202665_s_at	0.576724	0.0405776	2.90315	0.0117518	0.245879	-2.84566	WIPF1
212573_at	-0.576647	0.0531528	-3.30097	0.00536698	0.180546	-2.12096	ENDOD1
205345_at	0.576616	-0.032816	2.17196	0.0478712	0.438331	-4.11492	BARD1
206160_at	0.576516	0.214762	1.16555	0.263625	0.712321	-5.52128	APOBEC2
230736_at	-0.576502	0.0914171	-3.23635	0.00609695	0.192386	-2.23933	LOC102724316
1562950_at	-0.576459	0.151109	-2.80497	0.0142439	0.269277	-3.0222	LOC101927210
206349_at	-0.576427	0.242326	-2.12812	0.0519238	0.449835	-4.18645	LGI1
206022_at	-0.576033	0.118952	-1.03205	0.319869	0.748068	-5.65939	NDP
220108_at	-0.575941	-0.0944594	-2.05402	0.059505	0.47532	-4.30573	GNA14
227108_at	-0.575858	0.0639469	-1.7881	0.0958166	0.539817	-4.71495	STARD9
200726_at	-0.575088	0.024622	-2.75883	0.0155875	0.277169	-3.10472	PPP1CC
1555980_a_at	-0.57458	0.0764531	-2.31318	0.0367389	0.400594	-3.88012	LOC100130417
202465_at	-0.574451	0.274798	-2.71345	0.0170292	0.287757	-3.18555	PCOLCE
226915_s_at	0.574275	0.0355519	4.31933	0.000735836	0.0739343	-0.267918	ARPC5L
209101_at	-0.574252	0.148461	-2.24676	0.0416311	0.416599	-3.99135	CTGF
211530_x_at	0.574128	0.0312311	3.53102	0.00340976	0.148889	-1.69891	HLA-G
1557359_at	-0.574104	0.176952	-1.80754	0.0926066	0.534717	-4.68613	LINC01268
238825_at	0.574011	-0.120589	3.26881	0.00571859	0.186642	-2.17988	ACRC
218330_s_at	-0.57389	0.159104	-2.06204	0.0586382	0.472224	-4.29293	NAV2
203144_s_at	0.573752	0.0238679	3.13704	0.00741651	0.211081	-2.42089	KIAA0040
202718_at	-0.573589	-0.123296	-1.42824	0.17555	0.641989	-5.21107	IGFBP2
200054_at	0.573408	-0.0229253	3.06353	0.00857288	0.223787	-2.5549	ZPR1
218886_at	0.57314	-0.0923198	4.62158	0.000414839	0.0568565	0.26594	PAK1IP1
200919_at	0.5731	0.174869	2.18646	0.0465972	0.435777	-4.09112	PHC2
1554352_s_at	0.573073	-0.168497	2.96552	0.0103968	0.234874	-2.73289	DENND4A
217916_s_at	0.572951	0.0248307	1.99594	0.0661471	0.493213	-4.39774	FAM49B
207191_s_at	-0.572909	0.161083	-1.78211	0.0968253	0.540958	-4.72378	ISLR
218963_s_at	0.57284	0.154872	1.46609	0.165126	0.633222	-5.1625	KRT23
224674_at	0.572773	0.0925643	4.13683	0.00104487	0.0880418	-0.595103	TTYH3
210511_s_at	-0.572302	0.33449	-1.5553	0.142592	0.610966	-5.04448	INHBA
201540_at	-0.572055	-0.18286	-1.31138	0.211214	0.675891	-5.35505	FHL1
227184_at	0.572036	0.250557	1.64897	0.121812	0.583852	-4.91548	PTAFR
212313_at	0.572032	-0.0829534	3.8801	0.00171967	0.111495	-1.0603	CHMP7
202357_s_at	0.571831	0.232343	1.83389	0.0884074	0.528318	-4.64678	CFB
235503_at	0.57175	0.464003	0.730442	0.477386	0.833949	-5.91707	ASB5
1552289_a_at	-0.571227	0.486237	-1.40192	0.183115	0.649453	-5.24429	CILP2
203007_x_at	0.571037	-0.187549	3.38946	0.00450712	0.166556	-1.95867	LYPLA1
230605_at	-0.570898	-0.116363	-2.47308	0.0270999	0.354141	-3.60718	RP11-305K5.1
242649_x_at	0.570874	-0.0510372	1.52003	0.151168	0.619031	-5.09173	HMGN2P46
225898_at	0.570514	-0.0544569	1.95263	0.0715342	0.501899	-4.46543	WDR54
221652_s_at	0.570435	-0.069443	2.67104	0.0184931	0.30074	-3.26076	ASUN
227655_at	-0.56997	0.133619	-2.58784	0.0217285	0.323267	-3.40736	SNHG18
238600_at	0.569756	-0.0649437	3.48712	0.00371772	0.154822	-1.77946	JAKMIP1
204163_at	0.569641	0.317272	1.65879	0.119793	0.578855	-4.90166	EMILIN1
223159_s_at	0.569552	0.337685	1.73051	0.105915	0.557026	-4.79919	NEK6
226912_at	0.56922	-0.163259	2.96984	0.0103089	0.234494	-2.72506	ZDHHC23
200797_s_at	0.56913	0.0644689	3.63213	0.00279475	0.136436	-1.5135	MCL1
218218_at	-0.569054	0.0951121	-1.56907	0.139359	0.608678	-5.02584	APPL2
239143_x_at	0.568708	-0.185213	2.6162	0.0205685	0.314333	-3.35754	RNF138
226909_at	0.568504	0.118769	3.59188	0.00302486	0.139964	-1.58727	ZNF518B
218880_at	0.568377	0.282131	1.61777	0.128423	0.593596	-4.95901	FOSL2
239021_at	0.56829	0.243078	1.86165	0.0841703	0.523115	-4.60496	TLR6
218355_at	0.568204	0.0747426	2.09091	0.055611	0.463264	-4.2466	KIF4A
244111_at	-0.568143	0.187618	-1.75906	0.100797	0.548018	-4.75764	KRT222
205845_at	-0.568017	0.124597	-3.44126	0.00406944	0.16081	-1.86362	CACNA1H
214146_s_at	0.567707	0.634362	0.640707	0.53225	0.85445	-5.97814	PPBP
219885_at	0.567442	-0.129861	3.0302	0.00915452	0.226561	-2.61553	SLFN12
238227_at	-0.567344	0.0317551	-3.67932	0.00254737	0.131341	-1.42705	RP11-356B19.11
235248_at	-0.566904	0.165353	-3.79978	0.00201178	0.119684	-1.20677	BTBD9
222453_at	-0.566635	-0.250067	-2.34348	0.0346927	0.391734	-3.82895	CYBRD1
226901_at	-0.566634	-0.0179116	-2.77894	0.0149873	0.275306	-3.0688	C17orf58
223635_s_at	-0.566621	0.285104	-1.67136	0.117251	0.577317	-4.8839	SSBP3
236598_at	-0.566488	0.0926612	-3.37016	0.00468199	0.170612	-1.99407	LOC100996579
202440_s_at	-0.566357	0.152914	-2.72572	0.016627	0.284604	-3.16373	ST5
209118_s_at	0.566193	-0.0245197	3.41263	0.00430577	0.16428	-1.91615	TUBA1A
1552732_at	0.566111	0.44069	0.689884	0.50175	0.843992	-5.94559	ABRA
203971_at	0.56591	0.161483	2.3729	0.0328094	0.382806	-3.779	SLC31A1
218670_at	0.565757	0.0412647	3.16766	0.00698186	0.205145	-2.36497	PUS1
212777_at	-0.565709	0.0329574	-1.755	0.101512	0.548637	-4.76358	SOS1
212504_at	-0.565652	0.0373672	-2.94689	0.0107845	0.23782	-2.76662	DIP2C
210347_s_at	0.565588	0.069157	2.71027	0.0171349	0.28831	-3.1912	BCL11A
223572_at	0.565364	0.512673	0.799552	0.43757	0.816227	-5.86502	HHATL
227450_at	0.565231	-0.0883403	2.6873	0.017918	0.294844	-3.23197	ERP27
220189_s_at	0.565162	0.0815637	3.69677	0.00246161	0.129071	-1.3951	MGAT4B
1558594_at	-0.564997	0.206029	-2.30506	0.0373068	0.402416	-3.8938	TMEM253
1553723_at	0.564798	0.4665	1.09589	0.291956	0.728477	-5.59508	GPR97
223757_at	-0.564629	0.243347	-1.9141	0.0766596	0.511553	-4.52498	DIO3OS
231371_at	-0.564594	0.0306763	-3.05638	0.00869442	0.224407	-2.56791	TDRD10
227173_s_at	0.564572	0.0947917	2.62598	0.0201825	0.311513	-3.34032	BACH2
205449_at	0.564447	0.0867716	2.76635	0.0153604	0.276008	-3.0913	SAC3D1
222105_s_at	0.564394	0.222064	3.47594	0.00380054	0.157363	-1.79998	NKIRAS2
223144_s_at	0.564371	0.121585	2.13769	0.0510127	0.446877	-4.17089	AKIRIN2
33307_at	0.564281	0.11547	3.63996	0.00275208	0.134833	-1.49915	RRP7A
210644_s_at	0.564227	0.155055	1.99066	0.0667833	0.49441	-4.40603	LAIR1
236521_at	-0.564135	-0.163144	-2.28831	0.0385036	0.404738	-3.92193	RP11-1109F11.5
209470_s_at	-0.563921	0.18564	-2.4854	0.0264668	0.350931	-3.58586	GPM6A
206316_s_at	0.563882	-0.0699849	1.94236	0.0728695	0.504311	-4.48138	KNTC1
227099_s_at	-0.563335	-0.0558937	-2.45187	0.0282228	0.361213	-3.64376	C11orf96
202893_at	-0.563176	0.00779069	-3.38388	0.00455701	0.167542	-1.96891	UNC13B
221024_s_at	-0.563146	-0.0465409	-1.72396	0.10712	0.559363	-4.80865	SLC2A10
223302_s_at	0.562733	-0.0331312	2.69601	0.0176168	0.293102	-3.21651	ZNF655
218656_s_at	-0.562705	-0.205612	-1.94286	0.0728029	0.504311	-4.48059	LHFP
204035_at	-0.562565	0.426811	-0.697063	0.497384	0.842074	-5.94065	SCG2
1554428_s_at	-0.56252	0.218147	-1.61142	0.129805	0.595837	-4.9678	NLGN2
203344_s_at	0.562419	-0.202213	2.19912	0.045511	0.431377	-4.07028	RBBP8
205367_at	0.562321	0.12614	2.50303	0.0255861	0.345937	-3.55531	SH2B2
218642_s_at	0.562299	-0.0893019	3.6215	0.00285375	0.136632	-1.53298	CHCHD7
230040_at	-0.562148	0.445633	-1.08083	0.29837	0.73181	-5.61054	ADAMTS18
212235_at	0.562124	0.133493	3.26835	0.00572377	0.186642	-2.18072	PLXND1
225602_at	0.561918	-0.0963906	2.78174	0.0149055	0.274706	-3.06379	GLIPR2
211153_s_at	-0.561357	0.261646	-1.53337	0.147874	0.61701	-5.07394	TNFSF11
217119_s_at	0.561351	0.0371719	3.00476	0.00962453	0.230297	-2.66173	CXCR3
1553168_at	-0.561227	0.0799054	-2.15003	0.0498601	0.44473	-4.15078	GRIK5
228450_at	0.560826	-0.0613263	1.90866	0.0774098	0.513369	-4.53334	PLEKHA7
221581_s_at	0.560717	0.07089	1.78996	0.0955049	0.539817	-4.71219	LAT2
227598_at	0.560715	-0.0214605	3.11348	0.00776924	0.216313	-2.46389	ZBED6CL
223596_at	0.560117	0.279996	1.13029	0.277691	0.721004	-5.5591	SLC12A6
219740_at	0.560077	0.287179	1.79465	0.0947238	0.538525	-4.70526	VASH2
235428_at	-0.559693	0.0948675	-4.86579	0.000263101	0.0467154	0.688851	LOC100507316
203149_at	0.559638	0.210548	2.83261	0.0134943	0.261592	-2.97264	PVRL2
1564310_a_at	0.559333	-0.0237752	3.58044	0.0030937	0.141937	-1.60825	PARP15
209433_s_at	0.559113	-0.00622197	1.66602	0.118325	0.578454	-4.89146	PPAT
237654_at	-0.559074	-0.0625929	-2.88415	0.0121982	0.250925	-2.87993	PPP1R36
212344_at	-0.558715	0.142153	-1.66977	0.117571	0.577317	-4.88616	SULF1
230980_x_at	0.558594	0.0507976	3.45637	0.00394999	0.158907	-1.83589	MIR142
223314_at	0.558513	0.051238	3.09182	0.00810812	0.219998	-2.50338	TSPAN14
222396_at	0.558433	0.0851809	2.43933	0.028908	0.36376	-3.66535	HN1
222125_s_at	-0.558136	0.0403524	-3.95096	0.00149793	0.106033	-0.931401	P4HTM
204194_at	0.558081	0.0795819	1.63541	0.124647	0.588968	-4.93446	BACH1
218231_at	0.557864	0.181133	2.26127	0.0405131	0.411689	-3.96718	NAGK
226989_at	0.557401	0.216506	1.4002	0.18362	0.649507	-5.24645	RGMB
207556_s_at	0.557267	0.0969388	3.46563	0.00387858	0.158529	-1.8189	DGKZ
213543_at	-0.55725	0.169894	-1.52176	0.150737	0.619031	-5.08942	SGCD
210946_at	-0.557208	-0.162461	-2.27871	0.0392057	0.406609	-3.93802	PPAP2A
230249_at	-0.55713	0.00901065	-2.50419	0.0255291	0.345737	-3.55329	KHDRBS3
230972_at	0.55711	0.116635	2.34798	0.034398	0.391398	-3.82132	ANKRD9
214889_at	-0.556976	0.101217	-1.89839	0.0788436	0.514782	-4.54908	FAM149A
209417_s_at	0.556793	0.0257415	3.50096	0.00361772	0.152416	-1.75407	IFI35
221845_s_at	0.556764	0.0906103	2.81899	0.0138588	0.265517	-2.99708	CLPB
207500_at	0.556719	0.178045	2.40324	0.0309689	0.372573	-3.72723	CASP5
202177_at	0.556688	0.0432064	2.45665	0.0279658	0.359939	-3.63552	GAS6
219099_at	0.556585	-0.179008	1.50133	0.155889	0.622352	-5.11646	C12orf5
228324_at	0.556328	0.0143326	1.58348	0.136042	0.604732	-5.0062	C9orf41
207624_s_at	0.556325	-0.212628	2.77054	0.0152353	0.275392	-3.08381	RPGR
226930_at	0.556244	0.0848611	0.829513	0.420987	0.80584	-5.84113	FNDC1
206631_at	0.556003	-0.146133	2.01979	0.0633409	0.486219	-4.36012	PTGER2
205790_at	0.555866	-0.0483108	2.93601	0.0110176	0.239502	-2.7863	SKAP1
205484_at	0.555756	-0.126281	2.56369	0.0227659	0.329041	-3.44965	SIT1
205418_at	0.555671	0.14132	2.93857	0.0109622	0.239502	-2.78166	FES
227420_at	0.555632	0.102251	2.99174	0.00987429	0.23124	-2.68536	TNFAIP8L1
204188_s_at	-0.555504	0.226646	-2.57872	0.0221147	0.325062	-3.42334	RARG
225615_at	0.555281	-0.098802	3.04703	0.00885612	0.224977	-2.58493	IFFO2
228821_at	0.55478	0.609198	0.829746	0.42086	0.80584	-5.84095	ST6GAL2
218999_at	0.554718	0.0281108	1.43197	0.174499	0.641668	-5.20632	TMEM140
212798_s_at	-0.554073	-0.0720486	-2.33966	0.0349446	0.39264	-3.83541	ANKMY2
226748_at	0.553961	-0.0836627	2.26925	0.0399098	0.409708	-3.95385	LYSMD2
1562056_at	0.553937	0.0111626	1.91391	0.0766848	0.511553	-4.52526	AC017002.2
222572_at	0.553859	-0.120427	2.84426	0.01319	0.259254	-2.95172	PDP1
219210_s_at	0.553816	0.0537581	1.82842	0.089266	0.529297	-4.65498	RAB8B
213119_at	0.55378	0.0237615	1.9308	0.0743978	0.507003	-4.49924	SLC36A1
229860_x_at	0.553068	-0.0160789	2.57476	0.0222845	0.326122	-3.43027	C4orf48
232480_at	-0.552709	0.0623012	-2.42888	0.0294906	0.365941	-3.68329	MIRLET7BHG
210314_x_at	0.552533	0.104164	1.9958	0.0661641	0.493213	-4.39796	TNFSF13
210346_s_at	-0.552446	-0.0537321	-3.0517	0.00877493	0.224714	-2.57642	CLK4
223253_at	-0.552418	-0.104981	-2.05426	0.0594788	0.47532	-4.30535	EPDR1
205514_at	-0.552318	-0.226849	-1.87093	0.082795	0.52125	-4.59091	ZNF415
1568850_at	-0.552314	0.202487	-2.35456	0.0339714	0.388707	-3.81016	ACKR2
207030_s_at	0.552242	0.276494	1.32223	0.207674	0.671815	-5.34207	CSRP2
231925_at	0.5522	0.133051	1.58855	0.134891	0.603382	-4.99927	RP11-38P22.2
231377_at	0.552166	-0.00930508	2.99202	0.00986885	0.23124	-2.68485	CXorf65
224985_at	0.552146	-0.0244025	3.4204	0.00424032	0.163975	-1.9019	NRAS
218913_s_at	0.551858	0.155329	2.16928	0.0481107	0.438603	-4.11932	GMIP
212533_at	0.55146	-0.112236	2.45635	0.027982	0.359939	-3.63604	WEE1
243357_at	-0.551386	0.286952	-1.11032	0.285907	0.724757	-5.5801	NEGR1
236445_at	-0.551222	0.111038	-3.92023	0.00159028	0.107617	-0.987261	AK097370
224739_at	0.551127	-0.0283059	3.20535	0.00648154	0.198039	-2.29606	PIM3
205818_at	-0.550569	0.238545	-3.54193	0.00333728	0.147988	-1.67889	BRINP1
205888_s_at	0.549773	0.148477	1.89006	0.0800241	0.51729	-4.5618	JAKMIP2
229916_at	-0.549614	0.183641	-2.49623	0.0259224	0.348232	-3.5671	ENPP6
204675_at	0.549538	0.127299	1.8568	0.0848977	0.524146	-4.6123	SRD5A1
209575_at	0.549442	0.119766	1.97751	0.0683926	0.496938	-4.42664	IL10RB
221958_s_at	-0.549011	-0.130133	-2.00809	0.064704	0.489575	-4.37861	WLS
204750_s_at	0.548994	0.182919	1.84297	0.087002	0.526154	-4.63315	DSC2
215247_at	-0.548836	0.14218	-2.49145	0.0261618	0.349712	-3.57539	LOC100288570
240159_at	0.548831	0.128078	2.06257	0.058581	0.472224	-4.29208	SLC15A2
202260_s_at	-0.548426	0.103677	-2.13453	0.0513124	0.447872	-4.17604	STXBP1
223296_at	0.548403	-0.065274	2.50959	0.0252659	0.343883	-3.54393	SLC25A33
223487_x_at	0.547271	0.0646343	2.67368	0.0183985	0.300468	-3.25609	GNB4
228996_at	0.547255	0.100886	1.46543	0.165303	0.633363	-5.16336	RC3H1
222806_s_at	0.547167	0.0195576	2.69467	0.0176628	0.293195	-3.21889	C11orf30
233186_s_at	0.546626	0.0731273	2.10724	0.0539642	0.458282	-4.22027	BANP
230267_at	0.546276	-0.124608	1.78692	0.0960152	0.539865	-4.71669	RP11-173M1.8
225536_at	-0.545586	0.0696205	-2.50638	0.025422	0.344933	-3.54949	TMEM54
228116_at	-0.545425	-0.0923436	-1.47751	0.162082	0.628893	-5.14766	LL22NC03-N14H11.1
225870_s_at	0.545221	0.022489	2.20502	0.0450122	0.430817	-4.06053	TRAPPC5
227904_at	0.54507	0.154882	1.9352	0.0738127	0.505827	-4.49245	AZI2
202540_s_at	0.544965	-0.045656	2.20933	0.044652	0.428988	-4.05343	HMGCR
204958_at	0.54492	0.136779	2.23233	0.0427722	0.421206	-4.01534	PLK3
202685_s_at	-0.5447	0.224716	-1.59712	0.132965	0.6019	-4.98751	AXL
229109_s_at	0.544456	0.0795664	2.61952	0.0204367	0.313426	-3.3517	BLVRA
238576_at	-0.544367	-0.000207801	-3.19297	0.00664186	0.20116	-2.31871	MOCOS
236988_x_at	0.544225	0.373291	1.29648	0.216154	0.679613	-5.37273	ITGB2
213300_at	0.544135	0.0729469	1.99445	0.0663255	0.493402	-4.40007	ATG2A
223735_at	-0.543797	0.00794313	-2.52702	0.0244327	0.338891	-3.51362	ARL6
207076_s_at	-0.543711	-0.09822	-1.52984	0.14874	0.618221	-5.07866	ASS1
238964_at	-0.543524	0.164548	-1.77206	0.0985391	0.543937	-4.73857	FIGN
1558411_at	-0.54346	0.210566	-2.01807	0.0635401	0.486402	-4.36285	EGFEM1P
205485_at	0.543446	0.551567	0.672672	0.512307	0.847072	-5.95724	RYR1
218627_at	0.543354	0.142411	2.79364	0.0145632	0.27127	-3.04251	DRAM1
213293_s_at	0.543201	-0.151196	3.2955	0.00542523	0.181243	-2.13099	TRIM22
221016_s_at	-0.543061	0.0841306	-1.41707	0.178729	0.646402	-5.22522	TCF7L1
225968_at	-0.542696	0.0419466	-1.95722	0.0709447	0.500651	-4.4583	PRICKLE2
1552542_s_at	0.542592	0.0734646	2.08479	0.0562405	0.464842	-4.25645	TAGAP
204730_at	-0.542464	0.15944	-2.20552	0.0449708	0.430817	-4.05972	RIMS3
226320_at	0.542431	-0.0176943	2.90876	0.0116231	0.245021	-2.83553	ALYREF
204912_at	0.542342	-0.0673814	2.80105	0.0143536	0.269816	-3.02923	IL10RA
202990_at	0.542189	0.258486	1.96749	0.0696418	0.498049	-4.44229	PYGL
219509_at	0.542114	0.554937	0.603625	0.555924	0.8647	-6.00118	MYOZ1
221872_at	-0.542078	-0.25403	-1.88572	0.0806449	0.518671	-4.56842	RARRES1
235004_at	0.54207	0.351806	0.693678	0.49944	0.842735	-5.94299	RBM24
207092_at	-0.542039	1.1953	-0.5699	0.577942	0.874159	-6.02101	LEP
43427_at	-0.542035	0.556611	-0.705195	0.492467	0.840175	-5.935	ACACB
205619_s_at	0.54187	0.0108595	1.70838	0.110038	0.565217	-4.8311	MEOX1
216428_x_at	-0.541866	0.180538	-2.16366	0.0486151	0.44013	-4.12851	KIR3DX1
205911_at	-0.541735	0.0657126	-2.81508	0.0139652	0.266446	-3.00409	PTH1R
206595_at	0.54173	0.336912	1.45883	0.167083	0.634658	-5.17188	CST6
217871_s_at	0.54172	-0.0251099	1.55066	0.143696	0.611809	-5.05074	MIF
219645_at	0.541707	0.339254	0.695673	0.498228	0.842462	-5.94161	CASQ1
1570503_at	-0.541531	0.0455649	-3.19515	0.00661334	0.200577	-2.31472	RP11-680F20.10
219777_at	0.541468	-0.163251	2.56154	0.0228606	0.32924	-3.45341	GIMAP6
204036_at	-0.541232	-0.16678	-2.10487	0.0542009	0.458668	-4.22411	LPAR1
1555096_at	-0.541015	0.110252	-2.41521	0.0302701	0.370018	-3.70674	STPG2
217787_s_at	0.540262	0.11185	2.34107	0.0348511	0.392441	-3.83302	GALNT2
204681_s_at	0.54025	0.303521	1.11752	0.282925	0.724278	-5.57257	RAPGEF5
201072_s_at	0.540007	0.0958784	1.65978	0.11959	0.578632	-4.90026	SMARCC1
205234_at	-0.539957	-0.0721977	-1.81715	0.0910551	0.532334	-4.67182	SLC16A4
237400_at	-0.539693	-0.0296914	-2.34733	0.0344405	0.391398	-3.82243	RP11-247L20.4
229032_at	-0.539672	0.0760635	-1.78905	0.0956574	0.539817	-4.71354	WSCD2
206172_at	0.539541	0.142785	0.785958	0.44523	0.820293	-5.8756	IL13RA2
206976_s_at	0.539531	0.266977	1.74618	0.103079	0.552791	-4.77644	HSPH1
205807_s_at	-0.539447	0.0317253	-2.43217	0.029306	0.364725	-3.67765	TUFT1
1555914_a_at	-0.539263	0.211217	-2.62854	0.0200826	0.311353	-3.33581	EXD3
200814_at	0.539206	-0.0470089	3.32627	0.00510552	0.17718	-2.07457	PSME1
218865_at	-0.539134	0.454582	-0.999632	0.334762	0.756935	-5.69079	2021-03-01
225557_at	0.53879	0.189953	2.12273	0.0524438	0.452458	-4.1952	CSRNP1
1566482_at	-0.538763	0.17039	-1.47154	0.163668	0.631544	-5.15543	RP11-305O6.3
219558_at	0.538758	0.077603	2.07077	0.0577075	0.470326	-4.27896	ATP13A3
223683_at	0.538566	0.0981314	2.56179	0.0228494	0.32924	-3.45297	ZMYND15
203145_at	0.538565	-0.0325204	2.24821	0.0415182	0.416287	-3.98894	SPAG5
223039_at	0.538449	0.0477052	3.01928	0.00935345	0.227946	-2.63537	GUCD1
203138_at	0.538425	-0.245065	2.91119	0.0115678	0.244797	-2.83114	HAT1
202758_s_at	0.538231	0.173956	2.41343	0.0303734	0.370018	-3.7098	RFXANK
211149_at	-0.538171	0.220052	-1.73578	0.104953	0.555828	-4.79155	UTY
223461_at	0.537912	0.0300559	2.31826	0.036388	0.399181	-3.87156	TBC1D7
227523_s_at	0.537907	0.11394	3.65909	0.00265057	0.133582	-1.46409	PHF20L1
220331_at	-0.537737	0.102564	-2.28163	0.0389911	0.406083	-3.93313	CYP46A1
207031_at	-0.537727	-0.0465846	-2.24878	0.0414742	0.416287	-3.988	NKX3-2
209189_at	-0.537716	-0.0223875	-0.967462	0.350029	0.765233	-5.72109	FOS
238456_at	-0.537475	-0.210104	-2.76333	0.0154513	0.27697	-3.09669	LOC100289230
223063_at	-0.537423	0.012687	-2.08055	0.0566808	0.467107	-4.26327	C1orf198
207895_at	-0.536935	0.139388	-2.18299	0.0468988	0.436005	-4.09681	NAALADL1
227624_at	0.536556	0.00591895	1.75746	0.101078	0.548429	-4.75998	TET2
226435_at	-0.536545	0.0156807	-1.51739	0.151827	0.619031	-5.09523	PAPLN
221653_x_at	0.536293	0.0660263	3.55354	0.00326185	0.147125	-1.65759	APOL2
211033_s_at	-0.536022	0.0359757	-4.77495	0.000311398	0.0495047	0.532478	PEX7
217861_s_at	0.536003	-0.01695	3.70566	0.00241906	0.127768	-1.37883	PREB
221561_at	0.535621	-0.00840732	1.1304	0.277647	0.721004	-5.55899	SOAT1
219578_s_at	-0.535548	0.0765107	-2.21952	0.0438095	0.426059	-4.03657	CPEB1
1559050_at	0.535296	0.0299768	1.54951	0.143972	0.611892	-5.0523	HCG27
237252_at	0.535263	0.088915	1.61547	0.128921	0.594744	-4.96219	THBD
235366_at	-0.535239	0.0485711	-3.43645	0.00410821	0.161776	-1.87245	ZNF10
222039_at	0.535226	0.0381241	2.47963	0.0267614	0.352681	-3.59584	KIF18B
216910_at	0.535198	0.0566837	1.76573	0.0996325	0.545661	-4.74786	XPNPEP2
233516_s_at	-0.534879	0.166197	-2.49491	0.0259883	0.348685	-3.56939	SPAG17
203297_s_at	0.534833	0.115904	2.14244	0.0505665	0.446099	-4.16316	JARID2
227799_at	0.534789	0.0514262	1.51683	0.151968	0.619031	-5.09598	MYO1G
203780_at	0.534767	0.141228	1.22051	0.242798	0.698851	-5.46046	MPZL2
228490_at	0.534484	0.380801	1.83322	0.0885131	0.528613	-4.64779	ABHD2
1552648_a_at	0.534415	0.0252468	3.13164	0.00749591	0.212182	-2.43075	TNFRSF10A
227735_s_at	-0.534402	0.220776	-1.61351	0.129349	0.595208	-4.96491	C10orf99
226060_at	0.534098	-0.00075054	2.28448	0.0387825	0.40513	-3.92836	RFT1
222748_s_at	0.534055	0.0720232	2.15202	0.0496762	0.443648	-4.14753	TXNL4B
220770_s_at	-0.533751	0.316421	-1.41692	0.178771	0.646402	-5.22541	ZBED8
220049_s_at	0.533731	0.10627	1.35042	0.198697	0.66511	-5.30797	PDCD1LG2
201853_s_at	0.533683	-0.0140576	3.53193	0.0034036	0.148889	-1.69723	CDC25B
203827_at	0.533666	0.0337743	2.30634	0.0372166	0.402158	-3.89164	WIPI1
219863_at	0.533446	0.0246833	1.96711	0.0696899	0.498064	-4.44289	HERC5
221021_s_at	0.533347	-0.129195	3.09011	0.00813545	0.219998	-2.50649	CTNNBL1
206194_at	-0.533288	0.129088	-2.43444	0.0291792	0.363801	-3.67375	HOXC4
1552482_at	-0.533163	0.0778722	-2.75731	0.0156336	0.277392	-3.10742	RAPH1
218208_at	0.533078	0.0833804	3.92754	0.00156779	0.107439	-0.973965	PQLC1
213325_at	-0.533059	-0.0173871	-2.34766	0.0344189	0.391398	-3.82187	PVRL3
202201_at	0.533039	-0.0332559	2.57083	0.0224543	0.326779	-3.43716	BLVRB
241359_at	-0.532959	0.113269	-1.14594	0.271379	0.717197	-5.54243	TLCD2
207233_s_at	-0.53252	0.0980235	-3.43088	0.00415357	0.162945	-1.88267	MITF
228773_at	0.532436	-0.13014	3.18242	0.00678154	0.203323	-2.338	LOC100506100
225723_at	0.532426	-0.0336992	2.43766	0.0290003	0.36376	-3.66821	CCDC167
204940_at	-0.532401	0.252571	-0.738288	0.472757	0.832999	-5.91138	PLN
228330_at	0.532137	-0.12742	2.28808	0.0385206	0.404738	-3.92233	ZUFSP
204659_s_at	0.53189	0.0179791	2.77889	0.0149889	0.275306	-3.06889	GFER
226459_at	0.53165	0.0883847	1.97516	0.0686833	0.496938	-4.43031	PIK3AP1
215707_s_at	-0.530895	-0.062973	-1.68669	0.114215	0.571737	-4.86212	PRNP
235791_x_at	0.530723	-0.116595	2.31123	0.0368743	0.40098	-3.8834	CHD1
229097_at	0.530672	0.161272	2.34738	0.0344368	0.391398	-3.82233	DIAPH3
218586_at	0.530028	0.0439748	3.48102	0.00376268	0.156393	-1.79066	MRGBP
222248_s_at	-0.52995	0.104352	-3.35586	0.00481604	0.172668	-2.02031	SIRT4
1554478_a_at	0.5299	0.191032	1.96184	0.0703558	0.498952	-4.4511	HEATR3
1556633_at	-0.529473	0.0199166	-3.84282	0.00184946	0.115418	-1.12823	C1orf204
226360_at	-0.52922	-0.052842	-1.9694	0.0694029	0.496997	-4.43932	ZNRF3
207068_at	-0.528966	-0.0521556	-1.75908	0.100793	0.548018	-4.75761	ZFP37
32402_s_at	0.528676	0.151664	3.60112	0.00297037	0.13834	-1.57033	SYMPK
208491_s_at	-0.528359	0.141585	-3.04235	0.00893811	0.225588	-2.59344	PGM5
220673_s_at	-0.528333	0.046904	-3.54514	0.00331624	0.147764	-1.673	PPP4R4
1557177_at	-0.528229	0.186027	-2.51078	0.0252079	0.343536	-3.54186	LOC100506258
219463_at	0.528215	0.0505492	1.31797	0.209057	0.673348	-5.34717	LAMP5
218322_s_at	0.528151	-0.17372	2.92781	0.0111964	0.241013	-2.80112	ACSL5
236081_at	-0.528114	0.128539	-2.18924	0.0463567	0.434766	-4.08655	SNCA
207724_s_at	0.527964	-0.181091	1.56792	0.139627	0.608848	-5.0274	SPAST
225804_at	-0.527184	0.0457305	-2.57398	0.0223182	0.326335	-3.43165	CYB5D2
208881_x_at	0.527069	0.0346181	4.20528	0.00091576	0.080613	-0.471997	IDI1
227997_at	-0.527066	0.326792	-1.79936	0.0939454	0.537203	-4.69828	IL17RD
219427_at	-0.527047	-0.210141	-1.81641	0.0911727	0.532743	-4.67292	FAT4
220358_at	0.526865	0.125637	3.29698	0.00540939	0.181051	-2.12827	BATF3
215813_s_at	-0.526757	0.434184	-1.75235	0.10198	0.550444	-4.76744	PTGS1
228739_at	-0.526743	0.0887945	-1.56963	0.139229	0.608299	-5.02508	CYS1
227983_at	0.526555	0.094106	2.1787	0.047275	0.436964	-4.10386	RILPL2
203002_at	-0.526494	0.0183282	-2.11084	0.0536075	0.457363	-4.21445	AMOTL2
219618_at	0.526344	-0.153282	3.33791	0.00498968	0.175444	-2.05324	IRAK4
1552315_at	0.526096	-0.0222787	1.90343	0.0781361	0.513541	-4.54135	GIMAP1
1552377_s_at	-0.525961	0.0899296	-3.05136	0.00878087	0.224714	-2.57705	TVP23C
219620_x_at	0.525823	0.126617	2.91772	0.0114203	0.244375	-2.81934	TOR4A
206637_at	0.525645	-0.178506	1.73349	0.10537	0.556806	-4.79487	P2RY14
202724_s_at	-0.525487	0.0736712	-3.16598	0.0070051	0.205549	-2.36805	FOXO1
200606_at	-0.524826	-0.193274	-1.73832	0.104492	0.554888	-4.78786	DSP
206760_s_at	-0.524826	0.168635	-2.31555	0.0365753	0.399453	-3.87614	FCER2
236046_at	-0.524535	0.0887697	-2.06221	0.0586196	0.472224	-4.29265	CCDC127
227255_at	0.524355	-0.396582	1.75775	0.101026	0.548429	-4.75954	PDIK1L
218154_at	0.524053	0.116362	2.85313	0.0129627	0.256668	-2.93576	GSDMD
213592_at	0.524031	0.126486	1.77615	0.0978393	0.542614	-4.73257	APLNR
1568598_at	-0.52345	0.309952	-2.40804	0.0306869	0.372153	-3.71902	KAZALD1
231022_at	-0.523157	0.142719	-1.84232	0.0871014	0.526154	-4.63412	OCLN
203259_s_at	-0.522983	-0.0017186	-3.65518	0.00267102	0.133582	-1.47126	HDDC2
219452_at	0.522755	0.0465195	2.23004	0.0429561	0.421292	-4.01914	DPEP2
212022_s_at	0.522605	0.260427	1.72638	0.106674	0.558638	-4.80516	MKI67
204023_at	0.522578	-0.0763779	2.53041	0.024274	0.338891	-3.50772	RFC4
1569971_at	-0.522442	0.138716	-2.2861	0.038664	0.40513	-3.92563	LOC100288721
241495_at	0.522323	0.0284347	3.04038	0.00897289	0.225887	-2.59703	CCNL1
223168_at	0.522288	-0.0246291	1.90975	0.0772584	0.513357	-4.53166	RHOU
228139_at	0.522283	0.0386364	3.14301	0.00732976	0.209678	-2.41	RIPK3
206868_at	0.522088	0.0359918	3.33285	0.00503968	0.175795	-2.0625	STARD8
230933_at	-0.521989	0.0715853	-3.44287	0.00405656	0.160594	-1.86067	DSTN
214053_at	-0.521848	0.200795	-2.96859	0.0103343	0.234751	-2.72734	ERBB4
202222_s_at	0.521809	0.606472	0.575691	0.574129	0.873702	-6.01768	DES
223164_at	0.521805	0.120881	3.26743	0.00573423	0.186642	-2.18242	CCM2
220012_at	0.521532	-0.18367	2.18031	0.047134	0.436191	-4.10123	ERO1LB
226828_s_at	0.521109	0.134451	2.27906	0.03918	0.406609	-3.93743	HEYL
207606_s_at	-0.521046	-0.193185	-2.4005	0.0311311	0.373823	-3.73192	ARHGAP12
204709_s_at	0.520987	0.0739509	2.01647	0.0637254	0.486795	-4.36537	KIF23
219584_at	0.520915	0.151091	2.30376	0.0373979	0.402791	-3.89598	PLA1A
214436_at	-0.520393	-0.0360405	-1.79749	0.0942536	0.537546	-4.70105	FBXL2
206025_s_at	0.520246	-0.178711	1.32965	0.205279	0.669983	-5.33315	TNFAIP6
230644_at	-0.519994	0.147986	-1.50435	0.155119	0.622169	-5.11249	LRFN5
225590_at	-0.519452	0.0360169	-3.02104	0.00932102	0.227946	-2.63217	SH3RF1
225354_s_at	-0.519431	-0.017649	-1.25571	0.230146	0.689623	-5.42032	SH3BGRL2
201584_s_at	0.519305	-0.00391436	3.90927	0.00162458	0.108917	-1.00719	DDX39A
239835_at	0.519241	0.120191	1.64502	0.122632	0.585354	-4.92102	KBTBD8
226517_at	-0.518889	0.0659304	-2.2733	0.0396074	0.408238	-3.94708	BCAT1
201037_at	-0.518747	0.2454	-2.06309	0.0585249	0.472224	-4.29124	PFKP
232682_at	0.518682	0.0219978	1.75674	0.101204	0.548513	-4.76103	MREG
206584_at	0.518572	-0.135996	1.56389	0.140567	0.609471	-5.03286	LY96
238559_at	0.518554	-0.0216248	2.5659	0.0226691	0.328141	-3.44579	RP11-568N6.1
227850_x_at	-0.518336	0.121892	-2.37121	0.0329149	0.38383	-3.78188	CDC42EP5
227769_at	0.518333	0.248227	1.14718	0.270883	0.717025	-5.54111	GPR27
235771_at	-0.51833	0.0498295	-2.17817	0.0473213	0.436964	-4.10473	LINC00472
205929_at	-0.518121	-0.0183444	-2.32816	0.0357132	0.395383	-3.85485	GPA33
242342_at	0.517948	0.23381	2.09607	0.0550862	0.461008	-4.2383	GUCY1A2
203454_s_at	0.517917	0.0602474	2.70205	0.017411	0.291597	-3.20579	ATOX1
204049_s_at	-0.517383	0.0404306	-3.32878	0.00508037	0.176874	-2.06998	PHACTR2
232303_at	-0.517211	-0.0508856	-2.64411	0.0194855	0.309654	-3.30835	ZNF608
204896_s_at	-0.517206	0.181238	-1.50943	0.153829	0.620841	-5.10577	PTGER4
229454_at	0.516497	-0.0483938	1.79751	0.0942504	0.537546	-4.70102	BCLAF1
220646_s_at	0.516151	-0.0924086	3.03633	0.00904459	0.226404	-2.60437	KLRF1
216865_at	-0.516128	0.176303	-1.72034	0.107793	0.561362	-4.81389	COL14A1
226466_s_at	0.516111	-0.132826	3.60181	0.00296635	0.13834	-1.56906	FAM58A
209628_at	0.515721	-0.111554	2.69258	0.0177351	0.293195	-3.22261	NXT2
203628_at	-0.515481	0.163349	-1.26877	0.225589	0.686739	-5.40521	IGF1R
224180_x_at	-0.515424	0.0621212	-3.8045	0.0019933	0.119571	-1.19815	WDPCP
202672_s_at	0.515359	0.0632116	1.95418	0.0713353	0.501671	-4.46303	ATF3
220517_at	-0.515356	0.112197	-3.2974	0.00540485	0.181051	-2.12749	VPS13C
236665_at	0.515301	0.0832551	1.36263	0.194909	0.66042	-5.29303	CCDC18
231118_at	-0.515099	-0.00596925	-2.00897	0.0646006	0.489135	-4.37722	ANKRD35
216015_s_at	0.514919	0.0917419	2.30115	0.0375828	0.402928	-3.90037	NLRP3
201829_at	-0.514718	-0.0441033	-2.63421	0.0198632	0.310867	-3.32582	NET1
227181_at	-0.514511	0.0100656	-2.3031	0.0374449	0.402791	-3.8971	LNP1
221276_s_at	-0.514507	-0.180859	-1.28938	0.21854	0.682058	-5.3811	SYNC
226707_at	0.514087	0.00963401	1.7962	0.0944673	0.538037	-4.70296	NAPRT
207059_at	-0.513913	0.0613451	-3.42546	0.00419823	0.163807	-1.89262	PAX9
209789_at	-0.513832	0.276895	-1.54325	0.145474	0.614578	-5.0607	CORO2B
1562562_at	-0.513733	0.106661	-3.33737	0.00499496	0.175444	-2.05422	ANKUB1
1569566_at	0.513522	0.173324	2.2317	0.0428231	0.421292	-4.01639	TBC1D1
206983_at	0.51348	-0.0112254	3.55259	0.00326794	0.147125	-1.65933	CCR6
219455_at	-0.513361	-0.107524	-1.48657	0.159703	0.627699	-5.13584	C7orf63
240950_s_at	-0.513269	0.166467	-2.457	0.0279472	0.359939	-3.63492	CCDC155
219489_s_at	0.513093	0.153719	1.94397	0.0726581	0.504302	-4.47887	NXN
227486_at	-0.513055	0.292976	-1.81737	0.09102	0.532334	-4.67149	NT5E
227969_at	0.512805	0.183249	2.57131	0.0224336	0.326698	-3.43632	PCBP1-AS1
203739_at	0.512573	-0.106736	1.81023	0.0921695	0.534714	-4.68213	ZNF217
210259_s_at	-0.512567	0.173295	-2.31032	0.036938	0.401097	-3.88494	DLX4
205627_at	0.512456	-0.0163797	1.5811	0.136586	0.605108	-5.00946	CDA
204169_at	0.512369	0.0854035	3.74287	0.00224889	0.123932	-1.31076	IMPDH1
213568_at	-0.511974	-0.178616	-1.3416	0.201472	0.667208	-5.3187	OSR2
[truncated: 19,656 more rows]
